# Supplementary material for: Identification of human progenitors of exhausted CD8+ T cells associated with elevated IFN-γ response in early phase of viral infection
Source: Nat Commun. 2022 Dec 7;13:7543. doi: 10.1038/s41467-022-35281-7 (PMC9729230; doi:10.1038/s41467-022-35281-7)
Supplement: Supplementary file 5 — Supplementary Data 2 [file 41467_2022_35281_MOESM5_ESM.xlsx]

## Sheet: Sheet1
TML						TM						TEX						TPINT						TEFF
Variable	Estimate	Std. Error	t value	Pr(>|t|)		Variable	Estimate	Std. Error	t value	Pr(>|t|)		Variable	Estimate	Std. Error	t value	Pr(>|t|)		Variable	Estimate	Std. Error	t value	Pr(>|t|)		Variable	Estimate	Std. Error	t value	Pr(>|t|)
Intercept	34.10068	6.54836	5.208	2.17e-06	***	(Intercept)	9.865917	2.674255	3.689	0.000466	***	(Intercept)	20.03111	8.92417	2.245	0.02826	*	(Intercept)	18.78073	9.17455	2.047	0.0448	*	(Intercept)	15.10638	10.77002	1.403	0.1656
Days post infetcion	0.01116	0.01126	0.991	0.325206		DPI	0.008832	0.004598	1.921	0.059199	.	DPI	-0.03501	0.01534	-2.282	0.02584	*	DPI	-0.01642	0.01577	-1.041	0.3018		DPI	0.03272	0.01852	1.767	0.082	.
DiseaseOutcome(CL)	9.16158	4.44571	2.061	0.043394	*	DiseaseOutcome(CL)	2.050343	1.815562	1.129	0.26298		DiseaseOutcome(CL)	-0.35521	6.05865	-0.059	0.95343		DiseaseOutcome(CL)	6.85537	6.22864	1.101	0.2752		DiseaseOutcome(CL)	-17.60606	7.31180	-2.408	0.0189	*
CINGVCWTV	-30.15558	6.92542	-4.354	4.92e-05	***	CINGVCWTV	-7.874895	2.828241	-2.784	0.007045	**	CINGVCWTV	12.97850	9.43803	1.375	0.17389		CINGVCWTV	13.24648	9.70283	1.365	0.1770		CINGVCWTV	12.91858	11.39017	1.134	0.2609
GPRLGVRAT	-27.00316	6.30031	-4.286	6.25e-05	***	GPRLGVRAT	-7.729588	2.572954	-3.004	0.003798	**	GPRLGVRAT	-12.37630	8.58612	-1.441	0.15434		GPRLGVRAT	22.90332	8.82702	2.595	0.0117	*	GPRLGVRAT	23.79567	10.36205	2.296	0.0249	*
HPNIEEVAL	-32.77870	8.32127	-3.939	0.000205	***	HPNIEEVAL	-7.765105	3.398285	-2.285	0.025636	*	HPNIEEVAL	13.30777	11.34030	1.173	0.24495		HPNIEEVAL	4.53104	11.65848	0.389	0.6988		HPNIEEVAL	23.65057	13.68590	1.728	0.0888	.
HPVTKYIM	-33.48480	7.68312	-4.358	4.85e-05	***	HPVTKYIM	-13.400820	3.137675	-4.271	6.58e-05	***	HPVTKYIM	7.82082	10.47063	0.747	0.45784		HPVTKYIM	18.84616	10.76440	1.751	0.0848	.	HPVTKYIM	21.60326	12.63634	1.710	0.0922	.
HYPYRLWHY	-35.09370	8.32127	-4.217	7.93e-05	***	HYPYRLWHY	-9.593438	3.398285	-2.823	0.006333	**	HYPYRLWHY	-13.83057	11.34030	-1.220	0.22709		HYPYRLWHY	-2.42896	11.65848	-0.208	0.8356		HYPYRLWHY	62.20723	13.68590	4.545 2	4.9e-06	***
KSKRTPMGF	-32.39355	7.19532	-4.502	2.91e-05	***	KSKRTPMGF	-11.596993	2.938466	-3.947	0.0002	***	KSKRTPMGF	21.94989	9.80586	2.238	0.02868	*	KSKRTPMGF	22.51667	10.08098	2.234	0.029	*	KSKRTPMGF	1.19816	11.83407	0.101	0.9197
RAQAPPPSW	-31.30610	12.35108	-2.535	0.013711	*	RAQAPPPSW	-9.030439	5.044001	-1.79	0.07813	.	RAQAPPPSW	11.51148	16.83217	0.684	0.49651		RAQAPPPSW	-6.36115	17.30443	-0.368	0.7144		RAQAPPPSW	36.37137	20.31368	1.790	0.0781	.
RLGPVQNEV	-29.21399	13.24426	-2.206	0.030997	*	RLGPVQNEV	-9.024406	5.408764	-1.668	0.100106		RLGPVQNEV	1.79475	18.04941	0.099	0.9211		RLGPVQNEV	1.28193	18.55582	0.069	0.9451		RLGPVQNEV	37.64861	21.78269	1.728	0.0887	.
VLSDFKTWL	-29.62899	9.21553	-3.215	0.002045	**	VLSDFKTWL	-9.541906	3.763491	-2.535	0.013686	*	VLSDFKTWL	2.65975	12.55902	0.212	0.83295		VLSDFKTWL	-0.99307	12.91139	-0.077	0.9389		VLSDFKTWL	39.49111	15.15669	2.606	0.0114	*
GT_merge1b	-0.13091	6.17246	-0.021	0.983145		GT_merge1b	5.769239	2.520742	2.289	0.025407	*	GT_merge1b	24.03359	8.41189	2.857	0.00576	**	GT_merge1b	-5.00942	8.64790	-0.579	0.5644		GT_merge1b	-24.16595	10.15178	-2.380	0.0203	*
GT_merge3a	-0.54561	9.51774	-0.057	0.954465		GT_merge3a	-1.089201	3.886906	-0.28	0.78021		GT_merge3a	4.71024	12.97087	0.363	0.7177		GT_merge3a	31.11297	13.33479	2.333	0.0228	*	GT_merge3a	-35.33992	15.65372	-2.258	0.0274	*
Multiple R-squared: 0.5414, Adjusted R-squared: 0.4482						Multiple R-squared: 0.4842, Adjusted R-squared: 0.3794						Multiple R-squared: 0.4184, Adjusted R-squared: 0.3002						Multiple R-squared: 0.3062, Adjusted R-squared: 0.1652						Multiple R-squared: 0.5158, Adjusted R-squared: 0.4174
F-statistic: 5.811 on 13 and 64 DF, p-value: 6.502e-07						F-statistic: 4.621 on 13 and 64 DF, p-value: 1.572e-05						F-statistic: 3.541 on 13 and 64 DF, p-value: 0.0003488						F-statistic: 2.172 on 13 and 64 DF, p-value: 0.02103						F-statistic: 5.244 on 13 and 64 DF, p-value: 2.879e-06
