# Supplementary material for: Identification of human progenitors of exhausted CD8+ T cells associated with elevated IFN-γ response in early phase of viral infection
Source: Nat Commun. 2022 Dec 7;13:7543. doi: 10.1038/s41467-022-35281-7 (PMC9729230; doi:10.1038/s41467-022-35281-7)
Supplement: Supplementary file 6 — Supplementary Data 3 [file 41467_2022_35281_MOESM6_ESM.csv]

CellID	Full_Subject	Epitope	DPI	Disease_Stage	Disease_Outcome	viral_load_IU_mL	raw_library_size	raw_gene_count	ELISPOT	ELISPOT_cat	TRA_CDR3aa	TRB_CDR3aa	TRA_CDR3nt	TRB_CDR3nt	TRA_expression	TRA_expression.1	TRAV	TRAJ	TRBV	TRBD	TRBJ	clone_aa_sequence
zz_ELT2618A98-39678877	CL-MCRL	GPR	731.5	Late	Clearer	0	1893117	1120	505	High	NA	CASSQAPPGQGVDIQYF	NA	GCCAGCAGCCAAGCCCCCCCGGGACAGGGGGTTGACATTCAGTAC	NA	NA	NA	NA	TRBV4-3*01	TRBD1*01	TRBJ2-4*01	CASSQAPPGQGVDIQYF
zz_ELT2618A97-39678874	CL-MCRL	GPR	731.5	Late	Clearer	0	1497048	1257	505	High	CAVRAYGQNFVF	CASSQAPPGQGVDIQYF	GCTGTGAGAGCCTATGGTCAGAATTTTGTC	GCCAGCAGCCAAGCCCCCCCGGGACAGGGGGTTGACATTCAGTAC	0.258673979	0.258673979	TRAV3*01	TRAJ26*01	TRBV4-3*01	TRBD1*01	TRBJ2-4*01	CAVRAYGQNFVF_CASSQAPPGQGVDIQYF
zz_ELT2618A96-39681881	CL-MCRL	GPR	731.5	Late	Clearer	0	1523015	1647	505	High	CAVRAYGQNFVF	NA	GCTGTGAGAGCCTATGGTCAGAATTTTGTC	NA	0.731485267	0.731485267	TRAV3*01	TRAJ26*01	NA	NA	NA	CAVRAYGQNFVF
zz_ELT2618A95-39681896	CL-MCRL	GPR	731.5	Late	Clearer	0	1433002	1434	505	High	NA	CASSQAPPGQGVDIQYF	NA	GCCAGCAGCCAAGCCCCCCCGGGACAGGGGGTTGACATTCAGTAC	NA	NA	NA	NA	TRBV4-3*01	TRBD1*01	TRBJ2-4*01	CASSQAPPGQGVDIQYF
zz_ELT2618A94-39671147	CL-MCRL	GPR	731.5	Late	Clearer	0	532229	1222	505	High	CAVRAYGQNFVF	CASSQAPPGQGVDIQYF	GCTGTGAGAGCCTATGGTCAGAATTTTGTC	GCCAGCAGCCAAGCCCCCCCGGGACAGGGGGTTGACATTCAGTAC	0.729903541	0.729903541	TRAV3*01	TRAJ26*01	TRBV4-3*01	TRBD1*01	TRBJ2-4*01	CAVRAYGQNFVF_CASSQAPPGQGVDIQYF
zz_ELT2618A93-39680913	CL-MCRL	GPR	731.5	Late	Clearer	0	1482322	1711	505	High	CAVRAYGQNFVF	CASSQAPPGQGVDIQYF	GCTGTGAGAGCCTATGGTCAGAATTTTGTC	GCCAGCAGCCAAGCCCCCCCGGGACAGGGGGTTGACATTCAGTAC	13.10629887	13.10629887	TRAV3*01	TRAJ26*01	TRBV4-3*01	TRBD1*01	TRBJ2-4*01	CAVRAYGQNFVF_CASSQAPPGQGVDIQYF
zz_ELT2618A92-39678880	CL-MCRL	GPR	731.5	Late	Clearer	0	2326776	1266	505	High	NA	CASSQAPPGQGVDIQYF	NA	GCCAGCAGCCAAGCCCCCCCGGGACAGGGGGTTGACATTCAGTAC	NA	NA	NA	NA	TRBV4-3*01	TRBD1*01	TRBJ2-4*01	CASSQAPPGQGVDIQYF
zz_ELT2618A91-39671155	CL-MCRL	GPR	731.5	Late	Clearer	0	1600792	1341	505	High	NA	CASSQAPPGQGVDIQYF	NA	GCCAGCAGCCAAGCCCCCCCGGGACAGGGGGTTGACATTCAGTAC	NA	NA	NA	NA	TRBV4-3*01	TRBD1*01	TRBJ2-4*01	CASSQAPPGQGVDIQYF
zz_ELT2618A90-39680915	CL-MCRL	GPR	731.5	Late	Clearer	0	2552657	1810	505	High	CAVRAYGQNFVF	CASSQAPPGQGVDIQYF	GCTGTGAGAGCCTATGGTCAGAATTTTGTC	GCCAGCAGCCAAGCCCCCCCGGGACAGGGGGTTGACATTCAGTAC	0.766694711	0.766694711	TRAV3*01	TRAJ26*01	TRBV4-3*01	TRBD1*01	TRBJ2-4*01	CAVRAYGQNFVF_CASSQAPPGQGVDIQYF
zz_ELT2618A89-39681874	CL-MCRL	GPR	731.5	Late	Clearer	0	977997	1479	505	High	CAVRAYGQNFVF	CASSQAPPGQGVDIQYF	GCTGTGAGAGCCTATGGTCAGAATTTTGTC	GCCAGCAGCCAAGCCCCCCCGGGACAGGGGGTTGACATTCAGTAC	0.045848552	0.045848552	TRAV3*01	TRAJ26*01	TRBV4-3*01	TRBD1*01	TRBJ2-4*01	CAVRAYGQNFVF_CASSQAPPGQGVDIQYF
zz_ELT2618A87-39675230	CL-MCRL	GPR	731.5	Late	Clearer	0	1333734	1823	505	High	NA	CASSQAPPGQGVDIQYF	NA	GCCAGCAGCCAAGCCCCCCCGGGACAGGGGGTTGACATTCAGTAC	NA	NA	NA	NA	TRBV4-3*01	TRBD1*01	TRBJ2-4*01	CASSQAPPGQGVDIQYF
zz_ELT2618A86-39680923	CL-MCRL	GPR	731.5	Late	Clearer	0	1940094	1310	505	High	CAVRAYGQNFVF	CASSQAPPGQGVDIQYF	GCTGTGAGAGCCTATGGTCAGAATTTTGTC	GCCAGCAGCCAAGCCCCCCCGGGACAGGGGGTTGACATTCAGTAC	0.451523318	0.451523318	TRAV3*01	TRAJ26*01	TRBV4-3*01	TRBD1*01	TRBJ2-4*01	CAVRAYGQNFVF_CASSQAPPGQGVDIQYF
zz_ELT2618A85-39681897	CL-MCRL	GPR	731.5	Late	Clearer	0	1742508	1338	505	High	CAVRAYGQNFVF	CASSQAPPGQGVDIQYF	GCTGTGAGAGCCTATGGTCAGAATTTTGTC	GCCAGCAGCCAAGCCCCCCCGGGACAGGGGGTTGACATTCAGTAC	0.024379929	0.024379929	TRAV3*01	TRAJ26*01	TRBV4-3*01	TRBD1*01	TRBJ2-4*01	CAVRAYGQNFVF_CASSQAPPGQGVDIQYF
zz_ELT2618A84-39675238	CL-MCRL	GPR	731.5	Late	Clearer	0	2251026	1317	505	High	CAVRAYGQNFVF	CASSQAPPGQGVDIQYF	GCTGTGAGAGCCTATGGTCAGAATTTTGTC	GCCAGCAGCCAAGCCCCCCCGGGACAGGGGGTTGACATTCAGTAC	9.384022016	9.384022016	TRAV3*01	TRAJ26*01	TRBV4-3*01	TRBD1*01	TRBJ2-4*01	CAVRAYGQNFVF_CASSQAPPGQGVDIQYF
zz_ELT2618A83-39682664	CL-MCRL	GPR	731.5	Late	Clearer	0	1202788	831	505	High	NA	NA	NA	NA	NA	NA	NA	NA	NA	NA	NA
zz_ELT2618A82-39679906	CL-MCRL	GPR	731.5	Late	Clearer	0	3305210	1634	505	High	CAVRAYGQNFVF	CASSQAPPGQGVDIQYF	GCTGTGAGAGCCTATGGTCAGAATTTTGTC	GCCAGCAGCCAAGCCCCCCCGGGACAGGGGGTTGACATTCAGTAC	0.045605716	0.045605716	TRAV3*01	TRAJ26*01	TRBV4-3*01	TRBD1*01	TRBJ2-4*01	CAVRAYGQNFVF_CASSQAPPGQGVDIQYF
zz_ELT2618A81-39678868	CL-MCRL	GPR	731.5	Late	Clearer	0	2889864	1366	505	High	CAVRGYGNKLVF	CASSQVPPGQGTDTQYF	GCTGTGAGAGGATATGGAAACAAACTGGTC	GCCAGCAGCCAAGTGCCGCCGGGACAGGGTACAGATACGCAGTAT	0.146835375	0.146835375	TRAV3*01	TRAJ47*01	TRBV4-3*01	TRBD1*01	TRBJ2-3*01	CAVRGYGNKLVF_CASSQVPPGQGTDTQYF
zz_ELT2618A80-39671130	CL-MCRL	GPR	731.5	Late	Clearer	0	1289396	1336	505	High	CAVRAYGQNFVF	NA	GCTGTGAGAGCCTATGGTCAGAATTTTGTC	NA	0.6850662	0.6850662	TRAV3*01	TRAJ26*01	NA	NA	NA	CAVRAYGQNFVF
zz_ELT2618A78-39675222	CL-MCRL	GPR	115.5	Early	Clearer	0	2483749	1506	885	High	CAVRAYGQNFVF	CASSQAPPGQGVDIQYF	GCTGTGAGAGCCTATGGTCAGAATTTTGTC	GCCAGCAGCCAAGCCCCCCCGGGACAGGGGGTTGACATTCAGTAC	0.212607924	0.212607924	TRAV3*01	TRAJ26*01	TRBV4-3*01	TRBD1*01	TRBJ2-4*01	CAVRAYGQNFVF_CASSQAPPGQGVDIQYF
zz_ELT2618A77-39679894	CL-MCRL	GPR	115.5	Early	Clearer	0	2741367	1697	885	High	CAVRAYGQNFVF	CASSQAPPGQGVDIQYF	GCTGTGAGAGCCTATGGTCAGAATTTTGTC	GCCAGCAGCCAAGCCCCCCCGGGACAGGGGGTTGACATTCAGTAC	0.517523166	0.517523166	TRAV3*01	TRAJ26*01	TRBV4-3*01	TRBD1*01	TRBJ2-4*01	CAVRAYGQNFVF_CASSQAPPGQGVDIQYF
zz_ELT2618A76-39680898	CL-MCRL	GPR	115.5	Early	Clearer	0	2538736	1754	885	High	CAVRAYGQNFVF	CASSQAPPGQGVDIQYF	GCTGTGAGAGCCTATGGTCAGAATTTTGTC	GCCAGCAGCCAAGCCCCCCCGGGACAGGGGGTTGACATTCAGTAC	0.716406052	0.716406052	TRAV3*01	TRAJ26*01	TRBV4-3*01	TRBD1*01	TRBJ2-4*01	CAVRAYGQNFVF_CASSQAPPGQGVDIQYF
zz_ELT2618A75-39675205	CL-MCRL	GPR	115.5	Early	Clearer	0	2365550	1781	885	High	CAVRAYGQNFVF	CASSQAPPGQGVDIQYF	GCTGTGAGAGCCTATGGTCAGAATTTTGTC	GCCAGCAGCCAAGCCCCCCCGGGACAGGGGGTTGACATTCAGTAC	0.458217168	0.458217168	TRAV3*01	TRAJ26*01	TRBV4-3*01	TRBD1*01	TRBJ2-4*01	CAVRAYGQNFVF_CASSQAPPGQGVDIQYF
zz_ELT2618A74-39675221	CL-MCRL	GPR	115.5	Early	Clearer	0	2841164	1636	885	High	CAVRAYGQNFVF	CASSQAPPGQGVDIQYF	GCTGTGAGAGCCTATGGTCAGAATTTTGTC	GCCAGCAGCCAAGCCCCCCCGGGACAGGGGGTTGACATTCAGTAC	1.635002431	1.635002431	TRAV3*01	TRAJ26*01	TRBV4-3*01	TRBD1*01	TRBJ2-4*01	CAVRAYGQNFVF_CASSQAPPGQGVDIQYF
zz_ELT2618A73-39678113	CL-MCRL	GPR	115.5	Early	Clearer	0	3293050	1646	885	High	CAVRAYGQNFVF	CASSQAPPGQGVDIQYF	GCTGTGAGAGCCTATGGTCAGAATTTTGTC	GCCAGCAGCCAAGCCCCCCCGGGACAGGGGGTTGACATTCAGTAC	0.668427023	0.668427023	TRAV3*01	TRAJ26*01	TRBV4-3*01	TRBD1*01	TRBJ2-4*01	CAVRAYGQNFVF_CASSQAPPGQGVDIQYF
zz_ELT2618A72-39678858	CL-MCRL	GPR	115.5	Early	Clearer	0	2440227	1795	885	High	CAVRAYGQNFVF	CASSQAPPGQGVDIQYF	GCTGTGAGAGCCTATGGTCAGAATTTTGTC	GCCAGCAGCCAAGCCCCCCCGGGACAGGGGGTTGACATTCAGTAC	1.1632717	1.1632717	TRAV3*01	TRAJ26*01	TRBV4-3*01	TRBD1*01	TRBJ2-4*01	CAVRAYGQNFVF_CASSQAPPGQGVDIQYF
zz_ELT2618A71-39678105	CL-MCRL	GPR	115.5	Early	Clearer	0	1704686	1475	885	High	CAVRAYGQNFVF	CASSQAPPGQGVDIQYF	GCTGTGAGAGCCTATGGTCAGAATTTTGTC	GCCAGCAGCCAAGCCCCCCCGGGACAGGGGGTTGACATTCAGTAC	0.765619374	0.765619374	TRAV3*01	TRAJ26*01	TRBV4-3*01	TRBD1*01	TRBJ2-4*01	CAVRAYGQNFVF_CASSQAPPGQGVDIQYF
zz_ELT2618A68-39678108	CL-MCRL	GPR	115.5	Early	Clearer	0	1989191	1647	885	High	CAVRAYGQNFVF	CASSQAPPGQGVDIQYF	GCTGTGAGAGCCTATGGTCAGAATTTTGTC	GCCAGCAGCCAAGCCCCCCCGGGACAGGGGGTTGACATTCAGTAC	1.042845569	1.042845569	TRAV3*01	TRAJ26*01	TRBV4-3*01	TRBD1*01	TRBJ2-4*01	CAVRAYGQNFVF_CASSQAPPGQGVDIQYF
zz_ELT2618A67-39679889	CL-MCRL	GPR	115.5	Early	Clearer	0	2407628	1679	885	High	CAVRAYGQNFVF	CASSQAPPGQGVDIQYF	GCTGTGAGAGCCTATGGTCAGAATTTTGTC	GCCAGCAGCCAAGCCCCCCCGGGACAGGGGGTTGACATTCAGTAC	1.067277074	1.067277074	TRAV3*01	TRAJ26*01	TRBV4-3*01	TRBD1*01	TRBJ2-4*01	CAVRAYGQNFVF_CASSQAPPGQGVDIQYF
zz_ELT2618A66-39678100	CL-MCRL	GPR	115.5	Early	Clearer	0	2138274	1451	885	High	CAVRAYGQNFVF	CASSQAPPGQGVDIQYF	GCTGTGAGAGCCTATGGTCAGAATTTTGTC	GCCAGCAGCCAAGCCCCCCCGGGACAGGGGGTTGACATTCAGTAC	0.572259984	0.572259984	TRAV3*01	TRAJ26*01	TRBV4-3*01	TRBD1*01	TRBJ2-4*01	CAVRAYGQNFVF_CASSQAPPGQGVDIQYF
zz_ELT2618A65-39680895	CL-MCRL	GPR	115.5	Early	Clearer	0	1188660	1454	885	High	CAVRAYGQNFVF	NA	GCTGTGAGAGCCTATGGTCAGAATTTTGTC	NA	1.009288809	1.009288809	TRAV3*01	TRAJ26*01	NA	NA	NA	CAVRAYGQNFVF
zz_ELT2618A64-39678857	CL-MCRL	GPR	115.5	Early	Clearer	0	1491846	1439	885	High	NA	CASSQAPPGQGVDIQYF	NA	GCCAGCAGCCAAGCCCCCCCGGGACAGGGGGTTGACATTCAGTAC	NA	NA	NA	NA	TRBV4-3*01	TRBD1*01	TRBJ2-4*01	CASSQAPPGQGVDIQYF
zz_ELT2618A118-39678888	CL-MCRL	GPR	731.5	Late	Clearer	0	1632745	1423	505	High	CAVRAYGQNFVF	CASSQAPPGQGVDIQYF	GCTGTGAGAGCCTATGGTCAGAATTTTGTC	GCCAGCAGCCAAGCCCCCCCGGGACAGGGGGTTGACATTCAGTAC	0.380601195	0.380601195	TRAV3*01	TRAJ26*01	TRBV4-3*01	TRBD1*01	TRBJ2-4*01	CAVRAYGQNFVF_CASSQAPPGQGVDIQYF
zz_ELT2618A117-39665265	CL-MCRL	GPR	731.5	Late	Clearer	0	1396420	688	505	High	NA	NA	NA	NA	NA	NA	NA	NA	NA	NA	NA
zz_ELT2618A116-39680932	CL-MCRL	GPR	731.5	Late	Clearer	0	1586397	1463	505	High	NA	CASSQAPPGQGVDIQYF	NA	GCCAGCAGCCAAGCCCCCCCGGGACAGGGGGTTGACATTCAGTAC	NA	NA	NA	NA	TRBV4-3*01	TRBD1*01	TRBJ2-4*01	CASSQAPPGQGVDIQYF
zz_ELT2618A115-39675256	CL-MCRL	GPR	731.5	Late	Clearer	0	1309587	1320	505	High	CAVRAYGQNFVF	NA	GCTGTGAGAGCCTATGGTCAGAATTTTGTC	NA	0.921556936	0.921556936	TRAV3*01	TRAJ26*01	NA	NA	NA	CAVRAYGQNFVF
zz_ELT2618A114-39675249	CL-MCRL	GPR	731.5	Late	Clearer	0	1848461	1429	505	High	NA	NA	NA	NA	NA	NA	NA	NA	NA	NA	NA
zz_ELT2618A113-39671169	CL-MCRL	GPR	731.5	Late	Clearer	0	1578120	1372	505	High	NA	CASSQAPPGQGVDIQYF	NA	GCCAGCAGCCAAGCCCCCCCGGGACAGGGGGTTGACATTCAGTAC	NA	NA	NA	NA	TRBV4-3*01	TRBD1*01	TRBJ2-4*01	CASSQAPPGQGVDIQYF
zz_ELT2618A112-39681913	CL-MCRL	GPR	731.5	Late	Clearer	0	1745169	1603	505	High	CAVRAYGQNFVF	CASSQAPPGQGVDIQYF	GCTGTGAGAGCCTATGGTCAGAATTTTGTC	GCCAGCAGCCAAGCCCCCCCGGGACAGGGGGTTGACATTCAGTAC	0.620257725	0.620257725	TRAV3*01	TRAJ26*01	TRBV4-3*01	TRBD1*01	TRBJ2-4*01	CAVRAYGQNFVF_CASSQAPPGQGVDIQYF
zz_ELT2618A111-39673258	CL-MCRL	GPR	731.5	Late	Clearer	0	1835146	1583	505	High	CAVRAYGQNFVF	CASSQAPPGQGVDIQYF	GCTGTGAGAGCCTATGGTCAGAATTTTGTC	GCCAGCAGCCAAGCCCCCCCGGGACAGGGGGTTGACATTCAGTAC	2.480758988	2.480758988	TRAV3*01	TRAJ26*01	TRBV4-3*01	TRBD1*01	TRBJ2-4*01	CAVRAYGQNFVF_CASSQAPPGQGVDIQYF
zz_ELT2618A110-39679935	CL-MCRL	GPR	731.5	Late	Clearer	0	1140221	1255	505	High	NA	CASSQAPPGQGVDIQYF	NA	GCCAGCAGCCAAGCCCCCCCGGGACAGGGGGTTGACATTCAGTAC	NA	NA	NA	NA	TRBV4-3*01	TRBD1*01	TRBJ2-4*01	CASSQAPPGQGVDIQYF
zz_ELT2618A109-39679920	CL-MCRL	GPR	731.5	Late	Clearer	0	2032859	1382	505	High	CAVRAYGQNFVF	NA	GCTGTGAGAGCCTATGGTCAGAATTTTGTC	NA	0.240720145	0.240720145	TRAV3*01	TRAJ26*01	NA	NA	NA	CAVRAYGQNFVF
zz_ELT2618A108-39682678	CL-MCRL	GPR	731.5	Late	Clearer	0	1610896	1557	505	High	NA	CASSQAPPGQGVDIQYF	NA	GCCAGCAGCCAAGCCCCCCCGGGACAGGGGGTTGACATTCAGTAC	NA	NA	NA	NA	TRBV4-3*01	TRBD1*01	TRBJ2-4*01	CASSQAPPGQGVDIQYF
zz_ELT2618A107-39675259	CL-MCRL	GPR	731.5	Late	Clearer	0	2176644	1468	505	High	NA	CASSQAPPGQGVDIQYF	NA	GCCAGCAGCCAAGCCCCCCCGGGACAGGGGGTTGACATTCAGTAC	NA	NA	NA	NA	TRBV4-3*01	TRBD1*01	TRBJ2-4*01	CASSQAPPGQGVDIQYF
zz_ELT2618A106-39673266	CL-MCRL	GPR	731.5	Late	Clearer	0	1852004	1319	505	High	CAVRAYGQNFVF	CASSQAPPGQGVDIQYF	GCTGTGAGAGCCTATGGTCAGAATTTTGTC	GCCAGCAGCCAAGCCCCCCCGGGACAGGGGGTTGACATTCAGTAC	0.015602978	0.015602978	TRAV3*01	TRAJ26*01	TRBV4-3*01	TRBD1*01	TRBJ2-4*01	CAVRAYGQNFVF_CASSQAPPGQGVDIQYF
zz_ELT2618A105-39681924	CL-MCRL	GPR	731.5	Late	Clearer	0	2430827	1251	505	High	NA	CASSQAPPGQGVDIQYF	NA	GCCAGCAGCCAAGCCCCCCCGGGACAGGGGGTTGACATTCAGTAC	NA	NA	NA	NA	TRBV4-3*01	TRBD1*01	TRBJ2-4*01	CASSQAPPGQGVDIQYF
zz_ELT2618A104-39673263	CL-MCRL	GPR	731.5	Late	Clearer	0	1376169	1258	505	High	NA	CASSQAPPGQGVDIQYF	NA	GCCAGCAGCCAAGCCCCCCCGGGACAGGGGGTTGACATTCAGTAC	NA	NA	NA	NA	TRBV4-3*01	TRBD1*01	TRBJ2-4*01	CASSQAPPGQGVDIQYF
zz_ELT2618A103-39671163	CL-MCRL	GPR	731.5	Late	Clearer	0	1584400	1282	505	High	CAVRAYGQNFVF	CASSQAPPGQGVDIQYF	GCTGTGAGAGCCTATGGTCAGAATTTTGTC	GCCAGCAGCCAAGCCCCCCCGGGACAGGGGGTTGACATTCAGTAC	0.238090601	0.238090601	TRAV3*01	TRAJ26*01	TRBV4-3*01	TRBD1*01	TRBJ2-4*01	CAVRAYGQNFVF_CASSQAPPGQGVDIQYF
zz_ELT2618A102-39673254	CL-MCRL	GPR	731.5	Late	Clearer	0	1523653	1407	505	High	CAVRAYGQNFVF	CASSQAPPGQGVDIQYF	GCTGTGAGAGCCTATGGTCAGAATTTTGTC	GCCAGCAGCCAAGCCCCCCCGGGACAGGGGGTTGACATTCAGTAC	0.686544472	0.686544472	TRAV3*01	TRAJ26*01	TRBV4-3*01	TRBD1*01	TRBJ2-4*01	CAVRAYGQNFVF_CASSQAPPGQGVDIQYF
zz_ELT2618A101-39678164	CL-MCRL	GPR	731.5	Late	Clearer	0	1378036	1315	505	High	NA	CASSQAPPGQGVDIQYF	NA	GCCAGCAGCCAAGCCCCCCCGGGACAGGGGGTTGACATTCAGTAC	NA	NA	NA	NA	TRBV4-3*01	TRBD1*01	TRBJ2-4*01	CASSQAPPGQGVDIQYF
zz_ELT2618A100-39678163	CL-MCRL	GPR	731.5	Late	Clearer	0	1650890	1310	505	High	CAVRAYGQNFVF	CASSQAPPGQGVDIQYF	GCTGTGAGAGCCTATGGTCAGAATTTTGTC	GCCAGCAGCCAAGCCCCCCCGGGACAGGGGGTTGACATTCAGTAC	1.218866943	1.218866943	TRAV3*01	TRAJ26*01	TRBV4-3*01	TRBD1*01	TRBJ2-4*01	CAVRAYGQNFVF_CASSQAPPGQGVDIQYF
z_ELT2618A9-39673185	CL-MCRL	ATD	115.5	Early	Clearer	0	2435214	2065	55	Low	CAYRSLYNNNDMRF	CASRDRGSNTGELFF	GCTTATAGGAGCTTATACAATAACAATGACATGCGC	GCCAGCAGGGACAGGGGTTCGAACACCGGGGAGCTGTTT	0.21462532	0.21462532	TRAV38-2/DV8*01	TRAJ43*01	TRBV2*01	TRBD1*01	TRBJ2-2*01	CAYRSLYNNNDMRF_CASRDRGSNTGELFF
z_ELT2618A8-39678049	CL-MCRL	ATD	115.5	Early	Clearer	0	2232468	1746	55	Low	CAHRGSQGNLIF	CASSPLTGESMSEKLFF	GCCCACCGGGGAAGCCAAGGAAATCTCATC	GCCAGCAGCCCATTGACAGGGGAGTCGATGAGTGAAAAACTGTTT	1.225272988	1.225272988	TRAV12-2*02	TRAJ42*01	TRBV11-3*04	TRBD1*01	TRBJ1-4*01	CAHRGSQGNLIF_CASSPLTGESMSEKLFF
z_ELT2618A7-39678046	CL-MCRL	ATD	115.5	Early	Clearer	0	1900689	1587	55	Low	CAVTDREAGTALIF	NA	GCCGTGACGGATAGGGAGGCAGGAACTGCTCTGATC	NA	1.648594185	1.648594185	TRAV12-2*02	TRAJ15*01	NA	NA	NA	CAVTDREAGTALIF
z_ELT2618A63-39682645	CL-MCRL	GPR	115.5	Early	Clearer	0	2090107	1734	885	High	CAVRAYGQNFVF	CASSQAPPGQGVDIQYF	GCTGTGAGAGCCTATGGTCAGAATTTTGTC	GCCAGCAGCCAAGCCCCCCCGGGACAGGGGGTTGACATTCAGTAC	0.82029944	0.82029944	TRAV3*01	TRAJ26*01	TRBV4-3*01	TRBD1*01	TRBJ2-4*01	CAVRAYGQNFVF_CASSQAPPGQGVDIQYF
z_ELT2618A62-39662179	CL-MCRL	GPR	115.5	Early	Clearer	0	2125388	1536	885	High	CAVRAYGQNFVF	CASSQAPPGQGVDIQYF	GCTGTGAGAGCCTATGGTCAGAATTTTGTC	GCCAGCAGCCAAGCCCCCCCGGGACAGGGGGTTGACATTCAGTAC	1.701438808	1.701438808	TRAV3*01	TRAJ26*01	TRBV4-3*01	TRBD1*01	TRBJ2-4*01	CAVRAYGQNFVF_CASSQAPPGQGVDIQYF
z_ELT2618A61-39675201	CL-MCRL	GPR	115.5	Early	Clearer	0	1902691	1909	885	High	NA	CASSQAPPGQGVDIQYF	NA	GCCAGCAGCCAAGCCCCCCCGGGACAGGGGGTTGACATTCAGTAC	NA	NA	NA	NA	TRBV4-3*01	TRBD1*01	TRBJ2-4*01	CASSQAPPGQGVDIQYF
z_ELT2618A60-39678111	CL-MCRL	GPR	115.5	Early	Clearer	0	1126727	1576	885	High	NA	CASSQAPPGQGVDIQYF	NA	GCCAGCAGCCAAGCCCCCCCGGGACAGGGGGTTGACATTCAGTAC	NA	NA	NA	NA	TRBV4-3*01	TRBD1*01	TRBJ2-4*01	CASSQAPPGQGVDIQYF
z_ELT2618A6-39681823	CL-MCRL	ATD	115.5	Early	Clearer	0	1713170	1918	55	Low	CAYRSLYGGSQGNLIF	CASSQEKNSNQPQHF	GCTTATAGGAGCCTTTATGGAGGAAGCCAAGGAAATCTCATC	GCCAGCAGCCAAGAAAAGAATAGCAATCAGCCCCAGCAT	1.342835082	1.342835082	TRAV38-2/DV8*01	TRAJ42*01	TRBV4-1*01		TRBJ1-5*01	CAYRSLYGGSQGNLIF_CASSQEKNSNQPQHF
z_ELT2618A58-39665205	CL-MCRL	GPR	115.5	Early	Clearer	0	1838876	1868	885	High	CAVRAYGQNFVF	CASSQAPPGQGVDIQYF	GCTGTGAGAGCCTATGGTCAGAATTTTGTC	GCCAGCAGCCAAGCCCCCCCGGGACAGGGGGTTGACATTCAGTAC	2.870748468	2.870748468	TRAV3*01	TRAJ26*01	TRBV4-3*01	TRBD1*01	TRBJ2-4*01	CAVRAYGQNFVF_CASSQAPPGQGVDIQYF
z_ELT2618A57-39681856	CL-MCRL	GPR	115.5	Early	Clearer	0	1769159	1849	885	High	CAVRAYGQNFVF	CASSQAPPGQGVDIQYF	GCTGTGAGAGCCTATGGTCAGAATTTTGTC	GCCAGCAGCCAAGCCCCCCCGGGACAGGGGGTTGACATTCAGTAC	0.950402436	0.950402436	TRAV3*01	TRAJ26*01	TRBV4-3*01	TRBD1*01	TRBJ2-4*01	CAVRAYGQNFVF_CASSQAPPGQGVDIQYF
z_ELT2618A56-39681852	CL-MCRL	GPR	115.5	Early	Clearer	0	1216075	1819	885	High	NA	CASSQAPPGQGVDIQYF	NA	GCCAGCAGCCAAGCCCCCCCGGGACAGGGGGTTGACATTCAGTAC	NA	NA	NA	NA	TRBV4-3*01	TRBD1*01	TRBJ2-4*01	CASSQAPPGQGVDIQYF
z_ELT2618A55-39665187	CL-MCRL	GPR	115.5	Early	Clearer	0	1798848	1896	885	High	CAVRAYGQNFVF	CASSQAPPGQGVDIQYF	GCTGTGAGAGCCTATGGTCAGAATTTTGTC	GCCAGCAGCCAAGCCCCCCCGGGACAGGGGGTTGACATTCAGTAC	45.87772022	45.87772022	TRAV3*01	TRAJ26*01	TRBV4-3*01	TRBD1*01	TRBJ2-4*01	CAVRAYGQNFVF_CASSQAPPGQGVDIQYF
z_ELT2618A54-39678838	CL-MCRL	GPR	115.5	Early	Clearer	0	2167614	2026	885	High	CAVRAYGQNFVF	CASSQAPPGQGVDIQYF	GCTGTGAGAGCCTATGGTCAGAATTTTGTC	GCCAGCAGCCAAGCCCCCCCGGGACAGGGGGTTGACATTCAGTAC	0.090339635	0.090339635	TRAV3*01	TRAJ26*01	TRBV4-3*01	TRBD1*01	TRBJ2-4*01	CAVRAYGQNFVF_CASSQAPPGQGVDIQYF
z_ELT2618A53-39673210	CL-MCRL	GPR	115.5	Early	Clearer	0	1665153	1650	885	High	CAVRAYGQNFVF	CASSQAPPGQGVDIQYF	GCTGTGAGAGCCTATGGTCAGAATTTTGTC	GCCAGCAGCCAAGCCCCCCCGGGACAGGGGGTTGACATTCAGTAC	2.748247945	2.748247945	TRAV3*01	TRAJ26*01	TRBV4-3*01	TRBD1*01	TRBJ2-4*01	CAVRAYGQNFVF_CASSQAPPGQGVDIQYF
z_ELT2618A52-39681851	CL-MCRL	GPR	115.5	Early	Clearer	0	1831499	1893	885	High	CAVRAYGQNFVF	CASSQAPPGQGVDIQYF	GCTGTGAGAGCCTATGGTCAGAATTTTGTC	GCCAGCAGCCAAGCCCCCCCGGGACAGGGGGTTGACATTCAGTAC	1.496632504	1.496632504	TRAV3*01	TRAJ26*01	TRBV4-3*01	TRBD1*01	TRBJ2-4*01	CAVRAYGQNFVF_CASSQAPPGQGVDIQYF
z_ELT2618A51-39675189	CL-MCRL	GPR	115.5	Early	Clearer	0	1795437	1854	885	High	CAVRAYGQNFVF	CASSQAPPGQGVDIQYF	GCTGTGAGAGCCTATGGTCAGAATTTTGTC	GCCAGCAGCCAAGCCCCCCCGGGACAGGGGGTTGACATTCAGTAC	2.851456444	2.851456444	TRAV3*01	TRAJ26*01	TRBV4-3*01	TRBD1*01	TRBJ2-4*01	CAVRAYGQNFVF_CASSQAPPGQGVDIQYF
z_ELT2618A50-39662168	CL-MCRL	GPR	115.5	Early	Clearer	0	1683558	1881	885	High	CAVRAYGQNFVF	CASSQAPPGQGVDIQYF	GCTGTGAGAGCCTATGGTCAGAATTTTGTC	GCCAGCAGCCAAGCCCCCCCGGGACAGGGGGTTGACATTCAGTAC	0.01803143	0.01803143	TRAV3*01	TRAJ26*01	TRBV4-3*01	TRBD1*01	TRBJ2-4*01	CAVRAYGQNFVF_CASSQAPPGQGVDIQYF
z_ELT2618A5-39678053	CL-MCRL	ATD	115.5	Early	Clearer	0	2640264	2018	55	Low	CAVTPGDYKLSF	CATSDGTAGNQPQHF	GCTGTGACCCCTGGCGACTACAAGCTCAGC	GCCACCAGTGATGGGACAGCCGGAAATCAGCCCCAGCAT	0.821772734	0.821772734	TRAV8-4*03	TRAJ20*01	TRBV24-1*01	TRBD1*01	TRBJ1-5*01	CAVTPGDYKLSF_CATSDGTAGNQPQHF
z_ELT2618A49-39681858	CL-MCRL	GPR	115.5	Early	Clearer	0	2268842	1754	885	High	CAVRAYGQNFVF	CASSQAPPGQGVDIQYF	GCTGTGAGAGCCTATGGTCAGAATTTTGTC	GCCAGCAGCCAAGCCCCCCCGGGACAGGGGGTTGACATTCAGTAC	0.516416932	0.516416932	TRAV3*01	TRAJ26*01	TRBV4-3*01	TRBD1*01	TRBJ2-4*01	CAVRAYGQNFVF_CASSQAPPGQGVDIQYF
z_ELT2618A48-39665200	CL-MCRL	GPR	115.5	Early	Clearer	0	2063756	2073	885	High	CAVRAYGQNFVF	CASSQAPPGQGVDIQYF	GCTGTGAGAGCCTATGGTCAGAATTTTGTC	GCCAGCAGCCAAGCCCCCCCGGGACAGGGGGTTGACATTCAGTAC	2.23824362	2.23824362	TRAV3*01	TRAJ26*01	TRBV4-3*01	TRBD1*01	TRBJ2-4*01	CAVRAYGQNFVF_CASSQAPPGQGVDIQYF
z_ELT2618A47-39675181	CL-MCRL	GPR	115.5	Early	Clearer	0	1712802	1709	885	High	NA	CASSQAPPGQGVDIQYF	NA	GCCAGCAGCCAAGCCCCCCCGGGACAGGGGGTTGACATTCAGTAC	NA	NA	NA	NA	TRBV4-3*01	TRBD1*01	TRBJ2-4*01	CASSQAPPGQGVDIQYF
z_ELT2618A46-39678093	CL-MCRL	GPR	115.5	Early	Clearer	0	2356887	1516	885	High	CAVRAYGQNFVF	CASSQAPPGQGVDIQYF	GCTGTGAGAGCCTATGGTCAGAATTTTGTC	GCCAGCAGCCAAGCCCCCCCGGGACAGGGGGTTGACATTCAGTAC	2.413985246	2.413985246	TRAV3*01	TRAJ26*01	TRBV4-3*01	TRBD1*01	TRBJ2-4*01	CAVRAYGQNFVF_CASSQAPPGQGVDIQYF
z_ELT2618A45-39671096	CL-MCRL	GPR	115.5	Early	Clearer	0	1443166	1756	885	High	CAVRAYGQNFVF	CASSQAPPGQGVDIQYF	GCTGTGAGAGCCTATGGTCAGAATTTTGTC	GCCAGCAGCCAAGCCCCCCCGGGACAGGGGGTTGACATTCAGTAC	1.136778408	1.136778408	TRAV3*01	TRAJ26*01	TRBV4-3*01	TRBD1*01	TRBJ2-4*01	CAVRAYGQNFVF_CASSQAPPGQGVDIQYF
z_ELT2618A44-39679864	CL-MCRL	GPR	115.5	Early	Clearer	0	1823504	1759	885	High	CAVRAYGQNFVF	CASSQAPPGQGVDIQYF	GCTGTGAGAGCCTATGGTCAGAATTTTGTC	GCCAGCAGCCAAGCCCCCCCGGGACAGGGGGTTGACATTCAGTAC	0.332428886	0.332428886	TRAV3*01	TRAJ26*01	TRBV4-3*01	TRBD1*01	TRBJ2-4*01	CAVRAYGQNFVF_CASSQAPPGQGVDIQYF
z_ELT2618A43-39679870	CL-MCRL	GPR	115.5	Early	Clearer	0	440538	1388	885	High	NA	CASSQAPPGQGVDIQYF	NA	GCCAGCAGCCAAGCCCCCCCGGGACAGGGGGTTGACATTCAGTAC	NA	NA	NA	NA	TRBV4-3*01	TRBD1*01	TRBJ2-4*01	CASSQAPPGQGVDIQYF
z_ELT2618A42-39678835	CL-MCRL	GPR	115.5	Early	Clearer	0	2710903	2012	885	High	CAVRAYGQNFVF	CASSQAPPGQGVDIQYF	GCTGTGAGAGCCTATGGTCAGAATTTTGTC	GCCAGCAGCCAAGCCCCCCCGGGACAGGGGGTTGACATTCAGTAC	0.251034176	0.251034176	TRAV3*01	TRAJ26*01	TRBV4-3*01	TRBD1*01	TRBJ2-4*01	CAVRAYGQNFVF_CASSQAPPGQGVDIQYF
z_ELT2618A41-39665190	CL-MCRL	GPR	115.5	Early	Clearer	0	1284268	1726	885	High	CAVRAYGQNFVF	CASSQAPPGQGVDIQYF	GCTGTGAGAGCCTATGGTCAGAATTTTGTC	GCCAGCAGCCAAGCCCCCCCGGGACAGGGGGTTGACATTCAGTAC	11.33928031	11.33928031	TRAV3*01	TRAJ26*01	TRBV4-3*01	TRBD1*01	TRBJ2-4*01	CAVRAYGQNFVF_CASSQAPPGQGVDIQYF
z_ELT2618A40-39678087	CL-MCRL	GPR	115.5	Early	Clearer	0	1284761	1899	885	High	CAVRAYGQNFVF	CASSQAPPGQGVDIQYF	GCTGTGAGAGCCTATGGTCAGAATTTTGTC	GCCAGCAGCCAAGCCCCCCCGGGACAGGGGGTTGACATTCAGTAC	1.307595133	1.307595133	TRAV3*01	TRAJ26*01	TRBV4-3*01	TRBD1*01	TRBJ2-4*01	CAVRAYGQNFVF_CASSQAPPGQGVDIQYF
z_ELT2618A4-39675152	CL-MCRL	ATD	115.5	Early	Clearer	0	1870755	2016	55	Low	CAGSLGGFGNVLHF	CASSDVGQLYEQYF	GCTGGGTCCTTGGGGGGCTTTGGGAATGTGCTGCAT	GCCAGCAGTGACGTGGGACAACTCTACGAGCAGTAC	240.7455484	240.7455484	TRAV35*01	TRAJ35*01	TRBV6-1*01	TRBD1*01	TRBJ2-7*01	CAGSLGGFGNVLHF_CASSDVGQLYEQYF
z_ELT2618A38-39680875	CL-MCRL	ATD	115.5	Early	Clearer	0	1824414	1792	55	Low	CAVCEEGSQGNLIF	CASSLEGQLYEQYF	GCTGTGTGTGAGGAAGGAAGCCAAGGAAATCTCATC	GCCAGCAGCTTAGAGGGACAGCTCTACGAGCAGTAC	3.106010353	3.106010353	TRAV21*01	TRAJ42*01	TRBV7-9*03	TRBD1*01	TRBJ2-7*01	CAVCEEGSQGNLIF_CASSLEGQLYEQYF
z_ELT2618A37-39678069	CL-MCRL	ATD	115.5	Early	Clearer	0	2387728	1683	55	Low	CAVTPGDYKLSF	CATSDGTAGNQPQHF	GCTGTGACCCCTGGCGACTACAAGCTCAGC	GCCACCAGTGATGGGACAGCCGGAAATCAGCCCCAGCAT	0.007513028	0.007513028	TRAV8-4*03	TRAJ20*01	TRBV24-1*01	TRBD1*01	TRBJ1-5*01	CAVTPGDYKLSF_CATSDGTAGNQPQHF
z_ELT2618A35-39671083	CL-MCRL	ATD	115.5	Early	Clearer	0	2398465	1545	55	Low	CAVTPGDYKLSF	CATSDGTAGNQPQHF	GCTGTGACCCCTGGCGACTACAAGCTCAGC	GCCACCAGTGATGGGACAGCCGGAAATCAGCCCCAGCAT	0.937609664	0.937609664	TRAV8-4*03	TRAJ20*01	TRBV24-1*01	TRBD1*01	TRBJ1-5*01	CAVTPGDYKLSF_CATSDGTAGNQPQHF
z_ELT2618A34-39662155	CL-MCRL	ATD	115.5	Early	Clearer	0	3164128	1954	55	Low	NA	CASSLSSGGGYTF	NA	GCCAGCAGCTTATCCTCTGGGGGCGGCTACACC	NA	NA	NA	NA	TRBV7-8*01	TRBD1*01	TRBJ1-2*01	CASSLSSGGGYTF
z_ELT2618A33-39675165	CL-MCRL	ATD	115.5	Early	Clearer	0	2227105	1945	55	Low	CGADPQGGDNNARLMF	CSARPRESSNQPQHF	GGAGCAGATCCTCAAGGCGGGGATAACAATGCCAGACTCATG	AGTGCTAGACCGAGAGAATCTAGCAATCAGCCCCAGCAT	0.610343643	0.610343643	TRAV34*01	TRAJ31*01	TRBV20-1*01		TRBJ1-5*01	CGADPQGGDNNARLMF_CSARPRESSNQPQHF
z_ELT2618A32-39665182	CL-MCRL	ATD	115.5	Early	Clearer	0	2124180	1628	55	Low	CAVRRRGSQGNLIF	CASSLEGQLNEQFF	GCTGTGAGGCGTAGAGGAAGCCAAGGAAATCTCATC	GCCAGCAGCTTAGAGGGGCAGTTAAATGAGCAGTTC	4.811015087	4.811015087	TRAV21*01	TRAJ42*01	TRBV7-9*03	TRBD1*01	TRBJ2-1*01	CAVRRRGSQGNLIF_CASSLEGQLNEQFF
z_ELT2618A31-39680876	CL-MCRL	ATD	115.5	Early	Clearer	0	1576820	1707	55	Low	CAVTPGDYKLSF	CATSDGTAGNQPQHF	GCTGTGACCCCTGGCGACTACAAGCTCAGC	GCCACCAGTGATGGGACAGCCGGAAATCAGCCCCAGCAT	1.311417428	1.311417428	TRAV8-4*03	TRAJ20*01	TRBV24-1*01	TRBD1*01	TRBJ1-5*01	CAVTPGDYKLSF_CATSDGTAGNQPQHF
z_ELT2618A30-39679850	CL-MCRL	ATD	115.5	Early	Clearer	0	1956114	1869	55	Low	CAVSEGGNKLVF	CASSLSQGALYEQYF	GCTGTGAGTGAAGGGGGAAACAAACTGGTC	GCCAGCAGTTTATCGCAGGGTGCTTTGTACGAGCAGTAC	0.351614188	0.351614188	TRAV8-4*01	TRAJ47*01	TRBV28*01	TRBD1*01	TRBJ2-7*01	CAVSEGGNKLVF_CASSLSQGALYEQYF
z_ELT2618A3-39681814	CL-MCRL	ATD	115.5	Early	Clearer	0	2774168	1605	55	Low	CVAGAAGNKLTF	CSGSLWTGDSYEQYF	GTGGCGGGGGCTGCAGGCAACAAGCTAACT	AGCGGTTCTCTTTGGACAGGTGATTCCTACGAGCAGTAC	0.325981236	0.325981236	TRAV12-1*01	TRAJ17*01	TRBV29-1*01	TRBD1*01	TRBJ2-7*01	CVAGAAGNKLTF_CSGSLWTGDSYEQYF
z_ELT2618A29-39678070	CL-MCRL	ATD	115.5	Early	Clearer	0	1929870	1742	55	Low	CVVNVGLDDKIIF	CASRPTGQLYEQYF	GTGGTGAACGTCGGGCTAGATGACAAGATCATC	GCCAGTAGGCCTACCGGACAGCTCTACGAGCAGTAC	0.283019578	0.283019578	TRAV12-1*01	TRAJ30*01	TRBV19*01	TRBD1*01	TRBJ2-7*01	CVVNVGLDDKIIF_CASRPTGQLYEQYF
z_ELT2618A28-39673193	CL-MCRL	ATD	115.5	Early	Clearer	0	2049337	1787	55	Low	CAVTEGGFKTIF	CASSMGSIGNQPQHF	GCTGTGACCGAGGGAGGCTTCAAAACTATC	GCCAGTAGTATGGGATCTATAGGCAATCAGCCCCAGCAT	0.437367411	0.437367411	TRAV8-6*02	TRAJ9*01	TRBV19*01		TRBJ1-5*01	CAVTEGGFKTIF_CASSMGSIGNQPQHF
z_ELT2618A26-39680864	CL-MCRL	ATD	115.5	Early	Clearer	0	3206974	1811	55	Low	CAMREGLGFQKLVF	CASSQGLLGSETQYF	GCAATGAGAGAGGGCCTCGGCTTTCAGAAACTTGTA	GCCAGCAGCCAGGGACTCTTGGGGTCAGAGACCCAGTAC	1.707500119	1.707500119	TRAV14/DV4*01	TRAJ8*01	TRBV14*01	TRBD2*01	TRBJ2-5*01	CAMREGLGFQKLVF_CASSQGLLGSETQYF
z_ELT2618A25-39671075	CL-MCRL	ATD	115.5	Early	Clearer	0	2688336	1787	55	Low	CAVTPGDYKLSF	CATSDGTAGNQPQHF	GCTGTGACCCCTGGCGACTACAAGCTCAGC	GCCACCAGTGATGGGACAGCCGGAAATCAGCCCCAGCAT	1.945905322	1.945905322	TRAV8-4*03	TRAJ20*01	TRBV24-1*01	TRBD1*01	TRBJ1-5*01	CAVTPGDYKLSF_CATSDGTAGNQPQHF
z_ELT2618A24-39679838	CL-MCRL	ATD	115.5	Early	Clearer	0	1828806	1758	55	Low	CAVSNGGSQGNLIF	CASNLIGQLNEQYF	GCTGTGAGTAACGGAGGAAGCCAAGGAAATCTCATC	GCCAGCAACCTCATCGGGCAGCTTAACGAGCAGTAC	2.287018698	2.287018698	TRAV21*01	TRAJ42*01	TRBV7-9*03		TRBJ2-7*01	CAVSNGGSQGNLIF_CASNLIGQLNEQYF
z_ELT2618A23-39662164	CL-MCRL	ATD	115.5	Early	Clearer	0	1686886	1658	55	Low	CVVNVGLDDKIIF	CASRPTGQLYEQYF	GTGGTGAACGTCGGGCTAGATGACAAGATCATC	GCCAGTAGGCCTACCGGACAGCTCTACGAGCAGTAC	1.64582769	1.64582769	TRAV12-1*01	TRAJ30*01	TRBV19*01	TRBD1*01	TRBJ2-7*01	CVVNVGLDDKIIF_CASRPTGQLYEQYF
z_ELT2618A22-39678067	CL-MCRL	ATD	115.5	Early	Clearer	0	1586307	1679	55	Low	CAYRSLYNNNYMRF	CASRDRGSNTGELFF	GCTTATAGGAGCTTATACAATAACAATTACATGCGC	GCCAGCAGGGACAGGGGTTCGAACACCGGGGAGCTGTTT	0.686565059	0.686565059	TRAV38-2/DV8*01	TRAJ43*01	TRBV2*01	TRBD1*01	TRBJ2-2*01	CAYRSLYNNNYMRF_CASRDRGSNTGELFF
z_ELT2618A21-39662161	CL-MCRL	ATD	115.5	Early	Clearer	0	2658099	1830	55	Low	CAMREGQGFQKLVF	CASSSPDRGDQPQHF	GCAATGAGAGAGGGCCAGGGCTTTCAGAAACTTGTA	GCCAGCTCATCGCCGGACAGGGGAGATCAGCCCCAGCAT	0.191178135	0.191178135	TRAV14/DV4*02	TRAJ8*01	TRBV18*01	TRBD1*01	TRBJ1-5*01	CAMREGQGFQKLVF_CASSSPDRGDQPQHF
z_ELT2618A20-39679836	CL-MCRL	ATD	115.5	Early	Clearer	0	2408899	1927	55	Low	CAVSLLNYGGSQGNLIF	CASSENTANTGELFF	GCTGTGAGCCTCCTGAATTATGGAGGAAGCCAAGGAAATCTCATC	GCCAGCAGCGAAAATACAGCGAACACCGGGGAGCTGTTT	1.153952347	1.153952347	TRAV8-4*03	TRAJ42*01	TRBV9*01		TRBJ2-2*01	CAVSLLNYGGSQGNLIF_CASSENTANTGELFF
z_ELT2618A2-39678045	CL-MCRL	ATD	115.5	Early	Clearer	0	1591687	1697	55	Low	CAVTPGDYKLSF	CATSDGTAGNQPQHF	GCTGTGACCCCTGGCGACTACAAGCTCAGC	GCCACCAGTGATGGGACAGCCGGAAATCAGCCCCAGCAT	0.309590669	0.309590669	TRAV8-4*03	TRAJ20*01	TRBV24-1*01	TRBD1*01	TRBJ1-5*01	CAVTPGDYKLSF_CATSDGTAGNQPQHF
z_ELT2618A18-39673178	CL-MCRL	ATD	115.5	Early	Clearer	0	1478681	1938	55	Low	CAYRTPYGGSQGNLIF	CSARDLSSSNQPQHF	GCTTATAGGACACCTTATGGAGGAAGCCAAGGAAATCTCATC	AGTGCTAGAGATTTGTCTTCCAGCAATCAGCCCCAGCAT	2.960897986	2.960897986	TRAV38-2/DV8*01	TRAJ42*01	TRBV20-1*01		TRBJ1-5*01	CAYRTPYGGSQGNLIF_CSARDLSSSNQPQHF
z_ELT2618A17-39681827	CL-MCRL	ATD	115.5	Early	Clearer	0	986071	1771	55	Low	CAGLDDSWGKLQF	CASSSLDSYNEQFF	GCTGGGCTGGATGACAGCTGGGGGAAATTGCAG	GCCAGCAGCTCCTTGGACAGCTACAATGAGCAGTTC	1.59196459	1.59196459	TRAV35*01	TRAJ24*02	TRBV7-9*03	TRBD1*01	TRBJ2-1*01	CAGLDDSWGKLQF_CASSSLDSYNEQFF
z_ELT2618A16-39678051	CL-MCRL	ATD	115.5	Early	Clearer	0	1440507	1894	55	Low	CVADSQNSGGYQKVTF	CATSFTGTAYEQYF	GTGGCCGACAGTCAAAATTCTGGGGGTTACCAGAAAGTTACC	GCCACCAGCTTTACCGGGACAGCCTACGAGCAGTAC	0.971975325	0.971975325	TRAV12-1*01	TRAJ13*02	TRBV15*02	TRBD1*01	TRBJ2-7*01	CVADSQNSGGYQKVTF_CATSFTGTAYEQYF
z_ELT2618A15-39665160	CL-MCRL	ATD	115.5	Early	Clearer	0	1806026	1529	55	Low	CAMREGLGFQKLVF	CASSQGLLGSETQYF	GCAATGAGAGAGGGCCTCGGCTTTCAGAAACTTGTA	GCCAGCAGCCAGGGACTCTTGGGGTCAGAGACCCAGTAC	0.692812359	0.692812359	TRAV14/DV4*01	TRAJ8*01	TRBV14*01	TRBD2*01	TRBJ2-5*01	CAMREGLGFQKLVF_CASSQGLLGSETQYF
z_ELT2618A14-39681811	CL-MCRL	ATD	115.5	Early	Clearer	0	2420162	1899	55	Low	CAYRTPYGGSQGNLIF	CSARDLSSSNQPQHF	GCTTATAGGACACCTTATGGAGGAAGCCAAGGAAATCTCATC	AGTGCTAGAGATTTGTCTTCCAGCAATCAGCCCCAGCAT	1.530925748	1.530925748	TRAV38-2/DV8*01	TRAJ42*01	TRBV20-1*01		TRBJ1-5*01	CAYRTPYGGSQGNLIF_CSARDLSSSNQPQHF
z_ELT2618A13-39665155	CL-MCRL	ATD	115.5	Early	Clearer	0	1881621	2102	55	Low	CAFTSNTGKLIF	CASRGDTFYEQYF	GCCTTTACTAGCAACACAGGCAAACTAATC	GCCAGCAGGGGGGACACTTTCTACGAGCAGTAC	0.371257212	0.371257212	TRAV24*01	TRAJ37*02	TRBV5-1*01	TRBD1*01	TRBJ2-7*01	CAFTSNTGKLIF_CASRGDTFYEQYF
z_ELT2618A12-39665152	CL-MCRL	ATD	115.5	Early	Clearer	0	2837865	2199	55	Low	CAEKGGDDKIIF	CAISESSSGNNEQFF	GCAGAGAAAGGGGGAGATGACAAGATCATC	GCCATCAGTGAGTCGAGTAGCGGGAATAATGAGCAGTTC	107.0072012	107.0072012	TRAV13-2*01	TRAJ30*01	TRBV10-3*02	TRBD2*02	TRBJ2-1*01	CAEKGGDDKIIF_CAISESSSGNNEQFF
z_ELT2618A11-39662129	CL-MCRL	ATD	115.5	Early	Clearer	0	1786803	1800	55	Low	CAVKDGGSQGNLIF	CASSFDSQLYEQYF	GCTGTGAAGGATGGAGGAAGCCAAGGAAATCTCATC	GCCAGCAGCTTCGACAGCCAGCTCTACGAGCAGTAC	1.118946298	1.118946298	TRAV21*01	TRAJ42*01	TRBV7-9*03	TRBD1*01	TRBJ2-7*01	CAVKDGGSQGNLIF_CASSFDSQLYEQYF
z_ELT2618A10-39662136	CL-MCRL	ATD	115.5	Early	Clearer	0	2845594	2068	55	Low	CVVNLLYSSASKIIF	CASSLGGPGVYNEQFF	GTGGTGAACCTCCTATACAGCAGTGCTTCCAAGATAATC	GCCAGCAGTTTGGGGGGGCCCGGTGTTTACAATGAGCAGTTC	0.461624495	0.461624495	TRAV12-1*01	TRAJ3*01	TRBV12-4*01	TRBD2*01	TRBJ2-1*01	CVVNLLYSSASKIIF_CASSLGGPGVYNEQFF
z_ELT2618A1-39665146	CL-MCRL	ATD	115.5	Early	Clearer	0	3076640	2246	55	Low	CAVTPGDYKLSF	CATSDGTAGNQPQHF	GCTGTGACCCCTGGCGACTACAAGCTCAGC	GCCACCAGTGATGGGACAGCCGGAAATCAGCCCCAGCAT	0.197890275	0.197890275	TRAV8-4*03	TRAJ20*01	TRBV24-1*01	TRBD1*01	TRBJ1-5*01	CAVTPGDYKLSF_CATSDGTAGNQPQHF
WK4GPRP9C11_S204_	CL-MCRL	GPR	115.5	Early	Clearer	0	546173	1355	885	High	CAVRAYGQNFVF	CASSQAPPGQGVDIQYF	GCTGTGAGAGCCTATGGTCAGAATTTTGTC	GCCAGCAGCCAAGCCCCCCCGGGACAGGGGGTTGACATTCAGTAC	60.42409231	60.42409231	TRAV3*01	TRAJ26*01	TRBV4-3*01	TRBD1*01	TRBJ2-4*01	CAVRAYGQNFVF_CASSQAPPGQGVDIQYF
WK4GPRP8C08_S203_	CL-MCRL	GPR	115.5	Early	Clearer	0	347762	1647	885	High	CAVRAYGQNFVF	CASSQAPPGQGVDIQYF	GCTGTGAGAGCCTATGGTCAGAATTTTGTC	GCCAGCAGCCAAGCCCCCCCGGGACAGGGGGTTGACATTCAGTAC	279.6471627	279.6471627	TRAV3*01	TRAJ26*01	TRBV4-3*01	TRBD1*01	TRBJ2-4*01	CAVRAYGQNFVF_CASSQAPPGQGVDIQYF
WK4GPRP7C07_S202_	CL-MCRL	GPR	115.5	Early	Clearer	0	350956	1344	885	High	CAVRAYGQNFVF	CASSQAPPGQGVDIQYF	GCTGTGAGAGCCTATGGTCAGAATTTTGTC	GCCAGCAGCCAAGCCCCCCCGGGACAGGGGGTTGACATTCAGTAC	140.9204585	140.9204585	TRAV3*01	TRAJ26*01	TRBV4-3*01	TRBD1*01	TRBJ2-4*01	CAVRAYGQNFVF_CASSQAPPGQGVDIQYF
WK4GPRP6B11_S201_	CL-MCRL	GPR	115.5	Early	Clearer	0	387788	1280	885	High	CAVRAYGQNFVF	CASSQAPPGQGVDIQYF	GCTGTGAGAGCCTATGGTCAGAATTTTGTC	GCCAGCAGCCAAGCCCCCCCGGGACAGGGGGTTGACATTCAGTAC	0.35845477	0.35845477	TRAV3*01	TRAJ26*01	TRBV4-3*01	TRBD1*01	TRBJ2-4*01	CAVRAYGQNFVF_CASSQAPPGQGVDIQYF
WK4GPRP5B10_S200_	CL-MCRL	GPR	115.5	Early	Clearer	0	469427	1533	885	High	CAVRAYGQNFVF	CASSQAPPGQGVDIQYF	GCTGTGAGAGCCTATGGTCAGAATTTTGTC	GCCAGCAGCCAAGCCCCCCCGGGACAGGGGGTTGACATTCAGTAC	0.696724978	0.696724978	TRAV3*01	TRAJ26*01	TRBV4-3*01	TRBD1*01	TRBJ2-4*01	CAVRAYGQNFVF_CASSQAPPGQGVDIQYF
WK4GPRP4B07_S199_	CL-MCRL	GPR	115.5	Early	Clearer	0	511184	1275	885	High	CAVRAYGQNFVF	CASSQAPPGQGVDIQYF	GCTGTGAGAGCCTATGGTCAGAATTTTGTC	GCCAGCAGCCAAGCCCCCCCGGGACAGGGGGTTGACATTCAGTAC	183.6744813	183.6744813	TRAV3*01	TRAJ26*01	TRBV4-3*01	TRBD1*01	TRBJ2-4*01	CAVRAYGQNFVF_CASSQAPPGQGVDIQYF
WK4GPRP3A07_S198_	CL-MCRL	GPR	115.5	Early	Clearer	0	526191	1167	885	High	CAVRAYGQNFVF	CASSQAPPGQGVDIQYF	GCTGTGAGAGCCTATGGTCAGAATTTTGTC	GCCAGCAGCCAAGCCCCCCCGGGACAGGGGGTTGACATTCAGTAC	0.960561142	0.960561142	TRAV3*01	TRAJ26*01	TRBV4-3*01	TRBD1*01	TRBJ2-4*01	CAVRAYGQNFVF_CASSQAPPGQGVDIQYF
WK4GPRP2A02_S197_	CL-MCRL	GPR	115.5	Early	Clearer	0	396038	1469	885	High	CAVRAYGQNFVF	CASSQAPPGQGVDIQYF	GCTGTGAGAGCCTATGGTCAGAATTTTGTC	GCCAGCAGCCAAGCCCCCCCGGGACAGGGGGTTGACATTCAGTAC	322.754331	322.754331	TRAV3*01	TRAJ26*01	TRBV4-3*01	TRBD1*01	TRBJ2-4*01	CAVRAYGQNFVF_CASSQAPPGQGVDIQYF
WK4GPRP20F08_S215_	CL-MCRL	GPR	115.5	Early	Clearer	0	485200	1262	885	High	CAVRAYGQNFVF	CASSQAPPGQGVDIQYF	GCTGTGAGAGCCTATGGTCAGAATTTTGTC	GCCAGCAGCCAAGCCCCCCCGGGACAGGGGGTTGACATTCAGTAC	1.648661833	1.648661833	TRAV3*01	TRAJ26*01	TRBV4-3*01	TRBD1*01	TRBJ2-4*01	CAVRAYGQNFVF_CASSQAPPGQGVDIQYF
WK4GPRP1C02_S196_	CL-MCRL	GPR	115.5	Early	Clearer	0	383462	1433	885	High	CAVRAYGQNFVF	CASSQAPPGQGVDIQYF	GCTGTGAGAGCCTATGGTCAGAATTTTGTC	GCCAGCAGCCAAGCCCCCCCGGGACAGGGGGTTGACATTCAGTAC	0.227991615	0.227991615	TRAV3*01	TRAJ26*01	TRBV4-3*01	TRBD1*01	TRBJ2-4*01	CAVRAYGQNFVF_CASSQAPPGQGVDIQYF
WK4GPRP19E08_S214_	CL-MCRL	GPR	115.5	Early	Clearer	0	537690	1441	885	High	CAVRAYGQNFVF	CASSQAPPGQGVDIQYF	GCTGTGAGAGCCTATGGTCAGAATTTTGTC	GCCAGCAGCCAAGCCCCCCCGGGACAGGGGGTTGACATTCAGTAC	2.746260234	2.746260234	TRAV3*01	TRAJ26*01	TRBV4-3*01	TRBD1*01	TRBJ2-4*01	CAVRAYGQNFVF_CASSQAPPGQGVDIQYF
WK4GPRP18E07_S213_	CL-MCRL	GPR	115.5	Early	Clearer	0	467038	1288	885	High	CAVRAYGQNFVF	CASSQAPPGQGVDIQYF	GCTGTGAGAGCCTATGGTCAGAATTTTGTC	GCCAGCAGCCAAGCCCCCCCGGGACAGGGGGTTGACATTCAGTAC	94.31311313	94.31311313	TRAV3*01	TRAJ26*01	TRBV4-3*01	TRBD1*01	TRBJ2-4*01	CAVRAYGQNFVF_CASSQAPPGQGVDIQYF
WK4GPRP17E06_S212_	CL-MCRL	GPR	115.5	Early	Clearer	0	527313	1373	885	High	CAVRAYGQNFVF	CASSQAPPGQGVDIQYF	GCTGTGAGAGCCTATGGTCAGAATTTTGTC	GCCAGCAGCCAAGCCCCCCCGGGACAGGGGGTTGACATTCAGTAC	1.022149899	1.022149899	TRAV3*01	TRAJ26*01	TRBV4-3*01	TRBD1*01	TRBJ2-4*01	CAVRAYGQNFVF_CASSQAPPGQGVDIQYF
WK4GPRP16E05_S211_	CL-MCRL	GPR	115.5	Early	Clearer	0	527313	1358	885	High	CAVRAYGQNFVF	CASSQAPPGQGVDIQYF	GCTGTGAGAGCCTATGGTCAGAATTTTGTC	GCCAGCAGCCAAGCCCCCCCGGGACAGGGGGTTGACATTCAGTAC	1.389410338	1.389410338	TRAV3*01	TRAJ26*01	TRBV4-3*01	TRBD1*01	TRBJ2-4*01	CAVRAYGQNFVF_CASSQAPPGQGVDIQYF
WK4GPRP15E02_S210_	CL-MCRL	GPR	115.5	Early	Clearer	0	408344	1444	885	High	CAVRAYGQNFVF	CASSQAPPGQGVDIQYF	GCTGTGAGAGCCTATGGTCAGAATTTTGTC	GCCAGCAGCCAAGCCCCCCCGGGACAGGGGGTTGACATTCAGTAC	129.0850722	129.0850722	TRAV3*01	TRAJ26*01	TRBV4-3*01	TRBD1*01	TRBJ2-4*01	CAVRAYGQNFVF_CASSQAPPGQGVDIQYF
WK4GPRP14E01_S209_	CL-MCRL	GPR	115.5	Early	Clearer	0	429990	1655	885	High	CAVRAYGQNFVF	CASSQAPPGQGVDIQYF	GCTGTGAGAGCCTATGGTCAGAATTTTGTC	GCCAGCAGCCAAGCCCCCCCGGGACAGGGGGTTGACATTCAGTAC	0.768729727	0.768729727	TRAV3*01	TRAJ26*01	TRBV4-3*01	TRBD1*01	TRBJ2-4*01	CAVRAYGQNFVF_CASSQAPPGQGVDIQYF
WK4GPRP13D08_S208_	CL-MCRL	GPR	115.5	Early	Clearer	0	531541	1480	885	High	CAVRAYGQNFVF	CASSQAPPGQGVDIQYF	GCTGTGAGAGCCTATGGTCAGAATTTTGTC	GCCAGCAGCCAAGCCCCCCCGGGACAGGGGGTTGACATTCAGTAC	1.902097958	1.902097958	TRAV3*01	TRAJ26*01	TRBV4-3*01	TRBD1*01	TRBJ2-4*01	CAVRAYGQNFVF_CASSQAPPGQGVDIQYF
WK4GPRP12D07_S207_	CL-MCRL	GPR	115.5	Early	Clearer	0	739573	1332	885	High	CAVRAYGQNFVF	CASSQAPPGQGVDIQYF	GCTGTGAGAGCCTATGGTCAGAATTTTGTC	GCCAGCAGCCAAGCCCCCCCGGGACAGGGGGTTGACATTCAGTAC	88.48025212	88.48025212	TRAV3*01	TRAJ26*01	TRBV4-3*01	TRBD1*01	TRBJ2-4*01	CAVRAYGQNFVF_CASSQAPPGQGVDIQYF
WK4GPRP11D06_S206_	CL-MCRL	GPR	115.5	Early	Clearer	0	605695	1167	885	High	CAVRAYGQNFVF	CASSQAPPGQGVDIQYF	GCTGTGAGAGCCTATGGTCAGAATTTTGTC	GCCAGCAGCCAAGCCCCCCCGGGACAGGGGGTTGACATTCAGTAC	21.48142773	21.48142773	TRAV3*01	TRAJ26*01	TRBV4-3*01	TRBD1*01	TRBJ2-4*01	CAVRAYGQNFVF_CASSQAPPGQGVDIQYF
WK4GPRP10D05_S205_	CL-MCRL	GPR	115.5	Early	Clearer	0	529034	1279	885	High	CAVRAYGQNFVF	CASSQAPPGQGVDIQYF	GCTGTGAGAGCCTATGGTCAGAATTTTGTC	GCCAGCAGCCAAGCCCCCCCGGGACAGGGGGTTGACATTCAGTAC	1.094391182	1.094391182	TRAV3*01	TRAJ26*01	TRBV4-3*01	TRBD1*01	TRBJ2-4*01	CAVRAYGQNFVF_CASSQAPPGQGVDIQYF
WK4ATDP1G10_S195_	CL-MCRL	ATD	115.5	Early	Clearer	0	450958	1170	55	Low	CAVRRPQGDFNKFYF	CASSTQGQLTEAFF	GCTGTGAGGAGACCCCAGGGGGACTTCAACAAATTTTAC	GCCAGCAGTACACAGGGTCAACTCACTGAAGCTTTC	1.207512255	1.207512255	TRAV21*01	TRAJ21*01	TRBV27*01	TRBD1*01	TRBJ1-1*01	CAVRRPQGDFNKFYF_CASSTQGQLTEAFF
WK4ATDP1F06_S194_	CL-MCRL	ATD	115.5	Early	Clearer	0	385636	1290	55	Low	CAVTGGDYKLSF	CAISESSSGNNEQFF	GCTGTGACCGGGGGCGACTACAAGCTCAGC	GCCATCAGTGAGTCAAGTAGCGGAAACAATGAGCAGTTC	0.824188878	0.824188878	TRAV8-4*03	TRAJ20*01	TRBV10-3*02	TRBD2*01	TRBJ2-1*01	CAVTGGDYKLSF_CAISESSSGNNEQFF
WK4ATDP1F02_S193_	CL-MCRL	ATD	115.5	Early	Clearer	0	508011	1193	55	Low	CAVRPTGGFKTIF	CASSLVGQLDEQYF	GCTGTGAGGCCCACTGGAGGCTTCAAAACTATC	GCCAGCAGCTTAGTCGGACAGTTGGACGAGCAGTAC	2.590247353	2.590247353	TRAV21*01	TRAJ9*01	TRBV7-2*01	TRBD1*01	TRBJ2-7*01	CAVRPTGGFKTIF_CASSLVGQLDEQYF
WK4ATDP1E10_S192_	CL-MCRL	ATD	115.5	Early	Clearer	0	669449	1405	55	Low	CAVRPTGGFKTIF	CASSLSGQLETQYF	GCTGTGAGGCCCACTGGAGGCTTCAAAACTATC	GCCAGCAGCTTGAGCGGGCAACTAGAGACCCAGTAC	3.069796398	3.069796398	TRAV21*01	TRAJ9*01	TRBV7-2*01	TRBD2*01	TRBJ2-5*01	CAVRPTGGFKTIF_CASSLSGQLETQYF
WK4ATDP1E09_S191_	CL-MCRL	ATD	115.5	Early	Clearer	0	447326	988	55	Low	CAYRSRGETSGSRLTF	CASSYSLGFYEQFF	GCTTATAGGTCCCGCGGAGAAACCAGTGGCTCTAGGTTGACC	GCCAGCAGTTACTCGTTGGGGTTCTATGAGCAGTTC	1.866123851	1.866123851	TRAV38-2/DV8*01	TRAJ58*01	TRBV6-6*02		TRBJ2-1*01	CAYRSRGETSGSRLTF_CASSYSLGFYEQFF
WK4ATDP1E06_S190_	CL-MCRL	ATD	115.5	Early	Clearer	0	538652	1368	55	Low	CVVGAAGNKLTF	CSASGPTGGRDSGELFF	GTGGTGGGGGCTGCAGGCAACAAGCTAACT	AGCGCCTCTGGGCCGACAGGGGGCCGGGATAGCGGGGAGCTGTTT	0.407089044	0.407089044	TRAV12-1*01	TRAJ17*01	TRBV29-1*01	TRBD1*01	TRBJ2-2*01	CVVGAAGNKLTF_CSASGPTGGRDSGELFF
WK4ATDP1E05_S189_	CL-MCRL	ATD	115.5	Early	Clearer	0	487632	1383	55	Low	CAVRVEGSQGNLIF	CASSLEGQLNEQFF	GCTGTGAGGGTGGAAGGAAGCCAAGGAAATCTCATC	GCCAGCAGCTTAGAGGGGCAACTAAATGAGCAGTTC	2.380883517	2.380883517	TRAV21*01	TRAJ42*01	TRBV7-9*03	TRBD1*01	TRBJ2-1*01	CAVRVEGSQGNLIF_CASSLEGQLNEQFF
WK4ATDP1D12_S188_	CL-MCRL	ATD	115.5	Early	Clearer	0	591373	1282	55	Low	CAVRNTGGFKTIF	CASSLSGQLDTQYF	GCTGTGAGAAATACTGGAGGCTTCAAAACTATC	GCCAGCAGCTTATCAGGTCAGCTAGATACGCAGTAT	2.972270702	2.972270702	TRAV21*01	TRAJ9*01	TRBV11-2*03		TRBJ2-3*01	CAVRNTGGFKTIF_CASSLSGQLDTQYF
WK4ATDP1D08_S187_	CL-MCRL	ATD	115.5	Early	Clearer	0	456356	1627	55	Low	CVVNVGLDDKIIF	CASRPTGQLYEQYF	GTGGTGAACGTCGGGCTAGATGACAAGATCATC	GCCAGTAGGCCTACCGGACAGCTCTACGAGCAGTAC	167.4280533	167.4280533	TRAV12-1*01	TRAJ30*01	TRBV19*01	TRBD1*01	TRBJ2-7*01	CVVNVGLDDKIIF_CASRPTGQLYEQYF
WK4ATDP1D07_S186_	CL-MCRL	ATD	115.5	Early	Clearer	0	436904	1223	55	Low	CAYRSLYNNNDMRF	CASRDRGSNTGELFF	GCTTATAGGAGCTTATACAATAACAATGACATGCGC	GCCAGCAGGGACAGGGGTTCGAACACCGGGGAGCTGTTT	2.511316585	2.511316585	TRAV38-2/DV8*01	TRAJ43*01	TRBV2*01	TRBD1*01	TRBJ2-2*01	CAYRSLYNNNDMRF_CASRDRGSNTGELFF
WK4ATDP1D06_S185_	CL-MCRL	ATD	115.5	Early	Clearer	0	375934	1586	55	Low	CAVRGREETSGSRLTF	CASSQENGLYGYTF	GCTGTGAGAGGGAGGGAAGAAACCAGTGGCTCTAGGTTGACC	GCCAGCAGCCAAGAGAACGGATTATATGGCTACACC	1.235350156	1.235350156	TRAV21*01	TRAJ58*01	TRBV4-2*01		TRBJ1-2*01	CAVRGREETSGSRLTF_CASSQENGLYGYTF
WK4ATDP1C08_S184_	CL-MCRL	ATD	115.5	Early	Clearer	0	381804	1360	55	Low	CVVSDHYSNSGYALNF	CASSPPVISNNEQYF	GTTGTGAGTGATCACTACTCAAATTCCGGGTATGCACTCAAC	GCCAGCAGCCCCCCAGTTATAAGCAATAACGAGCAGTAC	2.640508252	2.640508252	TRAV8-2*01	TRAJ41*01	TRBV7-9*03	TRBD1*01	TRBJ2-7*01	CVVSDHYSNSGYALNF_CASSPPVISNNEQYF
WK4ATDP1C06_S183_	CL-MCRL	ATD	115.5	Early	Clearer	0	313997	1658	55	Low	CAAKAAGNKLTF	CASSTQVIGNQPQHF	GCAGCAAAGGCTGCAGGCAACAAGCTAACT	GCCAGTAGTACCCAGGTAATTGGCAATCAGCCCCAGCAT	3.450194266	3.450194266	TRAV23/DV6*01	TRAJ17*01	TRBV19*01		TRBJ1-5*01	CAAKAAGNKLTF_CASSTQVIGNQPQHF
WK4ATDP1B10_S182_	CL-MCRL	ATD	115.5	Early	Clearer	0	431885	1522	55	Low	CAGLWKKSSGDKLTF	CASSYHILGTIHDAGELFF	GCTGGGCTCTGGAAGAAAAGCAGCGGAGACAAGCTGACT	GCCAGCAGTTACCACATCCTCGGGACAATCCATGACGCCGGGGAGCTGTTT	1.27817194	1.27817194	TRAV35*01	TRAJ46*01	TRBV6-2*01	TRBD1*01	TRBJ2-2*01	CAGLWKKSSGDKLTF_CASSYHILGTIHDAGELFF
WK4ATDP1B08_S181_	CL-MCRL	ATD	115.5	Early	Clearer	0	268891	1206	55	Low	CAVTSGDYKLSF	CAISESSSGNNEQFF	GCTGTGACTTCGGGGGACTACAAGCTCAGC	GCCATCAGTGAGTCGAGTAGCGGGAATAATGAGCAGTTC	0.502252213	0.502252213	TRAV8-6*02	TRAJ20*01	TRBV10-3*02	TRBD2*02	TRBJ2-1*01	CAVTSGDYKLSF_CAISESSSGNNEQFF
WK4ATDP1B07_S180_	CL-MCRL	ATD	115.5	Early	Clearer	0	303075	1482	55	Low	CAMREGQGFQKLVF	CASSSPDRGDQPQHF	GCAATGAGAGAGGGCCAGGGCTTTCAGAAACTTGTA	GCCAGCTCATCGCCGGACAGGGGAGATCAGCCCCAGCAT	0.481454623	0.481454623	TRAV14/DV4*02	TRAJ8*01	TRBV18*01	TRBD1*01	TRBJ1-5*01	CAMREGQGFQKLVF_CASSSPDRGDQPQHF
WK4ATDP1B04_S179_	CL-MCRL	ATD	115.5	Early	Clearer	0	492717	1161	55	Low	CAVRRPQGDFNKFYF	CASSTQGQLTEAFF	GCTGTGAGGAGACCCCAGGGGGACTTCAACAAATTTTAC	GCCAGCAGTACACAGGGTCAACTCACTGAAGCTTTC	107.5827141	107.5827141	TRAV21*01	TRAJ21*01	TRBV27*01	TRBD1*01	TRBJ1-1*01	CAVRRPQGDFNKFYF_CASSTQGQLTEAFF
WK4ATDP1A10_S178_	CL-MCRL	ATD	115.5	Early	Clearer	0	226846	1616	55	Low	CAYRSPYGGSQGNLIF	NA	GCTTATAGGAGTCCTTATGGAGGAAGCCAAGGAAATCTCATC	NA	2.737375572	2.737375572	TRAV38-2/DV8*01	TRAJ42*01	NA	NA	NA	CAYRSPYGGSQGNLIF
WK4ATDP1A08_S177_	CL-MCRL	ATD	115.5	Early	Clearer	0	227272	1408	55	Low	CAYFSLYGGSQGNLIF	CASRSHDSSTDTQYF	GCTTACTTCTCTTTGTATGGAGGAAGCCAAGGAAATCTCATC	GCCAGCAGGAGTCACGATAGTAGCACAGATACGCAGTAT	3.424584069	3.424584069	TRAV38-2/DV8*01	TRAJ42*01	TRBV9*01		TRBJ2-3*01	CAYFSLYGGSQGNLIF_CASRSHDSSTDTQYF
WK4ATDP1A06_S176_	CL-MCRL	ATD	115.5	Early	Clearer	0	262324	1642	55	Low	CAVRRRGSQGNLIF	CASSLEGQLNEQFF	GCTGTGAGGCGTAGAGGAAGCCAAGGAAATCTCATC	GCCAGCAGCTTAGAGGGGCAGTTAAATGAGCAGTTC	6.492673517	6.492673517	TRAV21*01	TRAJ42*01	TRBV7-9*03	TRBD1*01	TRBJ2-1*01	CAVRRRGSQGNLIF_CASSLEGQLNEQFF
WK104GPRP2H06_S233_	CL-MCRL	GPR	731.5	Late	Clearer	0	405328	843	505	High	CAVRAYGQNFVF	CASSQAPPGQGVDIQYF	GCTGTGAGAGCCTATGGTCAGAATTTTGTC	GCCAGCAGCCAAGCCCCCCCGGGACAGGGGGTTGACATTCAGTAC	0.600688371	0.600688371	TRAV3*01	TRAJ26*01	TRBV4-3*01	TRBD1*01	TRBJ2-4*01	CAVRAYGQNFVF_CASSQAPPGQGVDIQYF
WK104GPRP2G07_S232_	CL-MCRL	GPR	731.5	Late	Clearer	0	511139	1109	505	High	CAVRAYGQNFVF	NA	GCTGTGAGAGCCTATGGTCAGAATTTTGTC	NA	1.270218485	1.270218485	TRAV3*01	TRAJ26*01	NA	NA	NA	CAVRAYGQNFVF
WK104GPRP2F08_S230_	CL-MCRL	GPR	731.5	Late	Clearer	0	694827	1218	505	High	NA	NA	NA	NA	NA	NA	NA	NA	NA	NA	NA
WK104GPRP2F06_S229_	CL-MCRL	GPR	731.5	Late	Clearer	0	519916	1007	505	High	NA	CASSQAPPGQGVDIQYF	NA	GCCAGCAGCCAAGCCCCCCCGGGACAGGGGGTTGACATTCAGTAC	NA	NA	NA	NA	TRBV4-3*01	TRBD1*01	TRBJ2-4*01	CASSQAPPGQGVDIQYF
WK104GPRP2E03_S228_	CL-MCRL	GPR	731.5	Late	Clearer	0	454555	555	505	High	NA	CASSQAPPGQGVDIQYF	NA	GCCAGCAGCCAAGCCCCCCCGGGACAGGGGGTTGACATTCAGTAC	NA	NA	NA	NA	TRBV4-3*01	TRBD1*01	TRBJ2-4*01	CASSQAPPGQGVDIQYF
WK104GPRP2D12_S227_	CL-MCRL	GPR	731.5	Late	Clearer	0	558212	1146	505	High	NA	CASSQAPPGQGVDIQYF	NA	GCCAGCAGCCAAGCCCCCCCGGGACAGGGGGTTGACATTCAGTAC	NA	NA	NA	NA	TRBV4-3*01	TRBD1*01	TRBJ2-4*01	CASSQAPPGQGVDIQYF
WK104GPRP2C03_S226_	CL-MCRL	GPR	731.5	Late	Clearer	0	528075	1067	505	High	NA	CASSQAPPGQGVDIQYF	NA	GCCAGCAGCCAAGCCCCCCCGGGACAGGGGGTTGACATTCAGTAC	NA	NA	NA	NA	TRBV4-3*01	TRBD1*01	TRBJ2-4*01	CASSQAPPGQGVDIQYF
WK104GPRP2C02_S225_	CL-MCRL	GPR	731.5	Late	Clearer	0	405463	1266	505	High	NA	CASSQAPPGQGVDIQYF	NA	GCCAGCAGCCAAGCCCCCCCGGGACAGGGGGTTGACATTCAGTAC	NA	NA	NA	NA	TRBV4-3*01	TRBD1*01	TRBJ2-4*01	CASSQAPPGQGVDIQYF
WK104GPRP2A06_S224_	CL-MCRL	GPR	731.5	Late	Clearer	0	600317	1009	505	High	NA	CASSQAPPGQGVDIQYF	NA	GCCAGCAGCCAAGCCCCCCCGGGACAGGGGGTTGACATTCAGTAC	NA	NA	NA	NA	TRBV4-3*01	TRBD1*01	TRBJ2-4*01	CASSQAPPGQGVDIQYF
WK104GPRP1G10_S223_	CL-MCRL	GPR	731.5	Late	Clearer	0	625293	1089	505	High	NA	CASSQAPPGQGVDIQYF	NA	GCCAGCAGCCAAGCCCCCCCGGGACAGGGGGTTGACATTCAGTAC	NA	NA	NA	NA	TRBV4-3*01	TRBD1*01	TRBJ2-4*01	CASSQAPPGQGVDIQYF
WK104GPRP1G09_S222_	CL-MCRL	GPR	731.5	Late	Clearer	0	450165	952	505	High	CAVRAYGQNFVF	CASSQAPPGQGVDIQYF	GCTGTGAGAGCCTATGGTCAGAATTTTGTC	GCCAGCAGCCAAGCCCCCCCGGGACAGGGGGTTGACATTCAGTAC	0.789543543	0.789543543	TRAV3*01	TRAJ26*01	TRBV4-3*01	TRBD1*01	TRBJ2-4*01	CAVRAYGQNFVF_CASSQAPPGQGVDIQYF
WK104GPRP1F11_S221_	CL-MCRL	GPR	731.5	Late	Clearer	0	410211	766	505	High	CAVRAYGQNFVF	CASSQAPPGQGVDIQYF	GCTGTGAGAGCCTATGGTCAGAATTTTGTC	GCCAGCAGCCAAGCCCCCCCGGGACAGGGGGTTGACATTCAGTAC	0.899746907	0.899746907	TRAV3*01	TRAJ26*01	TRBV4-3*01	TRBD1*01	TRBJ2-4*01	CAVRAYGQNFVF_CASSQAPPGQGVDIQYF
WK104GPRP1F07_S220_	CL-MCRL	GPR	731.5	Late	Clearer	0	342267	947	505	High	CAVRAYGQNFVF	CASSQAPPGQGVDIQYF	GCTGTGAGAGCCTATGGTCAGAATTTTGTC	GCCAGCAGCCAAGCCCCCCCGGGACAGGGGGTTGACATTCAGTAC	2.325328967	2.325328967	TRAV3*01	TRAJ26*01	TRBV4-3*01	TRBD1*01	TRBJ2-4*01	CAVRAYGQNFVF_CASSQAPPGQGVDIQYF
WK104GPRP1C10_S219_	CL-MCRL	GPR	731.5	Late	Clearer	0	414746	840	505	High	CAVRAYGQNFVF	CASSQAPPGQGVDIQYF	GCTGTGAGAGCCTATGGTCAGAATTTTGTC	GCCAGCAGCCAAGCCCCCCCGGGACAGGGGGTTGACATTCAGTAC	0.661495981	0.661495981	TRAV3*01	TRAJ26*01	TRBV4-3*01	TRBD1*01	TRBJ2-4*01	CAVRAYGQNFVF_CASSQAPPGQGVDIQYF
WK104GPRP1C09_S218_	CL-MCRL	GPR	731.5	Late	Clearer	0	311103	1158	505	High	NA	CASSQAPPGQGVDIQYF	NA	GCCAGCAGCCAAGCCCCCCCGGGACAGGGGGTTGACATTCAGTAC	NA	NA	NA	NA	TRBV4-3*01	TRBD1*01	TRBJ2-4*01	CASSQAPPGQGVDIQYF
WK104GPRP1A11_S217_	CL-MCRL	GPR	731.5	Late	Clearer	0	382890	873	505	High	CAVRAYGQNFVF	CASSQAPPGQGVDIQYF	GCTGTGAGAGCCTATGGTCAGAATTTTGTC	GCCAGCAGCCAAGCCCCCCCGGGACAGGGGGTTGACATTCAGTAC	0.239396116	0.239396116	TRAV3*01	TRAJ26*01	TRBV4-3*01	TRBD1*01	TRBJ2-4*01	CAVRAYGQNFVF_CASSQAPPGQGVDIQYF
WK104GPRP1A03_S216_	CL-MCRL	GPR	731.5	Late	Clearer	0	347304	1199	505	High	NA	NA	NA	NA	NA	NA	NA	NA	NA	NA	NA
WK104ATDP2H11_S120_	CL-MCRL	ATD	731.5	Late	Clearer	0	814462	1074	20	Low	CAVRDLYGSSASKIIF	CASSLNRPDRASYEQYF	GCTGTGAGAGATCTCTATGGCAGCAGTGCTTCCAAGATAATC	GCCAGCAGTTTAAATCGTCCGGACAGGGCGAGCTACGAGCAGTAC	0.46829154	0.46829154	TRAV1-2*01	TRAJ3*01	TRBV28*01	TRBD1*01	TRBJ2-7*01	CAVRDLYGSSASKIIF_CASSLNRPDRASYEQYF
WK104ATDP2H06_S117_	CL-MCRL	ATD	731.5	Late	Clearer	0	720405	1025	20	Low	CAYRTPYGGSQGNLIF	CSARDTVSSNQPQHF	GCTTATAGGACCCCTTATGGAGGAAGCCAAGGAAATCTCATC	AGTGCTAGAGATACCGTGTCTAGCAATCAGCCCCAGCAT	1.359648833	1.359648833	TRAV38-2/DV8*01	TRAJ42*01	TRBV20-1*01		TRBJ1-5*01	CAYRTPYGGSQGNLIF_CSARDTVSSNQPQHF
WK104ATDP2H05_S116_	CL-MCRL	ATD	731.5	Late	Clearer	0	861181	1072	20	Low	NA	CASSLLGPGGDVYNEQFF	NA	GCTAGCAGCTTATTGGGCCCAGGCGGGGACGTATACAATGAGCAGTTC	NA	NA	NA	NA	TRBV7-7*01	TRBD2*01	TRBJ2-1*01	CASSLLGPGGDVYNEQFF
WK104ATDP2G11_S114_	CL-MCRL	ATD	731.5	Late	Clearer	0	723495	702	20	Low	CAVRRRGSQGNLIF	CASSLEGQLNEQFF	GCTGTGAGGCGTAGAGGAAGCCAAGGAAATCTCATC	GCCAGCAGCTTAGAGGGGCAGTTAAATGAGCAGTTC	0.283597292	0.283597292	TRAV21*01	TRAJ42*01	TRBV7-9*03	TRBD1*01	TRBJ2-1*01	CAVRRRGSQGNLIF_CASSLEGQLNEQFF
WK104ATDP2G10_S113_	CL-MCRL	ATD	731.5	Late	Clearer	0	793916	1264	20	Low	NA	CAISESSAGFNEQFF	NA	GCCATCAGTGAGTCTTCGGCAGGGTTCAATGAGCAGTTC	NA	NA	NA	NA	TRBV10-3*02	TRBD1*01	TRBJ2-1*01	CAISESSAGFNEQFF
WK104ATDP2G09_S112_	CL-MCRL	ATD	731.5	Late	Clearer	0	654646	901	20	Low	CVADSQNSGGYQKVTF	CATSFTGTAYEQYF	GTGGCCGACAGTCAAAATTCTGGGGGTTACCAGAAAGTTACC	GCCACCAGCTTTACCGGGACAGCCTACGAGCAGTAC	0.795677158	0.795677158	TRAV12-1*01	TRAJ13*02	TRBV15*02	TRBD1*01	TRBJ2-7*01	CVADSQNSGGYQKVTF_CATSFTGTAYEQYF
WK104ATDP2G06_S111_	CL-MCRL	ATD	731.5	Late	Clearer	0	777976	1052	20	Low	NA	CASSLTSGTYEQYF	NA	GCCAGCTCCTTGACTAGCGGGACCTACGAGCAGTAC	NA	NA	NA	NA	TRBV27*01	TRBD2*02	TRBJ2-7*01	CASSLTSGTYEQYF
WK104ATDP2G05_S110_	CL-MCRL	ATD	731.5	Late	Clearer	0	815009	941	20	Low	CAVSDGDYKLSF	NA	GCTGTGAGTGACGGCGACTACAAGCTCAGC	NA	0.033401464	0.033401464	TRAV8-6*02	TRAJ20*01	NA	NA	NA	CAVSDGDYKLSF
WK104ATDP2G03_S109_	CL-MCRL	ATD	731.5	Late	Clearer	0	620489	919	20	Low	CAENTNAGKSTF	CASSGTTEWNNSPLHF	GCCGAGAACACCAATGCAGGCAAATCAACC	GCCAGCAGTGGAACGACGGAGTGGAATAATTCACCCCTCCAC	0.440844594	0.440844594	TRAV39*01	TRAJ27*01	TRBV2*01		TRBJ1-6*01	CAENTNAGKSTF_CASSGTTEWNNSPLHF
WK104ATDP2G01_S108_	CL-MCRL	ATD	731.5	Late	Clearer	0	440801	904	20	Low	NA	CSAEMLQISDTQYF	NA	AGTGCTGAAATGCTCCAGATCTCAGATACGCAGTAT	NA	NA	NA	NA	TRBV20-1*01		TRBJ2-3*01	CSAEMLQISDTQYF
WK104ATDP2F12_S107_	CL-MCRL	ATD	731.5	Late	Clearer	0	606387	1099	20	Low	CVVNDPYTGGFKTIF	CASSELGQLNEQFF	GTGGTGAACGACCCTTATACTGGAGGCTTCAAAACTATC	GCCAGCAGTGAATTGGGGCAGCTCAATGAGCAGTTC	0.293436495	0.293436495	TRAV12-1*01	TRAJ9*01	TRBV2*01	TRBD1*01	TRBJ2-1*01	CVVNDPYTGGFKTIF_CASSELGQLNEQFF
WK104ATDP2F11_S106_	CL-MCRL	ATD	731.5	Late	Clearer	0	494898	962	20	Low	NA	CASSQNRTGGRYQPQHF	NA	GCCAGCAGCCAAAACCGGACAGGGGGACGGTATCAGCCCCAGCAT	NA	NA	NA	NA	TRBV21-1*01	TRBD1*01	TRBJ1-5*01	CASSQNRTGGRYQPQHF
WK104ATDP2F09_S104_	CL-MCRL	ATD	731.5	Late	Clearer	0	645450	1182	20	Low	NA	CAISESSSGNNEQFF	NA	GCCATCAGTGAGTCAAGTAGCGGAAACAATGAGCAGTTC	NA	NA	NA	NA	TRBV10-3*02	TRBD2*01	TRBJ2-1*01	CAISESSSGNNEQFF
WK104ATDP2F08_S103_	CL-MCRL	ATD	731.5	Late	Clearer	0	471728	791	20	Low	CAMWGAQKLVF	CASSFVKLADSSYNEQFF	GCAATGTGGGGAGCCCAGAAGCTGGTA	GCCAGCAGTTTTGTCAAACTAGCGGATAGCTCCTACAATGAGCAGTTC	2.412312438	2.412312438	TRAV12-3*01	TRAJ54*01	TRBV28*01	TRBD2*01	TRBJ2-1*01	CAMWGAQKLVF_CASSFVKLADSSYNEQFF
WK104ATDP2F06_S102_	CL-MCRL	ATD	731.5	Late	Clearer	0	442237	703	20	Low	CAVRQSGSQGNLIF	CASSSDSQLYEQYF	GCTGTGAGGCAGTCAGGAAGCCAAGGAAATCTCATC	GCCAGCAGTTCGGACAGCCAGCTCTACGAGCAGTAC	0.961742852	0.961742852	TRAV21*01	TRAJ42*01	TRBV7-9*03	TRBD1*01	TRBJ2-7*01	CAVRQSGSQGNLIF_CASSSDSQLYEQYF
WK104ATDP2F05_S101_	CL-MCRL	ATD	731.5	Late	Clearer	0	561420	991	20	Low	CAVRNTGGFKTIF	NA	GCTGTGAGAAATACTGGAGGCTTCAAAACTATC	NA	1.07299789	1.07299789	TRAV21*01	TRAJ9*01	NA	NA	NA	CAVRNTGGFKTIF
WK104ATDP2F04_S100_	CL-MCRL	ATD	731.5	Late	Clearer	0	496515	458	20	Low	CAMSEAAGNKLTF	CASSGTRQISGTEAFF	GCAATGAGCGAAGCTGCAGGCAACAAGCTAACT	GCCAGCAGTGGAACGAGACAGATAAGTGGAACTGAAGCTTTC	0.017581895	0.017581895	TRAV12-3*01	TRAJ17*01	TRBV2*01	TRBD1*01	TRBJ1-1*01	CAMSEAAGNKLTF_CASSGTRQISGTEAFF
WK104ATDP2F02_S99_	CL-MCRL	ATD	731.5	Late	Clearer	0	611665	887	20	Low	CAVTSGDYKLSF	NA	GCTGTGACTTCGGGGGACTACAAGCTCAGC	NA	0.538475193	0.538475193	TRAV8-6*02	TRAJ20*01	NA	NA	NA	CAVTSGDYKLSF
WK104ATDP2E12_S97_	CL-MCRL	ATD	731.5	Late	Clearer	0	618232	1025	20	Low	CAVSAGDYKLSF	CATSDSVAGNQPQHF	GCTGTGAGTGCTGGGGACTACAAGCTCAGC	GCCACCAGTGATTCTGTGGCAGGGAATCAGCCCCAGCAT	0.342024427	0.342024427	TRAV8-4*01	TRAJ20*01	TRBV24-1*01	TRBD1*01	TRBJ1-5*01	CAVSAGDYKLSF_CATSDSVAGNQPQHF
WK104ATDP2E05_S92_	CL-MCRL	ATD	731.5	Late	Clearer	0	653883	704	20	Low	CAVNYGGSQGNLIF	CASRLLGQLETQYF	GCTGTGAATTATGGAGGAAGCCAAGGAAATCTCATC	GCCAGCAGGCTCTTAGGACAGCTAGAGACCCAGTAC	0.485463877	0.485463877	TRAV21*01	TRAJ42*01	TRBV11-2*03	TRBD1*01	TRBJ2-5*01	CAVNYGGSQGNLIF_CASRLLGQLETQYF
WK104ATDP2E04_S91_	CL-MCRL	ATD	731.5	Late	Clearer	0	571099	884	20	Low	NA	CAISESSSGNNEQFF	NA	GCCATCAGTGAGTCAAGTAGCGGAAACAATGAGCAGTTC	NA	NA	NA	NA	TRBV10-3*02	TRBD2*01	TRBJ2-1*01	CAISESSSGNNEQFF
WK104ATDP2E03_S90_	CL-MCRL	ATD	731.5	Late	Clearer	0	561510	1009	20	Low	CAVISRGSQGNLIF	CASSSLGQLDTQYF	GCTGTAATATCTCGAGGAAGCCAAGGAAATCTCATC	GCCAGCAGCTCCCTGGGACAGCTAGATACGCAGTAT	0.078418576	0.078418576	TRAV21*01	TRAJ42*01	TRBV11-2*01	TRBD1*01	TRBJ2-3*01	CAVISRGSQGNLIF_CASSSLGQLDTQYF
WK104ATDP2E01_S88_	CL-MCRL	ATD	731.5	Late	Clearer	0	584968	979	20	Low	NA	CASSSLERSFGEAFF	NA	GCCAGCAGCTCCCTCGAGAGGTCCTTCGGGGAAGCTTTC	NA	NA	NA	NA	TRBV7-9*03		TRBJ1-1*01	CASSSLERSFGEAFF
WK104ATDP2D12_S87_	CL-MCRL	ATD	731.5	Late	Clearer	0	585518	1064	20	Low	CAVTPGDYKLSF	CATSDGTAGNQPQHF	GCTGTGACCCCTGGCGACTACAAGCTCAGC	GCCACCAGTGATGGGACAGCCGGAAATCAGCCCCAGCAT	0.10029016	0.10029016	TRAV8-4*03	TRAJ20*01	TRBV24-1*01	TRBD1*01	TRBJ1-5*01	CAVTPGDYKLSF_CATSDGTAGNQPQHF
WK104ATDP2D10_S85_	CL-MCRL	ATD	731.5	Late	Clearer	0	771704	798	20	Low	CAGLGNEKLTF	CATSDWTGSSYNEQFF	GCAGGGCTTGGAAATGAGAAATTAACC	GCCACCAGTGATTGGACTGGAAGCTCCTACAATGAGCAGTTC	2.350153696	2.350153696	TRAV25*01	TRAJ48*01	TRBV24-1*01	TRBD2*01	TRBJ2-1*01	CAGLGNEKLTF_CATSDWTGSSYNEQFF
WK104ATDP2D09_S84_	CL-MCRL	ATD	731.5	Late	Clearer	0	758222	1048	20	Low	CAVRRPQGDFNKFYF	CASSTQGQLTEAFF	GCTGTGAGGAGACCCCAGGGGGACTTCAACAAATTTTAC	GCCAGCAGTACACAGGGTCAACTCACTGAAGCTTTC	0.580979156	0.580979156	TRAV21*01	TRAJ21*01	TRBV27*01	TRBD1*01	TRBJ1-1*01	CAVRRPQGDFNKFYF_CASSTQGQLTEAFF
WK104ATDP2D08_S83_	CL-MCRL	ATD	731.5	Late	Clearer	0	606391	912	20	Low	CAVRPTGGFKTIF	CASSLSGQLETQYF	GCTGTGAGGCCCACTGGAGGCTTCAAAACTATC	GCCAGCAGCTTGAGCGGGCAACTAGAGACCCAGTAC	2.471781813	2.471781813	TRAV21*01	TRAJ9*01	TRBV7-2*01	TRBD2*01	TRBJ2-5*01	CAVRPTGGFKTIF_CASSLSGQLETQYF
WK104ATDP2D06_S82_	CL-MCRL	ATD	731.5	Late	Clearer	0	640278	836	20	Low	CALTPISDGQKLLF	CASSPSGQLDSQHF	GCTCTGACCCCTATTTCAGATGGCCAGAAGCTGCTC	GCCAGCAGCCCCTCCGGGCAGTTGGACTCCCAGCAT	1.012112923	1.012112923	TRAV9-2*01	TRAJ16*01	TRBV7-2*01	TRBD2*01	TRBJ1-5*01	CALTPISDGQKLLF_CASSPSGQLDSQHF
WK104ATDP2D05_S81_	CL-MCRL	ATD	731.5	Late	Clearer	0	586598	803	20	Low	CAFTSNTGKLIF	CASRGDTFYEQYF	GCCTTTACTAGCAACACAGGCAAACTAATC	GCCAGCAGGGGGGACACTTTCTACGAGCAGTAC	0.052999408	0.052999408	TRAV24*01	TRAJ37*02	TRBV5-1*01	TRBD1*01	TRBJ2-7*01	CAFTSNTGKLIF_CASRGDTFYEQYF
WK104ATDP2D04_S80_	CL-MCRL	ATD	731.5	Late	Clearer	0	405867	417	20	Low	NA	NA	NA	NA	NA	NA	NA	NA	NA	NA	NA
WK104ATDP2D03_S79_	CL-MCRL	ATD	731.5	Late	Clearer	0	567915	890	20	Low	CAVTGGDYKLSF	CAISESSSGNNEQFF	GCTGTGACCGGGGGCGACTACAAGCTCAGC	GCCATCAGTGAGTCAAGTAGCGGAAACAATGAGCAGTTC	0.130168266	0.130168266	TRAV8-4*03	TRAJ20*01	TRBV10-3*02	TRBD2*01	TRBJ2-1*01	CAVTGGDYKLSF_CAISESSSGNNEQFF
WK104ATDP2D02_S78_	CL-MCRL	ATD	731.5	Late	Clearer	0	701448	1065	20	Low	NA	CATSDWTGSSYNEQFF	NA	GCCACCAGTGATTGGACTGGAAGCTCCTACAATGAGCAGTTC	NA	NA	NA	NA	TRBV24-1*01	TRBD2*01	TRBJ2-1*01	CATSDWTGSSYNEQFF
WK104ATDP2D01_S77_	CL-MCRL	ATD	731.5	Late	Clearer	0	609356	959	20	Low	CAVTGGDYKLSF	CAISESSSGNNEQFF	GCTGTGACCGGGGGCGACTACAAGCTCAGC	GCCATCAGTGAGTCAAGTAGCGGAAACAATGAGCAGTTC	0.750637113	0.750637113	TRAV8-4*03	TRAJ20*01	TRBV10-3*02	TRBD2*01	TRBJ2-1*01	CAVTGGDYKLSF_CAISESSSGNNEQFF
WK104ATDP2C12_S76_	CL-MCRL	ATD	731.5	Late	Clearer	0	677460	1217	20	Low	CAVRRPQGDFNKFYF	CASSTQGQLTEAFF	GCTGTGAGGAGACCCCAGGGGGACTTCAACAAATTTTAC	GCCAGCAGTACACAGGGTCAACTCACTGAAGCTTTC	2.015472168	2.015472168	TRAV21*01	TRAJ21*01	TRBV27*01	TRBD1*01	TRBJ1-1*01	CAVRRPQGDFNKFYF_CASSTQGQLTEAFF
WK104ATDP2C09_S73_	CL-MCRL	ATD	731.5	Late	Clearer	0	512859	583	20	Low	NA	NA	NA	NA	NA	NA	NA	NA	NA	NA	NA
WK104ATDP2C06_S72_	CL-MCRL	ATD	731.5	Late	Clearer	0	497924	732	20	Low	CAVRDLYGSSASKIIF	CASSLNRPDRASYEQYF	GCTGTGAGAGATCTCTATGGCAGCAGTGCTTCCAAGATAATC	GCCAGCAGTTTAAATCGTCCGGACAGGGCGAGCTACGAGCAGTAC	0.087719448	0.087719448	TRAV1-2*01	TRAJ3*01	TRBV28*01	TRBD1*01	TRBJ2-7*01	CAVRDLYGSSASKIIF_CASSLNRPDRASYEQYF
WK104ATDP2C03_S71_	CL-MCRL	ATD	731.5	Late	Clearer	0	710573	1010	20	Low	CAYRSLYGGSQGNLIF	CASSQEKNSNQPQHF	GCTTATAGGAGCCTTTATGGAGGAAGCCAAGGAAATCTCATC	GCCAGCAGCCAAGAAAAGAATAGCAATCAGCCCCAGCAT	1.138711251	1.138711251	TRAV38-2/DV8*01	TRAJ42*01	TRBV4-1*01		TRBJ1-5*01	CAYRSLYGGSQGNLIF_CASSQEKNSNQPQHF
WK104ATDP2C02_S70_	CL-MCRL	ATD	731.5	Late	Clearer	0	651291	933	20	Low	CAVRPTGGFKTIF	CASSLSGQLETQYF	GCTGTGAGGCCCACTGGAGGCTTCAAAACTATC	GCCAGCAGCTTGAGCGGGCAACTAGAGACCCAGTAC	2.486257532	2.486257532	TRAV21*01	TRAJ9*01	TRBV7-2*01	TRBD2*01	TRBJ2-5*01	CAVRPTGGFKTIF_CASSLSGQLETQYF
WK104ATDP2B12_S69_	CL-MCRL	ATD	731.5	Late	Clearer	0	597436	695	20	Low	NA	CAISESSSGNNEQFF	NA	GCCATCAGTGAGTCAAGTAGCGGAAACAATGAGCAGTTC	NA	NA	NA	NA	TRBV10-3*02	TRBD2*01	TRBJ2-1*01	CAISESSSGNNEQFF
WK104ATDP2B11_S68_	CL-MCRL	ATD	731.5	Late	Clearer	0	629790	830	20	Low	CAVTGGDYKLSF	CAISESSSGNNEQFF	GCTGTGACCGGGGGCGACTACAAGCTCAGC	GCCATCAGTGAGTCAAGTAGCGGAAACAATGAGCAGTTC	2.52578074	2.52578074	TRAV8-4*01	TRAJ20*01	TRBV10-3*02	TRBD2*01	TRBJ2-1*01	CAVTGGDYKLSF_CAISESSSGNNEQFF
WK104ATDP2B10_S67_	CL-MCRL	ATD	731.5	Late	Clearer	0	687503	895	20	Low	NA	CSARDQLGLAGFGYTF	NA	AGTGCTAGAGATCAGTTAGGTCTAGCAGGGTTTGGCTACACC	NA	NA	NA	NA	TRBV20-1*01	TRBD2*01	TRBJ1-2*01	CSARDQLGLAGFGYTF
WK104ATDP2B09_S66_	CL-MCRL	ATD	731.5	Late	Clearer	0	565527	686	20	Low	CAYRSRNNNDMRF	CAITIADVSTDTQYF	GCTTATAGGAGCCGCAATAACAATGACATGCGC	GCCATCACAATAGCGGATGTTAGCACAGATACGCAGTAT	8.31494573	8.31494573	TRAV38-2/DV8*01	TRAJ43*01	TRBV7-9*03		TRBJ2-3*01	CAYRSRNNNDMRF_CAITIADVSTDTQYF
WK104ATDP2B04_S64_	CL-MCRL	ATD	731.5	Late	Clearer	0	732525	981	20	Low	CAVVYPLTHGSSNTGKLIF	CASSLEGQLNEQFF	GCTGTGGTGTACCCTCTAACACATGGCTCTAGCAACACAGGCAAACTAATC	GCCAGCAGCTTAGAGGGGCAACTAAATGAGCAGTTC	0.734969217	0.734969217	TRAV21*01	TRAJ37*02	TRBV7-9*03	TRBD1*01	TRBJ2-1*01	CAVVYPLTHGSSNTGKLIF_CASSLEGQLNEQFF
WK104ATDP2B03_S63_	CL-MCRL	ATD	731.5	Late	Clearer	0	585042	721	20	Low	CAYRTPYGGSQGNLIF	CSARPRESSNQPQHF	GCTTATAGGACCCCTTATGGAGGAAGCCAAGGAAATCTCATC	AGTGCTAGACCGAGAGAATCTAGCAATCAGCCCCAGCAT	0.762238457	0.762238457	TRAV38-2/DV8*01	TRAJ42*01	TRBV20-1*01		TRBJ1-5*01	CAYRTPYGGSQGNLIF_CSARPRESSNQPQHF
WK104ATDP2B02_S62_	CL-MCRL	ATD	731.5	Late	Clearer	0	655352	1007	20	Low	CAYRTPYGGSQGNLIF	CSARPRESSNQPQHF	GCTTATAGGACCCCTTATGGAGGAAGCCAAGGAAATCTCATC	AGTGCTAGACCGAGAGAATCTAGCAATCAGCCCCAGCAT	3.065506284	3.065506284	TRAV38-2/DV8*01	TRAJ42*01	TRBV20-1*01		TRBJ1-5*01	CAYRTPYGGSQGNLIF_CSARPRESSNQPQHF
WK0GPRP2E06_S175_	CL-MCRL	GPR	87.5	Early	Clearer	58	485349	1562	1390	High	CAVRAYGQNFVF	CASSQAPPGQGVDIQYF	GCTGTGAGAGCCTATGGTCAGAATTTTGTC	GCCAGCAGCCAAGCCCCCCCGGGACAGGGGGTTGACATTCAGTAC	0.472976465	0.472976465	TRAV3*01	TRAJ26*01	TRBV4-3*01	TRBD1*01	TRBJ2-4*01	CAVRAYGQNFVF_CASSQAPPGQGVDIQYF
WK0GPRP2E05_S174_	CL-MCRL	GPR	87.5	Early	Clearer	58	346864	1421	1390	High	CAVRAYGQNFVF	CASSQAPPGQGVDIQYF	GCTGTGAGAGCCTATGGTCAGAATTTTGTC	GCCAGCAGCCAAGCCCCCCCGGGACAGGGGGTTGACATTCAGTAC	1.160312782	1.160312782	TRAV3*01	TRAJ26*01	TRBV4-3*01	TRBD1*01	TRBJ2-4*01	CAVRAYGQNFVF_CASSQAPPGQGVDIQYF
WK0GPRP2D09_S173_	CL-MCRL	GPR	87.5	Early	Clearer	58	402842	1599	1390	High	CAVRAYGQNFVF	CASSQAPPGQGVDIQYF	GCTGTGAGAGCCTATGGTCAGAATTTTGTC	GCCAGCAGCCAAGCCCCCCCGGGACAGGGGGTTGACATTCAGTAC	27.68071445	27.68071445	TRAV3*01	TRAJ26*01	TRBV4-3*01	TRBD1*01	TRBJ2-4*01	CAVRAYGQNFVF_CASSQAPPGQGVDIQYF
WK0GPRP2D07_S172_	CL-MCRL	GPR	87.5	Early	Clearer	58	426787	1639	1390	High	CAVRAYGQNFVF	CASSQAPPGQGVDIQYF	GCTGTGAGAGCCTATGGTCAGAATTTTGTC	GCCAGCAGCCAAGCCCCCCCGGGACAGGGGGTTGACATTCAGTAC	0.32242957	0.32242957	TRAV3*01	TRAJ26*01	TRBV4-3*01	TRBD1*01	TRBJ2-4*01	CAVRAYGQNFVF_CASSQAPPGQGVDIQYF
WK0GPRP2C06_S171_	CL-MCRL	GPR	87.5	Early	Clearer	58	424188	1941	1390	High	CAVRAYGQNFVF	CASSQAPPGQGVDIQYF	GCTGTGAGAGCCTATGGTCAGAATTTTGTC	GCCAGCAGCCAAGCCCCCCCGGGACAGGGGGTTGACATTCAGTAC	1.016549901	1.016549901	TRAV3*01	TRAJ26*01	TRBV4-3*01	TRBD1*01	TRBJ2-4*01	CAVRAYGQNFVF_CASSQAPPGQGVDIQYF
WK0GPRP2C03_S170_	CL-MCRL	GPR	87.5	Early	Clearer	58	389477	1453	1390	High	CAVRAYGQNFVF	CASSQAPPGQGVDIQYF	GCTGTGAGAGCCTATGGTCAGAATTTTGTC	GCCAGCAGCCAAGCCCCCCCGGGACAGGGGGTTGACATTCAGTAC	57.49583675	57.49583675	TRAV3*01	TRAJ26*01	TRBV4-3*01	TRBD1*01	TRBJ2-4*01	CAVRAYGQNFVF_CASSQAPPGQGVDIQYF
WK0GPRP2C02_S166_	CL-MCRL	GPR	87.5	Early	Clearer	58	369279	1565	1390	High	NA	CASSQAPPGQGVDIQYF	NA	GCCAGCAGCCAAGCCCCCCCGGGACAGGGGGTTGACATTCAGTAC	NA	NA	NA	NA	TRBV4-3*01	TRBD1*01	TRBJ2-4*01	CASSQAPPGQGVDIQYF
WK0GPRP2B06_S169_	CL-MCRL	GPR	87.5	Early	Clearer	58	473271	1598	1390	High	CAVRAYGQNFVF	CASSQAPPGQGVDIQYF	GCTGTGAGAGCCTATGGTCAGAATTTTGTC	GCCAGCAGCCAAGCCCCCCCGGGACAGGGGGTTGACATTCAGTAC	1.288027536	1.288027536	TRAV3*01	TRAJ26*01	TRBV4-3*01	TRBD1*01	TRBJ2-4*01	CAVRAYGQNFVF_CASSQAPPGQGVDIQYF
WK0GPRP2B05_S168_	CL-MCRL	GPR	87.5	Early	Clearer	58	394575	1440	1390	High	CAVRAYGQNFVF	CASSQAPPGQGVDIQYF	GCTGTGAGAGCCTATGGTCAGAATTTTGTC	GCCAGCAGCCAAGCCCCCCCGGGACAGGGGGTTGACATTCAGTAC	0.462798166	0.462798166	TRAV3*01	TRAJ26*01	TRBV4-3*01	TRBD1*01	TRBJ2-4*01	CAVRAYGQNFVF_CASSQAPPGQGVDIQYF
WK0GPRP2A09_S167_	CL-MCRL	GPR	87.5	Early	Clearer	58	402191	1678	1390	High	CAVRAYGQNFVF	CASSQAPPGQGVDIQYF	GCTGTGAGAGCCTATGGTCAGAATTTTGTC	GCCAGCAGCCAAGCCCCCCCGGGACAGGGGGTTGACATTCAGTAC	0.468674363	0.468674363	TRAV3*01	TRAJ26*01	TRBV4-3*01	TRBD1*01	TRBJ2-4*01	CAVRAYGQNFVF_CASSQAPPGQGVDIQYF
WK0GPRP1H09_S164_	CL-MCRL	GPR	87.5	Early	Clearer	58	522220	1722	1390	High	CAVRAYGQNFVF	CASSQAPPGQGVDIQYF	GCTGTGAGAGCCTATGGTCAGAATTTTGTC	GCCAGCAGCCAAGCCCCCCCGGGACAGGGGGTTGACATTCAGTAC	1.337859727	1.337859727	TRAV3*01	TRAJ26*01	TRBV4-3*01	TRBD1*01	TRBJ2-4*01	CAVRAYGQNFVF_CASSQAPPGQGVDIQYF
WK0GPRP1H03_S163_	CL-MCRL	GPR	87.5	Early	Clearer	58	655976	2062	1390	High	CAVRGYGNKLVF	CASSQVPPGQGTDTQYF	GCTGTGAGAGGATATGGAAACAAACTGGTC	GCCAGCAGCCAAGTGCCGCCGGGACAGGGTACAGATACGCAGTAT	1.777573875	1.777573875	TRAV3*01	TRAJ47*01	TRBV4-3*01	TRBD1*01	TRBJ2-3*01	CAVRGYGNKLVF_CASSQVPPGQGTDTQYF
WK0GPRP1H02_S162_	CL-MCRL	GPR	87.5	Early	Clearer	58	610626	2369	1390	High	CAVRGYGNKLVF	CASSQVPPGQGTDTQYF	GCTGTGAGAGGATATGGAAACAAACTGGTC	GCCAGCAGCCAAGTGCCGCCGGGACAGGGTACAGATACGCAGTAT	3.301142126	3.301142126	TRAV3*01	TRAJ47*01	TRBV4-3*01	TRBD1*01	TRBJ2-3*01	CAVRGYGNKLVF_CASSQVPPGQGTDTQYF
WK0GPRP1H01_S161_	CL-MCRL	GPR	87.5	Early	Clearer	58	862634	2516	1390	High	CAVRAYGQNFVF	CASSQAPPGQGVDIQYF	GCTGTGAGAGCCTATGGTCAGAATTTTGTC	GCCAGCAGCCAAGCCCCCCCGGGACAGGGGGTTGACATTCAGTAC	1.595240274	1.595240274	TRAV3*01	TRAJ26*01	TRBV4-3*01	TRBD1*01	TRBJ2-4*01	CAVRAYGQNFVF_CASSQAPPGQGVDIQYF
WK0GPRP1G12_S160_	CL-MCRL	GPR	87.5	Early	Clearer	58	328786	1848	1390	High	CAVRAYGQNFVF	CASSQAPPGQGVDIQYF	GCTGTGAGAGCCTATGGTCAGAATTTTGTC	GCCAGCAGCCAAGCCCCCCCGGGACAGGGGGTTGACATTCAGTAC	2.544514427	2.544514427	TRAV3*01	TRAJ26*01	TRBV4-3*01	TRBD1*01	TRBJ2-4*01	CAVRAYGQNFVF_CASSQAPPGQGVDIQYF
WK0GPRP1G07_S159_	CL-MCRL	GPR	87.5	Early	Clearer	58	662883	1572	1390	High	CAVRAYGQNFVF	CASSQAPPGQGVDIQYF	GCTGTGAGAGCCTATGGTCAGAATTTTGTC	GCCAGCAGCCAAGCCCCCCCGGGACAGGGGGTTGACATTCAGTAC	1.107001736	1.107001736	TRAV3*01	TRAJ26*01	TRBV4-3*01	TRBD1*01	TRBJ2-4*01	CAVRAYGQNFVF_CASSQAPPGQGVDIQYF
WK0GPRP1G03_S158_	CL-MCRL	GPR	87.5	Early	Clearer	58	621040	2149	1390	High	CAVRAYGQNFVF	CASSQAPPGQGVDIQYF	GCTGTGAGAGCCTATGGTCAGAATTTTGTC	GCCAGCAGCCAAGCCCCCCCGGGACAGGGGGTTGACATTCAGTAC	1.250124293	1.250124293	TRAV3*01	TRAJ26*01	TRBV4-3*01	TRBD1*01	TRBJ2-4*01	CAVRAYGQNFVF_CASSQAPPGQGVDIQYF
WK0GPRP1G02_S157_	CL-MCRL	GPR	87.5	Early	Clearer	58	571073	1930	1390	High	CAVRAYGQNFVF	CASSQAPPGQGVDIQYF	GCTGTGAGAGCCTATGGTCAGAATTTTGTC	GCCAGCAGCCAAGCCCCCCCGGGACAGGGGGTTGACATTCAGTAC	229.1104736	229.1104736	TRAV3*01	TRAJ26*01	TRBV4-3*01	TRBD1*01	TRBJ2-4*01	CAVRAYGQNFVF_CASSQAPPGQGVDIQYF
WK0GPRP1F12_S156_	CL-MCRL	GPR	87.5	Early	Clearer	58	209413	1647	1390	High	CAVRAYGQNFVF	CASSQAPPGQGVDIQYF	GCTGTGAGAGCCTATGGTCAGAATTTTGTC	GCCAGCAGCCAAGCCCCCCCGGGACAGGGGGTTGACATTCAGTAC	0.890776114	0.890776114	TRAV3*01	TRAJ26*01	TRBV4-3*01	TRBD1*01	TRBJ2-4*01	CAVRAYGQNFVF_CASSQAPPGQGVDIQYF
WK0GPRP1F10_S155_	CL-MCRL	GPR	87.5	Early	Clearer	58	371955	1364	1390	High	CAVRAYGQNFVF	CASSQAPPGQGVDIQYF	GCTGTGAGAGCCTATGGTCAGAATTTTGTC	GCCAGCAGCCAAGCCCCCCCGGGACAGGGGGTTGACATTCAGTAC	0.505270567	0.505270567	TRAV3*01	TRAJ26*01	TRBV4-3*01	TRBD1*01	TRBJ2-4*01	CAVRAYGQNFVF_CASSQAPPGQGVDIQYF
WK0GPRP1F09_S154_	CL-MCRL	GPR	87.5	Early	Clearer	58	270714	1469	1390	High	CAVRAYGQNFVF	CASSQAPPGQGVDIQYF	GCTGTGAGAGCCTATGGTCAGAATTTTGTC	GCCAGCAGCCAAGCCCCCCCGGGACAGGGGGTTGACATTCAGTAC	2.020774877	2.020774877	TRAV3*01	TRAJ26*01	TRBV4-3*01	TRBD1*01	TRBJ2-4*01	CAVRAYGQNFVF_CASSQAPPGQGVDIQYF
WK0GPRP1F07_S153_	CL-MCRL	GPR	87.5	Early	Clearer	58	818214	1913	1390	High	CAVRAYGQNFVF	CASSQAPPGQGVDIQYF	GCTGTGAGAGCCTATGGTCAGAATTTTGTC	GCCAGCAGCCAAGCCCCCCCGGGACAGGGGGTTGACATTCAGTAC	1.526442223	1.526442223	TRAV3*01	TRAJ26*01	TRBV4-3*01	TRBD1*01	TRBJ2-4*01	CAVRAYGQNFVF_CASSQAPPGQGVDIQYF
WK0GPRP1F06_S152_	CL-MCRL	GPR	87.5	Early	Clearer	58	698042	2308	1390	High	CAVRAYGQNFVF	CASSQAPPGQGVDIQYF	GCTGTGAGAGCCTATGGTCAGAATTTTGTC	GCCAGCAGCCAAGCCCCCCCGGGACAGGGGGTTGACATTCAGTAC	2.174604558	2.174604558	TRAV3*01	TRAJ26*01	TRBV4-3*01	TRBD1*01	TRBJ2-4*01	CAVRAYGQNFVF_CASSQAPPGQGVDIQYF
WK0GPRP1F03_S151_	CL-MCRL	GPR	87.5	Early	Clearer	58	858084	1712	1390	High	CAVRAYGQNFVF	CASSQAPPGQGVDIQYF	GCTGTGAGAGCCTATGGTCAGAATTTTGTC	GCCAGCAGCCAAGCCCCCCCGGGACAGGGGGTTGACATTCAGTAC	1.607077087	1.607077087	TRAV3*01	TRAJ26*01	TRBV4-3*01	TRBD1*01	TRBJ2-4*01	CAVRAYGQNFVF_CASSQAPPGQGVDIQYF
WK0GPRP1F02_S150_	CL-MCRL	GPR	87.5	Early	Clearer	58	770264	1954	1390	High	CAVRAYGQNFVF	CASSQAPPGQGVDIQYF	GCTGTGAGAGCCTATGGTCAGAATTTTGTC	GCCAGCAGCCAAGCCCCCCCGGGACAGGGGGTTGACATTCAGTAC	27.71970615	27.71970615	TRAV3*01	TRAJ26*01	TRBV4-3*01	TRBD1*01	TRBJ2-4*01	CAVRAYGQNFVF_CASSQAPPGQGVDIQYF
WK0GPRP1F01_S149_	CL-MCRL	GPR	87.5	Early	Clearer	58	713094	1700	1390	High	CAVRAYGQNFVF	CASSQAPPGQGVDIQYF	GCTGTGAGAGCCTATGGTCAGAATTTTGTC	GCCAGCAGCCAAGCCCCCCCGGGACAGGGGGTTGACATTCAGTAC	3.574826147	3.574826147	TRAV3*01	TRAJ26*01	TRBV4-3*01	TRBD1*01	TRBJ2-4*01	CAVRAYGQNFVF_CASSQAPPGQGVDIQYF
WK0GPRP1E12_S148_	CL-MCRL	GPR	87.5	Early	Clearer	58	669639	1697	1390	High	CAVRAYGQNFVF	CASSQAPPGQGVDIQYF	GCTGTGAGAGCCTATGGTCAGAATTTTGTC	GCCAGCAGCCAAGCCCCCCCGGGACAGGGGGTTGACATTCAGTAC	1.408412471	1.408412471	TRAV3*01	TRAJ26*01	TRBV4-3*01	TRBD1*01	TRBJ2-4*01	CAVRAYGQNFVF_CASSQAPPGQGVDIQYF
WK0GPRP1E07_S147_	CL-MCRL	GPR	87.5	Early	Clearer	58	640518	1503	1390	High	CAVRAYGQNFVF	CASSQAPPGQGVDIQYF	GCTGTGAGAGCCTATGGTCAGAATTTTGTC	GCCAGCAGCCAAGCCCCCCCGGGACAGGGGGTTGACATTCAGTAC	0.942246476	0.942246476	TRAV3*01	TRAJ26*01	TRBV4-3*01	TRBD1*01	TRBJ2-4*01	CAVRAYGQNFVF_CASSQAPPGQGVDIQYF
WK0GPRP1E03_S146_	CL-MCRL	GPR	87.5	Early	Clearer	58	748038	2297	1390	High	CAVRAYGQNFVF	CASSQAPPGQGVDIQYF	GCTGTGAGAGCCTATGGTCAGAATTTTGTC	GCCAGCAGCCAAGCCCCCCCGGGACAGGGGGTTGACATTCAGTAC	0.574314759	0.574314759	TRAV3*01	TRAJ26*01	TRBV4-3*01	TRBD1*01	TRBJ2-4*01	CAVRAYGQNFVF_CASSQAPPGQGVDIQYF
WK0GPRP1E02_S145_	CL-MCRL	GPR	87.5	Early	Clearer	58	669168	2074	1390	High	CAVRAYGQNFVF	CASSQAPPGQGVDIQYF	GCTGTGAGAGCCTATGGTCAGAATTTTGTC	GCCAGCAGCCAAGCCCCCCCGGGACAGGGGGTTGACATTCAGTAC	0.965007446	0.965007446	TRAV3*01	TRAJ26*01	TRBV4-3*01	TRBD1*01	TRBJ2-4*01	CAVRAYGQNFVF_CASSQAPPGQGVDIQYF
WK0GPRP1E01_S144_	CL-MCRL	GPR	87.5	Early	Clearer	58	754443	1836	1390	High	CAVRAYGQNFVF	CASSQAPPGQGVDIQYF	GCTGTGAGAGCCTATGGTCAGAATTTTGTC	GCCAGCAGCCAAGCCCCCCCGGGACAGGGGGTTGACATTCAGTAC	1.078161034	1.078161034	TRAV3*01	TRAJ26*01	TRBV4-3*01	TRBD1*01	TRBJ2-4*01	CAVRAYGQNFVF_CASSQAPPGQGVDIQYF
WK0GPRP1D09_S141_	CL-MCRL	GPR	87.5	Early	Clearer	58	703762	1642	1390	High	CAVRAYGQNFVF	CASSQAPPGQGVDIQYF	GCTGTGAGAGCCTATGGTCAGAATTTTGTC	GCCAGCAGCCAAGCCCCCCCGGGACAGGGGGTTGACATTCAGTAC	50.28888491	50.28888491	TRAV3*01	TRAJ26*01	TRBV4-3*01	TRBD1*01	TRBJ2-4*01	CAVRAYGQNFVF_CASSQAPPGQGVDIQYF
WK0GPRP1D06_S140_	CL-MCRL	GPR	87.5	Early	Clearer	58	471483	1572	1390	High	CAVRAYGQNFVF	CASSQAPPGQGVDIQYF	GCTGTGAGAGCCTATGGTCAGAATTTTGTC	GCCAGCAGCCAAGCCCCCCCGGGACAGGGGGTTGACATTCAGTAC	3.147225308	3.147225308	TRAV3*01	TRAJ26*01	TRBV4-3*01	TRBD1*01	TRBJ2-4*01	CAVRAYGQNFVF_CASSQAPPGQGVDIQYF
WK0GPRP1D04_S139_	CL-MCRL	GPR	87.5	Early	Clearer	58	778107	1638	1390	High	CAVRAYGQNFVF	CASSQAPPGQGVDIQYF	GCTGTGAGAGCCTATGGTCAGAATTTTGTC	GCCAGCAGCCAAGCCCCCCCGGGACAGGGGGTTGACATTCAGTAC	0.215924649	0.215924649	TRAV3*01	TRAJ26*01	TRBV4-3*01	TRBD1*01	TRBJ2-4*01	CAVRAYGQNFVF_CASSQAPPGQGVDIQYF
WK0GPRP1D03_S138_	CL-MCRL	GPR	87.5	Early	Clearer	58	618417	1628	1390	High	CAVRAYGQNFVF	CASSQAPPGQGVDIQYF	GCTGTGAGAGCCTATGGTCAGAATTTTGTC	GCCAGCAGCCAAGCCCCCCCGGGACAGGGGGTTGACATTCAGTAC	105.1982335	105.1982335	TRAV3*01	TRAJ26*01	TRBV4-3*01	TRBD1*01	TRBJ2-4*01	CAVRAYGQNFVF_CASSQAPPGQGVDIQYF
WK0GPRP1D02_S137_	CL-MCRL	GPR	87.5	Early	Clearer	58	706384	1658	1390	High	NA	CASSQAPPGQGVDIQYF	NA	GCCAGCAGCCAAGCCCCCCCGGGACAGGGGGTTGACATTCAGTAC	NA	NA	NA	NA	TRBV4-3*01	TRBD1*01	TRBJ2-4*01	CASSQAPPGQGVDIQYF
WK0GPRP1D01_S136_	CL-MCRL	GPR	87.5	Early	Clearer	58	550373	1638	1390	High	NA	CASSQAPPGQGVDIQYF	NA	GCCAGCAGCCAAGCCCCCCCGGGACAGGGGGTTGACATTCAGTAC	NA	NA	NA	NA	TRBV4-3*01	TRBD1*01	TRBJ2-4*01	CASSQAPPGQGVDIQYF
WK0GPRP1C11_S135_	CL-MCRL	GPR	87.5	Early	Clearer	58	750735	2508	1390	High	CAVRAYGQNFVF	CASSQAPPGQGVDIQYF	GCTGTGAGAGCCTATGGTCAGAATTTTGTC	GCCAGCAGCCAAGCCCCCCCGGGACAGGGGGTTGACATTCAGTAC	1.56838268	1.56838268	TRAV3*01	TRAJ26*01	TRBV4-3*01	TRBD1*01	TRBJ2-4*01	CAVRAYGQNFVF_CASSQAPPGQGVDIQYF
WK0GPRP1C09_S134_	CL-MCRL	GPR	87.5	Early	Clearer	58	869608	1766	1390	High	CAVRAYGQNFVF	CASSQAPPGQGVDIQYF	GCTGTGAGAGCCTATGGTCAGAATTTTGTC	GCCAGCAGCCAAGCCCCCCCGGGACAGGGGGTTGACATTCAGTAC	20.09962532	20.09962532	TRAV3*01	TRAJ26*01	TRBV4-3*01	TRBD1*01	TRBJ2-4*01	CAVRAYGQNFVF_CASSQAPPGQGVDIQYF
WK0GPRP1C08_S133_	CL-MCRL	GPR	87.5	Early	Clearer	58	847429	1593	1390	High	CAVRAYGQNFVF	CASSQAPPGQGVDIQYF	GCTGTGAGAGCCTATGGTCAGAATTTTGTC	GCCAGCAGCCAAGCCCCCCCGGGACAGGGGGTTGACATTCAGTAC	0.938394584	0.938394584	TRAV3*01	TRAJ26*01	TRBV4-3*01	TRBD1*01	TRBJ2-4*01	CAVRAYGQNFVF_CASSQAPPGQGVDIQYF
WK0GPRP1C07_S132_	CL-MCRL	GPR	87.5	Early	Clearer	58	787352	1700	1390	High	CAVRAYGQNFVF	CASSQAPPGQGVDIQYF	GCTGTGAGAGCCTATGGTCAGAATTTTGTC	GCCAGCAGCCAAGCCCCCCCGGGACAGGGGGTTGACATTCAGTAC	0.398128397	0.398128397	TRAV3*01	TRAJ26*01	TRBV4-3*01	TRBD1*01	TRBJ2-4*01	CAVRAYGQNFVF_CASSQAPPGQGVDIQYF
WK0GPRP1C05_S131_	CL-MCRL	GPR	87.5	Early	Clearer	58	804403	1605	1390	High	CAVRAYGQNFVF	CASSQAPPGQGVDIQYF	GCTGTGAGAGCCTATGGTCAGAATTTTGTC	GCCAGCAGCCAAGCCCCCCCGGGACAGGGGGTTGACATTCAGTAC	2.423940537	2.423940537	TRAV3*01	TRAJ26*01	TRBV4-3*01	TRBD1*01	TRBJ2-4*01	CAVRAYGQNFVF_CASSQAPPGQGVDIQYF
WK0GPRP1C04_S130_	CL-MCRL	GPR	87.5	Early	Clearer	58	628798	1582	1390	High	CAVRAYGQNFVF	CASSQAPPGQGVDIQYF	GCTGTGAGAGCCTATGGTCAGAATTTTGTC	GCCAGCAGCCAAGCCCCCCCGGGACAGGGGGTTGACATTCAGTAC	0.661939893	0.661939893	TRAV3*01	TRAJ26*01	TRBV4-3*01	TRBD1*01	TRBJ2-4*01	CAVRAYGQNFVF_CASSQAPPGQGVDIQYF
WK0GPRP1C02_S129_	CL-MCRL	GPR	87.5	Early	Clearer	58	535961	1642	1390	High	CAVRAYGQNFVF	CASSQAPPGQGVDIQYF	GCTGTGAGAGCCTATGGTCAGAATTTTGTC	GCCAGCAGCCAAGCCCCCCCGGGACAGGGGGTTGACATTCAGTAC	105.0887312	105.0887312	TRAV3*01	TRAJ26*01	TRBV4-3*01	TRBD1*01	TRBJ2-4*01	CAVRAYGQNFVF_CASSQAPPGQGVDIQYF
WK0GPRP1B06_S128_	CL-MCRL	GPR	87.5	Early	Clearer	58	593003	1511	1390	High	CAVRAYGQNFVF	CASSQAPPGQGVDIQYF	GCTGTGAGAGCCTATGGTCAGAATTTTGTC	GCCAGCAGCCAAGCCCCCCCGGGACAGGGGGTTGACATTCAGTAC	0.721163337	0.721163337	TRAV3*01	TRAJ26*01	TRBV4-3*01	TRBD1*01	TRBJ2-4*01	CAVRAYGQNFVF_CASSQAPPGQGVDIQYF
WK0GPRP1B04_S127_	CL-MCRL	GPR	87.5	Early	Clearer	58	601303	1775	1390	High	CAVRAYGQNFVF	CASSQAPPGQGVDIQYF	GCTGTGAGAGCCTATGGTCAGAATTTTGTC	GCCAGCAGCCAAGCCCCCCCGGGACAGGGGGTTGACATTCAGTAC	1.468687653	1.468687653	TRAV3*01	TRAJ26*01	TRBV4-3*01	TRBD1*01	TRBJ2-4*01	CAVRAYGQNFVF_CASSQAPPGQGVDIQYF
WK0GPRP1B02_S126_	CL-MCRL	GPR	87.5	Early	Clearer	58	446077	1496	1390	High	CAVRAYGQNFVF	CASSQAPPGQGVDIQYF	GCTGTGAGAGCCTATGGTCAGAATTTTGTC	GCCAGCAGCCAAGCCCCCCCGGGACAGGGGGTTGACATTCAGTAC	2.42041452	2.42041452	TRAV3*01	TRAJ26*01	TRBV4-3*01	TRBD1*01	TRBJ2-4*01	CAVRAYGQNFVF_CASSQAPPGQGVDIQYF
WK0GPRP1B01_S125_	CL-MCRL	GPR	87.5	Early	Clearer	58	715325	1685	1390	High	CAVRAYGQNFVF	CASSQAPPGQGVDIQYF	GCTGTGAGAGCCTATGGTCAGAATTTTGTC	GCCAGCAGCCAAGCCCCCCCGGGACAGGGGGTTGACATTCAGTAC	72.66728053	72.66728053	TRAV3*01	TRAJ26*01	TRBV4-3*01	TRBD1*01	TRBJ2-4*01	CAVRAYGQNFVF_CASSQAPPGQGVDIQYF
WK0GPRP1A07_S124_	CL-MCRL	GPR	87.5	Early	Clearer	58	584878	1428	1390	High	CAVRAYGQNFVF	CASSQAPPGQGVDIQYF	GCTGTGAGAGCCTATGGTCAGAATTTTGTC	GCCAGCAGCCAAGCCCCCCCGGGACAGGGGGTTGACATTCAGTAC	0.811544718	0.811544718	TRAV3*01	TRAJ26*01	TRBV4-3*01	TRBD1*01	TRBJ2-4*01	CAVRAYGQNFVF_CASSQAPPGQGVDIQYF
WK0GPRP1A02_S123_	CL-MCRL	GPR	87.5	Early	Clearer	58	464354	1913	1390	High	CAVRAYGQNFVF	CASSQAPPGQGVDIQYF	GCTGTGAGAGCCTATGGTCAGAATTTTGTC	GCCAGCAGCCAAGCCCCCCCGGGACAGGGGGTTGACATTCAGTAC	0.664222215	0.664222215	TRAV3*01	TRAJ26*01	TRBV4-3*01	TRBD1*01	TRBJ2-4*01	CAVRAYGQNFVF_CASSQAPPGQGVDIQYF
WK0GPRP1A01_S122_	CL-MCRL	GPR	87.5	Early	Clearer	58	476268	1747	1390	High	CAVRAYGQNFVF	CASSQAPPGQGVDIQYF	GCTGTGAGAGCCTATGGTCAGAATTTTGTC	GCCAGCAGCCAAGCCCCCCCGGGACAGGGGGTTGACATTCAGTAC	1.099237463	1.099237463	TRAV3*01	TRAJ26*01	TRBV4-3*01	TRBD1*01	TRBJ2-4*01	CAVRAYGQNFVF_CASSQAPPGQGVDIQYF
WK0ATDP2H11_S60_	CL-MCRL	ATD	87.5	Early	Clearer	58	603235	1413	70	Low	CAVSEGNYQLIW	CAISDSTIGNTEAFF	GCTGTGAGTGAAGGCAACTATCAGTTAATC	GCCATCAGTGATTCTACCATAGGGAACACTGAAGCTTTC	0.171008377	0.171008377	TRAV8-6*02	TRAJ33*01	TRBV10-3*01		TRBJ1-1*01	CAVSEGNYQLIW_CAISDSTIGNTEAFF
WK0ATDP2H09_S59_	CL-MCRL	ATD	87.5	Early	Clearer	58	511190	1595	70	Low	CAYSSLYGGSQGNLIF	CSAREKTINTGELFF	GCTTATAGCTCCCTTTATGGAGGAAGCCAAGGAAATCTCATC	AGTGCTAGGGAAAAAACGATAAACACCGGGGAGCTGTTT	0.674274178	0.674274178	TRAV38-2/DV8*01	TRAJ42*01	TRBV20-1*01		TRBJ2-2*01	CAYSSLYGGSQGNLIF_CSAREKTINTGELFF
WK0ATDP2H06_S58_	CL-MCRL	ATD	87.5	Early	Clearer	58	626099	1476	70	Low	CAVRPTGGFKTIF	CASSLVGQLDEQYF	GCTGTGAGGCCCACTGGAGGCTTCAAAACTATC	GCCAGCAGCTTAGTCGGACAGTTGGACGAGCAGTAC	1.346867042	1.346867042	TRAV21*01	TRAJ9*01	TRBV7-2*01	TRBD1*01	TRBJ2-7*01	CAVRPTGGFKTIF_CASSLVGQLDEQYF
WK0ATDP2H05_S57_	CL-MCRL	ATD	87.5	Early	Clearer	58	676275	1392	70	Low	CAVIAINSGYALNF	CASSENTANTGELFF	GCCGTGATCGCGATTAATTCCGGGTATGCACTCAAC	GCCAGCAGCGAAAATACAGCGAACACCGGGGAGCTGTTT	0.873588487	0.873588487	TRAV12-2*02	TRAJ41*01	TRBV9*01		TRBJ2-2*01	CAVIAINSGYALNF_CASSENTANTGELFF
WK0ATDP2G10_S56_	CL-MCRL	ATD	87.5	Early	Clearer	58	623295	1458	70	Low	CAYRSLYVSGAGSYQLTF	CASSENSNSNQPQHF	GCTTATAGGAGCCTATACGTCTCTGGGGCTGGGAGTTACCAACTCACT	GCCAGCAGCGAAAATTCTAATAGCAATCAGCCCCAGCAT	123.8148127	123.8148127	TRAV38-2/DV8*01	TRAJ28*01	TRBV4-2*01		TRBJ1-5*01	CAYRSLYVSGAGSYQLTF_CASSENSNSNQPQHF
WK0ATDP2G09_S55_	CL-MCRL	ATD	87.5	Early	Clearer	58	504386	1677	70	Low	CAYRSLYGGSQGNLIF	NA	GCTTATAGGAGCTTGTATGGAGGAAGCCAAGGAAATCTCATC	NA	58.59681084	58.59681084	TRAV38-2/DV8*01	TRAJ42*01	NA	NA	NA	CAYRSLYGGSQGNLIF
WK0ATDP2G06_S54_	CL-MCRL	ATD	87.5	Early	Clearer	58	803308	1768	70	Low	CAENILSSSNTGKLIF	CASQSAEASTDTQYF	GCAGAGAATATCCTTAGCTCTAGCAACACAGGCAAACTAATC	GCCAGCCAGTCAGCAGAGGCTAGCACAGATACGCAGTAT	40.1040147	40.1040147	TRAV13-2*01	TRAJ37*02	TRBV9*01		TRBJ2-3*01	CAENILSSSNTGKLIF_CASQSAEASTDTQYF
WK0ATDP2G05_S53_	CL-MCRL	ATD	87.5	Early	Clearer	58	807449	1813	70	Low	CVVSDLYGGSQGNLIF	CASSMWTSGGPTDTQYF	GTTGTGAGTGATCTTTATGGAGGAAGCCAAGGAAATCTCATC	GCCAGCAGCATGTGGACTAGCGGGGGACCCACAGATACGCAGTAT	0.574967869	0.574967869	TRAV8-2*01	TRAJ42*01	TRBV9*01	TRBD2*01	TRBJ2-3*01	CVVSDLYGGSQGNLIF_CASSMWTSGGPTDTQYF
WK0ATDP2G01_S52_	CL-MCRL	ATD	87.5	Early	Clearer	58	677246	1697	70	Low	CAVTSGDYKLSF	CAISESSSGNNEQFF	GCTGTGACTTCGGGGGACTACAAGCTCAGC	GCCATCAGTGAGTCGAGTAGCGGGAATAATGAGCAGTTC	0.702306138	0.702306138	TRAV8-6*02	TRAJ20*01	TRBV10-3*02	TRBD2*02	TRBJ2-1*01	CAVTSGDYKLSF_CAISESSSGNNEQFF
WK0ATDP2F11_S51_	CL-MCRL	ATD	87.5	Early	Clearer	58	492458	1467	70	Low	NA	CASSHGLATDTQYF	NA	GCCAGCAGCCACGGACTAGCAACAGATACGCAGTAT	NA	NA	NA	NA	TRBV7-7*01	TRBD2*01	TRBJ2-3*01	CASSHGLATDTQYF
WK0ATDP2F10_S50_	CL-MCRL	ATD	87.5	Early	Clearer	58	669964	1416	70	Low	CAYRSLYGGSQGNLIF	CASSQERNSNQPQHF	GCTTATAGGAGCTTGTATGGAGGAAGCCAAGGAAATCTCATC	GCCAGCAGCCAAGAACGGAATAGCAATCAGCCCCAGCAT	0.479986256	0.479986256	TRAV38-2/DV8*01	TRAJ42*01	TRBV4-1*01		TRBJ1-5*01	CAYRSLYGGSQGNLIF_CASSQERNSNQPQHF
WK0ATDP2F09_S49_	CL-MCRL	ATD	87.5	Early	Clearer	58	437468	1488	70	Low	CAVRNTGGFKTIF	CASGQAGQLDTQYF	GCTGTGCGAAATACTGGAGGCTTCAAAACTATC	GCCAGCGGACAGGCGGGACAGCTCGATACGCAGTAT	6.914789023	6.914789023	TRAV21*01	TRAJ9*01	TRBV11-2*01	TRBD1*01	TRBJ2-3*01	CAVRNTGGFKTIF_CASGQAGQLDTQYF
WK0ATDP2F08_S48_	CL-MCRL	ATD	87.5	Early	Clearer	58	561069	1533	70	Low	CAVTGGDYKLSF	CAISESSSGNNEQFF	GCTGTGACCGGGGGCGACTACAAGCTCAGC	GCCATCAGTGAGTCAAGTAGCGGAAACAATGAGCAGTTC	2.011887939	2.011887939	TRAV8-4*03	TRAJ20*01	TRBV10-3*02	TRBD2*01	TRBJ2-1*01	CAVTGGDYKLSF_CAISESSSGNNEQFF
WK0ATDP2F06_S47_	CL-MCRL	ATD	87.5	Early	Clearer	58	557878	1773	70	Low	CAVRPTGGFKTIF	CASSLSGQLETQYF	GCTGTGAGGCCCACTGGAGGCTTCAAAACTATC	GCCAGCAGCTTGAGCGGGCAACTAGAGACCCAGTAC	1.497505964	1.497505964	TRAV21*01	TRAJ9*01	TRBV7-2*01	TRBD2*01	TRBJ2-5*01	CAVRPTGGFKTIF_CASSLSGQLETQYF
WK0ATDP2F05_S46_	CL-MCRL	ATD	87.5	Early	Clearer	58	594309	1858	70	Low	CVVNVGLDDKIIF	CASRPTGQLYEQYF	GTGGTGAACGTCGGGCTAGATGACAAGATCATC	GCCAGTAGGCCTACCGGACAGCTCTACGAGCAGTAC	1.1492165	1.1492165	TRAV12-1*01	TRAJ30*01	TRBV19*01	TRBD1*01	TRBJ2-7*01	CVVNVGLDDKIIF_CASRPTGQLYEQYF
WK0ATDP2F03_S45_	CL-MCRL	ATD	87.5	Early	Clearer	58	567443	1694	70	Low	CAVTGGDYKLSF	CAISESSSGNNEQFF	GCTGTGACCGGGGGCGACTACAAGCTCAGC	GCCATCAGTGAGTCAAGTAGCGGAAACAATGAGCAGTTC	0.35222767	0.35222767	TRAV8-4*03	TRAJ20*01	TRBV10-3*02	TRBD2*01	TRBJ2-1*01	CAVTGGDYKLSF_CAISESSSGNNEQFF
WK0ATDP2F01_S44_	CL-MCRL	ATD	87.5	Early	Clearer	58	573163	1522	70	Low	CVVKNLYGGSQGNLIF	CASSQDVYPYEQYF	GTGGTGAAAAACCTTTATGGAGGAAGCCAAGGAAATCTCATC	GCCAGCAGCCAAGATGTTTACCCCTACGAGCAGTAC	0.979509803	0.979509803	TRAV12-1*01	TRAJ42*01	TRBV4-1*01		TRBJ2-7*01	CVVKNLYGGSQGNLIF_CASSQDVYPYEQYF
WK0ATDP2E12_S43_	CL-MCRL	ATD	87.5	Early	Clearer	58	442214	1793	70	Low	CAVSEGSNYQLIW	CASSQDPGILYEQYF	GCTGTGAGTGAGGGGAGCAACTATCAGTTAATC	GCCAGCAGCCAAGATCCCGGGATACTCTACGAGCAGTAC	2.532335307	2.532335307	TRAV8-4*01	TRAJ33*01	TRBV3-1*01	TRBD2*02	TRBJ2-7*01	CAVSEGSNYQLIW_CASSQDPGILYEQYF
WK0ATDP2E11_S42_	CL-MCRL	ATD	87.5	Early	Clearer	58	537795	1524	70	Low	CAVRPTGGFKTIF	CASSLSGQLETQYF	GCTGTGAGGCCCACTGGAGGCTTCAAAACTATC	GCCAGCAGCTTGAGCGGGCAACTAGAGACCCAGTAC	1.154448765	1.154448765	TRAV21*01	TRAJ9*01	TRBV7-2*01	TRBD2*01	TRBJ2-5*01	CAVRPTGGFKTIF_CASSLSGQLETQYF
WK0ATDP2E10_S41_	CL-MCRL	ATD	87.5	Early	Clearer	58	520976	1471	70	Low	CAVKIIQGAQKLVF	CASSFQLGGETQYF	GCTGTGAAGATAATTCAGGGAGCCCAGAAGCTGGTA	GCCAGCAGTTTTCAGCTAGGGGGAGAGACCCAGTAC	1.504371619	1.504371619	TRAV21*01	TRAJ54*01	TRBV12-4*01	TRBD1*01	TRBJ2-5*01	CAVKIIQGAQKLVF_CASSFQLGGETQYF
WK0ATDP2E09_S40_	CL-MCRL	ATD	87.5	Early	Clearer	58	616000	1433	70	Low	NA	CAISESSSGNNEQFF	NA	GCCATCAGTGAGTCAAGTAGCGGAAACAATGAGCAGTTC	NA	NA	NA	NA	TRBV10-3*02	TRBD2*01	TRBJ2-1*01	CAISESSSGNNEQFF
WK0ATDP2E08_S39_	CL-MCRL	ATD	87.5	Early	Clearer	58	656858	1745	70	Low	CAVLTLYSGAGSYQLTF	CASSEVTAGDGYTF	GCCGTCCTTACCCTATACTCTGGGGCTGGGAGTTACCAACTCACT	GCCAGCAGTGAAGTAACAGCTGGGGATGGCTACACC	149.8012843	149.8012843	TRAV12-2*02	TRAJ28*01	TRBV2*01		TRBJ1-2*01	CAVLTLYSGAGSYQLTF_CASSEVTAGDGYTF
WK0ATDP2E06_S38_	CL-MCRL	ATD	87.5	Early	Clearer	58	753901	2072	70	Low	CVAGAAGNKLTF	CSGSLWTGDSYEQYF	GTGGCGGGGGCTGCAGGCAACAAGCTAACT	AGCGGTTCTCTTTGGACAGGTGATTCCTACGAGCAGTAC	58.66409977	58.66409977	TRAV12-1*01	TRAJ17*01	TRBV29-1*01	TRBD1*01	TRBJ2-7*01	CVAGAAGNKLTF_CSGSLWTGDSYEQYF
WK0ATDP2E05_S37_	CL-MCRL	ATD	87.5	Early	Clearer	58	807264	1862	70	Low	CAVTPGDYKLSF	CATSDGTAGNQPQHF	GCTGTGACCCCTGGCGACTACAAGCTCAGC	GCCACCAGTGATGGGACAGCCGGAAATCAGCCCCAGCAT	1.749255119	1.749255119	TRAV8-4*03	TRAJ20*01	TRBV24-1*01	TRBD1*01	TRBJ1-5*01	CAVTPGDYKLSF_CATSDGTAGNQPQHF
WK0ATDP2E04_S36_	CL-MCRL	ATD	87.5	Early	Clearer	58	647086	1321	70	Low	CAVSEGNYQLIW	CAISDSTIGNTEAFF	GCTGTGAGTGAAGGCAACTATCAGTTAATC	GCCATCAGTGATTCTACCATAGGGAACACTGAAGCTTTC	0.069285249	0.069285249	TRAV8-6*02	TRAJ33*01	TRBV10-3*01		TRBJ1-1*01	CAVSEGNYQLIW_CAISDSTIGNTEAFF
WK0ATDP2E03_S35_	CL-MCRL	ATD	87.5	Early	Clearer	58	576592	1759	70	Low	CAVSEGSNYQLIW	CASSQDPGVLYEQYF	GCTGTGAGTGAAGGAAGCAACTATCAGTTAATC	GCCAGCAGCCAAGACCCGGGAGTGTTGTACGAGCAGTAC	0.715633193	0.715633193	TRAV8-4*01	TRAJ33*01	TRBV3-1*01	TRBD2*02	TRBJ2-7*01	CAVSEGSNYQLIW_CASSQDPGVLYEQYF
WK0ATDP2E01_S34_	CL-MCRL	ATD	87.5	Early	Clearer	58	407436	1792	70	Low	NA	CASSLTSGTYEQYF	NA	GCCAGCTCCTTGACTAGCGGGACCTACGAGCAGTAC	NA	NA	NA	NA	TRBV27*01	TRBD2*02	TRBJ2-7*01	CASSLTSGTYEQYF
WK0ATDP2D12_S33_	CL-MCRL	ATD	87.5	Early	Clearer	58	397454	1529	70	Low	CAVRRPQGDFNKFYF	CASSTQGQLTEAFF	GCTGTGAGGAGACCCCAGGGGGACTTCAACAAATTTTAC	GCCAGCAGTACACAGGGTCAACTCACTGAAGCTTTC	1.868898895	1.868898895	TRAV21*01	TRAJ21*01	TRBV27*01	TRBD1*01	TRBJ1-1*01	CAVRRPQGDFNKFYF_CASSTQGQLTEAFF
WK0ATDP2D11_S32_	CL-MCRL	ATD	87.5	Early	Clearer	58	740792	1724	70	Low	CAVTDREAGTALIF	CASSLIGNTGELFF	GCCGTGACGGATAGGGAGGCAGGAACTGCTCTGATC	GCCAGCAGCTTAATCGGGAACACCGGGGAGCTGTTT	1.011036788	1.011036788	TRAV12-2*02	TRAJ15*01	TRBV7-3*01		TRBJ2-2*01	CAVTDREAGTALIF_CASSLIGNTGELFF
WK0ATDP2D10_S31_	CL-MCRL	ATD	87.5	Early	Clearer	58	583790	1665	70	Low	CAVFNTGGFKTIF	CASSVTGQLDEQYF	GCTGTGTTTAATACTGGAGGCTTCAAAACTATC	GCCAGCAGCGTAACCGGACAGTTAGACGAGCAGTAC	2.152218663	2.152218663	TRAV21*01	TRAJ9*01	TRBV11-2*03	TRBD1*01	TRBJ2-7*01	CAVFNTGGFKTIF_CASSVTGQLDEQYF
WK0ATDP2D09_S30_	CL-MCRL	ATD	87.5	Early	Clearer	58	109803	2252	70	Low	CAMREGRNSSYKLIF	CASSLVGAGNDEQYF	GCAATGAGAGAGGGCCGGAATAGCAGCTATAAATTGATC	GCCAGCAGCTTAGTTGGCGCAGGTAACGACGAGCAGTAC	0.640774573	0.640774573	TRAV14/DV4*02	TRAJ12*01	TRBV7-2*01		TRBJ2-7*01	CAMREGRNSSYKLIF_CASSLVGAGNDEQYF
WK0ATDP2D08_S29_	CL-MCRL	ATD	87.5	Early	Clearer	58	771794	1507	70	Low	CAYRSNYGGSQGNLIF	CASRDNMNSNQPQHF	GCTTATAGGAGCAACTATGGAGGAAGCCAAGGAAATCTCATC	GCCAGCCGGGATAACATGAATAGCAATCAGCCCCAGCAT	0.854361855	0.854361855	TRAV38-2/DV8*01	TRAJ42*01	TRBV4-1*01	TRBD2*02	TRBJ1-5*01	CAYRSNYGGSQGNLIF_CASRDNMNSNQPQHF
WK0ATDP2D06_S28_	CL-MCRL	ATD	87.5	Early	Clearer	58	544009	1817	70	Low	CAVTGGDYKLSF	CAISESSSGNNEQFF	GCTGTGACCGGGGGCGACTACAAGCTCAGC	GCCATCAGTGAGTCAAGTAGCGGAAACAATGAGCAGTTC	1.57076105	1.57076105	TRAV8-4*03	TRAJ20*01	TRBV10-3*02	TRBD2*01	TRBJ2-1*01	CAVTGGDYKLSF_CAISESSSGNNEQFF
WK0ATDP2D05_S27_	CL-MCRL	ATD	87.5	Early	Clearer	58	596479	1797	70	Low	CAVRRPQGDFNKFYF	CASSTQGQLTEAFF	GCTGTGAGGAGACCCCAGGGGGACTTCAACAAATTTTAC	GCCAGCAGTACACAGGGTCAACTCACTGAAGCTTTC	70.95045216	70.95045216	TRAV21*01	TRAJ21*01	TRBV27*01	TRBD1*01	TRBJ1-1*01	CAVRRPQGDFNKFYF_CASSTQGQLTEAFF
WK0ATDP2D04_S26_	CL-MCRL	ATD	87.5	Early	Clearer	58	592021	1613	70	Low	CALDPLYSSASKIIF	CASSLAGPGLGLEQYF	GCTCTAGACCCCCTTTACAGCAGTGCTTCCAAGATAATC	GCCAGCAGTTTAGCAGGGCCGGGGTTGGGGCTCGAGCAGTAC	208.8354753	208.8354753	TRAV6*01	TRAJ3*01	TRBV12-4*01	TRBD1*01	TRBJ2-7*01	CALDPLYSSASKIIF_CASSLAGPGLGLEQYF
WK0ATDP2D02_S25_	CL-MCRL	ATD	87.5	Early	Clearer	58	518556	1777	70	Low	CAYRSLYGGSQGNLIF	CASSQEQNSNQPQHF	GCTTATAGGAGCTTGTATGGAGGAAGCCAAGGAAATCTCATC	GCCAGCAGCCAAGAACAGAATAGCAATCAGCCCCAGCAT	2.286244069	2.286244069	TRAV38-2/DV8*01	TRAJ42*01	TRBV4-1*01		TRBJ1-5*01	CAYRSLYGGSQGNLIF_CASSQEQNSNQPQHF
WK0ATDP2D01_S24_	CL-MCRL	ATD	87.5	Early	Clearer	58	617766	1563	70	Low	CAYRSNYGGSQGNLIF	CASRDNMNSNQPQHF	GCTTATAGGAGCAACTATGGAGGAAGCCAAGGAAATCTCATC	GCCAGCCGGGATAACATGAATAGCAATCAGCCCCAGCAT	258.02285	258.02285	TRAV38-2/DV8*01	TRAJ42*01	TRBV4-1*01	TRBD2*02	TRBJ1-5*01	CAYRSNYGGSQGNLIF_CASRDNMNSNQPQHF
WK0ATDP2C12_S23_	CL-MCRL	ATD	87.5	Early	Clearer	58	485837	1713	70	Low	CAVRGREETSGSRLTF	CASSQENGLYGYTF	GCTGTGAGAGGGAGGGAAGAAACCAGTGGCTCTAGGTTGACC	GCCAGCAGCCAAGAGAACGGATTATATGGCTACACC	1.715443597	1.715443597	TRAV21*01	TRAJ58*01	TRBV4-2*01		TRBJ1-2*01	CAVRGREETSGSRLTF_CASSQENGLYGYTF
WK0ATDP2C11_S22_	CL-MCRL	ATD	87.5	Early	Clearer	58	755539	1628	70	Low	NA	CASSFGPTPDTQYF	NA	GCCAGCAGTTTTGGACCAACCCCCGATACGCAGTAT	NA	NA	NA	NA	TRBV27*01		TRBJ2-3*01	CASSFGPTPDTQYF
WK0ATDP2C10_S21_	CL-MCRL	ATD	87.5	Early	Clearer	58	529203	1711	70	Low	CAVNYGGSQGNLIF	CASRLLGQLETQYF	GCTGTGAATTATGGAGGAAGCCAAGGAAATCTCATC	GCCAGCAGGCTCTTAGGACAGCTAGAGACCCAGTAC	5.037197753	5.037197753	TRAV21*01	TRAJ42*01	TRBV11-2*03	TRBD1*01	TRBJ2-5*01	CAVNYGGSQGNLIF_CASRLLGQLETQYF
WK0ATDP2C08_S20_	CL-MCRL	ATD	87.5	Early	Clearer	58	488379	1378	70	Low	CAVTPGDYKLSF	CATSDGTAGNQPQHF	GCTGTGACCCCTGGCGACTACAAGCTCAGC	GCCACCAGTGATGGGACAGCCGGAAATCAGCCCCAGCAT	182.4511716	182.4511716	TRAV8-4*03	TRAJ20*01	TRBV24-1*01	TRBD1*01	TRBJ1-5*01	CAVTPGDYKLSF_CATSDGTAGNQPQHF
WK0ATDP2C05_S19_	CL-MCRL	ATD	87.5	Early	Clearer	58	515808	1523	70	Low	CAVSDGDYKLSF	CAISESSAGFNEQFF	GCTGTGAGTGACGGCGACTACAAGCTCAGC	GCCATCAGTGAGTCTTCGGCAGGGTTCAATGAGCAGTTC	0.874929942	0.874929942	TRAV8-6*02	TRAJ20*01	TRBV10-3*02	TRBD1*01	TRBJ2-1*01	CAVSDGDYKLSF_CAISESSAGFNEQFF
WK0ATDP2C03_S18_	CL-MCRL	ATD	87.5	Early	Clearer	58	353732	1413	70	Low	CAVTGGDYKLSF	CAISESSSGNNEQFF	GCTGTGACCGGGGGCGACTACAAGCTCAGC	GCCATCAGTGAGTCAAGTAGCGGAAACAATGAGCAGTTC	1.1099198	1.1099198	TRAV8-4*03	TRAJ20*01	TRBV10-3*02	TRBD2*01	TRBJ2-1*01	CAVTGGDYKLSF_CAISESSSGNNEQFF
WK0ATDP2B12_S17_	CL-MCRL	ATD	87.5	Early	Clearer	58	347250	1514	70	Low	CAMSEAAGNKLTF	CASSGTRQISGTEAFF	GCAATGAGCGAAGCTGCAGGCAACAAGCTAACT	GCCAGCAGTGGAACGAGACAGATAAGTGGAACTGAAGCTTTC	2.704213749	2.704213749	TRAV12-3*01	TRAJ17*01	TRBV2*01	TRBD1*01	TRBJ1-1*01	CAMSEAAGNKLTF_CASSGTRQISGTEAFF
WK0ATDP2B11_S16_	CL-MCRL	ATD	87.5	Early	Clearer	58	359282	1554	70	Low	CALSEWNTGFQKLVF	CASSLTSGTYEQYF	GCTCTGAGTGAATGGAACACAGGCTTTCAGAAACTTGTA	GCCAGCTCCTTGACTAGCGGGACCTACGAGCAGTAC	2.185142566	2.185142566	TRAV19*01	TRAJ8*01	TRBV27*01	TRBD2*02	TRBJ2-7*01	CALSEWNTGFQKLVF_CASSLTSGTYEQYF
WK0ATDP2B10_S15_	CL-MCRL	ATD	87.5	Early	Clearer	58	334774	1294	70	Low	CAYRSLYNNNDMRF	CASRDRGSNTGELFF	GCTTATAGGAGCTTATACAATAACAATGACATGCGC	GCCAGCAGGGACAGGGGTTCGAACACCGGGGAGCTGTTT	0.962932293	0.962932293	TRAV38-2/DV8*01	TRAJ43*01	TRBV2*01	TRBD1*01	TRBJ2-2*01	CAYRSLYNNNDMRF_CASRDRGSNTGELFF
WK0ATDP2B08_S14_	CL-MCRL	ATD	87.5	Early	Clearer	58	478519	1633	70	Low	CAYRSLYSGAGSYQLTF	CARTDRDISTDTQYF	GCTTATAGGAGCCTTTACTCTGGGGCTGGGAGTTACCAACTCACT	GCCAGAACTGACAGGGACATAAGCACAGATACGCAGTAT	3.173939122	3.173939122	TRAV38-2/DV8*01	TRAJ28*01	TRBV2*01	TRBD1*01	TRBJ2-3*01	CAYRSLYSGAGSYQLTF_CARTDRDISTDTQYF
WK0ATDP2B06_S13_	CL-MCRL	ATD	87.5	Early	Clearer	58	565437	1848	70	Low	CAVRRTGGFKTIF	CASSLIGQLDEQYF	GCTGTGAGACGTACTGGAGGCTTCAAAACTATC	GCCAGCAGCCTGATAGGGCAGTTGGACGAGCAGTAC	179.6051635	179.6051635	TRAV21*01	TRAJ9*01	TRBV11-2*01		TRBJ2-7*01	CAVRRTGGFKTIF_CASSLIGQLDEQYF
WK0ATDP2B05_S12_	CL-MCRL	ATD	87.5	Early	Clearer	58	670159	1870	70	Low	CAYRTPYGGSQGNLIF	CSARDLSSSNQPQHF	GCTTATAGGACACCTTATGGAGGAAGCCAAGGAAATCTCATC	AGTGCTAGAGATTTGTCTTCCAGCAATCAGCCCCAGCAT	1.637806249	1.637806249	TRAV38-2/DV8*01	TRAJ42*01	TRBV20-1*01		TRBJ1-5*01	CAYRTPYGGSQGNLIF_CSARDLSSSNQPQHF
WK0ATDP2B04_S11_	CL-MCRL	ATD	87.5	Early	Clearer	58	389761	1654	70	Low	CVGGLNTPLVF	CASSDSGQIYEQYF	GTGGGGGGGCTAAACACACCTCTTGTC	GCCAGCAGTGACTCGGGACAGATATACGAGCAGTAC	2.274858429	2.274858429	TRAV12-1*01	TRAJ29*01	TRBV6-1*01	TRBD1*01	TRBJ2-7*01	CVGGLNTPLVF_CASSDSGQIYEQYF
WK0ATDP2B03_S10_	CL-MCRL	ATD	87.5	Early	Clearer	58	329602	1658	70	Low	CVVNVGLDDKIIF	CASRPTGQLYEQYF	GTGGTGAACGTCGGGCTAGATGACAAGATCATC	GCCAGTAGGCCTACCGGACAGCTCTACGAGCAGTAC	2.10070492	2.10070492	TRAV12-1*01	TRAJ30*01	TRBV19*01	TRBD1*01	TRBJ2-7*01	CVVNVGLDDKIIF_CASRPTGQLYEQYF
WK0ATDP2B02_S9_	CL-MCRL	ATD	87.5	Early	Clearer	58	269203	1484	70	Low	NA	CASSLSSGGGYTF	NA	GCCAGCAGCTTATCCTCTGGGGGCGGCTACACC	NA	NA	NA	NA	TRBV7-8*01	TRBD1*01	TRBJ1-2*01	CASSLSSGGGYTF
WK0ATDP2A12_S8_	CL-MCRL	ATD	87.5	Early	Clearer	58	411331	1526	70	Low	CAVRVEGSQGNLIF	CASSLEGQLNEQFF	GCTGTGAGGGTGGAAGGAAGCCAAGGAAATCTCATC	GCCAGCAGCTTAGAGGGGCAACTAAATGAGCAGTTC	428.6080059	428.6080059	TRAV21*01	TRAJ42*01	TRBV7-9*03	TRBD1*01	TRBJ2-1*01	CAVRVEGSQGNLIF_CASSLEGQLNEQFF
WK0ATDP2A11_S7_	CL-MCRL	ATD	87.5	Early	Clearer	58	297210	1630	70	Low	CAYRTPYGGSQGNLIF	CSARPRESSNQPQHF	GCTTATAGGACCCCTTATGGAGGAAGCCAAGGAAATCTCATC	AGTGCTAGACCGAGAGAATCTAGCAATCAGCCCCAGCAT	3.236867058	3.236867058	TRAV38-2/DV8*01	TRAJ42*01	TRBV20-1*01		TRBJ1-5*01	CAYRTPYGGSQGNLIF_CSARPRESSNQPQHF
WK0ATDP2A10_S6_	CL-MCRL	ATD	87.5	Early	Clearer	58	274679	1138	70	Low	NA	CATSDSVAGNQPQHF	NA	GCCACCAGTGATTCTGTGGCAGGGAATCAGCCCCAGCAT	NA	NA	NA	NA	TRBV24-1*01	TRBD1*01	TRBJ1-5*01	CATSDSVAGNQPQHF
WK0ATDP2A09_S5_	CL-MCRL	ATD	87.5	Early	Clearer	58	518152	1580	70	Low	CVVNVGLDDKIIF	CASRPTGQLYEQYF	GTGGTGAACGTCGGGCTAGATGACAAGATCATC	GCCAGTAGGCCTACCGGACAGCTCTACGAGCAGTAC	0.113678042	0.113678042	TRAV12-1*01	TRAJ30*01	TRBV19*01	TRBD1*01	TRBJ2-7*01	CVVNVGLDDKIIF_CASRPTGQLYEQYF
WK0ATDP2A08_S4_	CL-MCRL	ATD	87.5	Early	Clearer	58	527939	1517	70	Low	CAYRTPYGGSQGNLIF	CSARDLSSSNQPQHF	GCTTATAGGACACCTTATGGAGGAAGCCAAGGAAATCTCATC	AGTGCTAGAGATTTGTCTTCCAGCAATCAGCCCCAGCAT	241.5406762	241.5406762	TRAV38-2/DV8*01	TRAJ42*01	TRBV20-1*01		TRBJ1-5*01	CAYRTPYGGSQGNLIF_CSARDLSSSNQPQHF
WK0ATDP2A05_S3_	CL-MCRL	ATD	87.5	Early	Clearer	58	309134	1646	70	Low	CAYRSLYGGSQGNLIF	CASSQELNSNQPQHF	GCTTATAGGAGCCTATATGGAGGAAGCCAAGGAAATCTCATC	GCCAGCAGCCAAGAACTAAATAGCAATCAGCCCCAGCAT	1.509087059	1.509087059	TRAV38-2/DV8*01	TRAJ42*01	TRBV4-1*01		TRBJ1-5*01	CAYRSLYGGSQGNLIF_CASSQELNSNQPQHF
WK0ATDP2A04_S2_	CL-MCRL	ATD	87.5	Early	Clearer	58	493308	1832	70	Low	CAVSEGSNYQLIW	CASSQDSGILQPQHF	GCTGTGAGTGAGGGAAGCAACTATCAGTTAATC	GCCAGCAGCCAAGATTCGGGGATACTTCAGCCCCAGCAT	0.371630592	0.371630592	TRAV8-4*01	TRAJ33*01	TRBV3-1*01	TRBD2*01	TRBJ1-5*01	CAVSEGSNYQLIW_CASSQDSGILQPQHF
WK0ATDP2A01_S1_	CL-MCRL	ATD	87.5	Early	Clearer	58	351911	2022	70	Low	CAYRSLYNNNDMRF	CASRDRGSNTGELFF	GCTTATAGGAGCTTATACAATAACAATGACATGCGC	GCCAGCAGGGACAGGGGTTCGAACACCGGGGAGCTGTTT	1.282007616	1.282007616	TRAV38-2/DV8*01	TRAJ43*01	TRBV2*01	TRBD1*01	TRBJ2-2*01	CAYRSLYNNNDMRF_CASRDRGSNTGELFF
WK0ATD_P1H09_S280	CL-MCRL	ATD	87.5	Early	Clearer	58	698069	1687	70	Low	CVVSDLYGGSQGNLIF	CASSMWTSGGPTDTQYF	GTTGTGAGTGATCTTTATGGAGGAAGCCAAGGAAATCTCATC	GCCAGCAGCATGTGGACTAGCGGGGGACCCACAGATACGCAGTAT	0.957272683	0.957272683	TRAV8-2*01	TRAJ42*01	TRBV9*01	TRBD2*01	TRBJ2-3*01	CVVSDLYGGSQGNLIF_CASSMWTSGGPTDTQYF
WK0ATD_P1H03_S260	CL-MCRL	ATD	87.5	Early	Clearer	58	919432	1739	70	Low	CAVRRRGSQGNLIF	CASSLEGQLNEQFF	GCTGTGAGGCGTAGAGGAAGCCAAGGAAATCTCATC	GCCAGCAGCTTAGAGGGGCAGTTAAATGAGCAGTTC	1.465432852	1.465432852	TRAV21*01	TRAJ42*01	TRBV7-9*03	TRBD1*01	TRBJ2-1*01	CAVRRRGSQGNLIF_CASSLEGQLNEQFF
WK0ATD_P1H02_S257	CL-MCRL	ATD	87.5	Early	Clearer	58	910260	1856	70	Low	CVVNLLYSSASKIIF	CASSLGGPGVYNEQFF	GTGGTGAACCTCCTATACAGCAGTGCTTCCAAGATAATC	GCCAGCAGTTTGGGGGGGCCCGGTGTTTACAATGAGCAGTTC	1.355969087	1.355969087	TRAV12-1*01	TRAJ3*01	TRBV12-4*01	TRBD2*01	TRBJ2-1*01	CVVNLLYSSASKIIF_CASSLGGPGVYNEQFF
WK0ATD_P1G06_S271	CL-MCRL	ATD	87.5	Early	Clearer	58	793875	1586	70	Low	CAVTGGDYKLSF	CAISESSSGNNEQFF	GCTGTGACCGGGGGCGACTACAAGCTCAGC	GCCATCAGTGAGTCAAGTAGCGGAAACAATGAGCAGTTC	0.061084837	0.061084837	TRAV8-4*03	TRAJ20*01	TRBV10-3*02	TRBD2*01	TRBJ2-1*01	CAVTGGDYKLSF_CAISESSSGNNEQFF
WK0ATD_P1G05_S267	CL-MCRL	ATD	87.5	Early	Clearer	58	856560	1525	70	Low	CAVSEGSNYQLIW	CASSQDPGVLYEQYF	GCTGTGAGTGAAGGAAGCAACTATCAGTTAATC	GCCAGCAGCCAAGACCCGGGAGTGTTGTACGAGCAGTAC	0.498929919	0.498929919	TRAV8-4*01	TRAJ33*01	TRBV3-1*01	TRBD2*02	TRBJ2-7*01	CAVSEGSNYQLIW_CASSQDPGVLYEQYF
WK0ATD_P1G02_S256	CL-MCRL	ATD	87.5	Early	Clearer	58	858090	1594	70	Low	CAVRPTGGFKTIF	CASSLSGQLETQYF	GCTGTGAGGCCCACTGGAGGCTTCAAAACTATC	GCCAGCAGCTTGAGCGGGCAACTAGAGACCCAGTAC	3.078939493	3.078939493	TRAV21*01	TRAJ9*01	TRBV7-2*01	TRBD2*01	TRBJ2-5*01	CAVRPTGGFKTIF_CASSLSGQLETQYF
WK0ATD_P1F10_S286	CL-MCRL	ATD	87.5	Early	Clearer	58	853843	1519	70	Low	CAMREFSYGSSNTGKLIF	CASSQGARDLVNEKLFF	GCAATGAGAGAGTTCTCTTATGGCTCTAGCAACACAGGCAAACTAATC	GCCAGCAGCCAAGGCGCCCGGGACCTTGTTAATGAAAAACTGTTT	0.536443518	0.536443518	TRAV14/DV4*01	TRAJ37*02	TRBV3-1*01	TRBD1*01	TRBJ1-4*01	CAMREFSYGSSNTGKLIF_CASSQGARDLVNEKLFF
WK0ATD_P1F09_S279	CL-MCRL	ATD	87.5	Early	Clearer	58	663863	1649	70	Low	CAVTGGDYKLSF	CATSDSSFGGGPQHF	GCTGTGACCGGAGGCGACTACAAGCTCAGC	GCCACCAGTGATTCCTCATTTGGGGGCGGCCCCCAGCAT	0.686753637	0.686753637	TRAV8-4*03	TRAJ20*01	TRBV24-1*01	TRBD1*01	TRBJ1-5*01	CAVTGGDYKLSF_CATSDSSFGGGPQHF
WK0ATD_P1F03_S259	CL-MCRL	ATD	87.5	Early	Clearer	58	899655	1596	70	Low	CIVRVLYGGSQGNLIF	CASSFGPTPDTQYF	ATCGTCAGAGTCCTTTATGGAGGAAGCCAAGGAAATCTCATC	GCCAGCAGTTTTGGACCAACCCCCGATACGCAGTAT	0.680165169	0.680165169	TRAV26-1*01	TRAJ42*01	TRBV27*01		TRBJ2-3*01	CIVRVLYGGSQGNLIF_CASSFGPTPDTQYF
WK0ATD_P1E10_S285	CL-MCRL	ATD	87.5	Early	Clearer	58	529873	1472	70	Low	CAVTGGDYKLSF	CAISESSSGNNEQFF	GCTGTGACCGGGGGCGACTACAAGCTCAGC	GCCATCAGTGAGTCAAGTAGCGGAAACAATGAGCAGTTC	0.515029821	0.515029821	TRAV8-4*03	TRAJ20*01	TRBV10-3*02	TRBD2*01	TRBJ2-1*01	CAVTGGDYKLSF_CAISESSSGNNEQFF
WK0ATD_P1E05_S266	CL-MCRL	ATD	87.5	Early	Clearer	58	1278501	1781	70	Low	CAVTPGDYKLSF	CATSDGTAGNQPQHF	GCTGTGACCCCTGGCGACTACAAGCTCAGC	GCCACCAGTGATGGGACAGCCGGAAATCAGCCCCAGCAT	1.008273892	1.008273892	TRAV8-4*03	TRAJ20*01	TRBV24-1*01	TRBD1*01	TRBJ1-5*01	CAVTPGDYKLSF_CATSDGTAGNQPQHF
WK0ATD_P1E02_S255	CL-MCRL	ATD	87.5	Early	Clearer	58	869031	1626	70	Low	NA	CAISESSSGNNEQFF	NA	GCCATCAGTGAGTCAAGTAGCGGAAACAATGAGCAGTTC	NA	NA	NA	NA	TRBV10-3*02	TRBD2*01	TRBJ2-1*01	CAISESSSGNNEQFF
WK0ATD_P1D10_S284	CL-MCRL	ATD	87.5	Early	Clearer	58	860553	1534	70	Low	CAVTPGDYKLSF	CATSDGTAGNQPQHF	GCTGTGACCCCTGGCGACTACAAGCTCAGC	GCCACCAGTGATGGGACAGCCGGAAATCAGCCCCAGCAT	0.748727269	0.748727269	TRAV8-4*03	TRAJ20*01	TRBV24-1*01	TRBD1*01	TRBJ1-5*01	CAVTPGDYKLSF_CATSDGTAGNQPQHF
WK0ATD_P1D08_S276	CL-MCRL	ATD	87.5	Early	Clearer	58	1243794	1911	70	Low	CAVRGREETSGSRLTF	CASSQENGLYGYTF	GCTGTGAGAGGGAGGGAAGAAACCAGTGGCTCTAGGTTGACC	GCCAGCAGCCAAGAGAACGGATTATATGGCTACACC	1.881499275	1.881499275	TRAV21*01	TRAJ58*01	TRBV4-2*01		TRBJ1-2*01	CAVRGREETSGSRLTF_CASSQENGLYGYTF
WK0ATD_P1D07_S274	CL-MCRL	ATD	87.5	Early	Clearer	58	637570	2016	70	Low	CAVTGGDYKLSF	CAISESSSGNNEQFF	GCTGTGACCGGGGGCGACTACAAGCTCAGC	GCCATCAGTGAGTCAAGTAGCGGAAACAATGAGCAGTTC	0.306330619	0.306330619	TRAV8-4*03	TRAJ20*01	TRBV10-3*02	TRBD2*01	TRBJ2-1*01	CAVTGGDYKLSF_CAISESSSGNNEQFF
WK0ATD_P1D06_S270	CL-MCRL	ATD	87.5	Early	Clearer	58	1307435	1706	70	Low	NA	CASSESSSGANVLTF	NA	GCCAGCAGTGAGTCGAGCTCTGGGGCCAACGTCCTGACT	NA	NA	NA	NA	TRBV10-2*01		TRBJ2-6*01	CASSESSSGANVLTF
WK0ATD_P1D05_S265	CL-MCRL	ATD	87.5	Early	Clearer	58	806682	1445	70	Low	CAVTGGDYKLSF	CAISESSSGNNEQFF	GCTGTGACCGGGGGCGACTACAAGCTCAGC	GCCATCAGTGAGTCAAGTAGCGGAAACAATGAGCAGTTC	0.622052202	0.622052202	TRAV8-4*03	TRAJ20*01	TRBV10-3*02	TRBD2*01	TRBJ2-1*01	CAVTGGDYKLSF_CAISESSSGNNEQFF
WK0ATD_P1D03_S258	CL-MCRL	ATD	87.5	Early	Clearer	58	1032451	1685	70	Low	CAYRSNYGGSQGNLIF	CAKTPGSSNTDTQYF	GCTTATAGGTCGAATTATGGAGGAAGCCAAGGAAATCTCATC	GCCAAAACGCCCGGGTCCTCAAACACAGATACGCAGTAT	3.015688052	3.015688052	TRAV38-2/DV8*01	TRAJ42*01	TRBV2*01		TRBJ2-3*01	CAYRSNYGGSQGNLIF_CAKTPGSSNTDTQYF
WK0ATD_P1D02_S254	CL-MCRL	ATD	87.5	Early	Clearer	58	758555	1687	70	Low	CAVTPGDYKLSF	CATSDGTAGNQPQHF	GCTGTGACCCCTGGCGACTACAAGCTCAGC	GCCACCAGTGATGGGACAGCCGGAAATCAGCCCCAGCAT	0.515859575	0.515859575	TRAV8-4*03	TRAJ20*01	TRBV24-1*01	TRBD1*01	TRBJ1-5*01	CAVTPGDYKLSF_CATSDGTAGNQPQHF
WK0ATD_P1D01_S253	CL-MCRL	ATD	87.5	Early	Clearer	58	928988	1569	70	Low	CAVRPSGGFKTIF	CASSPSGQLDSQHF	GCTGTGAGGCCGAGTGGAGGCTTCAAAACTATC	GCCAGCAGCCCCTCCGGGCAGTTGGACTCCCAGCAT	0.358511063	0.358511063	TRAV21*01	TRAJ9*01	TRBV7-2*01	TRBD2*01	TRBJ1-5*01	CAVRPSGGFKTIF_CASSPSGQLDSQHF
WK0ATD_P1C10_S283	CL-MCRL	ATD	87.5	Early	Clearer	58	864260	1563	70	Low	NA	CATSDGTAGNQPQHF	NA	GCCACCAGTGATGGGACAGCCGGAAATCAGCCCCAGCAT	NA	NA	NA	NA	TRBV24-1*01	TRBD1*01	TRBJ1-5*01	CATSDGTAGNQPQHF
WK0ATD_P1C09_S278	CL-MCRL	ATD	87.5	Early	Clearer	58	574635	1549	70	Low	CAVRRPQGDFNKFYF	CASSTQGQLTEAFF	GCTGTGAGGAGACCCCAGGGGGACTTCAACAAATTTTAC	GCCAGCAGTACACAGGGTCAACTCACTGAAGCTTTC	3.820483987	3.820483987	TRAV21*01	TRAJ21*01	TRBV27*01	TRBD1*01	TRBJ1-1*01	CAVRRPQGDFNKFYF_CASSTQGQLTEAFF
WK0ATD_P1C06_S269	CL-MCRL	ATD	87.5	Early	Clearer	58	1429368	2561	70	Low	CAVRERDNQGGKLIF	CASSFMGQLDEQFF	GCTGTGAGGGAGAGGGATAACCAGGGAGGAAAGCTTATC	GCCAGCAGCTTTATGGGACAGCTGGATGAGCAGTTC	0.752058141	0.752058141	TRAV21*01	TRAJ23*01	TRBV7-9*03	TRBD1*01	TRBJ2-1*01	CAVRERDNQGGKLIF_CASSFMGQLDEQFF
WK0ATD_P1C04_S263	CL-MCRL	ATD	87.5	Early	Clearer	58	586742	1399	70	Low	NA	CASSGQGSIDTQYF	NA	GCCAGCAGCGGACAGGGGTCTATCGATACGCAGTAT	NA	NA	NA	NA	TRBV9*01	TRBD1*01	TRBJ2-3*01	CASSGQGSIDTQYF
WK0ATD_P1B10_S282	CL-MCRL	ATD	87.5	Early	Clearer	58	607472	1706	70	Low	CAVRPSGGFKTIF	CASSPSGQLDSQHF	GCTGTGAGGCCGAGTGGAGGCTTCAAAACTATC	GCCAGCAGCCCCTCCGGGCAGTTGGACTCCCAGCAT	0.999165237	0.999165237	TRAV21*01	TRAJ9*01	TRBV7-2*01	TRBD2*01	TRBJ1-5*01	CAVRPSGGFKTIF_CASSPSGQLDSQHF
WK0ATD_P1B09_S277	CL-MCRL	ATD	87.5	Early	Clearer	58	1255396	1699	70	Low	CLPSGTYKYIF	CASSFMGQLDEQFF	CTTCCCTCAGGAACCTACAAATACATC	GCCAGCAGCTTTATGGGACAGCTGGATGAGCAGTTC	0.128216274	0.128216274	TRAV4*01	TRAJ40*01	TRBV7-9*03	TRBD1*01	TRBJ2-1*01	CLPSGTYKYIF_CASSFMGQLDEQFF
WK0ATD_P1B08_S275	CL-MCRL	ATD	87.5	Early	Clearer	58	1081752	1778	70	Low	CAENTNAGKSTF	CASSGTTEWNNSPLHF	GCCGAGAACACCAATGCAGGCAAATCAACC	GCCAGCAGTGGAACGACGGAGTGGAATAATTCACCCCTCCAC	1.022016351	1.022016351	TRAV39*01	TRAJ27*01	TRBV2*01		TRBJ1-6*01	CAENTNAGKSTF_CASSGTTEWNNSPLHF
WK0ATD_P1B07_S272	CL-MCRL	ATD	87.5	Early	Clearer	58	805242	1929	70	Low	CAYRTPYGGSQGNLIF	CSARSVDSSNQPQHF	GCTTATAGGACCCCCTATGGAGGAAGCCAAGGAAATCTCATC	AGTGCTAGGTCCGTTGACAGTAGCAATCAGCCCCAGCAT	30.05160765	30.05160765	TRAV38-2/DV8*01	TRAJ42*01	TRBV20-1*01	TRBD1*01	TRBJ1-5*01	CAYRTPYGGSQGNLIF_CSARSVDSSNQPQHF
WK0ATD_P1B06_S268	CL-MCRL	ATD	87.5	Early	Clearer	58	811271	1635	70	Low	CAVTPGDYKLSF	CATSDGTAGNQPQHF	GCTGTGACCCCTGGCGACTACAAGCTCAGC	GCCACCAGTGATGGGACAGCCGGAAATCAGCCCCAGCAT	0.846886529	0.846886529	TRAV8-4*03	TRAJ20*01	TRBV24-1*01	TRBD1*01	TRBJ1-5*01	CAVTPGDYKLSF_CATSDGTAGNQPQHF
WK0ATD_P1B05_S264	CL-MCRL	ATD	87.5	Early	Clearer	58	600396	1581	70	Low	CAEKGGDDKIIF	CAISESSSGNNEQFF	GCAGAGAAAGGGGGAGATGACAAGATCATC	GCCATCAGTGAGTCGAGTAGCGGGAATAATGAGCAGTTC	35.66840724	35.66840724	TRAV13-2*01	TRAJ30*01	TRBV10-3*02	TRBD2*02	TRBJ2-1*01	CAEKGGDDKIIF_CAISESSSGNNEQFF
WK0ATD_P1B04_S262	CL-MCRL	ATD	87.5	Early	Clearer	58	497169	1692	70	Low	NA	CAWSQTGTGALYGYTF	NA	GCCTGGAGCCAGACCGGGACAGGGGCCCTCTATGGCTACACC	NA	NA	NA	NA	TRBV30*01	TRBD1*01	TRBJ1-2*01	CAWSQTGTGALYGYTF
WK0ATD_P1A10_S281	CL-MCRL	ATD	87.5	Early	Clearer	58	634070	1593	70	Low	CAYRSLYGGATNKLIF	CASSQEYNSNQPQHF	GCTTATAGGAGCCTTTATGGTGGTGCTACAAACAAGCTCATC	GCCAGCAGCCAAGAGTATAATAGCAATCAGCCCCAGCAT	0.690992788	0.690992788	TRAV38-2/DV8*01	TRAJ32*02	TRBV4-1*01		TRBJ1-5*01	CAYRSLYGGATNKLIF_CASSQEYNSNQPQHF
WK0ATD_P1A04_S261	CL-MCRL	ATD	87.5	Early	Clearer	58	849621	1615	70	Low	CVSGAAGNKLTF	NA	GTGTCTGGAGCTGCAGGCAACAAGCTAACT	NA	1.21238349	1.21238349	TRAV12-1*01	TRAJ17*01	NA	NA	NA	CVSGAAGNKLTF
THDS_wk2_KLV_p1_F1_CC	CH-THDS	KLV	44	Early	Chronic	176550	1334144	3874	1317.5	High	NA	NA	NA	NA	NA	NA	NA	NA	NA	NA	NA
THD_W8_H9	CH-THDS	KLV	85	Early	Chronic	62043	865350	2913	1992.5	High	CAVNRAGSYQLTF	CASSVETTGELFF	GCCGTGAATCGGGCTGGGAGTTACCAACTCACT	GCCAGCAGCGTAGAGACCACCGGGGAGCTGTTT	1.316029211	1.316029211	TRAV12-2*01	TRAJ28*01	TRBV9*02		TRBJ2-2*01	CAVNRAGSYQLTF_CASSVETTGELFF
THD_W8_H6	CH-THDS	KLV	85	Early	Chronic	62043	1181457	2507	1992.5	High	CAFETGNQFYF	CATSGDTQYF	GCGTTCGAAACCGGTAACCAGTTCTAT	GCCACCAGCGGGGATACGCAGTAT	3.516125562	3.516125562	TRAV38-2/DV8*01	TRAJ49*01	TRBV25-1*01		TRBJ2-3*01	CAFETGNQFYF_CATSGDTQYF
THD_W8_H5	CH-THDS	KLV	85	Early	Chronic	62043	1012417	3630	1992.5	High	CAFMTGSGGYQKVTF	CASSLEGGDEQFF	GCTTTCATGACGGGGTCTGGGGGTTACCAGAAAGTTACC	GCCAGCAGCTTAGAAGGGGGAGATGAGCAGTTC	0.877432828	0.877432828	TRAV38-1*03	TRAJ13*02	TRBV13*01	TRBD1*01	TRBJ2-1*01	CAFMTGSGGYQKVTF_CASSLEGGDEQFF
THD_W8_H11	CH-THDS	KLV	85	Early	Chronic	62043	824364	2479	1992.5	High	CAFMTGSGGYQKVTF	CASSLEGGDEQFF	GCTTTCATGACGGGGTCTGGGGGTTACCAGAAAGTTACC	GCCAGCAGCTTAGAAGGGGGAGATGAGCAGTTC	1.950664871	1.950664871	TRAV38-1*03	TRAJ13*02	TRBV13*01	TRBD1*01	TRBJ2-1*01	CAFMTGSGGYQKVTF_CASSLEGGDEQFF
THD_W8_H10	CH-THDS	KLV	85	Early	Chronic	62043	745149	2454	1992.5	High	CAFETGNQFYF	CATSGDTQYF	GCGTTCGAAACCGGTAACCAGTTCTAT	GCCACCAGCGGGGATACGCAGTAT	0.430512203	0.430512203	TRAV38-2/DV8*01	TRAJ49*01	TRBV25-1*01		TRBJ2-3*01	CAFETGNQFYF_CATSGDTQYF
THD_W8_G9	CH-THDS	KLV	85	Early	Chronic	62043	704812	2207	1992.5	High	CAYETGNQFYF	CASIGWGELFF	GCTTATGAAACCGGTAACCAGTTCTAT	GCCAGCATCGGCTGGGGGGAGCTGTTT	1.521391484	1.521391484	TRAV38-2/DV8*01	TRAJ49*01	TRBV25-1*01		TRBJ2-2*01	CAYETGNQFYF_CASIGWGELFF
THD_W8_G6	CH-THDS	KLV	85	Early	Chronic	62043	1039368	2606	1992.5	High	CAFETGNQFYF	CATSGDTQYF	GCGTTCGAAACCGGTAACCAGTTCTAT	GCCACCAGCGGGGATACGCAGTAT	1.634245425	1.634245425	TRAV38-2/DV8*01	TRAJ49*01	TRBV25-1*01		TRBJ2-3*01	CAFETGNQFYF_CATSGDTQYF
THD_W8_G5	CH-THDS	KLV	85	Early	Chronic	62043	870238	2727	1992.5	High	CAFETGNQFYF	CATSGDTQYF	GCGTTCGAAACCGGTAACCAGTTCTAT	GCCACCAGCGGGGATACGCAGTAT	2.402352125	2.402352125	TRAV38-2/DV8*01	TRAJ49*01	TRBV25-1*01		TRBJ2-3*01	CAFETGNQFYF_CATSGDTQYF
THD_W8_G2	CH-THDS	KLV	85	Early	Chronic	62043	662227	2930	1992.5	High	CAFETGNQFYF	CATSGDTQYF	GCGTTCGAAACCGGTAACCAGTTCTAT	GCCACCAGCGGGGATACGCAGTAT	0.785536163	0.785536163	TRAV38-2/DV8*01	TRAJ49*01	TRBV25-1*01		TRBJ2-3*01	CAFETGNQFYF_CATSGDTQYF
THD_W8_G11	CH-THDS	KLV	85	Early	Chronic	62043	624492	3121	1992.5	High	CAYETGNQFYF	CASIGWGELFF	GCTTATGAAACCGGTAACCAGTTCTAT	GCCAGCATCGGCTGGGGGGAGCTGTTT	2.124248893	2.124248893	TRAV38-2/DV8*01	TRAJ49*01	TRBV25-1*01		TRBJ2-2*01	CAYETGNQFYF_CASIGWGELFF
THD_W8_G10	CH-THDS	KLV	85	Early	Chronic	62043	691835	2330	1992.5	High	CAYETGNQFYF	CASIGWGELFF	GCTTATGAAACCGGTAACCAGTTCTAT	GCCAGCATCGGCTGGGGGGAGCTGTTT	1.676248897	1.676248897	TRAV38-2/DV8*01	TRAJ49*01	TRBV25-1*01		TRBJ2-2*01	CAYETGNQFYF_CASIGWGELFF
THD_W8_F9	CH-THDS	KLV	85	Early	Chronic	62043	801849	3164	1992.5	High	CAFETGNQFYF	CATSGDTQYF	GCGTTCGAAACCGGTAACCAGTTCTAT	GCCACCAGCGGGGATACGCAGTAT	2.482153492	2.482153492	TRAV38-2/DV8*01	TRAJ49*01	TRBV25-1*01		TRBJ2-3*01	CAFETGNQFYF_CATSGDTQYF
THD_W8_F5	CH-THDS	KLV	85	Early	Chronic	62043	1019310	3734	1992.5	High	CAFETGNQFYF	CATSGDTQYF	GCGTTCGAAACCGGTAACCAGTTCTAT	GCCACCAGCGGGGATACGCAGTAT	1.066940945	1.066940945	TRAV38-2/DV8*01	TRAJ49*01	TRBV25-1*01		TRBJ2-3*01	CAFETGNQFYF_CATSGDTQYF
THD_W8_F3	CH-THDS	KLV	85	Early	Chronic	62043	614962	2311	1992.5	High	CAFETGNQFYF	CATSGDTQYF	GCGTTCGAAACCGGTAACCAGTTCTAT	GCCACCAGCGGGGATACGCAGTAT	4.258387716	4.258387716	TRAV38-2/DV8*01	TRAJ49*01	TRBV25-1*01		TRBJ2-3*01	CAFETGNQFYF_CATSGDTQYF
THD_W8_F11	CH-THDS	KLV	85	Early	Chronic	62043	741623	3061	1992.5	High	CAFETGNQFYF	CATSGDTQYF	GCGTTCGAAACCGGTAACCAGTTCTAT	GCCACCAGCGGGGATACGCAGTAT	3.409129174	3.409129174	TRAV38-2/DV8*01	TRAJ49*01	TRBV25-1*01		TRBJ2-3*01	CAFETGNQFYF_CATSGDTQYF
THD_W8_F10	CH-THDS	KLV	85	Early	Chronic	62043	679729	2871	1992.5	High	CAYETGNQFYF	CASIGWGELFF	GCTTATGAAACCGGTAACCAGTTCTAT	GCCAGCATCGGCTGGGGGGAGCTGTTT	3.056445685	3.056445685	TRAV38-2/DV8*01	TRAJ49*01	TRBV25-1*01		TRBJ2-2*01	CAYETGNQFYF_CASIGWGELFF
THD_W8_F1	CH-THDS	KLV	85	Early	Chronic	62043	487109	2966	1992.5	High	CAFETGNQFYF	CATSGDTQYF	GCGTTCGAAACCGGTAACCAGTTCTAT	GCCACCAGCGGGGATACGCAGTAT	2.303965605	2.303965605	TRAV38-2/DV8*01	TRAJ49*01	TRBV25-1*01		TRBJ2-3*01	CAFETGNQFYF_CATSGDTQYF
THD_W8_E9	CH-THDS	KLV	85	Early	Chronic	62043	763905	2386	1992.5	High	CAYETGNQFYF	CASIGWGELFF	GCTTATGAAACCGGTAACCAGTTCTAT	GCCAGCATCGGCTGGGGGGAGCTGTTT	0.885756221	0.885756221	TRAV38-2/DV8*01	TRAJ49*01	TRBV25-1*01		TRBJ2-2*01	CAYETGNQFYF_CASIGWGELFF
THD_W8_E6	CH-THDS	KLV	85	Early	Chronic	62043	1279629	2783	1992.5	High	NA	CASIGWGELFF	NA	GCCAGCATCGGCTGGGGGGAGCTGTTT	NA	NA	NA	NA	TRBV25-1*01		TRBJ2-2*01	CASIGWGELFF
THD_W8_E5	CH-THDS	KLV	85	Early	Chronic	62043	847734	3380	1992.5	High	CAYETGNQFYF	CASIGWGELFF	GCTTATGAAACCGGTAACCAGTTCTAT	GCCAGCATCGGCTGGGGGGAGCTGTTT	2.391998484	2.391998484	TRAV38-2/DV8*01	TRAJ49*01	TRBV25-1*01		TRBJ2-2*01	CAYETGNQFYF_CASIGWGELFF
THD_W8_E3	CH-THDS	KLV	85	Early	Chronic	62043	595610	2766	1992.5	High	CAYRSGETSGSRLTF	CASSLNWGSGYNEQFF	GCTTATAGGAGTGGGGAAACCAGTGGCTCTAGGTTGACC	GCCAGCAGCTTGAACTGGGGTAGCGGTTACAATGAGCAGTTC	1.393268694	1.393268694	TRAV38-2/DV8*01	TRAJ58*01	TRBV5-1*01	TRBD2*01	TRBJ2-1*01	CAYRSGETSGSRLTF_CASSLNWGSGYNEQFF
THD_W8_E2	CH-THDS	KLV	85	Early	Chronic	62043	542639	3325	1992.5	High	CAFETGNQFYF	CATSGDTQYF	GCGTTCGAAACCGGTAACCAGTTCTAT	GCCACCAGCGGGGATACGCAGTAT	2.089371052	2.089371052	TRAV38-2/DV8*01	TRAJ49*01	TRBV25-1*01		TRBJ2-3*01	CAFETGNQFYF_CATSGDTQYF
THD_W8_E11	CH-THDS	KLV	85	Early	Chronic	62043	750739	2424	1992.5	High	CAFETGNQFYF	CATSGDTQYF	GCGTTCGAAACCGGTAACCAGTTCTAT	GCCACCAGCGGGGATACGCAGTAT	2.235514497	2.235514497	TRAV38-2/DV8*01	TRAJ49*01	TRBV25-1*01		TRBJ2-3*01	CAFETGNQFYF_CATSGDTQYF
THD_W8_E10	CH-THDS	KLV	85	Early	Chronic	62043	735858	2616	1992.5	High	CAYETGNQFYF	CASIGWGELFF	GCTTATGAAACCGGTAACCAGTTCTAT	GCCAGCATCGGCTGGGGGGAGCTGTTT	2.02017364	2.02017364	TRAV38-2/DV8*01	TRAJ49*01	TRBV25-1*01		TRBJ2-2*01	CAYETGNQFYF_CASIGWGELFF
THD_W8_E1	CH-THDS	KLV	85	Early	Chronic	62043	451265	2331	1992.5	High	CAYETGNQFYF	CASIGWGELFF	GCTTATGAAACCGGTAACCAGTTCTAT	GCCAGCATCGGCTGGGGGGAGCTGTTT	5.02281328	5.02281328	TRAV38-2/DV8*01	TRAJ49*01	TRBV25-1*01		TRBJ2-2*01	CAYETGNQFYF_CASIGWGELFF
THD_W8_D9	CH-THDS	KLV	85	Early	Chronic	62043	759718	2379	1992.5	High	CAFETGNQFYF	CATSGDTQYF	GCGTTCGAAACCGGTAACCAGTTCTAT	GCCACCAGCGGGGATACGCAGTAT	1.606032391	1.606032391	TRAV38-2/DV8*01	TRAJ49*01	TRBV25-1*01		TRBJ2-3*01	CAFETGNQFYF_CATSGDTQYF
THD_W8_D6	CH-THDS	KLV	85	Early	Chronic	62043	1005253	2580	1992.5	High	CAFETGNQFYF	CATSGDTQYF	GCGTTCGAAACCGGTAACCAGTTCTAT	GCCACCAGCGGGGATACGCAGTAT	2.603155012	2.603155012	TRAV38-2/DV8*01	TRAJ49*01	TRBV25-1*01		TRBJ2-3*01	CAFETGNQFYF_CATSGDTQYF
THD_W8_D5	CH-THDS	KLV	85	Early	Chronic	62043	596952	2518	1992.5	High	CAYETGNQFYF	CASIGWGELFF	GCTTATGAAACCGGTAACCAGTTCTAT	GCCAGCATCGGCTGGGGGGAGCTGTTT	3.224791328	3.224791328	TRAV38-2/DV8*01	TRAJ49*01	TRBV25-1*01		TRBJ2-2*01	CAYETGNQFYF_CASIGWGELFF
THD_W8_D3	CH-THDS	KLV	85	Early	Chronic	62043	624080	1316	1992.5	High	CAFMTGSGGYQKVTF	CASSLEGGDEQFF	GCTTTCATGACGGGGTCTGGGGGTTACCAGAAAGTTACC	GCCAGCAGCTTAGAAGGGGGAGATGAGCAGTTC	0.964290241	0.964290241	TRAV38-1*01	TRAJ13*02	TRBV13*01	TRBD1*01	TRBJ2-1*01	CAFMTGSGGYQKVTF_CASSLEGGDEQFF
THD_W8_D2	CH-THDS	KLV	85	Early	Chronic	62043	616646	2717	1992.5	High	CAFETGNQFYF	CATSGDTQYF	GCGTTCGAAACCGGTAACCAGTTCTAT	GCCACCAGCGGGGATACGCAGTAT	4.89426552	4.89426552	TRAV38-2/DV8*01	TRAJ49*01	TRBV25-1*01		TRBJ2-3*01	CAFETGNQFYF_CATSGDTQYF
THD_W8_D11	CH-THDS	KLV	85	Early	Chronic	62043	692237	2738	1992.5	High	CAYETGNQFYF	CASIGWGELFF	GCTTATGAAACCGGTAACCAGTTCTAT	GCCAGCATCGGCTGGGGGGAGCTGTTT	1.824611911	1.824611911	TRAV38-2/DV8*01	TRAJ49*01	TRBV25-1*01		TRBJ2-2*01	CAYETGNQFYF_CASIGWGELFF
THD_W8_D10	CH-THDS	KLV	85	Early	Chronic	62043	619414	2377	1992.5	High	CAYETGNQFYF	CASIGWGELFF	GCTTATGAAACCGGTAACCAGTTCTAT	GCCAGCATCGGCTGGGGGGAGCTGTTT	2.908736195	2.908736195	TRAV38-2/DV8*01	TRAJ49*01	TRBV25-1*01		TRBJ2-2*01	CAYETGNQFYF_CASIGWGELFF
THD_W8_D1	CH-THDS	KLV	85	Early	Chronic	62043	380377	2898	1992.5	High	CAYETGNQFYF	CASIGWGELFF	GCTTATGAAACCGGTAACCAGTTCTAT	GCCAGCATCGGCTGGGGGGAGCTGTTT	2.109469852	2.109469852	TRAV38-2/DV8*01	TRAJ49*01	TRBV25-1*01		TRBJ2-2*01	CAYETGNQFYF_CASIGWGELFF
THD_W8_C9	CH-THDS	KLV	85	Early	Chronic	62043	960354	2457	1992.5	High	CAFMTGSGGYQKVTF	CASSLEGGDEQFF	GCTTTCATGACGGGGTCTGGGGGTTACCAGAAAGTTACC	GCCAGCAGCTTAGAAGGGGGAGATGAGCAGTTC	3.283964902	3.283964902	TRAV38-1*03	TRAJ13*02	TRBV13*01	TRBD1*01	TRBJ2-1*01	CAFMTGSGGYQKVTF_CASSLEGGDEQFF
THD_W8_C6	CH-THDS	KLV	85	Early	Chronic	62043	1263801	2646	1992.5	High	CAFETGNQFYF	CATSGDTQYF	GCGTTCGAAACCGGTAACCAGTTCTAT	GCCACCAGCGGGGATACGCAGTAT	2.075814747	2.075814747	TRAV38-2/DV8*01	TRAJ49*01	TRBV25-1*01		TRBJ2-3*01	CAFETGNQFYF_CATSGDTQYF
THD_W8_C5	CH-THDS	KLV	85	Early	Chronic	62043	933035	2868	1992.5	High	CAYETGNQFYF	CASIGWGELFF	GCTTATGAAACCGGTAACCAGTTCTAT	GCCAGCATCGGCTGGGGGGAGCTGTTT	1.806597504	1.806597504	TRAV38-2/DV8*01	TRAJ49*01	TRBV25-1*01		TRBJ2-2*01	CAYETGNQFYF_CASIGWGELFF
THD_W8_C4	CH-THDS	KLV	85	Early	Chronic	62043	843683	2824	1992.5	High	CAFMTGSGGYQKVTF	CASSLEGGDEQFF	GCTTTCATGACGGGGTCTGGGGGTTACCAGAAAGTTACC	GCCAGCAGCTTAGAAGGGGGAGATGAGCAGTTC	7.300979862	7.300979862	TRAV38-1*03	TRAJ13*02	TRBV13*01	TRBD1*01	TRBJ2-1*01	CAFMTGSGGYQKVTF_CASSLEGGDEQFF
THD_W8_C3	CH-THDS	KLV	85	Early	Chronic	62043	596357	2981	1992.5	High	CAYETGNQFYF	CASIGWGELFF	GCTTATGAAACCGGTAACCAGTTCTAT	GCCAGCATCGGCTGGGGGGAGCTGTTT	1.577189444	1.577189444	TRAV38-2/DV8*01	TRAJ49*01	TRBV25-1*01		TRBJ2-2*01	CAYETGNQFYF_CASIGWGELFF
THD_W8_C2	CH-THDS	KLV	85	Early	Chronic	62043	965402	2581	1992.5	High	CAYRSGETSGSRLTF	CASSLNWGSGYNEQFF	GCTTATAGGAGTGGGGAAACCAGTGGCTCTAGGTTGACC	GCCAGCAGCTTGAACTGGGGTAGCGGTTACAATGAGCAGTTC	1.725163389	1.725163389	TRAV38-2/DV8*01	TRAJ58*01	TRBV5-1*01	TRBD2*01	TRBJ2-1*01	CAYRSGETSGSRLTF_CASSLNWGSGYNEQFF
THD_W8_C11	CH-THDS	KLV	85	Early	Chronic	62043	815694	3302	1992.5	High	CAYETGNQFYF	CASIGWGELFF	GCTTATGAAACCGGTAACCAGTTCTAT	GCCAGCATCGGCTGGGGGGAGCTGTTT	3.066957988	3.066957988	TRAV38-2/DV8*01	TRAJ49*01	TRBV25-1*01		TRBJ2-2*01	CAYETGNQFYF_CASIGWGELFF
THD_W8_C10	CH-THDS	KLV	85	Early	Chronic	62043	743534	3278	1992.5	High	CAYETGNQFYF	CASIGWGELFF	GCTTATGAAACCGGTAACCAGTTCTAT	GCCAGCATCGGCTGGGGGGAGCTGTTT	2.912030413	2.912030413	TRAV38-2/DV8*01	TRAJ49*01	TRBV25-1*01		TRBJ2-2*01	CAYETGNQFYF_CASIGWGELFF
THD_W8_C1	CH-THDS	KLV	85	Early	Chronic	62043	814338	3156	1992.5	High	CAYETGNQFYF	CASIGWGELFF	GCTTATGAAACCGGTAACCAGTTCTAT	GCCAGCATCGGCTGGGGGGAGCTGTTT	0.506899115	0.506899115	TRAV38-2/DV8*01	TRAJ49*01	TRBV25-1*01		TRBJ2-2*01	CAYETGNQFYF_CASIGWGELFF
THD_W8_B9	CH-THDS	KLV	85	Early	Chronic	62043	1111728	2983	1992.5	High	CAFMTGSGGYQKVTF	CASSLEGGDEQFF	GCTTTCATGACGGGGTCTGGGGGTTACCAGAAAGTTACC	GCCAGCAGCTTAGAAGGGGGAGATGAGCAGTTC	1.871430084	1.871430084	TRAV38-1*03	TRAJ13*02	TRBV13*01	TRBD1*01	TRBJ2-1*01	CAFMTGSGGYQKVTF_CASSLEGGDEQFF
THD_W8_B6	CH-THDS	KLV	85	Early	Chronic	62043	1354628	2507	1992.5	High	CAYETGNQFYF	CASIGWGELFF	GCTTATGAAACCGGTAACCAGTTCTAT	GCCAGCATCGGCTGGGGGGAGCTGTTT	2.568743446	2.568743446	TRAV38-2/DV8*01	TRAJ49*01	TRBV25-1*01		TRBJ2-2*01	CAYETGNQFYF_CASIGWGELFF
THD_W8_B5	CH-THDS	KLV	85	Early	Chronic	62043	1113201	2726	1992.5	High	CAFETGNQFYF	CATSGDTQYF	GCGTTCGAAACCGGTAACCAGTTCTAT	GCCACCAGCGGGGATACGCAGTAT	1.158510108	1.158510108	TRAV38-2/DV8*01	TRAJ49*01	TRBV25-1*01		TRBJ2-3*01	CAFETGNQFYF_CATSGDTQYF
THD_W8_B4	CH-THDS	KLV	85	Early	Chronic	62043	804586	1664	1992.5	High	CAYETGNQFYF	CASIGWGELFF	GCTTATGAAACCGGTAACCAGTTCTAT	GCCAGCATCGGCTGGGGGGAGCTGTTT	9.587031958	9.587031958	TRAV38-2/DV8*01	TRAJ49*01	TRBV25-1*01		TRBJ2-2*01	CAYETGNQFYF_CASIGWGELFF
THD_W8_B2	CH-THDS	KLV	85	Early	Chronic	62043	867661	2560	1992.5	High	CAYETGNQFYF	CASIGWGELFF	GCTTATGAAACCGGTAACCAGTTCTAT	GCCAGCATCGGCTGGGGGGAGCTGTTT	10.90848066	10.90848066	TRAV38-2/DV8*01	TRAJ49*01	TRBV25-1*01		TRBJ2-2*01	CAYETGNQFYF_CASIGWGELFF
THD_W8_B11	CH-THDS	KLV	85	Early	Chronic	62043	871761	3707	1992.5	High	CAFMTGSGGYQKVTF	CASSLEGGDEQFF	GCTTTCATGACGGGGTCTGGGGGTTACCAGAAAGTTACC	GCCAGCAGCTTAGAAGGGGGAGATGAGCAGTTC	1.863246569	1.863246569	TRAV38-1*03	TRAJ13*02	TRBV13*01	TRBD1*01	TRBJ2-1*01	CAFMTGSGGYQKVTF_CASSLEGGDEQFF
THD_W8_B10	CH-THDS	KLV	85	Early	Chronic	62043	723890	2385	1992.5	High	CALSEEQGNTGFQKLVF	CASSLGGVDSGANVLTF	GCTCTGAGTGAGGAACAAGGGAACACAGGCTTTCAGAAACTTGTA	GCCAGCAGTCTCGGAGGGGTCGACTCTGGGGCCAACGTCCTGACT	0.641373186	0.641373186	TRAV19*01	TRAJ8*01	TRBV27*01	TRBD2*02	TRBJ2-6*01	CALSEEQGNTGFQKLVF_CASSLGGVDSGANVLTF
THD_W8_B1	CH-THDS	KLV	85	Early	Chronic	62043	620625	2430	1992.5	High	CAYETGNQFYF	CASIGWGELFF	GCTTATGAAACCGGTAACCAGTTCTAT	GCCAGCATCGGCTGGGGGGAGCTGTTT	7.432283245	7.432283245	TRAV38-2/DV8*01	TRAJ49*01	TRBV25-1*01		TRBJ2-2*01	CAYETGNQFYF_CASIGWGELFF
THD_W8_A9	CH-THDS	KLV	85	Early	Chronic	62043	1343539	2816	1992.5	High	CAFMTGSGGYQKVTF	CASSLEGGDEQFF	GCTTTCATGACGGGGTCTGGGGGTTACCAGAAAGTTACC	GCCAGCAGCTTAGAAGGGGGAGATGAGCAGTTC	0.430255208	0.430255208	TRAV38-1*03	TRAJ13*02	TRBV13*01	TRBD1*01	TRBJ2-1*01	CAFMTGSGGYQKVTF_CASSLEGGDEQFF
THD_W8_A5	CH-THDS	KLV	85	Early	Chronic	62043	779403	2760	1992.5	High	CAFETGNQFYF	CATSGDTQYF	GCGTTCGAAACCGGTAACCAGTTCTAT	GCCACCAGCGGGGATACGCAGTAT	1.196947022	1.196947022	TRAV38-2/DV8*01	TRAJ49*01	TRBV25-1*01		TRBJ2-3*01	CAFETGNQFYF_CATSGDTQYF
THD_W8_A3	CH-THDS	KLV	85	Early	Chronic	62043	759854	2453	1992.5	High	CAYETGNQFYF	CASIGWGELFF	GCTTATGAAACCGGTAACCAGTTCTAT	GCCAGCATCGGCTGGGGGGAGCTGTTT	4.190372204	4.190372204	TRAV38-2/DV8*01	TRAJ49*01	TRBV25-1*01		TRBJ2-2*01	CAYETGNQFYF_CASIGWGELFF
THD_W8_A2	CH-THDS	KLV	85	Early	Chronic	62043	783731	3046	1992.5	High	CAVRDILDSNYQLIW	CASSEAVIDSNTDTQYF	GCTGTGAGAGACATCCTGGATAGCAACTATCAGTTAATC	GCCAGCAGTGAAGCGGTAATAGATAGTAACACAGATACGCAGTAT	19.08589211	19.08589211	TRAV3*01	TRAJ33*01	TRBV2*01		TRBJ2-3*01	CAVRDILDSNYQLIW_CASSEAVIDSNTDTQYF
THD_W8_A11	CH-THDS	KLV	85	Early	Chronic	62043	1083225	3550	1992.5	High	CAMREETSYDKVIF	CASSPTLIAGGPHEQFF	GCAATGAGAGAGGAAACCTCCTACGACAAGGTGATA	GCCAGCAGTCCAACCCTCATAGCGGGGGGGCCCCATGAGCAGTTC	1.159241587	1.159241587	TRAV14/DV4*02	TRAJ50*01	TRBV27*01	TRBD2*01	TRBJ2-1*01	CAMREETSYDKVIF_CASSPTLIAGGPHEQFF
THD_W8_A10	CH-THDS	KLV	85	Early	Chronic	62043	912832	3381	1992.5	High	CAYETGNQFYF	CASIGWGELFF	GCTTATGAAACCGGTAACCAGTTCTAT	GCCAGCATCGGCTGGGGGGAGCTGTTT	2.6513818	2.6513818	TRAV38-2/DV8*01	TRAJ49*01	TRBV25-1*01		TRBJ2-2*01	CAYETGNQFYF_CASIGWGELFF
THD_W2_H6	CH-THDS	KLV	44	Early	Chronic	176550	1038736	5759	1317.5	High	CAYRESPDKLIF	CASSAGDTEAFF	GCTTATAGGGAATCTCCCGACAAGCTCATC	GCCAGCAGTGCGGGGGACACTGAAGCTTTC	2.052177204	2.052177204	TRAV38-2/DV8*01	TRAJ34*01	TRBV25-1*01	TRBD2*01	TRBJ1-1*01	CAYRESPDKLIF_CASSAGDTEAFF
THD_W2_H5	CH-THDS	KLV	44	Early	Chronic	176550	1101615	3626	1317.5	High	CAYRSERELVF	CASSDGHEQYF	GCTTATAGGAGCGAGCGGGAGCTGGTC	GCCAGCAGTGATGGACACGAGCAGTAC	3.479564111	3.479564111	TRAV38-2/DV8*01	TRAJ57*01	TRBV25-1*01		TRBJ2-7*01	CAYRSERELVF_CASSDGHEQYF
THD_W2_H2	CH-THDS	KLV	44	Early	Chronic	176550	1117187	4179	1317.5	High	CAYRESPDKLIF	CASSAGDTEAFF	GCTTATAGGGAATCTCCCGACAAGCTCATC	GCCAGCAGTGCGGGGGACACTGAAGCTTTC	3.448109053	3.448109053	TRAV38-2/DV8*01	TRAJ34*01	TRBV25-1*01	TRBD2*01	TRBJ1-1*01	CAYRESPDKLIF_CASSAGDTEAFF
THD_W2_G7	CH-THDS	KLV	44	Early	Chronic	176550	888476	3531	1317.5	High	CVLHTGANSKLTF	CASSPGDTEAFF	GTTCTACACACTGGAGCCAATAGTAAGCTGACA	GCCAGCAGTCCGGGGGACACTGAAGCTTTC	1.959338445	1.959338445	TRAV38-2/DV8*01	TRAJ56*01	TRBV25-1*01	TRBD2*01	TRBJ1-1*01	CVLHTGANSKLTF_CASSPGDTEAFF
THD_W2_G6	CH-THDS	KLV	44	Early	Chronic	176550	1103672	4342	1317.5	High	CAVNRAGSYQLTF	CASSVETTGELFF	GCCGTGAATCGGGCTGGGAGTTACCAACTCACT	GCCAGCAGCGTAGAGACCACCGGGGAGCTGTTT	1.092158773	1.092158773	TRAV12-2*01	TRAJ28*01	TRBV9*02		TRBJ2-2*01	CAVNRAGSYQLTF_CASSVETTGELFF
THD_W2_G5	CH-THDS	KLV	44	Early	Chronic	176550	1002211	5267	1317.5	High	CAFETGNQFYF	CATSGDTQYF	GCGTTCGAAACCGGTAACCAGTTCTAT	GCCACCAGCGGGGATACGCAGTAT	1.143823218	1.143823218	TRAV38-2/DV8*01	TRAJ49*01	TRBV25-1*01		TRBJ2-3*01	CAFETGNQFYF_CATSGDTQYF
THD_W2_G4	CH-THDS	KLV	44	Early	Chronic	176550	1072594	4992	1317.5	High	CAYETGNQFYF	CASIGWGELFF	GCTTATGAAACCGGTAACCAGTTCTAT	GCCAGCATCGGCTGGGGGGAGCTGTTT	0.832515753	0.832515753	TRAV38-2/DV8*01	TRAJ49*01	TRBV25-1*01		TRBJ2-2*01	CAYETGNQFYF_CASIGWGELFF
THD_W2_G3	CH-THDS	KLV	44	Early	Chronic	176550	886540	2686	1317.5	High	NA	CASSLEGGDEQFF	NA	GCCAGCAGCTTAGAAGGGGGAGATGAGCAGTTC	NA	NA	NA	NA	TRBV13*01	TRBD1*01	TRBJ2-1*01	CASSLEGGDEQFF
THD_W2_F6	CH-THDS	KLV	44	Early	Chronic	176550	877648	4796	1317.5	High	CAYETGNQFYF	CASIGWGELFF	GCTTATGAAACCGGTAACCAGTTCTAT	GCCAGCATCGGCTGGGGGGAGCTGTTT	0.645858615	0.645858615	TRAV38-2/DV8*01	TRAJ49*01	TRBV25-1*01		TRBJ2-2*01	CAYETGNQFYF_CASIGWGELFF
THD_W2_F5	CH-THDS	KLV	44	Early	Chronic	176550	1324268	4344	1317.5	High	CAYRSGETSGSRLTF	CASSLNWGSGYNEQFF	GCTTATAGGAGTGGGGAAACCAGTGGCTCTAGGTTGACC	GCCAGCAGCTTGAACTGGGGTAGCGGTTACAATGAGCAGTTC	0.621522911	0.621522911	TRAV38-2/DV8*01	TRAJ58*01	TRBV5-1*01	TRBD2*01	TRBJ2-1*01	CAYRSGETSGSRLTF_CASSLNWGSGYNEQFF
THD_W2_F4	CH-THDS	KLV	44	Early	Chronic	176550	741839	3341	1317.5	High	CAFETGNQFYF	CATSGDTQYF	GCGTTCGAAACCGGTAACCAGTTCTAT	GCCACCAGCGGGGATACGCAGTAT	1.900344476	1.900344476	TRAV38-2/DV8*01	TRAJ49*01	TRBV25-1*01		TRBJ2-3*01	CAFETGNQFYF_CATSGDTQYF
THD_W2_F3	CH-THDS	KLV	44	Early	Chronic	176550	946174	2691	1317.5	High	CAASEETSGSRLTF	CASSLNWGSGYNEQFF	GCAGCAAGCGAAGAAACCAGTGGCTCTAGGTTGACC	GCCAGCAGCTTGAACTGGGGTAGCGGTTACAATGAGCAGTTC	0.83758923	0.83758923	TRAV29/DV5*01	TRAJ58*01	TRBV5-1*01	TRBD2*01	TRBJ2-1*01	CAASEETSGSRLTF_CASSLNWGSGYNEQFF
THD_W2_E7	CH-THDS	KLV	44	Early	Chronic	176550	911525	4972	1317.5	High	CAYSAGNMLTF	CASSLQGGPVASTDTQYF	GCTTATAGCGCAGGCAACATGCTCACC	GCCAGCAGTTTACAGGGGGGTCCCGTAGCTAGCACAGATACGCAGTAT	1.57397916	1.57397916	TRAV38-2/DV8*01	TRAJ39*01	TRBV27*01	TRBD1*01	TRBJ2-3*01	CAYSAGNMLTF_CASSLQGGPVASTDTQYF
THD_W2_E6	CH-THDS	KLV	44	Early	Chronic	176550	724422	2981	1317.5	High	CAYRSGETSGSRLTF	CASSLNWGSGYNEQFF	GCTTATAGGAGTGGGGAAACCAGTGGCTCTAGGTTGACC	GCCAGCAGCTTGAACTGGGGTAGCGGTTACAATGAGCAGTTC	0.903212351	0.903212351	TRAV38-2/DV8*01	TRAJ58*01	TRBV5-1*01	TRBD2*01	TRBJ2-1*01	CAYRSGETSGSRLTF_CASSLNWGSGYNEQFF
THD_W2_E5	CH-THDS	KLV	44	Early	Chronic	176550	1277117	2699	1317.5	High	CAYETGNQFYF	CASIGWGELFF	GCTTATGAAACCGGTAACCAGTTCTAT	GCCAGCATCGGCTGGGGGGAGCTGTTT	1.333317853	1.333317853	TRAV38-2/DV8*01	TRAJ49*01	TRBV25-1*01		TRBJ2-2*01	CAYETGNQFYF_CASIGWGELFF
THD_W2_E4	CH-THDS	KLV	44	Early	Chronic	176550	417628	2303	1317.5	High	CAFMTGSGGYQKVTF	CASSLEGGDEQFF	GCTTTCATGACGGGGTCTGGGGGTTACCAGAAAGTTACC	GCCAGCAGCTTAGAAGGGGGAGATGAGCAGTTC	2.395464002	2.395464002	TRAV38-1*03	TRAJ13*02	TRBV13*01	TRBD1*01	TRBJ2-1*01	CAFMTGSGGYQKVTF_CASSLEGGDEQFF
THD_W2_E2	CH-THDS	KLV	44	Early	Chronic	176550	989304	4389	1317.5	High	CAFMTGSGGYQKVTF	CASSLEGGDEQFF	GCTTTCATGACGGGGTCTGGGGGTTACCAGAAAGTTACC	GCCAGCAGCTTAGAAGGGGGAGATGAGCAGTTC	0.833015383	0.833015383	TRAV38-1*03	TRAJ13*02	TRBV13*01	TRBD1*01	TRBJ2-1*01	CAFMTGSGGYQKVTF_CASSLEGGDEQFF
THD_W2_E1	CH-THDS	KLV	44	Early	Chronic	176550	663287	4354	1317.5	High	CAVNRAGSYQLTF	CASSVETTGELFF	GCCGTGAATCGGGCTGGGAGTTACCAACTCACT	GCCAGCAGCGTAGAGACCACCGGGGAGCTGTTT	0.703777765	0.703777765	TRAV12-2*01	TRAJ28*01	TRBV9*02		TRBJ2-2*01	CAVNRAGSYQLTF_CASSVETTGELFF
THD_W2_D8	CH-THDS	KLV	44	Early	Chronic	176550	1241334	5139	1317.5	High	CVLHTGANSKLTF	CASSPGDTEAFF	GTTCTACACACTGGAGCCAATAGTAAGCTGACA	GCCAGCAGTCCGGGGGACACTGAAGCTTTC	1.368886289	1.368886289	TRAV38-2/DV8*01	TRAJ56*01	TRBV25-1*01	TRBD2*01	TRBJ1-1*01	CVLHTGANSKLTF_CASSPGDTEAFF
THD_W2_D7	CH-THDS	KLV	44	Early	Chronic	176550	789013	3089	1317.5	High	CAFMTGSGGYQKVTF	CASSLEGGDEQFF	GCTTTCATGACGGGGTCTGGGGGTTACCAGAAAGTTACC	GCCAGCAGCTTAGAAGGGGGAGATGAGCAGTTC	1.765285091	1.765285091	TRAV38-1*03	TRAJ13*02	TRBV13*01	TRBD1*01	TRBJ2-1*01	CAFMTGSGGYQKVTF_CASSLEGGDEQFF
THD_W2_D6	CH-THDS	KLV	44	Early	Chronic	176550	1216344	5619	1317.5	High	CAFMTGSGGYQKVTF	CASSLEGGDEQFF	GCTTTCATGACGGGGTCTGGGGGTTACCAGAAAGTTACC	GCCAGCAGCTTAGAAGGGGGAGATGAGCAGTTC	1.260072935	1.260072935	TRAV38-1*03	TRAJ13*02	TRBV13*01	TRBD1*01	TRBJ2-1*01	CAFMTGSGGYQKVTF_CASSLEGGDEQFF
THD_W2_D4	CH-THDS	KLV	44	Early	Chronic	176550	957027	5630	1317.5	High	CALEDGNEKLTF	CASKVSGTGVIPPLHF	GCGCTTGAGGATGGAAATGAGAAATTAACC	GCCAGCAAAGTATCCGGGACAGGCGTTATTCCACCCCTCCAC	1.389120223	1.389120223	TRAV38-2/DV8*01	TRAJ48*01	TRBV6-5*01	TRBD1*01	TRBJ1-6*02	CALEDGNEKLTF_CASKVSGTGVIPPLHF
THD_W2_D3	CH-THDS	KLV	44	Early	Chronic	176550	1045224	4604	1317.5	High	CAFMTGSGGYQKVTF	CASSLEGGDEQFF	GCTTTCATGACGGGGTCTGGGGGTTACCAGAAAGTTACC	GCCAGCAGCTTAGAAGGGGGAGATGAGCAGTTC	1.358320506	1.358320506	TRAV38-1*03	TRAJ13*02	TRBV13*01	TRBD1*01	TRBJ2-1*01	CAFMTGSGGYQKVTF_CASSLEGGDEQFF
THD_W2_D2	CH-THDS	KLV	44	Early	Chronic	176550	779196	4018	1317.5	High	CAFMTGSGGYQKVTF	CASSLEGGDEQFF	GCTTTCATGACGGGGTCTGGGGGTTACCAGAAAGTTACC	GCCAGCAGCTTAGAAGGGGGAGATGAGCAGTTC	1.836079908	1.836079908	TRAV38-1*03	TRAJ13*02	TRBV13*01	TRBD1*01	TRBJ2-1*01	CAFMTGSGGYQKVTF_CASSLEGGDEQFF
THD_W2_D1	CH-THDS	KLV	44	Early	Chronic	176550	917206	5417	1317.5	High	CAFETGNQFYF	CATSGDTQYF	GCGTTCGAAACCGGTAACCAGTTCTAT	GCCACCAGCGGGGATACGCAGTAT	1.606494466	1.606494466	TRAV38-2/DV8*01	TRAJ49*01	TRBV25-1*01		TRBJ2-3*01	CAFETGNQFYF_CATSGDTQYF
THD_W2_C8	CH-THDS	KLV	44	Early	Chronic	176550	950062	2469	1317.5	High	CAVNRAGSYQLTF	CASSVETTGELFF	GCCGTGAATCGGGCTGGGAGTTACCAACTCACT	GCCAGCAGCGTAGAGACCACCGGGGAGCTGTTT	2.987086719	2.987086719	TRAV12-2*01	TRAJ28*01	TRBV9*02		TRBJ2-2*01	CAVNRAGSYQLTF_CASSVETTGELFF
THD_W2_C7	CH-THDS	KLV	44	Early	Chronic	176550	981492	4383	1317.5	High	CAVNRAGSYQLTF	CASSVETTGELFF	GCCGTGAATCGGGCTGGGAGTTACCAACTCACT	GCCAGCAGCGTAGAGACCACCGGGGAGCTGTTT	2.052383726	2.052383726	TRAV12-2*01	TRAJ28*01	TRBV9*02		TRBJ2-2*01	CAVNRAGSYQLTF_CASSVETTGELFF
THD_W2_C6	CH-THDS	KLV	44	Early	Chronic	176550	1007976	5993	1317.5	High	CAYRGMDSNYQLIW	CASSQDLGQASGNTIYF	GCTTATAGGGGCATGGATAGCAACTATCAGTTAATC	GCCAGCAGCCAAGATCTAGGACAGGCCTCTGGAAACACCATATAT	1.269483834	1.269483834	TRAV38-2/DV8*01	TRAJ33*01	TRBV3-1*01	TRBD1*01	TRBJ1-3*01	CAYRGMDSNYQLIW_CASSQDLGQASGNTIYF
THD_W2_C5	CH-THDS	KLV	44	Early	Chronic	176550	1181903	4685	1317.5	High	CAFMTGSGGYQKVTF	CASSLEGGDEQFF	GCTTTCATGACGGGGTCTGGGGGTTACCAGAAAGTTACC	GCCAGCAGCTTAGAAGGGGGAGATGAGCAGTTC	0.343647551	0.343647551	TRAV38-1*03	TRAJ13*02	TRBV13*01	TRBD1*01	TRBJ2-1*01	CAFMTGSGGYQKVTF_CASSLEGGDEQFF
THD_W2_C4	CH-THDS	KLV	44	Early	Chronic	176550	789581	2657	1317.5	High	CAESTHCFSGTCILYPNLHLGF	CASSDRAGGADTQYF	GCAGAGAGTACACATTGCTTCTCAGGCACCTGTATCCTGTACCCAAACCTGCACCTGGGAC	GCCAGCAGTGACCGAGCGGGGGGTGCAGATACGCAGTAT	0.027488045	0.027488045	TRAV5*01	TRDJ3*01	TRBV6-4*01	TRBD2*01	TRBJ2-3*01	CAESTHCFSGTCILYPNLHLGF_CASSDRAGGADTQYF
THD_W2_C3	CH-THDS	KLV	44	Early	Chronic	176550	1104556	2988	1317.5	High	CVGSSGGYQKVTF	CASSSGQGANNEQFF	GTGGGAAGTTCTGGGGGTTACCAGAAAGTTACC	GCCAGCAGCTCGGGACAGGGGGCCAACAATGAGCAGTTC	1.714999152	1.714999152	TRAV13-2*01	TRAJ13*02	TRBV7-8*01	TRBD1*01	TRBJ2-1*01	CVGSSGGYQKVTF_CASSSGQGANNEQFF
THD_W2_C2	CH-THDS	KLV	44	Early	Chronic	176550	1133514	4803	1317.5	High	CAYETGNQFYF	CASIGWGELFF	GCTTATGAAACCGGTAACCAGTTCTAT	GCCAGCATCGGCTGGGGGGAGCTGTTT	1.812086386	1.812086386	TRAV38-2/DV8*01	TRAJ49*01	TRBV25-1*01		TRBJ2-2*01	CAYETGNQFYF_CASIGWGELFF
THD_W2_B8	CH-THDS	KLV	44	Early	Chronic	176550	934244	4913	1317.5	High	CAVNRAGSYQLTF	CASSVETTGELFF	GCCGTGAATCGGGCTGGGAGTTACCAACTCACT	GCCAGCAGCGTAGAGACCACCGGGGAGCTGTTT	1.456245127	1.456245127	TRAV12-2*01	TRAJ28*01	TRBV9*02		TRBJ2-2*01	CAVNRAGSYQLTF_CASSVETTGELFF
THD_W2_B6	CH-THDS	KLV	44	Early	Chronic	176550	990052	5256	1317.5	High	CVLHTGANSKLTF	CASSQGDTEAFF	GTTCTTCATACTGGAGCCAATAGTAAGCTGACA	GCCAGCAGCCAGGGGGACACTGAAGCTTTC	2.746477942	2.746477942	TRAV38-2/DV8*01	TRAJ56*01	TRBV25-1*01	TRBD1*01	TRBJ1-1*01	CVLHTGANSKLTF_CASSQGDTEAFF
THD_W2_B5	CH-THDS	KLV	44	Early	Chronic	176550	1314847	3624	1317.5	High	CAYRSGETSGSRLTF	CASSLNWGSGYNEQFF	GCTTATAGGAGTGGGGAAACCAGTGGCTCTAGGTTGACC	GCCAGCAGCTTGAACTGGGGTAGCGGTTACAATGAGCAGTTC	1.340016168	1.340016168	TRAV38-2/DV8*01	TRAJ58*01	TRBV5-1*01	TRBD2*01	TRBJ2-1*01	CAYRSGETSGSRLTF_CASSLNWGSGYNEQFF
THD_W2_B4	CH-THDS	KLV	44	Early	Chronic	176550	1135729	3977	1317.5	High	CAFETGNQFYF	CATSGDTQYF	GCGTTCGAAACCGGTAACCAGTTCTAT	GCCACCAGCGGGGATACGCAGTAT	0.805347155	0.805347155	TRAV38-2/DV8*01	TRAJ49*01	TRBV25-1*01		TRBJ2-3*01	CAFETGNQFYF_CATSGDTQYF
THD_W2_B2	CH-THDS	KLV	44	Early	Chronic	176550	1333982	4602	1317.5	High	CAVNRAGSYQLTF	CASSVETTGELFF	GCCGTGAATCGGGCTGGGAGTTACCAACTCACT	GCCAGCAGCGTAGAGACCACCGGGGAGCTGTTT	1.812718316	1.812718316	TRAV12-2*01	TRAJ28*01	TRBV9*02		TRBJ2-2*01	CAVNRAGSYQLTF_CASSVETTGELFF
THD_W2_B1	CH-THDS	KLV	44	Early	Chronic	176550	1392035	5484	1317.5	High	CAFETGNQFYF	CATSGDTQYF	GCGTTCGAAACCGGTAACCAGTTCTAT	GCCACCAGCGGGGATACGCAGTAT	1.331569601	1.331569601	TRAV38-2/DV8*01	TRAJ49*01	TRBV25-1*01		TRBJ2-3*01	CAFETGNQFYF_CATSGDTQYF
THD_W2_A8	CH-THDS	KLV	44	Early	Chronic	176550	988236	4927	1317.5	High	CAVNRAGSYQLTF	CASSVETTGELFF	GCCGTGAATCGGGCTGGGAGTTACCAACTCACT	GCCAGCAGCGTAGAGACCACCGGGGAGCTGTTT	0.615758184	0.615758184	TRAV12-2*01	TRAJ28*01	TRBV9*02		TRBJ2-2*01	CAVNRAGSYQLTF_CASSVETTGELFF
THD_W2_A7	CH-THDS	KLV	44	Early	Chronic	176550	1272542	4885	1317.5	High	CAYRSGETSGSRLTF	CASSLNWGSGYNEQFF	GCTTATAGGAGTGGGGAAACCAGTGGCTCTAGGTTGACC	GCCAGCAGCTTGAACTGGGGTAGCGGTTACAATGAGCAGTTC	1.451842775	1.451842775	TRAV38-2/DV8*01	TRAJ58*01	TRBV5-1*01	TRBD2*01	TRBJ2-1*01	CAYRSGETSGSRLTF_CASSLNWGSGYNEQFF
THD_W2_A5	CH-THDS	KLV	44	Early	Chronic	176550	1071475	4318	1317.5	High	CAYRSERELVF	CASSDGHEQYF	GCTTATAGGAGCGAGCGGGAGCTGGTC	GCCAGCAGTGATGGACACGAGCAGTAC	2.055658648	2.055658648	TRAV38-2/DV8*01	TRAJ57*01	TRBV25-1*01		TRBJ2-7*01	CAYRSERELVF_CASSDGHEQYF
THD_W2_A4	CH-THDS	KLV	44	Early	Chronic	176550	1034533	5568	1317.5	High	CVLHTGANSKLTF	CASSPGDTEAFF	GTTCTACACACTGGAGCCAATAGTAAGCTGACA	GCCAGCAGTCCGGGGGACACTGAAGCTTTC	1.437268641	1.437268641	TRAV38-2/DV8*01	TRAJ56*01	TRBV25-1*01	TRBD2*01	TRBJ1-1*01	CVLHTGANSKLTF_CASSPGDTEAFF
THD_W2_A3	CH-THDS	KLV	44	Early	Chronic	176550	1130082	3896	1317.5	High	CAFETGNQFYF	CATSGDTQYF	GCGTTCGAAACCGGTAACCAGTTCTAT	GCCACCAGCGGGGATACGCAGTAT	1.636806367	1.636806367	TRAV38-2/DV8*01	TRAJ49*01	TRBV25-1*01		TRBJ2-3*01	CAFETGNQFYF_CATSGDTQYF
THD_W2_A2	CH-THDS	KLV	44	Early	Chronic	176550	1443534	5675	1317.5	High	CAFETGNQFYF	CATSGDTQYF	GCGTTCGAAACCGGTAACCAGTTCTAT	GCCACCAGCGGGGATACGCAGTAT	3.2168407	3.2168407	TRAV38-2/DV8*01	TRAJ49*01	TRBV25-1*01		TRBJ2-3*01	CAFETGNQFYF_CATSGDTQYF
THD_W2_A1	CH-THDS	KLV	44	Early	Chronic	176550	1229580	4775	1317.5	High	CAYRSGETSGSRLTF	CASSLNWGSGYNEQFF	GCTTATAGGAGTGGGGAAACCAGTGGCTCTAGGTTGACC	GCCAGCAGCTTGAACTGGGGTAGCGGTTACAATGAGCAGTTC	1.55503256	1.55503256	TRAV38-2/DV8*01	TRAJ58*01	TRBV5-1*01	TRBD2*01	TRBJ2-1*01	CAYRSGETSGSRLTF_CASSLNWGSGYNEQFF
THD_91m_H1	CH-THDS	KLV	718	Late	Chronic	183426	613688	2629	NA	NA	CAFMTGSGGYQKVTF	CASSLEGGDEQFF	GCTTTCATGACGGGGTCTGGGGGTTACCAGAAAGTTACC	GCCAGCAGCTTAGAAGGGGGAGATGAGCAGTTC	0.546722238	0.546722238	TRAV38-1*03	TRAJ13*02	TRBV13*01	TRBD1*01	TRBJ2-1*01	CAFMTGSGGYQKVTF_CASSLEGGDEQFF
THD_91m_F3	CH-THDS	KLV	718	Late	Chronic	183426	922668	2167	NA	NA	CAFMTGSGGYQKVTF	CASSLEGGDEQFF	GCTTTCATGACGGGGTCTGGGGGTTACCAGAAAGTTACC	GCCAGCAGCTTAGAAGGGGGAGATGAGCAGTTC	0.993016544	0.993016544	TRAV38-1*03	TRAJ13*02	TRBV13*01	TRBD1*01	TRBJ2-1*01	CAFMTGSGGYQKVTF_CASSLEGGDEQFF
THD_91m_F2	CH-THDS	KLV	718	Late	Chronic	183426	599535	2548	NA	NA	CAFETGNQFYF	CATSGDTQYF	GCGTTCGAAACCGGTAACCAGTTCTAT	GCCACCAGCGGGGATACGCAGTAT	1.53493063	1.53493063	TRAV38-2/DV8*01	TRAJ49*01	TRBV25-1*01		TRBJ2-3*01	CAFETGNQFYF_CATSGDTQYF
THD_91m_F1	CH-THDS	KLV	718	Late	Chronic	183426	739740	2587	NA	NA	CAVQSNDYKLSF	CASSIGGTFYGYTF	GCTGTTCAATCTAACGACTACAAGCTCAGC	GCCAGTAGTATCGGAGGGACCTTCTATGGCTACACC	0.761741343	0.761741343	TRAV38-1*03	TRAJ20*01	TRBV19*01	TRBD2*02	TRBJ1-2*01	CAVQSNDYKLSF_CASSIGGTFYGYTF
THD_91m_E3	CH-THDS	KLV	718	Late	Chronic	183426	1391487	2256	NA	NA	CAYRSGETSGSRLTF	CASSLNWGSGYNEQFF	GCTTATAGGAGTGGGGAAACCAGTGGCTCTAGGTTGACC	GCCAGCAGCTTGAACTGGGGTAGCGGTTACAATGAGCAGTTC	3.1978727	3.1978727	TRAV38-2/DV8*01	TRAJ58*01	TRBV5-1*01	TRBD2*01	TRBJ2-1*01	CAYRSGETSGSRLTF_CASSLNWGSGYNEQFF
THD_91m_E2	CH-THDS	KLV	718	Late	Chronic	183426	624159	2514	NA	NA	CAFMTGSGGYQKVTF	CASSLEGGDEQFF	GCTTTCATGACGGGGTCTGGGGGTTACCAGAAAGTTACC	GCCAGCAGCTTAGAAGGGGGAGATGAGCAGTTC	1.431390867	1.431390867	TRAV38-1*03	TRAJ13*02	TRBV13*01	TRBD1*01	TRBJ2-1*01	CAFMTGSGGYQKVTF_CASSLEGGDEQFF
THD_91m_E1	CH-THDS	KLV	718	Late	Chronic	183426	634671	2600	NA	NA	CAFMTGSGGYQKVTF	CASSLEGGDEQFF	GCTTTCATGACGGGGTCTGGGGGTTACCAGAAAGTTACC	GCCAGCAGCTTAGAAGGGGGAGATGAGCAGTTC	14.03080281	14.03080281	TRAV38-1*03	TRAJ13*02	TRBV13*01	TRBD1*01	TRBJ2-1*01	CAFMTGSGGYQKVTF_CASSLEGGDEQFF
THD_91m_D2	CH-THDS	KLV	718	Late	Chronic	183426	771348	2686	NA	NA	CAAKIITQGGSEKLVF	CASSESGSGVSTDTQYF	GCAGCCAAGATTATAACTCAGGGCGGATCTGAAAAGCTGGTC	GCCAGCAGTGAATCAGGTAGCGGGGTGAGCACAGATACGCAGTAT	1.301434431	1.301434431	TRAV29/DV5*01	TRAJ57*01	TRBV6-1*01	TRBD2*01	TRBJ2-3*01	CAAKIITQGGSEKLVF_CASSESGSGVSTDTQYF
THD_91m_D1	CH-THDS	KLV	718	Late	Chronic	183426	653684	2447	NA	NA	CAAKIITQGGSEKLVF	CASSESGSGVSTDTQYF	GCAGCCAAGATTATAACTCAGGGCGGATCTGAAAAGCTGGTC	GCCAGCAGTGAATCAGGTAGCGGGGTGAGCACAGATACGCAGTAT	1.548391023	1.548391023	TRAV29/DV5*01	TRAJ57*01	TRBV6-1*01	TRBD2*01	TRBJ2-3*01	CAAKIITQGGSEKLVF_CASSESGSGVSTDTQYF
THD_91m_C3	CH-THDS	KLV	718	Late	Chronic	183426	723868	2420	NA	NA	CAVSLRSNDYKLSF	CSARDPAAEPFF	GCTGTGAGCCTTCGTTCTAACGACTACAAGCTCAGC	AGTGCTAGGGACCCCGCCGCGGAGCCGTTC	0.964019867	0.964019867	TRAV3*01	TRAJ20*01	TRBV20-1*01		TRBJ2-1*01	CAVSLRSNDYKLSF_CSARDPAAEPFF
THD_91m_C2	CH-THDS	KLV	718	Late	Chronic	183426	782044	2538	NA	NA	CAFETGNQFYF	CATSGDTQYF	GCGTTCGAAACCGGTAACCAGTTCTAT	GCCACCAGCGGGGATACGCAGTAT	1.502141156	1.502141156	TRAV38-2/DV8*01	TRAJ49*01	TRBV25-1*01		TRBJ2-3*01	CAFETGNQFYF_CATSGDTQYF
THD_91m_C1	CH-THDS	KLV	718	Late	Chronic	183426	662289	2613	NA	NA	CAGGNMEYGNKLVF	CASSEALQVSSYNEQFF	GCTGGGGGGAACATGGAATATGGAAACAAACTGGTC	GCCAGCAGTGAAGCGCTTCAGGTCAGCTCCTACAATGAGCAGTTC	1.148951874	1.148951874	TRAV35*01	TRAJ47*01	TRBV2*01		TRBJ2-1*01	CAGGNMEYGNKLVF_CASSEALQVSSYNEQFF
THD_91m_B3	CH-THDS	KLV	718	Late	Chronic	183426	732423	2280	NA	NA	CAVRDILDSNYQLIW	CASSEAVIDSNTDTQYF	GCTGTGAGAGACATCCTGGATAGCAACTATCAGTTAATC	GCCAGCAGTGAAGCGGTAATAGATAGTAACACAGATACGCAGTAT	0.86529767	0.86529767	TRAV3*01	TRAJ33*01	TRBV2*01		TRBJ2-3*01	CAVRDILDSNYQLIW_CASSEAVIDSNTDTQYF
THD_91m_B2	CH-THDS	KLV	718	Late	Chronic	183426	855808	2593	NA	NA	CAYRSGETSGSRLTF	CASSLNWGSGYNEQFF	GCTTATAGGAGTGGGGAAACCAGTGGCTCTAGGTTGACC	GCCAGCAGCTTGAACTGGGGTAGCGGTTACAATGAGCAGTTC	3.011521958	3.011521958	TRAV38-2/DV8*01	TRAJ58*01	TRBV5-1*01	TRBD2*01	TRBJ2-1*01	CAYRSGETSGSRLTF_CASSLNWGSGYNEQFF
THD_91m_B1	CH-THDS	KLV	718	Late	Chronic	183426	806429	2639	NA	NA	CAVNRAGSYQLTF	CASSVETTGELFF	GCCGTGAATCGGGCTGGGAGTTACCAACTCACT	GCCAGCAGCGTAGAGACCACCGGGGAGCTGTTT	1.408645528	1.408645528	TRAV12-2*01	TRAJ28*01	TRBV9*02		TRBJ2-2*01	CAVNRAGSYQLTF_CASSVETTGELFF
THD_91m_A2	CH-THDS	KLV	718	Late	Chronic	183426	733564	2249	NA	NA	CAVNRAGSYQLTF	CASSVETTGELFF	GCCGTGAATCGGGCTGGGAGTTACCAACTCACT	GCCAGCAGCGTAGAGACCACCGGGGAGCTGTTT	4.28343627	4.28343627	TRAV12-2*01	TRAJ28*01	TRBV9*02		TRBJ2-2*01	CAVNRAGSYQLTF_CASSVETTGELFF
THD_91m_A1	CH-THDS	KLV	718	Late	Chronic	183426	840299	3195	NA	NA	CAYRSGETSGSRLTF	CASSLNWGSGYNEQFF	GCTTATAGGAGTGGGGAAACCAGTGGCTCTAGGTTGACC	GCCAGCAGCTTGAACTGGGGTAGCGGTTACAATGAGCAGTTC	2.622645354	2.622645354	TRAV38-2/DV8*01	TRAJ58*01	TRBV5-1*01	TRBD2*01	TRBJ2-1*01	CAYRSGETSGSRLTF_CASSLNWGSGYNEQFF
HOKD_P3_H9	CH-HOKD	HPV	82.5	Early	Chronic	44452	825146	3469	2425	High	CAVNPPGAGGTSYGKLTF	CASSDSTSDWETQYF	GCCGTGAACCCCCCTGGTGCTGGTGGTACTAGCTATGGAAAGCTGACA	GCCAGCAGTGACTCCACTAGCGACTGGGAGACCCAGTAC	2.340278181	2.340278181	TRAV12-2*01	TRAJ52*01	TRBV6-4*01	TRBD2*01	TRBJ2-5*01	CAVNPPGAGGTSYGKLTF_CASSDSTSDWETQYF
HOKD_P3_H8	CH-HOKD	HPV	82.5	Early	Chronic	44452	730873	3030	2425	High	CAVINSGNTPLVF	CAPREINTGELFF	GCCGTGATTAATTCAGGAAACACACCTCTTGTC	GCCCCGAGGGAGATCAACACCGGGGAGCTGTTT	1.202792168	1.202792168	TRAV12-2*01	TRAJ29*01	TRBV7-8*01	TRBD2*02	TRBJ2-2*01	CAVINSGNTPLVF_CAPREINTGELFF
HOKD_P3_H6	CH-HOKD	HPV	82.5	Early	Chronic	44452	547177	3629	2425	High	CAMSPRDDKIIF	CASSPQGGGTGELFF	GCAATGAGTCCGAGAGATGACAAGATCATC	GCCAGCAGCCCGCAGGGAGGGGGCACCGGGGAGCTGTTT	2.266958079	2.266958079	TRAV14/DV4*01	TRAJ30*01	TRBV9*01	TRBD2*02	TRBJ2-2*01	CAMSPRDDKIIF_CASSPQGGGTGELFF
HOKD_P3_H10	CH-HOKD	HPV	82.5	Early	Chronic	44452	625309	3723	2425	High	CAATASRAGTALIF	CASSLEGQGGTDTQYF	GCAGCAACCGCTTCAAGGGCAGGAACTGCTCTGATC	GCCAGCAGCTTGGAAGGTCAGGGTGGGACAGATACGCAGTAT	0.930746759	0.930746759	TRAV13-1*01	TRAJ15*01	TRBV5-1*01	TRBD1*01	TRBJ2-3*01	CAATASRAGTALIF_CASSLEGQGGTDTQYF
HOKD_P3_G8	CH-HOKD	HPV	82.5	Early	Chronic	44452	567044	3366	2425	High	CILRPREDRGSTLGRLYF	CSVRQGARDNEQFF	ATCCTGAGACCCCGGGAAGACAGAGGCTCAACCCTGGGGAGGCTATAC	AGCGTTAGACAGGGGGCGAGAGACAATGAGCAGTTC	2.481728093	2.481728093	TRAV26-2*01	TRAJ18*01	TRBV29-1*01	TRBD1*01	TRBJ2-1*01	CILRPREDRGSTLGRLYF_CSVRQGARDNEQFF
HOKD_P3_G5	CH-HOKD	HPV	82.5	Early	Chronic	44452	758333	5626	2425	High	CAMSPRDDKIIF	CASSSQGGGTGELFF	GCAATGAGTCCTAGAGATGACAAGATCATC	GCCAGCAGCTCCCAGGGCGGGGGGACCGGGGAGCTGTTT	2.038445879	2.038445879	TRAV14/DV4*02	TRAJ30*01	TRBV9*01	TRBD2*01	TRBJ2-2*01	CAMSPRDDKIIF_CASSSQGGGTGELFF
HOKD_P3_G3	CH-HOKD	HPV	82.5	Early	Chronic	44452	819141	4094	2425	High	CAVSPMDSSYKLIF	CASSVGRGPATEAFF	GCTGTGAGTCCGATGGATAGCAGCTATAAATTGATC	GCCAGCAGCGTAGGAAGGGGCCCGGCAACTGAAGCTTTC	0.404313256	0.404313256	TRAV8-6*02	TRAJ12*01	TRBV9*01	TRBD1*01	TRBJ1-1*01	CAVSPMDSSYKLIF_CASSVGRGPATEAFF
HOKD_P3_G2	CH-HOKD	HPV	82.5	Early	Chronic	44452	596004	2537	2425	High	CAMSPRDDKIIF	CASSTQGGGTGELFF	GCAATGAGCCCCAGAGATGACAAGATCATC	GCCAGCAGCACCCAGGGAGGGGGAACCGGGGAGCTGTTT	0.495893353	0.495893353	TRAV14/DV4*02	TRAJ30*01	TRBV9*01	TRBD2*02	TRBJ2-2*01	CAMSPRDDKIIF_CASSTQGGGTGELFF
HOKD_P3_F9	CH-HOKD	HPV	82.5	Early	Chronic	44452	659370	3255	2425	High	CAIWGEGYQKVTF	CASSLGIPQREPYNEQFF	GCAATCTGGGGGGAGGGTTACCAGAAAGTTACC	GCCAGCAGCTTAGGGATCCCCCAGCGGGAGCCCTACAATGAGCAGTTC	2.239602566	2.239602566	TRAV12-3*01	TRAJ13*01	TRBV7-8*01	TRBD2*02	TRBJ2-1*01	CAIWGEGYQKVTF_CASSLGIPQREPYNEQFF
HOKD_P3_F6	CH-HOKD	HPV	82.5	Early	Chronic	44452	290779	4018	2425	High	CAMRDRFSDGQKLLF	CASTLTGGNQPQHF	GCAATGAGAGATCGGTTTTCAGATGGCCAGAAGCTGCTC	GCCAGCACGCTAACAGGGGGTAATCAGCCCCAGCAT	1.737471356	1.737471356	TRAV14/DV4*01	TRAJ16*01	TRBV6-2*01	TRBD1*01	TRBJ1-5*01	CAMRDRFSDGQKLLF_CASTLTGGNQPQHF
HOKD_P3_F5	CH-HOKD	HPV	82.5	Early	Chronic	44452	588817	3916	2425	High	CAPRGNARLMF	CASSYGGRGDEQFF	GCTCCGAGGGGCAATGCCAGACTCATG	GCCAGCAGTTACGGCGGGAGAGGCGATGAGCAGTTC	0.778759013	0.778759013	TRAV1-1*01	TRAJ31*01	TRBV6-6*02	TRBD2*02	TRBJ2-1*01	CAPRGNARLMF_CASSYGGRGDEQFF
HOKD_P3_F3	CH-HOKD	HPV	82.5	Early	Chronic	44452	633659	3583	2425	High	CVVSEERYNQGGKLIF	CASSPLVSGSGANVLTF	GTGGTGAGCGAGGAGAGGTATAACCAGGGAGGAAAGCTTATC	GCCAGCAGCCCGTTGGTGTCGGGGTCTGGGGCCAACGTCCTGACT	1.703170651	1.703170651	TRAV12-1*01	TRAJ23*01	TRBV5-6*01	TRBD2*01	TRBJ2-6*01	CVVSEERYNQGGKLIF_CASSPLVSGSGANVLTF
HOKD_P3_F2	CH-HOKD	HPV	82.5	Early	Chronic	44452	575766	2821	2425	High	CAMRDRFSDGQKLLF	CASTLTGGNQPQHF	GCAATGAGAGATCGGTTTTCAGATGGCCAGAAGCTGCTC	GCCAGCACGCTAACAGGGGGTAATCAGCCCCAGCAT	1.360902447	1.360902447	TRAV14/DV4*01	TRAJ16*01	TRBV6-2*01	TRBD1*01	TRBJ1-5*01	CAMRDRFSDGQKLLF_CASTLTGGNQPQHF
HOKD_P3_F10	CH-HOKD	HPV	82.5	Early	Chronic	44452	721681	4121	2425	High	CVVSEERYNQGGKLIF	CASSPLVSGSGANVLTF	GTGGTGAGCGAGGAGAGGTATAACCAGGGAGGAAAGCTTATC	GCCAGCAGCCCGTTGGTGTCGGGGTCTGGGGCCAACGTCCTGACT	0.645417248	0.645417248	TRAV12-1*01	TRAJ23*01	TRBV5-6*01	TRBD2*01	TRBJ2-6*01	CVVSEERYNQGGKLIF_CASSPLVSGSGANVLTF
HOKD_P3_F1	CH-HOKD	HPV	82.5	Early	Chronic	44452	537080	2904	2425	High	CAVSGARKETSGSRLTF	CASSLTFTDTQYF	GCTGTGAGTGGGGCACGTAAGGAAACCAGTGGCTCTAGGTTGACC	GCCAGCAGCTTAACGTTCACAGATACGCAGTAT	0.2683335	0.2683335	TRAV8-6*02	TRAJ58*01	TRBV7-3*01		TRBJ2-3*01	CAVSGARKETSGSRLTF_CASSLTFTDTQYF
HOKD_P3_E9	CH-HOKD	HPV	82.5	Early	Chronic	44452	771362	3256	2425	High	CAMSPRDDKIIF	CASSGQGGGTGELFF	GCAATGAGTCCCAGAGATGACAAGATCATC	GCCAGCAGCGGACAGGGGGGTGGCACCGGGGAGCTGTTT	1.575580526	1.575580526	TRAV14/DV4*01	TRAJ30*01	TRBV9*01	TRBD1*01	TRBJ2-2*01	CAMSPRDDKIIF_CASSGQGGGTGELFF
HOKD_P3_E8	CH-HOKD	HPV	82.5	Early	Chronic	44452	683172	2684	2425	High	CAERGRTSGTYKYIF	NA	GCAGAGAGAGGGAGGACCTCAGGAACCTACAAATACATC	NA	0.591443266	0.591443266	TRAV5*01	TRAJ40*01	NA	NA	NA	CAERGRTSGTYKYIF
HOKD_P3_E6	CH-HOKD	HPV	82.5	Early	Chronic	44452	337490	2469	2425	High	CAMRDRFSDGQKLLF	CASTLTGGNQPQHF	GCAATGAGAGATCGGTTTTCAGATGGCCAGAAGCTGCTC	GCCAGCACGCTAACAGGGGGTAATCAGCCCCAGCAT	1.240330643	1.240330643	TRAV14/DV4*01	TRAJ16*01	TRBV6-2*01	TRBD1*01	TRBJ1-5*01	CAMRDRFSDGQKLLF_CASTLTGGNQPQHF
HOKD_P3_E5	CH-HOKD	HPV	82.5	Early	Chronic	44452	829113	2778	2425	High	CAMRDRFSDGQKLLF	CASTLTGGNQPQHF	GCAATGAGAGATCGGTTTTCAGATGGCCAGAAGCTGCTC	GCCAGCACGCTAACAGGGGGTAATCAGCCCCAGCAT	1.531231879	1.531231879	TRAV14/DV4*01	TRAJ16*01	TRBV6-2*01	TRBD1*01	TRBJ1-5*01	CAMRDRFSDGQKLLF_CASTLTGGNQPQHF
HOKD_P3_E3	CH-HOKD	HPV	82.5	Early	Chronic	44452	757489	4482	2425	High	CVVSEERYNQGGKLIF	CASSPLVSGSGANVLTF	GTGGTGAGCGAGGAGAGGTATAACCAGGGAGGAAAGCTTATC	GCCAGCAGCCCGTTGGTGTCGGGGTCTGGGGCCAACGTCCTGACT	1.245752588	1.245752588	TRAV12-1*01	TRAJ23*01	TRBV5-6*01	TRBD2*01	TRBJ2-6*01	CVVSEERYNQGGKLIF_CASSPLVSGSGANVLTF
HOKD_P3_E10	CH-HOKD	HPV	82.5	Early	Chronic	44452	740190	5835	2425	High	CAATASRAGTALIF	CASSLEGQGGTDTQYF	GCAGCAACCGCTTCAAGGGCAGGAACTGCTCTGATC	GCCAGCAGCTTGGAAGGTCAGGGTGGGACAGATACGCAGTAT	2.345764858	2.345764858	TRAV13-1*01	TRAJ15*01	TRBV5-1*01	TRBD1*01	TRBJ2-3*01	CAATASRAGTALIF_CASSLEGQGGTDTQYF
HOKD_P3_E1	CH-HOKD	HPV	82.5	Early	Chronic	44452	644712	5189	2425	High	CAVINSGNTPLVF	CAPREINTGELFF	GCCGTGATTAATTCAGGAAACACACCTCTTGTC	GCCCCGAGGGAGATCAACACCGGGGAGCTGTTT	1.238322422	1.238322422	TRAV12-2*01	TRAJ29*01	TRBV7-8*01	TRBD2*02	TRBJ2-2*01	CAVINSGNTPLVF_CAPREINTGELFF
HOKD_P3_D9	CH-HOKD	HPV	82.5	Early	Chronic	44452	983280	3344	2425	High	CVVSEERYNQGGKLIF	CASSPLVSGSGANVLTF	GTGGTGAGCGAGGAGAGGTATAACCAGGGAGGAAAGCTTATC	GCCAGCAGCCCGTTGGTGTCGGGGTCTGGGGCCAACGTCCTGACT	0.953152387	0.953152387	TRAV12-1*01	TRAJ23*01	TRBV5-6*01	TRBD2*01	TRBJ2-6*01	CVVSEERYNQGGKLIF_CASSPLVSGSGANVLTF
HOKD_P3_D8	CH-HOKD	HPV	82.5	Early	Chronic	44452	653064	3165	2425	High	CAVSVMDSSYKLIF	CASSVGRGPATEAFF	GCTGTGAGCGTTATGGATAGCAGCTATAAATTGATC	GCCAGCAGCGTAGGTAGGGGGCCGGCGACTGAAGCTTTC	1.304222133	1.304222133	TRAV8-6*02	TRAJ12*01	TRBV9*01	TRBD1*01	TRBJ1-1*01	CAVSVMDSSYKLIF_CASSVGRGPATEAFF
HOKD_P3_D5	CH-HOKD	HPV	82.5	Early	Chronic	44452	932037	4106	2425	High	CAVLPSGNTPLVF	CASRGRETQYF	GCCGTTCTTCCTTCAGGAAACACACCTCTTGTC	GCCAGCAGGGGTCGGGAGACCCAGTAC	2.012919417	2.012919417	TRAV12-2*01	TRAJ29*01	TRBV7-8*01		TRBJ2-5*01	CAVLPSGNTPLVF_CASRGRETQYF
HOKD_P3_D3	CH-HOKD	HPV	82.5	Early	Chronic	44452	884603	3852	2425	High	CALSDREDHNDMRF	CASSPQGGGSYEQYF	GCTCTGAGTGATAGGGAAGATCACAATGACATGCGC	GCCAGCAGCCCCCAAGGGGGGGGGTCCTACGAGCAGTAC	2.042383356	2.042383356	TRAV9-2*01	TRAJ43*01	TRBV9*01	TRBD2*01	TRBJ2-7*01	CALSDREDHNDMRF_CASSPQGGGSYEQYF
HOKD_P3_D2	CH-HOKD	HPV	82.5	Early	Chronic	44452	841574	4270	2425	High	CVVSEERYNQGGKLIF	CASSPLVSGSGANVLTF	GTGGTGAGCGAGGAGAGGTATAACCAGGGAGGAAAGCTTATC	GCCAGCAGCCCGTTGGTGTCGGGGTCTGGGGCCAACGTCCTGACT	1.25606459	1.25606459	TRAV12-1*01	TRAJ23*01	TRBV5-6*01	TRBD2*01	TRBJ2-6*01	CVVSEERYNQGGKLIF_CASSPLVSGSGANVLTF
HOKD_P3_D10	CH-HOKD	HPV	82.5	Early	Chronic	44452	816117	3466	2425	High	CVVSEERYNQGGKLIF	CASSPLVSGSGANVLTF	GTGGTGAGCGAGGAGAGGTATAACCAGGGAGGAAAGCTTATC	GCCAGCAGCCCGTTGGTGTCGGGGTCTGGGGCCAACGTCCTGACT	0.909126224	0.909126224	TRAV12-1*01	TRAJ23*01	TRBV5-6*01	TRBD2*01	TRBJ2-6*01	CVVSEERYNQGGKLIF_CASSPLVSGSGANVLTF
HOKD_P3_D1	CH-HOKD	HPV	82.5	Early	Chronic	44452	890844	4012	2425	High	CVVLMNRDDKIIF	CASSLGAGRGYEQYF	GTGGTGCTCATGAACAGAGATGACAAGATCATC	GCCAGCAGCTTAGGGGCCGGACGGGGCTACGAGCAGTAC	2.200568898	2.200568898	TRAV12-1*01	TRAJ30*01	TRBV7-9*03	TRBD2*01	TRBJ2-7*01	CVVLMNRDDKIIF_CASSLGAGRGYEQYF
HOKD_P3_C9	CH-HOKD	HPV	82.5	Early	Chronic	44452	691954	2703	2425	High	CAGSKYNFNKFYF	CASSQDQRGEKLFF	GCAGGGTCAAAATACAACTTCAACAAATTTTAC	GCCAGCAGCCAAGATCAGCGTGGTGAAAAACTGTTT	0.45630481	0.45630481	TRAV27*01	TRAJ21*01	TRBV3-1*01		TRBJ1-4*01	CAGSKYNFNKFYF_CASSQDQRGEKLFF
HOKD_P3_C8	CH-HOKD	HPV	82.5	Early	Chronic	44452	759542	3805	2425	High	CAGAVWNFNKFYF	CASSPRGRGEDGYTF	GCAGGAGCAGTTTGGAACTTCAACAAATTTTAC	GCCAGCAGCCCGAGGGGCAGGGGAGAGGATGGCTACACC	1.385773353	1.385773353	TRAV27*01	TRAJ21*01	TRBV3-1*01	TRBD1*01	TRBJ1-2*01	CAGAVWNFNKFYF_CASSPRGRGEDGYTF
HOKD_P3_C6	CH-HOKD	HPV	82.5	Early	Chronic	44452	608236	3005	2425	High	CAASVIPSGSARQLTF	CASSPTGRGQPQHF	GCAGCAAGCGTCATCCCTTCTGGTTCTGCAAGGCAACTGACC	GCCAGCAGTCCGACAGGCCGGGGTCAGCCCCAGCAT	0.452462333	0.452462333	TRAV29/DV5*01	TRAJ22*01	TRBV3-1*01	TRBD1*01	TRBJ1-5*01	CAASVIPSGSARQLTF_CASSPTGRGQPQHF
HOKD_P3_C5	CH-HOKD	HPV	82.5	Early	Chronic	44452	633345	3289	2425	High	CAGAVWNFNKFYF	CASSPRGRGEDGYTF	GCAGGAGCAGTTTGGAACTTCAACAAATTTTAC	GCCAGCAGCCCGAGGGGCAGGGGAGAGGATGGCTACACC	0.518580844	0.518580844	TRAV27*01	TRAJ21*01	TRBV3-1*01	TRBD1*01	TRBJ1-2*01	CAGAVWNFNKFYF_CASSPRGRGEDGYTF
HOKD_P3_C3	CH-HOKD	HPV	82.5	Early	Chronic	44452	800378	2709	2425	High	CAVNPPGAGGTSYGKLTF	CASSLGDRGTEKLFF	GCCGTGAACCCCCCTGGTGCTGGTGGTACTAGCTATGGAAAGCTGACA	GCCAGCAGCTTGGGGGACAGGGGAACTGAAAAACTGTTT	3.061518177	3.061518177	TRAV12-2*01	TRAJ52*01	TRBV7-6*01	TRBD1*01	TRBJ1-4*01	CAVNPPGAGGTSYGKLTF_CASSLGDRGTEKLFF
HOKD_P3_C2	CH-HOKD	HPV	82.5	Early	Chronic	44452	612418	4583	2425	High	CAASKVTGGGNKLTF	CASSVADRGDEQFF	GCAGCAAGTAAGGTCACGGGAGGAGGAAACAAACTCACC	GCCAGCAGCGTCGCGGACAGGGGCGATGAGCAGTTC	1.871410142	1.871410142	TRAV13-1*02	TRAJ10*01	TRBV7-6*01	TRBD1*01	TRBJ2-1*01	CAASKVTGGGNKLTF_CASSVADRGDEQFF
HOKD_P3_C10	CH-HOKD	HPV	82.5	Early	Chronic	44452	591468	2359	2425	High	NA	CASSYGGRGDEQFF	NA	GCCAGCAGTTACGGCGGGAGAGGCGATGAGCAGTTC	NA	NA	NA	NA	TRBV6-6*02	TRBD2*02	TRBJ2-1*01	CASSYGGRGDEQFF
HOKD_P3_C1	CH-HOKD	HPV	82.5	Early	Chronic	44452	571060	3419	2425	High	CALSDREDHNDMRF	CASSPQGGGSYEQYF	GCTCTGAGTGATAGGGAAGATCACAATGACATGCGC	GCCAGCAGCCCCCAAGGGGGGGGGTCCTACGAGCAGTAC	1.510282768	1.510282768	TRAV9-2*01	TRAJ43*01	TRBV9*01	TRBD2*01	TRBJ2-7*01	CALSDREDHNDMRF_CASSPQGGGSYEQYF
HOKD_P3_B9	CH-HOKD	HPV	82.5	Early	Chronic	44452	837762	3902	2425	High	CAVTGYSTLTF	CASSPPTERRSEAFF	GCTGTGACAGGATACAGCACCCTCACC	GCCAGCAGCCCCCCGACCGAGAGAAGATCTGAAGCTTTC	2.269914109	2.269914109	TRAV21*01	TRAJ11*01	TRBV6-2*01		TRBJ1-1*01	CAVTGYSTLTF_CASSPPTERRSEAFF
HOKD_P3_B8	CH-HOKD	HPV	82.5	Early	Chronic	44452	761526	2797	2425	High	CALSAEGGAQKLVF	CASSPPRGEQFF	GCTCTGAGTGCTGAGGGGGGAGCCCAGAAGCTGGTA	GCCAGCAGCCCCCCTCGGGGTGAGCAGTTC	0.785145181	0.785145181	TRAV9-2*01	TRAJ54*01	TRBV9*01	TRBD2*01	TRBJ2-1*01	CALSAEGGAQKLVF_CASSPPRGEQFF
HOKD_P3_B6	CH-HOKD	HPV	82.5	Early	Chronic	44452	750875	3735	2425	High	CALSDRENYGGSQGNLIF	CASSVGWGGTYEQYF	GCTCTGAGTGATCGGGAGAATTATGGAGGAAGCCAAGGAAATCTCATC	GCCAGCAGCGTAGGCTGGGGGGGCACCTACGAGCAGTAC	0.889550737	0.889550737	TRAV9-2*01	TRAJ42*01	TRBV9*01	TRBD2*01	TRBJ2-7*01	CALSDRENYGGSQGNLIF_CASSVGWGGTYEQYF
HOKD_P3_B5	CH-HOKD	HPV	82.5	Early	Chronic	44452	943486	3102	2425	High	CAMREGRGTGANNLFF	CASSLVAEPSLNTEAFF	GCAATGAGAGAGGGCCGCGGGACTGGGGCAAACAACCTCTTC	GCCAGCAGCTTGGTAGCGGAACCCAGCCTAAACACTGAAGCTTTC	0.533558091	0.533558091	TRAV14/DV4*01	TRAJ36*01	TRBV5-1*01	TRBD2*01	TRBJ1-1*01	CAMREGRGTGANNLFF_CASSLVAEPSLNTEAFF
HOKD_P3_B3	CH-HOKD	HPV	82.5	Early	Chronic	44452	906103	4629	2425	High	CAGSIYNFNKFYF	CASSRQVGRGEETQYF	GCAGGATCCATATACAACTTCAACAAATTTTAC	GCCAGCAGCCGACAGGTTGGCAGGGGGGAGGAGACCCAGTAC	3.090658352	3.090658352	TRAV25*01	TRAJ21*01	TRBV3-1*01	TRBD1*01	TRBJ2-5*01	CAGSIYNFNKFYF_CASSRQVGRGEETQYF
HOKD_P3_B2	CH-HOKD	HPV	82.5	Early	Chronic	44452	774516	3480	2425	High	CAASARYGGSQGNLIF	CASSGQGYNSPLHF	GCAGCAAGCGCGCGTTATGGAGGAAGCCAAGGAAATCTCATC	GCCAGCAGTGGACAGGGTTATAATTCACCCCTCCAC	2.188723664	2.188723664	TRAV29/DV5*01	TRAJ42*01	TRBV27*01	TRBD1*01	TRBJ1-6*01	CAASARYGGSQGNLIF_CASSGQGYNSPLHF
HOKD_P3_B10	CH-HOKD	HPV	82.5	Early	Chronic	44452	868520	3434	2425	High	CAPRGNARLMF	CASSYGGRGDEQFF	GCTCCGAGGGGCAATGCCAGACTCATG	GCCAGCAGTTACGGCGGGAGAGGCGATGAGCAGTTC	1.010070068	1.010070068	TRAV1-1*01	TRAJ31*01	TRBV6-6*02	TRBD2*02	TRBJ2-1*01	CAPRGNARLMF_CASSYGGRGDEQFF
HOKD_P3_B1	CH-HOKD	HPV	82.5	Early	Chronic	44452	714367	3883	2425	High	CALSAEGGAQKLVF	CASSPPRGEQFF	GCTCTGAGTGCTGAGGGGGGAGCCCAGAAGCTGGTA	GCCAGCAGCCCCCCTCGGGGTGAGCAGTTC	0.22218927	0.22218927	TRAV9-2*01	TRAJ54*01	TRBV9*01	TRBD2*01	TRBJ2-1*01	CALSAEGGAQKLVF_CASSPPRGEQFF
HOKD_P3_A9	CH-HOKD	HPV	82.5	Early	Chronic	44452	798091	3624	2425	High	CAMRDRFSDGQKLLF	CASTLTGGNQPQHF	GCAATGAGAGATCGGTTTTCAGATGGCCAGAAGCTGCTC	GCCAGCACGCTAACAGGGGGTAATCAGCCCCAGCAT	1.306898003	1.306898003	TRAV14/DV4*01	TRAJ16*01	TRBV6-2*01	TRBD1*01	TRBJ1-5*01	CAMRDRFSDGQKLLF_CASTLTGGNQPQHF
HOKD_P3_A8	CH-HOKD	HPV	82.5	Early	Chronic	44452	719687	2391	2425	High	CAMSSGYSTLTF	CSVSGGRESTEAFF	GCAATGAGTTCAGGATACAGCACCCTCACC	AGCGTCTCGGGCGGGAGGGAAAGTACTGAAGCTTTC	1.599990222	1.599990222	TRAV14/DV4*01	TRAJ11*01	TRBV29-1*01	TRBD2*02	TRBJ1-1*01	CAMSSGYSTLTF_CSVSGGRESTEAFF
HOKD_P3_A5	CH-HOKD	HPV	82.5	Early	Chronic	44452	824050	3689	2425	High	CAIWGEGYQKVTF	CASSLGIPQREPYNEQFF	GCAATCTGGGGGGAGGGTTACCAGAAAGTTACC	GCCAGCAGCTTAGGGATCCCCCAGCGGGAGCCCTACAATGAGCAGTTC	1.184261428	1.184261428	TRAV12-3*01	TRAJ13*01	TRBV7-8*01	TRBD2*02	TRBJ2-1*01	CAIWGEGYQKVTF_CASSLGIPQREPYNEQFF
HOKD_P3_A4	CH-HOKD	HPV	82.5	Early	Chronic	44452	705488	2784	2425	High	CAMSPRDDKIIF	CASSPQGGGTGELFF	GCAATGAGTCCGAGAGATGACAAGATCATC	GCCAGCAGCCCGCAGGGAGGGGGCACCGGGGAGCTGTTT	2.731798806	2.731798806	TRAV14/DV4*01	TRAJ30*01	TRBV9*01	TRBD2*02	TRBJ2-2*01	CAMSPRDDKIIF_CASSPQGGGTGELFF
HOKD_P3_A2	CH-HOKD	HPV	82.5	Early	Chronic	44452	889894	3775	2425	High	CAVSGMDSSYKLIF	CASSVGRGPADTEAFF	GCTGTGAGCGGGATGGATAGCAGCTATAAATTGATC	GCCAGCAGCGTAGGCCGGGGGCCGGCGGACACTGAAGCTTTC	1.819122768	1.819122768	TRAV8-6*02	TRAJ12*01	TRBV9*01	TRBD1*01	TRBJ1-1*01	CAVSGMDSSYKLIF_CASSVGRGPADTEAFF
HOKD_P3_A10	CH-HOKD	HPV	82.5	Early	Chronic	44452	726704	3842	2425	High	CAATASRAGTALIF	CASSLEGQGGTDTQYF	GCAGCAACCGCTTCAAGGGCAGGAACTGCTCTGATC	GCCAGCAGCTTGGAAGGTCAGGGTGGGACAGATACGCAGTAT	3.940090818	3.940090818	TRAV13-1*01	TRAJ15*01	TRBV5-1*01	TRBD1*01	TRBJ2-3*01	CAATASRAGTALIF_CASSLEGQGGTDTQYF
HOKD_P3_A1	CH-HOKD	HPV	82.5	Early	Chronic	44452	690391	3420	2425	High	CAATASRAGTALIF	CASSQAGGEDEQYF	GCAGCAACCGCTTCAAGGGCAGGAACTGCTCTGATC	GCCAGCAGTCAAGCGGGAGGAGAAGACGAGCAGTAC	3.285789659	3.285789659	TRAV13-1*01	TRAJ15*01	TRBV23-1*01	TRBD2*02	TRBJ2-7*01	CAATASRAGTALIF_CASSQAGGEDEQYF
HOKD_P1_H9	CH-HOKD	HPV	236.5	Late	Chronic	350658	539642	2403	145	Low	CAVSDRTNNDMRF	CASSPRGRGDTQYF	GCTGTGAGTGATCGCACTAACAATGACATGCGC	GCCAGCAGCCCGAGGGGACGGGGAGATACGCAGTAT	0.506805685	0.506805685	TRAV8-6*02	TRAJ43*01	TRBV11-3*01	TRBD1*01	TRBJ2-3*01	CAVSDRTNNDMRF_CASSPRGRGDTQYF
HOKD_P1_H8	CH-HOKD	HPV	236.5	Late	Chronic	350658	550473	2453	145	Low	CILKNSGGSNYKLTF	CSVASGLRNEKLFF	ATCCTGAAGAATAGTGGAGGTAGCAACTATAAACTGACA	AGCGTTGCGTCAGGGCTACGAAATGAAAAACTGTTT	2.365179708	2.365179708	TRAV26-2*01	TRAJ53*01	TRBV29-1*01	TRBD1*01	TRBJ1-4*01	CILKNSGGSNYKLTF_CSVASGLRNEKLFF
HOKD_P1_H6	CH-HOKD	HPV	236.5	Late	Chronic	350658	644937	2575	145	Low	CVVITGTASKLTF	CASSLGIPQREPYNEQFF	GTGGTGATAACCGGCACTGCCAGTAAACTCACC	GCCAGCAGCTTAGGGATCCCCCAGCGGGAGCCCTACAATGAGCAGTTC	0.908213542	0.908213542	TRAV12-1*01	TRAJ44*01	TRBV7-8*01	TRBD2*02	TRBJ2-1*01	CVVITGTASKLTF_CASSLGIPQREPYNEQFF
HOKD_P1_H11	CH-HOKD	HPV	236.5	Late	Chronic	350658	927892	2374	145	Low	CVVLMNRDDKIIF	CASSLGAGLGYEQYF	GTGGTTCTTATGAACAGAGATGACAAGATCATC	GCCAGCAGCTTGGGGGCGGGTTTGGGCTACGAGCAGTAC	0.450499212	0.450499212	TRAV12-1*01	TRAJ30*01	TRBV7-9*03	TRBD1*01	TRBJ2-7*01	CVVLMNRDDKIIF_CASSLGAGLGYEQYF
HOKD_P1_H10	CH-HOKD	HPV	236.5	Late	Chronic	350658	794830	2418	145	Low	CAVINSGNTPLVF	CAPREINTGELFF	GCCGTGATTAATTCAGGAAACACACCTCTTGTC	GCCCCGAGGGAGATCAACACCGGGGAGCTGTTT	0.371935625	0.371935625	TRAV12-2*01	TRAJ29*01	TRBV7-8*01	TRBD2*02	TRBJ2-2*01	CAVINSGNTPLVF_CAPREINTGELFF
HOKD_P1_G9	CH-HOKD	HPV	236.5	Late	Chronic	350658	594824	2647	145	Low	CAVIAMNRDDKIIF	CASRPGPATSADYTDTQYF	GCCGTGATCGCGATGAACAGAGATGACAAGATCATC	GCCAGCAGGCCCGGCCCCGCAACATCTGCCGACTACACAGATACGCAGTAT	1.294871134	1.294871134	TRAV8-1*01	TRAJ30*01	TRBV6-2*01	TRBD2*01	TRBJ2-3*01	CAVIAMNRDDKIIF_CASRPGPATSADYTDTQYF
HOKD_P1_G8	CH-HOKD	HPV	236.5	Late	Chronic	350658	608241	2629	145	Low	CVALMNRDDKIIF	CASSVGDGSPWKYF	GTGGCCCTTATGAACAGAGATGACAAGATCATC	GCCAGCAGCGTAGGGGACGGGAGTCCTTGGAAGTAC	0.720407895	0.720407895	TRAV12-1*01	TRAJ30*01	TRBV9*01	TRBD2*02	TRBJ2-7*01	CVALMNRDDKIIF_CASSVGDGSPWKYF
HOKD_P1_G6	CH-HOKD	HPV	236.5	Late	Chronic	350658	605421	2404	145	Low	CAASADPKAGNTPLVF	CASGPLRGGNQPQHF	GCAGCAAGCGCGGACCCCAAGGCAGGAAACACACCTCTTGTC	GCCAGCGGCCCTCTGAGGGGGGGCAATCAGCCCCAGCAT	0.476604159	0.476604159	TRAV29/DV5*01	TRAJ29*01	TRBV27*01	TRBD1*01	TRBJ1-5*01	CAASADPKAGNTPLVF_CASGPLRGGNQPQHF
HOKD_P1_G2	CH-HOKD	HPV	236.5	Late	Chronic	350658	535843	2440	145	Low	CAIWGEGYQKVTF	CASSLGIPQREPYNEQFF	GCAATCTGGGGGGAGGGTTACCAGAAAGTTACC	GCCAGCAGCTTAGGGATCCCCCAGCGGGAGCCCTACAATGAGCAGTTC	0.346797996	0.346797996	TRAV12-3*01	TRAJ13*01	TRBV7-8*01	TRBD2*02	TRBJ2-1*01	CAIWGEGYQKVTF_CASSLGIPQREPYNEQFF
HOKD_P1_G11	CH-HOKD	HPV	236.5	Late	Chronic	350658	694983	2893	145	Low	CVVSETGTASKLTF	CASSQGGQSAWTQYF	GTTGTGAGTGAAACCGGCACTGCCAGTAAACTCACC	GCCAGCAGCCAAGGAGGACAGAGCGCTTGGACCCAGTAC	0.186873923	0.186873923	TRAV8-2*01	TRAJ44*01	TRBV3-1*01	TRBD1*01	TRBJ2-5*01	CVVSETGTASKLTF_CASSQGGQSAWTQYF
HOKD_P1_G10	CH-HOKD	HPV	236.5	Late	Chronic	350658	748786	2187	145	Low	CAATASRAGTALIF	CASSQAGGEDEQYF	GCAGCAACCGCTTCAAGGGCAGGAACTGCTCTGATC	GCCAGCAGTCAAGCGGGAGGAGAAGACGAGCAGTAC	2.113944564	2.113944564	TRAV13-1*01	TRAJ15*01	TRBV23-1*01	TRBD2*02	TRBJ2-7*01	CAATASRAGTALIF_CASSQAGGEDEQYF
HOKD_P1_G1	CH-HOKD	HPV	236.5	Late	Chronic	350658	611338	2589	145	Low	CILANRDDKIIF	CASSFRAGGTEAFF	ATCCTGGCGAACAGAGATGACAAGATCATC	GCCAGCAGCTTCCGGGCAGGGGGCACTGAAGCTTTC	0.056384033	0.056384033	TRAV26-2*01	TRAJ30*01	TRBV5-1*01	TRBD1*01	TRBJ1-1*01	CILANRDDKIIF_CASSFRAGGTEAFF
HOKD_P1_F9	CH-HOKD	HPV	236.5	Late	Chronic	350658	625348	2605	145	Low	CAMREGRSDYKLSF	CASSAAGRINQPQHF	GCAATGAGAGAGGGCCGCAGCGACTACAAGCTCAGC	GCCAGCAGCGCCGCCGGGAGAATCAATCAGCCCCAGCAT	0.434063544	0.434063544	TRAV14/DV4*01	TRAJ20*01	TRBV9*01	TRBD2*02	TRBJ1-5*01	CAMREGRSDYKLSF_CASSAAGRINQPQHF
HOKD_P1_F8	CH-HOKD	HPV	236.5	Late	Chronic	350658	643070	2434	145	Low	CAVRPLRNTPLVF	CSARDRAGQGADGYTF	GCTGTGAGGCCCTTAAGAAACACACCTCTTGTC	AGTGCTAGAGATCGGGCAGGACAGGGGGCCGATGGCTACACC	0.314435924	0.314435924	TRAV1-2*01	TRAJ29*01	TRBV20-1*05	TRBD1*01	TRBJ1-2*01	CAVRPLRNTPLVF_CSARDRAGQGADGYTF
HOKD_P1_F6	CH-HOKD	HPV	236.5	Late	Chronic	350658	605373	3490	145	Low	CAVRDGGSQGNLIF	CASSPTGTSEQFF	GCTGTGAGAGACGGAGGAAGCCAAGGAAATCTCATC	GCCAGTAGTCCGACAGGGACCAGTGAGCAGTTC	0.65020866	0.65020866	TRAV3*01	TRAJ42*01	TRBV19*01	TRBD1*01	TRBJ2-1*01	CAVRDGGSQGNLIF_CASSPTGTSEQFF
HOKD_P1_F3	CH-HOKD	HPV	236.5	Late	Chronic	350658	585766	2363	145	Low	CILKNSGGSNYKLTF	CSVSPGLRQETQYF	ATCCTAAAGAATAGTGGAGGTAGCAACTATAAACTGACA	AGCGTTTCTCCGGGACTCCGGCAAGAGACCCAGTAC	0.373737343	0.373737343	TRAV26-2*01	TRAJ53*01	TRBV29-1*01	TRBD2*01	TRBJ2-5*01	CILKNSGGSNYKLTF_CSVSPGLRQETQYF
HOKD_P1_F2	CH-HOKD	HPV	236.5	Late	Chronic	350658	559870	2634	145	Low	CAMSPRDDKIIF	CASSTQGGGTGELFF	GCAATGAGCCCCAGAGATGACAAGATCATC	GCCAGCAGCACCCAGGGAGGGGGAACCGGGGAGCTGTTT	0.229391018	0.229391018	TRAV14/DV4*02	TRAJ30*01	TRBV9*01	TRBD2*02	TRBJ2-2*01	CAMSPRDDKIIF_CASSTQGGGTGELFF
HOKD_P1_F11	CH-HOKD	HPV	236.5	Late	Chronic	350658	555002	2716	145	Low	CVVSEERYNQGGKLIF	CASSPLVSGSGANVLTF	GTGGTGAGCGAGGAGAGGTATAACCAGGGAGGAAAGCTTATC	GCCAGCAGCCCGTTGGTGTCGGGGTCTGGGGCCAACGTCCTGACT	0.314421133	0.314421133	TRAV12-1*01	TRAJ23*01	TRBV5-6*01	TRBD2*01	TRBJ2-6*01	CVVSEERYNQGGKLIF_CASSPLVSGSGANVLTF
HOKD_P1_F10	CH-HOKD	HPV	236.5	Late	Chronic	350658	769423	2640	145	Low	CAMRERLNNARLMF	CASSSPGQALGTEAFF	GCAATGAGAGAGCGACTTAACAATGCCAGACTCATG	GCCAGCAGTTCCCCGGGACAGGCCCTAGGCACTGAAGCTTTC	0.626935266	0.626935266	TRAV14/DV4*01	TRAJ31*01	TRBV3-1*01	TRBD1*01	TRBJ1-1*01	CAMRERLNNARLMF_CASSSPGQALGTEAFF
HOKD_P1_F1	CH-HOKD	HPV	236.5	Late	Chronic	350658	636269	2883	145	Low	CIPPGELTF	CASSSRGRGETQYF	ATCCCCCCGGGAGAGCTCACC	GCCAGCAGTTCCAGAGGGAGGGGTGAGACCCAGTAC	0.367242489	0.367242489	TRAV26-2*01	TRAJ39*01	TRBV11-3*04	TRBD2*02	TRBJ2-5*01	CIPPGELTF_CASSSRGRGETQYF
HOKD_P1_E9	CH-HOKD	HPV	236.5	Late	Chronic	350658	487685	2399	145	Low	CILRDRTSGTYKYIF	CASSEGPLNTEAFF	ATCCTGAGAGATCGAACCTCAGGAACCTACAAATACATC	GCCAGCAGTGAAGGGCCCCTGAACACTGAAGCTTTC	0.802435546	0.802435546	TRAV26-2*01	TRAJ40*01	TRBV2*01		TRBJ1-1*01	CILRDRTSGTYKYIF_CASSEGPLNTEAFF
HOKD_P1_E8	CH-HOKD	HPV	236.5	Late	Chronic	350658	567615	2564	145	Low	CAMSPRDDKIIF	CASSPQGGGTGELFF	GCAATGAGTCCGAGAGATGACAAGATCATC	GCCAGCAGCCCGCAGGGAGGGGGCACCGGGGAGCTGTTT	0.596905872	0.596905872	TRAV14/DV4*01	TRAJ30*01	TRBV9*01	TRBD2*02	TRBJ2-2*01	CAMSPRDDKIIF_CASSPQGGGTGELFF
HOKD_P1_E6	CH-HOKD	HPV	236.5	Late	Chronic	350658	485153	2466	145	Low	CAIGETSGSRLTF	CASSHRTSGRNEQFF	GCAATTGGGGAAACCAGTGGCTCTAGGTTGACC	GCCAGCAGCCACCGGACTAGCGGGAGAAATGAGCAGTTC	10.97048556	10.97048556	TRAV14/DV4*01	TRAJ58*01	TRBV4-2*01	TRBD2*02	TRBJ2-1*01	CAIGETSGSRLTF_CASSHRTSGRNEQFF
HOKD_P1_E3	CH-HOKD	HPV	236.5	Late	Chronic	350658	585293	2535	145	Low	CVVSEERYNQGGKLIF	CASSPLVSGSGANVLTF	GTGGTGAGCGAGGAGAGGTATAACCAGGGAGGAAAGCTTATC	GCCAGCAGCCCGTTGGTGTCGGGGTCTGGGGCCAACGTCCTGACT	0.742431506	0.742431506	TRAV12-1*01	TRAJ23*01	TRBV5-6*01	TRBD2*01	TRBJ2-6*01	CVVSEERYNQGGKLIF_CASSPLVSGSGANVLTF
HOKD_P1_E2	CH-HOKD	HPV	236.5	Late	Chronic	350658	485275	2561	145	Low	CAVINSGNTPLVF	CAPREINTGELFF	GCCGTGATTAATTCAGGAAACACACCTCTTGTC	GCCCCGAGGGAGATCAACACCGGGGAGCTGTTT	0.489699588	0.489699588	TRAV12-2*01	TRAJ29*01	TRBV7-8*01	TRBD2*02	TRBJ2-2*01	CAVINSGNTPLVF_CAPREINTGELFF
HOKD_P1_E11	CH-HOKD	HPV	236.5	Late	Chronic	350658	718097	2728	145	Low	CAMRDRFSDGQKLLF	CASTQTGGNTEAFF	GCAATGAGAGACCGGTTTTCAGATGGCCAGAAGCTGCTC	GCCAGCACCCAAACAGGAGGGAACACTGAAGCTTTC	0.407878594	0.407878594	TRAV14/DV4*01	TRAJ16*01	TRBV6-2*01	TRBD1*01	TRBJ1-1*01	CAMRDRFSDGQKLLF_CASTQTGGNTEAFF
HOKD_P1_E10	CH-HOKD	HPV	236.5	Late	Chronic	350658	596922	2539	145	Low	CAVSGMDSSYKLIF	CASSVGRGPADTEAFF	GCTGTGAGCGGGATGGATAGCAGCTATAAATTGATC	GCCAGCAGCGTAGGCCGGGGGCCGGCGGACACTGAAGCTTTC	0.41199821	0.41199821	TRAV8-6*01	TRAJ12*01	TRBV9*01	TRBD1*01	TRBJ1-1*01	CAVSGMDSSYKLIF_CASSVGRGPADTEAFF
HOKD_P1_E1	CH-HOKD	HPV	236.5	Late	Chronic	350658	763437	2645	145	Low	CAMSPRDDKIIF	CASSPQGGGTGELFF	GCAATGAGTCCGAGAGATGACAAGATCATC	GCCAGCAGCCCGCAGGGAGGGGGCACCGGGGAGCTGTTT	0.211941985	0.211941985	TRAV14/DV4*01	TRAJ30*01	TRBV9*01	TRBD2*02	TRBJ2-2*01	CAMSPRDDKIIF_CASSPQGGGTGELFF
HOKD_P1_D9	CH-HOKD	HPV	236.5	Late	Chronic	350658	436312	2297	145	Low	CVAKMNRDDKIIF	CASSGGDGVTYEQYF	GTGGCAAAGATGAACAGAGATGACAAGATCATC	GCCAGCTCAGGCGGGGACGGAGTGACCTACGAGCAGTAC	0.679614292	0.679614292	TRAV12-1*01	TRAJ30*01	TRBV18*01	TRBD2*01	TRBJ2-7*01	CVAKMNRDDKIIF_CASSGGDGVTYEQYF
HOKD_P1_D8	CH-HOKD	HPV	236.5	Late	Chronic	350658	540592	2353	145	Low	CAMSPRDDKIIF	CASSGQGGGTGELFF	GCAATGAGTCCCAGAGATGACAAGATCATC	GCCAGCAGCGGACAGGGGGGTGGCACCGGGGAGCTGTTT	1.361520224	1.361520224	TRAV14/DV4*01	TRAJ30*01	TRBV9*01	TRBD1*01	TRBJ2-2*01	CAMSPRDDKIIF_CASSGQGGGTGELFF
HOKD_P1_D6	CH-HOKD	HPV	236.5	Late	Chronic	350658	463649	2275	145	Low	NA	CASSLLAGGPYNEQFF	NA	GCCAGCAGCTTACTAGCGGGAGGGCCATACAATGAGCAGTTC	NA	NA	NA	NA	TRBV5-1*01	TRBD2*02	TRBJ2-1*01	CASSLLAGGPYNEQFF
HOKD_P1_D3	CH-HOKD	HPV	236.5	Late	Chronic	350658	527150	2697	145	Low	NA	CASSSEAASSYEQYF	NA	GCCAGCAGCTCTGAAGCAGCCTCATCCTACGAGCAGTAC	NA	NA	NA	NA	TRBV5-1*01		TRBJ2-7*01	CASSSEAASSYEQYF
HOKD_P1_D2	CH-HOKD	HPV	236.5	Late	Chronic	350658	577394	2548	145	Low	CVALMNRDDKIIF	CAWSNIPRGEKLFF	GTGGCCCTAATGAACAGAGATGACAAGATCATC	GCCTGGAGTAACATTCCAAGGGGAGAAAAACTGTTT	0.929724393	0.929724393	TRAV12-1*01	TRAJ30*01	TRBV30*01	TRBD1*01	TRBJ1-4*01	CVALMNRDDKIIF_CAWSNIPRGEKLFF
HOKD_P1_D11	CH-HOKD	HPV	236.5	Late	Chronic	350658	1064827	2901	145	Low	CAMSPRDDKIIF	CASSPQGGGTGELFF	GCAATGAGTCCGAGAGATGACAAGATCATC	GCCAGCAGCCCGCAGGGAGGGGGCACCGGGGAGCTGTTT	1.556370553	1.556370553	TRAV14/DV4*01	TRAJ30*01	TRBV9*01	TRBD2*02	TRBJ2-2*01	CAMSPRDDKIIF_CASSPQGGGTGELFF
HOKD_P1_D10	CH-HOKD	HPV	236.5	Late	Chronic	350658	663597	2338	145	Low	NA	CASEALGGRNEKLFF	NA	GCCAGCGAGGCCCTAGGGGGGCGCAATGAAAAACTGTTT	NA	NA	NA	NA	TRBV7-6*01	TRBD1*01	TRBJ1-4*01	CASEALGGRNEKLFF
HOKD_P1_D1	CH-HOKD	HPV	236.5	Late	Chronic	350658	463008	1931	145	Low	NA	CSAFDRAGYGYTF	NA	AGTGCGTTCGATCGGGCTGGCTATGGCTACACC	NA	NA	NA	NA	TRBV20-1*01		TRBJ1-2*01	CSAFDRAGYGYTF
HOKD_P1_C9	CH-HOKD	HPV	236.5	Late	Chronic	350658	517952	2383	145	Low	CAVRPLRNTPLVF	CSARDRAGQGADGYTF	GCTGTGAGGCCCTTAAGAAACACACCTCTTGTC	AGTGCTAGAGATCGGGCAGGACAGGGGGCCGATGGCTACACC	0.50074225	0.50074225	TRAV1-2*01	TRAJ29*01	TRBV20-1*05	TRBD1*01	TRBJ1-2*01	CAVRPLRNTPLVF_CSARDRAGQGADGYTF
HOKD_P1_C6	CH-HOKD	HPV	236.5	Late	Chronic	350658	535157	2495	145	Low	CAMRDRFSDGQKLLF	CASTLTGGNQPQHF	GCAATGAGAGATCGGTTTTCAGATGGCCAGAAGCTGCTC	GCCAGCACGCTAACAGGGGGTAATCAGCCCCAGCAT	0.243644446	0.243644446	TRAV14/DV4*01	TRAJ16*01	TRBV6-2*01	TRBD1*01	TRBJ1-5*01	CAMRDRFSDGQKLLF_CASTLTGGNQPQHF
HOKD_P1_C3	CH-HOKD	HPV	236.5	Late	Chronic	350658	517995	2518	145	Low	CAMREGLRGAQKLVF	CASGGRAGTDTQYF	GCAATGAGAGAGGGCCTCCGGGGAGCCCAGAAGCTGGTA	GCCAGCGGCGGGAGGGCCGGCACAGATACGCAGTAT	0.20473306	0.20473306	TRAV14/DV4*01	TRAJ54*01	TRBV12-4*01	TRBD2*02	TRBJ2-3*01	CAMREGLRGAQKLVF_CASGGRAGTDTQYF
HOKD_P1_C2	CH-HOKD	HPV	236.5	Late	Chronic	350658	472715	2238	145	Low	CAVSPSGNTPLVF	CASRGTHYGYTF	GCCGTGAGCCCTTCAGGAAACACACCTCTTGTC	GCCAGCAGAGGGACACACTATGGCTACACC	0.419878618	0.419878618	TRAV12-2*01	TRAJ29*01	TRBV11-1*01	TRBD1*01	TRBJ1-2*01	CAVSPSGNTPLVF_CASRGTHYGYTF
HOKD_P1_C11	CH-HOKD	HPV	236.5	Late	Chronic	350658	700752	2723	145	Low	CAASKVTGGGNKLTF	CASSLVDREGEQYF	GCAGCAAGTAAGGTCACGGGAGGAGGAAACAAACTCACC	GCCAGCAGCTTAGTGGACAGGGAGGGCGAGCAGTAC	15.92832093	15.92832093	TRAV13-1*02	TRAJ10*01	TRBV7-6*01	TRBD1*01	TRBJ2-7*01	CAASKVTGGGNKLTF_CASSLVDREGEQYF
HOKD_P1_C10	CH-HOKD	HPV	236.5	Late	Chronic	350658	577869	2396	145	Low	CAMRERTGNQFYF	CASSLGLAGALTGELFF	GCAATGAGAGAGCGCACCGGTAACCAGTTCTAT	GCCAGCAGCCTTGGACTAGCGGGAGCTCTCACCGGGGAGCTGTTT	0.698387251	0.698387251	TRAV14/DV4*01	TRAJ49*01	TRBV12-3*01	TRBD2*02	TRBJ2-2*01	CAMRERTGNQFYF_CASSLGLAGALTGELFF
HOKD_P1_C1	CH-HOKD	HPV	236.5	Late	Chronic	350658	893880	2554	145	Low	NA	CAPREINTGELFF	NA	GCCCCGAGGGAGATCAACACCGGGGAGCTGTTT	NA	NA	NA	NA	TRBV7-8*01	TRBD2*02	TRBJ2-2*01	CAPREINTGELFF
HOKD_P1_B9	CH-HOKD	HPV	236.5	Late	Chronic	350658	638480	2298	145	Low	CAMSPRDDKIIF	CASSGQGGGTGELFF	GCAATGAGTCCCAGAGATGACAAGATCATC	GCCAGCAGCGGACAGGGGGGTGGCACCGGGGAGCTGTTT	0.364849999	0.364849999	TRAV14/DV4*01	TRAJ30*01	TRBV9*01	TRBD1*01	TRBJ2-2*01	CAMSPRDDKIIF_CASSGQGGGTGELFF
HOKD_P1_B8	CH-HOKD	HPV	236.5	Late	Chronic	350658	760361	2393	145	Low	CAVINSGNTPLVF	CATRANTGELFF	GCCGTGATAAATTCAGGAAACACACCTCTTGTC	GCCACCCGAGCGAACACCGGGGAGCTGTTT	1.43778595	1.43778595	TRAV12-2*02	TRAJ29*01	TRBV11-1*01		TRBJ2-2*01	CAVINSGNTPLVF_CATRANTGELFF
HOKD_P1_B6	CH-HOKD	HPV	236.5	Late	Chronic	350658	637044	2484	145	Low	NA	CASSEGPLNTEAFF	NA	GCCAGCAGTGAAGGGCCCCTGAACACTGAAGCTTTC	NA	NA	NA	NA	TRBV2*01		TRBJ1-1*01	CASSEGPLNTEAFF
HOKD_P1_B2	CH-HOKD	HPV	236.5	Late	Chronic	350658	756656	2487	145	Low	CAMRERDNQGGKLIF	CASSQDRVGIQPQHF	GCAATGAGAGAGCGGGATAACCAGGGAGGAAAGCTTATC	GCCAGCAGCCAAGATAGGGTCGGGATTCAGCCCCAGCAT	0.370413883	0.370413883	TRAV14/DV4*01	TRAJ23*01	TRBV4-1*01	TRBD2*02	TRBJ1-5*01	CAMRERDNQGGKLIF_CASSQDRVGIQPQHF
HOKD_P1_B11	CH-HOKD	HPV	236.5	Late	Chronic	350658	960280	2938	145	Low	CAMRPRMDFNKFYF	CASTRERSGNDEQFF	GCAATGAGACCTCGGATGGACTTCAACAAATTTTAC	GCCAGCACGCGGGAGAGAAGCGGTAATGACGAGCAGTTC	0.0754798	0.0754798	TRAV14/DV4*01	TRAJ21*01	TRBV4-1*01	TRBD2*02	TRBJ2-1*01	CAMRPRMDFNKFYF_CASTRERSGNDEQFF
HOKD_P1_B10	CH-HOKD	HPV	236.5	Late	Chronic	350658	926783	2651	145	Low	CAMRDRFSDGQKLLF	CASTLTGGNQPQHF	GCAATGAGAGACCGGTTTTCAGATGGCCAGAAGCTGCTC	GCCAGCACCCTGACGGGGGGCAATCAGCCCCAGCAT	0.680958854	0.680958854	TRAV14/DV4*01	TRAJ16*01	TRBV6-2*01	TRBD2*01	TRBJ1-5*01	CAMRDRFSDGQKLLF_CASTLTGGNQPQHF
HOKD_P1_B1	CH-HOKD	HPV	236.5	Late	Chronic	350658	928364	2647	145	Low	CAMRERDNQGGKLIF	CASSQDRVGIQPQHF	GCAATGAGAGAGCGGGATAACCAGGGAGGAAAGCTTATC	GCCAGCAGCCAAGATAGGGTCGGGATTCAGCCCCAGCAT	9.495853856	9.495853856	TRAV14/DV4*01	TRAJ23*01	TRBV4-1*01	TRBD2*02	TRBJ1-5*01	CAMRERDNQGGKLIF_CASSQDRVGIQPQHF
HOKD_P1_A9	CH-HOKD	HPV	236.5	Late	Chronic	350658	768860	2431	145	Low	CAFLPGGGYQKVTF	CASSPEGGRTGNTIYF	GCATTCCTGCCGGGGGGGGGTTACCAGAAAGTTACC	GCCAGCAGCCCAGAAGGAGGTCGAACTGGAAACACCATATAT	0.849619734	0.849619734	TRAV12-3*01	TRAJ13*01	TRBV5-4*01	TRBD2*02	TRBJ1-3*01	CAFLPGGGYQKVTF_CASSPEGGRTGNTIYF
HOKD_P1_A6	CH-HOKD	HPV	236.5	Late	Chronic	350658	542655	3302	145	Low	CAMSPRDDKIIF	CASSTQGGGTGELFF	GCAATGAGCCCCAGAGATGACAAGATCATC	GCCAGCAGCACCCAGGGAGGGGGAACCGGGGAGCTGTTT	0.177895686	0.177895686	TRAV14/DV4*02	TRAJ30*01	TRBV9*01	TRBD2*02	TRBJ2-2*01	CAMSPRDDKIIF_CASSTQGGGTGELFF
HOKD_P1_A2	CH-HOKD	HPV	236.5	Late	Chronic	350658	544177	2456	145	Low	CAVRDIRDYGGSQGNLIF	CASSLFADRGQETQYF	GCTGTGAGAGACATTAGAGATTATGGAGGAAGCCAAGGAAATCTCATC	GCCAGCAGCTTATTTGCGGACAGGGGGCAAGAGACCCAGTAC	0.771195741	0.771195741	TRAV3*01	TRAJ42*01	TRBV7-3*01	TRBD1*01	TRBJ2-5*01	CAVRDIRDYGGSQGNLIF_CASSLFADRGQETQYF
HOKD_P1_A11	CH-HOKD	HPV	236.5	Late	Chronic	350658	982839	2632	145	Low	CAVSDRTNNDMRF	CASSSRGRGETQYF	GCTGTGAGTGATCGTACGAACAATGACATGCGC	GCCAGCAGTTCCAGAGGGAGGGGTGAGACCCAGTAC	1.132113397	1.132113397	TRAV8-6*02	TRAJ43*01	TRBV11-3*04	TRBD2*02	TRBJ2-5*01	CAVSDRTNNDMRF_CASSSRGRGETQYF
HOKD_P1_A10	CH-HOKD	HPV	236.5	Late	Chronic	350658	847891	2581	145	Low	NA	CASSPTLIAGGPHEQFF	NA	GCCAGCAGTCCAACCCTCATAGCGGGGGGGCCCCATGAGCAGTTC	NA	NA	NA	NA	TRBV6-6*04	TRBD2*01	TRBJ2-1*01	CASSPTLIAGGPHEQFF
HOKD_P1_A1	CH-HOKD	HPV	236.5	Late	Chronic	350658	651251	2544	145	Low	CAVNGYKLSF	CASSLMAPERYNEQFF	GCTGTGAACGGCTACAAGCTCAGC	GCCAGCAGCCTAATGGCTCCCGAGCGGTACAATGAGCAGTTC	0.461253156	0.461253156	TRAV21*01	TRAJ20*01	TRBV7-3*01	TRBD2*01	TRBJ2-1*01	CAVNGYKLSF_CASSLMAPERYNEQFF
ELT4972_A84	CH-3023	CIN	196	Late	Chronic	5896155	1085723	1248	77	Low	CAAGGPMNRDDKIIF	CASSYESQGAMGQPQHF	GCTGCCGGGGGGCCTATGAACAGAGATGACAAGATCATT	GCCAGCAGTTACGAGAGTCAGGGGGCAATGGGTCAGCCCCAGCAT	0.320814535	0.320814535	TRAV21*02	TRAJ30*01	TRBV6-6*01	TRBD1*01	TRBJ1-5*01	CAAGGPMNRDDKIIF_CASSYESQGAMGQPQHF
ELT4443_A206	CH-3023	CIN	84	Early	Chronic	3218	505014	1133	280	High	CAAGGSQGNLIF	CATSKLNPGDIQYF	GCCGCCGGAGGAAGCCAAGGAAATCTCATC	GCCACCAGCAAACTAAACCCGGGAGACATTCAGTAC	2.294400142	2.294400142	TRAV12-2*02	TRAJ42*01	TRBV15*02	TRBD2*02	TRBJ2-4*01	CAAGGSQGNLIF_CATSKLNPGDIQYF
KSK24.A10-2nd	Ch_3023	KSK	197	Late	Chronic	NA	NA	NA	20	Low	CAAHSGNTPLVF	CASSQTETSYEQYF	NA	NA	NA	NA	TRAV23/DV6*01	TRAJ29*01	TRBV27*01	TRBD1*01	TRBJ2-7*01	CAAHSGNTPLVF_CASSQTETSYEQYF
KSK24.H4-2nd	Ch_3023	KSK	197	Late	Chronic	NA	NA	NA	20	Low	CAAHSGNTPLVF	CASSQTETSYEQYF	NA	NA	NA	NA	TRAV23/DV6*01	TRAJ29*01	TRBV27*01	TRBD1*01	TRBJ2-7*01	CAAHSGNTPLVF_CASSQTETSYEQYF
KSK.C6-P2	Ch_3023	KSK	101	Early	Chronic	NA	NA	NA	241	High	CAAIPGSGGGADGLTF	CASSTKGGDTQYF	NA	NA	NA	NA	TRAV29/DV5*01	TRAJ45*01	TRBV2*01	TRBD1*01	TRBJ2-3*01	CAAIPGSGGGADGLTF_CASSTKGGDTQYF
KSK24.D2-2nd	Ch_3023	KSK	197	Late	Chronic	NA	NA	NA	20	Low	CAAIPGSGGGADGLTF	CASSTKGGDTQYF	NA	NA	NA	NA	TRAV29/DV5*01	TRAJ45*01	TRBV2*01	TRBD1*01	TRBJ2-3*01	CAAIPGSGGGADGLTF_CASSTKGGDTQYF
CAI5957A130	CH-4059	CIN	76.5	Early	Chronic	488992	210067	1099	NA	NA	CAARNTGFQKLVF	CASSHPMFSGNTIYF	GCAGCAAGGAACACAGGCTTTCAGAAACTTGTA	GCCAGCAGCCACCCCATGTTCTCTGGAAACACCATATAT	0.872548802	0.872548802	TRAV29/DV5*01	TRAJ8*01	TRBV3-1*01		TRBJ1-3*01	CAARNTGFQKLVF_CASSHPMFSGNTIYF
ELT4972_A52	CH-3023	CIN	134	Late	Chronic	2843176	201952	662	125	Low	CAASARGGSNYKLTF	CASSVEGANEQYF	GCAGCAAGCGCTCGGGGAGGTAGCAACTATAAACTGACA	GCCAGCAGCGTAGAGGGGGCCAACGAGCAGTAC	0.141064662	0.141064662	TRAV29/DV5*01	TRAJ53*01	TRBV9*01	TRBD1*01	TRBJ2-7*01	CAASARGGSNYKLTF_CASSVEGANEQYF
CAI5957A076	CH-4059	CIN	88.5	Early	Chronic	5906	264045	1579	NA	NA	CAASARGQAGTALIF	CASSEVPNEQFF	GCAGCAAGCGCGCGAGGACAGGCAGGAACTGCTCTGATC	GCCAGCAGTGAAGTCCCCAATGAGCAGTTC	0.61509671	0.61509671	TRAV29/DV5*01	TRAJ15*01	TRBV2*01		TRBJ2-1*01	CAASARGQAGTALIF_CASSEVPNEQFF
ELT4972_A95	CH-3023	CIN	196	Late	Chronic	5896155	724755	1243	77	Low	CAASDGQNFVF	CASSQDWQDVRTQYF	GCAGCAAGCGATGGTCAGAATTTTGTC	GCCAGCAGCCAAGACTGGCAGGACGTGCGTACGCAGTAT	0.273452476	0.273452476	TRAV29/DV5*01	TRAJ26*01	TRBV4-2*01		TRBJ2-3*01	CAASDGQNFVF_CASSQDWQDVRTQYF
ELT4443_A184	CH-3023	CIN	84	Early	Chronic	3218	568329	1325	280	High	CAASDRGGSNYKLTF	CASSVQGGNEQYF	GCAGCAAGCGATAGAGGAGGTAGCAACTATAAACTGACA	GCCAGCAGCGTACAAGGGGGCAACGAGCAGTAC	2.854133423	2.854133423	TRAV29/DV5*01	TRAJ53*01	TRBV9*01	TRBD1*01	TRBJ2-7*01	CAASDRGGSNYKLTF_CASSVQGGNEQYF
ELT4443_A84	CH-3023	KSK	84	Early	Chronic	3218	429778	1465	854	High	CAASEGETSGSRLTF	CAIQLVYEQFF	GCAGCAAGCGAGGGAGAAACCAGTGGCTCTAGGTTGACC	GCCATTCAACTAGTTTATGAGCAGTTC	0.784498714	0.784498714	TRAV29/DV5*01	TRAJ58*01	TRBV12-3*01	TRBD2*01	TRBJ2-1*01	CAASEGETSGSRLTF_CAIQLVYEQFF
ELT4443_A73	CH-3023	KSK	84	Early	Chronic	3218	528692	1372	854	High	CAASEGETSGSRLTF	CAIQLVYEQFF	GCAGCAAGCGAGGGAGAAACCAGTGGCTCTAGGTTGACC	GCCATTCAACTAGTTTATGAGCAGTTC	1.5672159	1.5672159	TRAV29/DV5*01	TRAJ58*01	TRBV12-3*01	TRBD2*01	TRBJ2-1*01	CAASEGETSGSRLTF_CAIQLVYEQFF
ELT4443_A130	CH-3023	KSK	84	Early	Chronic	3218	178732	1302	854	High	CAASEGETSGSRLTF	CAIQLVYEQFF	GCAGCAAGCGAGGGAGAAACCAGTGGCTCTAGGTTGACC	GCCATTCAACTAGTTTATGAGCAGTTC	0.593783255	0.593783255	TRAV29/DV5*01	TRAJ58*01	TRBV12-3*01	TRBD2*01	TRBJ2-1*01	CAASEGETSGSRLTF_CAIQLVYEQFF
ELT4443_A111	CH-3023	KSK	84	Early	Chronic	3218	299371	944	854	High	CAASEGETSGSRLTF	CAIQLVYEQFF	GCAGCAAGCGAGGGAGAAACCAGTGGCTCTAGGTTGACC	GCCATTCAACTAGTTTATGAGCAGTTC	2.965632947	2.965632947	TRAV29/DV5*01	TRAJ58*01	TRBV12-3*01	TRBD2*01	TRBJ2-1*01	CAASEGETSGSRLTF_CAIQLVYEQFF
KSK24.E6-2nd	Ch_3023	KSK	197	Late	Chronic	NA	NA	NA	20	Low	CAASGNDAGNMLTF	CASSYPGQQETQYF	NA	NA	NA	NA	TRAV29/DV5*01	TRAJ39*01	TRBV12-3*01	TRBD1*01	TRBJ2-5*01	CAASGNDAGNMLTF_CASSYPGQQETQYF
ELT4443_A101	CH-3023	KSK	84	Early	Chronic	3218	381207	1338	854	High	CAASGNNAGNMLTF	CASSYPGQQETQYF	GCAGCAAGCGGGAATAATGCAGGCAACATGCTCACC	GCCAGCAGCTACCCGGGACAGCAAGAGACCCAGTAC	2.915025388	2.915025388	TRAV29/DV5*01	TRAJ39*01	TRBV12-3*01	TRBD1*01	TRBJ2-5*01	CAASGNNAGNMLTF_CASSYPGQQETQYF
G9	Ch_3023	KSK	101	Early	Chronic	NA	NA	NA	241	High	CAASGNNAGNMLTF	CASSYPGQQETQYF	NA	NA	NA	NA	TRAV29/DV5*01	TRAJ39*01	TRBV12-3*01	TRBD1*01	TRBJ2-5*01	CAASGNNAGNMLTF_CASSYPGQQETQYF
KSK24.A9-2nd	Ch_3023	KSK	197	Late	Chronic	NA	NA	NA	20	Low	CAASGNNAGNMLTF	CASSYPGQQETQYF	NA	NA	NA	NA	TRAV29/DV5*01	TRAJ39*01	TRBV12-3*01	TRBD1*01	TRBJ2-5*01	CAASGNNAGNMLTF_CASSYPGQQETQYF
ELT4972_A71	CH-3023	CIN	196	Late	Chronic	5896155	1159332	1646	77	Low	CAASIDSGYALNF	CASSSYNEQFF	GCAGCAAGCATCGATTCCGGGTATGCACTCAAC	GCCAGCAGCTCTTACAATGAGCAGTTC	0.157965393	0.157965393	TRAV23/DV6*01	TRAJ41*01	TRBV11-2*01		TRBJ2-1*01	CAASIDSGYALNF_CASSSYNEQFF
ELT4972_A28	CH-3023	CIN	134	Late	Chronic	2843176	134128	1129	125	Low	CAASIDSGYALNF	CASSSYNEQFF	GCAGCAAGCATAGATTCCGGGTATGCACTCAAC	GCCAGCAGCTCGTACAATGAGCAGTTC	0.051482767	0.051482767	TRAV23/DV6*01	TRAJ41*01	TRBV11-2*01		TRBJ2-1*01	CAASIDSGYALNF_CASSSYNEQFF
ELT4972_A93	CH-3023	CIN	196	Late	Chronic	5896155	1025438	1641	77	Low	CAASMDSNYQLIW	CASSSFGTAGEAFF	GCAGCAAGTATGGATAGCAACTATCAGTTAATC	GCCAGCAGCTCCTTCGGGACAGCTGGTGAAGCTTTC	1.099009277	1.099009277	TRAV13-1*02	TRAJ33*01	TRBV11-2*01	TRBD1*01	TRBJ1-1*01	CAASMDSNYQLIW_CASSSFGTAGEAFF
ELT4443_A165	CH-3023	CIN	84	Early	Chronic	3218	364500	901	280	High	CAASPSGAGNMLTF	CASSQLTTGTFTGELFF	GCAGCAAGCCCCTCCGGGGCAGGCAACATGCTCACC	GCCAGCAGCCAACTCACGACCGGGACTTTCACCGGGGAGCTGTTT	2.52427151	2.52427151	TRAV29/DV5*01	TRAJ39*01	TRBV28*01	TRBD2*01	TRBJ2-2*01	CAASPSGAGNMLTF_CASSQLTTGTFTGELFF
ELT4972_A55	CH-3023	CIN	196	Late	Chronic	5896155	1084433	1529	77	Low	CAASWSGGFKTIF	CASSIDVGKNTEAFF	GCAGCAAGCTGGTCTGGAGGCTTCAAAACTATC	GCCAGTAGTATTGACGTCGGTAAGAACACTGAAGCTTTC	0.873032842	0.873032842	TRAV29/DV5*01	TRAJ9*01	TRBV19*01		TRBJ1-1*01	CAASWSGGFKTIF_CASSIDVGKNTEAFF
CAI5957A286	CH-3023	KSK	196	Late	Chronic	5896155	412084	933	20	Low	CAASWSGGGADGLTF	CASSPTPTDHYNEQFF	GCAGCAAGTTGGTCAGGAGGAGGTGCTGACGGACTCACC	GCCAGCAGCCCGACCCCCACGGACCACTACAATGAGCAGTTC	1.564821457	1.564821457	TRAV13-1*02	TRAJ45*01	TRBV7-6*01		TRBJ2-1*01	CAASWSGGGADGLTF_CASSPTPTDHYNEQFF
ELT4443_A144	CH-3023	CIN	84	Early	Chronic	3218	185980	1073	280	High	CAEDNNARLMF	CSARDATGNGYTF	GCAGAAGATAACAATGCCAGACTCATG	AGTGCTAGAGATGCGACAGGGAATGGCTACACC	5.776354157	5.776354157	TRAV5*01	TRAJ31*01	TRBV20-1*01	TRBD1*01	TRBJ1-2*01	CAEDNNARLMF_CSARDATGNGYTF
ELT4972_A80	CH-3023	CIN	196	Late	Chronic	5896155	901026	1057	77	Low	CAEGGGNMLTF	CATSPEENTGELFF	GCAGAGGGAGGGGGCAACATGCTCACC	GCCACCAGCCCTGAAGAGAACACCGGGGAGCTGTTT	0.330102117	0.330102117	TRAV5*01	TRAJ39*01	TRBV15*02		TRBJ2-2*01	CAEGGGNMLTF_CATSPEENTGELFF
CAI5957A118	CH-4059	CIN	88.5	Early	Chronic	5906	397506	1211	NA	NA	CAEGGGRRALTF	CASSQERGSEPLF	GCAGAGGGCGGGGGCAGGAGAGCACTTACT	GCCAGCAGCCAAGAGAGGGGCTCCGAACCCCTC	0.517706731	0.517706731	TRAV5*01	TRAJ5*01	TRBV4-2*01	TRBD1*01	TRBJ1-6*02	CAEGGGRRALTF_CASSQERGSEPLF
CIN.H9	Ch_3023	CIN	197	Late	Chronic	NA	NA	NA	77	Low	CAEIRDDKIIF	CATSRVGQANGYTF	NA	NA	NA	NA	TRAV22*01	TRAJ30*01	TRBV15*02	TRBD1*01	TRBJ1-2*01	CAEIRDDKIIF_CATSRVGQANGYTF
ELT4443_A68	CH-3023	KSK	84	Early	Chronic	3218	567098	1182	854	High	CAENIGDYKLSF	CASSLGTGTGHEPQHF	GCAGAGAATATCGGCGACTACAAGCTCAGC	GCCAGCAGCTTAGGGACCGGGACAGGGCACGAGCCCCAGCAT	3.283442943	3.283442943	TRAV13-2*01	TRAJ20*01	TRBV7-8*01	TRBD1*01	TRBJ1-5*01	CAENIGDYKLSF_CASSLGTGTGHEPQHF
CAI5957A087	CH-4059	CIN	88.5	Early	Chronic	5906	382010	1085	NA	NA	CAENTYNQGGKLIF	CASSVGGGNTEAFF	GCAGAGAATACTTATAACCAGGGAGGAAAGCTTATC	GCCAGCAGCGTAGGAGGTGGGAACACTGAAGCTTTC	0.816932413	0.816932413	TRAV13-2*01	TRAJ23*01	TRBV9*01		TRBJ1-1*01	CAENTYNQGGKLIF_CASSVGGGNTEAFF
ELT4972_A97	CH-3023	CIN	196	Late	Chronic	5896155	908009	1717	77	Low	CAEQTDKLIF	CASSVVGNEQFF	GCAGAGCAAACCGACAAGCTCATC	GCCAGCAGCGTAGTAGGGAATGAGCAGTTC	1.172906108	1.172906108	TRAV5*01	TRAJ34*01	TRBV9*01		TRBJ2-1*01	CAEQTDKLIF_CASSVVGNEQFF
ELT4972_A381	CH-3256	HYP	58	Early	Chronic	19188762	802924	1468	750	High	CAMREGLDDMRF	CASSLGRAGYGETQYF	GCAATGAGAGAGGGCCTCGACGACATGCGC	GCCAGCAGTCTCGGCCGGGCAGGGTATGGAGAGACCCAGTAC	1.984785231	1.984785231	TRAV14/DV4*02	TRAJ43*01	TRBV12-4*01	TRBD1*01	TRBJ2-5*01	CAMREGLDDMRF_CASSLGRAGYGETQYF
ELT4972_A380	CH-3256	HYP	58	Early	Chronic	19188762	818779	1551	750	High	CAMREGLDDMRF	CASSLGRAGYGETQYF	GCAATGAGAGAGGGCCTCGACGACATGCGC	GCCAGCAGTCTCGGCCGGGCAGGGTATGGAGAGACCCAGTAC	0.537843096	0.537843096	TRAV14/DV4*02	TRAJ43*01	TRBV12-4*01	TRBD1*01	TRBJ2-5*01	CAMREGLDDMRF_CASSLGRAGYGETQYF
KSK.G3	Ch_3023	KSK	75	Early	Chronic	NA	NA	NA	854	High	CAESDGQNFVF	CASSPGQVGDQPQHF	NA	NA	NA	NA	TRAV5*01	TRAJ26*01	TRBV6-6*01	TRBD1*01	TRBJ1-5*01	CAESDGQNFVF_CASSPGQVGDQPQHF
ELT4972_A379	CH-3256	HYP	58	Early	Chronic	19188762	952596	1651	750	High	CAMREGLDDMRF	CASSLGRAGYGETQYF	GCAATGAGAGAGGGCCTCGACGACATGCGC	GCCAGCAGTCTCGGCCGGGCAGGGTATGGAGAGACCCAGTAC	0.129114119	0.129114119	TRAV14/DV4*02	TRAJ43*01	TRBV12-4*01	TRBD1*01	TRBJ2-5*01	CAMREGLDDMRF_CASSLGRAGYGETQYF
ELT4972_A378	CH-3256	HYP	58	Early	Chronic	19188762	1017048	1468	750	High	CAMREGLDDMRF	CASSLGRAGYGETQYF	GCAATGAGAGAGGGCCTCGACGACATGCGC	GCCAGCAGTCTCGGCCGGGCAGGGTATGGAGAGACCCAGTAC	0.321459191	0.321459191	TRAV14/DV4*02	TRAJ43*01	TRBV12-4*01	TRBD1*01	TRBJ2-5*01	CAMREGLDDMRF_CASSLGRAGYGETQYF
ELT4972_A377	CH-3256	HYP	58	Early	Chronic	19188762	1305093	1336	750	High	NA	CASSLGRAGYGETQYF	NA	GCCAGCAGTCTCGGCCGGGCAGGGTATGGAGAGACCCAGTAC	NA	NA	NA	NA	TRBV12-4*01	TRBD1*01	TRBJ2-5*01	CASSLGRAGYGETQYF
ELT4972_A376	CH-3256	HYP	58	Early	Chronic	19188762	718045	1484	750	High	CAMREGLDDMRF	CASSLGRAGYGETQYF	GCAATGAGAGAGGGCCTCGACGACATGCGC	GCCAGCAGTCTCGGCCGGGCAGGGTATGGAGAGACCCAGTAC	1.052015256	1.052015256	TRAV14/DV4*02	TRAJ43*01	TRBV12-4*01	TRBD1*01	TRBJ2-5*01	CAMREGLDDMRF_CASSLGRAGYGETQYF
ELT4972_A375	CH-3256	HYP	58	Early	Chronic	19188762	915592	1547	750	High	CAMREGLDDMRF	CASSLGRAGYGETQYF	GCAATGAGAGAGGGCCTCGACGACATGCGC	GCCAGCAGTCTCGGCCGGGCAGGGTATGGAGAGACCCAGTAC	0.167500318	0.167500318	TRAV14/DV4*02	TRAJ43*01	TRBV12-4*01	TRBD1*01	TRBJ2-5*01	CAMREGLDDMRF_CASSLGRAGYGETQYF
ELT4972_A374	CH-3256	HYP	58	Early	Chronic	19188762	658829	1404	750	High	NA	CASSLGRAGYGETQYF	NA	GCCAGCAGTCTCGGCCGGGCAGGGTATGGAGAGACCCAGTAC	NA	NA	NA	NA	TRBV12-4*01	TRBD1*01	TRBJ2-5*01	CASSLGRAGYGETQYF
ELT4972_A373	CH-3256	HYP	58	Early	Chronic	19188762	1007240	1499	750	High	CAMREGLDDMRF	CASSLGRAGYGETQYF	GCAATGAGAGAGGGCCTCGACGACATGCGC	GCCAGCAGTCTCGGCCGGGCAGGGTATGGAGAGACCCAGTAC	1.194635044	1.194635044	TRAV14/DV4*02	TRAJ43*01	TRBV12-4*01	TRBD1*01	TRBJ2-5*01	CAMREGLDDMRF_CASSLGRAGYGETQYF
ELT4972_A372	CH-3256	HYP	58	Early	Chronic	19188762	954579	1463	750	High	CAMREGLDDMRF	CASSLGRAGYGETQYF	GCAATGAGAGAGGGCCTCGACGACATGCGC	GCCAGCAGTCTCGGCCGGGCAGGGTATGGAGAGACCCAGTAC	1.292131187	1.292131187	TRAV14/DV4*02	TRAJ43*01	TRBV12-4*01	TRBD1*01	TRBJ2-5*01	CAMREGLDDMRF_CASSLGRAGYGETQYF
ELT4972_A371	CH-3256	HYP	58	Early	Chronic	19188762	1377866	1784	750	High	CAMREGLDDMRF	CASSLGRAGYGETQYF	GCAATGAGAGAGGGCCTCGACGACATGCGC	GCCAGCAGTCTCGGCCGGGCAGGGTATGGAGAGACCCAGTAC	0.020748196	0.020748196	TRAV14/DV4*02	TRAJ43*01	TRBV12-4*01	TRBD1*01	TRBJ2-5*01	CAMREGLDDMRF_CASSLGRAGYGETQYF
ELT4972_A370	CH-3256	HYP	58	Early	Chronic	19188762	1204316	1637	750	High	NA	CASSLGRAGYGETQYF	NA	GCCAGCAGTCTCGGCCGGGCAGGGTATGGAGAGACCCAGTAC	NA	NA	NA	NA	TRBV12-4*01	TRBD1*01	TRBJ2-5*01	CASSLGRAGYGETQYF
ELT4443_A142	CH-3023	CIN	84	Early	Chronic	3218	245637	889	280	High	CAESGGNTGKLIF	CASSLVQNTEAFF	GCAGAGAGTGGGGGCAACACAGGCAAACTAATC	GCCAGCAGCTTAGTACAGAACACTGAAGCTTTC	0.076956701	0.076956701	TRAV5*01	TRAJ37*01	TRBV5-1*01		TRBJ1-1*01	CAESGGNTGKLIF_CASSLVQNTEAFF
ELT4972_A369	CH-3256	HYP	58	Early	Chronic	19188762	1110176	1674	750	High	CAMREGLDDMRF	CASSLGRAGYGETQYF	GCAATGAGAGAGGGCCTCGACGACATGCGC	GCCAGCAGTCTCGGCCGGGCAGGGTATGGAGAGACCCAGTAC	0.789114871	0.789114871	TRAV14/DV4*02	TRAJ43*01	TRBV12-4*01	TRBD1*01	TRBJ2-5*01	CAMREGLDDMRF_CASSLGRAGYGETQYF
ELT4972_A368	CH-3256	HYP	58	Early	Chronic	19188762	1094621	1632	750	High	CAMREGLDDMRF	CASSLGRAGYGETQYF	GCAATGAGAGAGGGCCTCGACGACATGCGC	GCCAGCAGTCTCGGCCGGGCAGGGTATGGAGAGACCCAGTAC	0.119025392	0.119025392	TRAV14/DV4*02	TRAJ43*01	TRBV12-4*01	TRBD1*01	TRBJ2-5*01	CAMREGLDDMRF_CASSLGRAGYGETQYF
ELT4972_A365	CH-3221	GPR	523.5	Late	Chronic	200219	1393247	1196	NA	NA	CVAGSARQLTF	CASSLQTGGGLSGNTIYF	GTTGCTGGTTCTGCAAGGCAACTGACC	GCCAGCAGCCTACAAACCGGGGGAGGGCTCTCTGGAAACACCATATAT	0.399231462	0.399231462	TRAV8-2*01	TRAJ22*01	TRBV4-1*01	TRBD2*02	TRBJ1-3*01	CVAGSARQLTF_CASSLQTGGGLSGNTIYF
ELT4972_A364	CH-3221	GPR	523.5	Late	Chronic	200219	843036	982	NA	NA	CAGHRFNNDMRF	CASSPGTGGRYNEQFF	GCAGGGCACCGCTTTAACAATGACATGCGC	GCCAGCAGTCCAGGGACAGGGGGTAGATACAATGAGCAGTTC	0.459730127	0.459730127	TRAV25*01	TRAJ43*01	TRBV27*01	TRBD1*01	TRBJ2-1*01	CAGHRFNNDMRF_CASSPGTGGRYNEQFF
ELT4972_A363	CH-3221	GPR	523.5	Late	Chronic	200219	913394	1087	NA	NA	CAGHRFNNDMRF	CASSPGTGGRYNEQFF	GCAGGGCACCGCTTTAACAATGACATGCGC	GCCAGCAGTCCAGGGACAGGGGGTAGATACAATGAGCAGTTC	1.060144217	1.060144217	TRAV25*01	TRAJ43*01	TRBV27*01	TRBD1*01	TRBJ2-1*01	CAGHRFNNDMRF_CASSPGTGGRYNEQFF
ELT4972_A362	CH-3221	GPR	523.5	Late	Chronic	200219	1168258	984	NA	NA	CAGHRFNNDMRF	CASSPGTGGRYNEQFF	GCAGGGCACCGCTTTAACAATGACATGCGC	GCCAGCAGTCCAGGGACAGGGGGTAGATACAATGAGCAGTTC	0.800417502	0.800417502	TRAV25*01	TRAJ43*01	TRBV27*01	TRBD1*01	TRBJ2-1*01	CAGHRFNNDMRF_CASSPGTGGRYNEQFF
ELT4972_A361	CH-3221	GPR	523.5	Late	Chronic	200219	1046625	1232	NA	NA	NA	CASSVSGTGDTDEQFF	NA	GCCAGCAGCGTTTCCGGGACAGGGGATACCGATGAGCAGTTC	NA	NA	NA	NA	TRBV9*01	TRBD1*01	TRBJ2-1*01	CASSVSGTGDTDEQFF
ELT4972_A360	CH-3221	GPR	523.5	Late	Chronic	200219	1401541	1404	NA	NA	CATAGYNTDKLIF	CASSVSGTGDTDEQFF	GCTACGGCCGGTTATAACACCGACAAGCTCATC	GCCAGCAGCGTTTCCGGGACAGGGGATACCGATGAGCAGTTC	0.701321785	0.701321785	TRAV17*01	TRAJ34*01	TRBV9*01	TRBD1*01	TRBJ2-1*01	CATAGYNTDKLIF_CASSVSGTGDTDEQFF
CAI5957A150	CH-4059	CIN	76.5	Early	Chronic	488992	233554	1150	NA	NA	CAESGGNTPLVF	CASSDSRLSPLIVTGELFF	GCAGAGTCGGGAGGAAACACACCTCTTGTC	GCCAGCAGCGATTCGAGGCTATCCCCTCTTATCGTCACCGGGGAGCTGTTT	2.082033304	2.082033304	TRAV5*01	TRAJ29*01	TRBV27*01		TRBJ2-2*01	CAESGGNTPLVF_CASSDSRLSPLIVTGELFF
ELT4972_A359	CH-3221	GPR	523.5	Late	Chronic	200219	1310524	1154	NA	NA	NA	CASSPGTGGRYNEQFF	NA	GCCAGCAGTCCAGGGACAGGGGGTAGATACAATGAGCAGTTC	NA	NA	NA	NA	TRBV27*01	TRBD1*01	TRBJ2-1*01	CASSPGTGGRYNEQFF
ELT4972_A358	CH-3221	GPR	523.5	Late	Chronic	200219	1065859	1167	NA	NA	CATAGYNTDKLIF	CASSVSGTGDTDEQFF	GCTACGGCCGGTTATAACACCGACAAGCTCATC	GCCAGCAGCGTTTCCGGGACAGGGGATACCGATGAGCAGTTC	0.672534826	0.672534826	TRAV17*01	TRAJ34*01	TRBV9*01	TRBD1*01	TRBJ2-1*01	CATAGYNTDKLIF_CASSVSGTGDTDEQFF
ELT4972_A357	CH-3221	GPR	523.5	Late	Chronic	200219	842356	1322	NA	NA	CATAGYNTDKLIF	CASSVSGTGDTDEQFF	GCTACGGCCGGTTATAACACCGACAAGCTCATC	GCCAGCAGCGTTTCCGGGACAGGGGATACCGATGAGCAGTTC	0.569881516	0.569881516	TRAV17*01	TRAJ34*01	TRBV9*01	TRBD1*01	TRBJ2-1*01	CATAGYNTDKLIF_CASSVSGTGDTDEQFF
ELT4972_A356	CH-3221	GPR	523.5	Late	Chronic	200219	636829	962	NA	NA	NA	CASSPGTGGRYNEQFF	NA	GCCAGCAGTCCAGGGACAGGGGGTAGATACAATGAGCAGTTC	NA	NA	NA	NA	TRBV27*01	TRBD1*01	TRBJ2-1*01	CASSPGTGGRYNEQFF
ELT4972_A355	CH-3221	GPR	523.5	Late	Chronic	200219	623455	1155	NA	NA	CAVRAIFSGGYNKLIF	CASRPPHGNTEAFF	GCTGTGAGAGCCATCTTTTCTGGTGGCTACAATAAGCTGATT	GCCAGCAGACCGCCACATGGAAACACTGAAGCTTTC	0.403532767	0.403532767	TRAV3*01	TRAJ4*01	TRBV27*01		TRBJ1-1*01	CAVRAIFSGGYNKLIF_CASRPPHGNTEAFF
ELT4972_A354	CH-3221	GPR	523.5	Late	Chronic	200219	739565	1233	NA	NA	CATAGYNTDKLIF	CASSVSGTGDTDEQFF	GCTACGGCCGGTTATAACACCGACAAGCTCATC	GCCAGCAGCGTTTCCGGGACAGGGGATACCGATGAGCAGTTC	1.322882526	1.322882526	TRAV17*01	TRAJ34*01	TRBV9*01	TRBD1*01	TRBJ2-1*01	CATAGYNTDKLIF_CASSVSGTGDTDEQFF
ELT4972_A353	CH-3221	GPR	523.5	Late	Chronic	200219	747219	1500	NA	NA	CAAGFYGGSQGNLIF	CASSYYGQGAAYEQYF	GCAGCAGGGTTTTATGGAGGAAGCCAAGGAAATCTCATC	GCCAGCAGTTACTACGGACAGGGGGCCGCCTACGAGCAGTAC	5.135138908	5.135138908	TRAV23/DV6*01	TRAJ42*01	TRBV6-5*01	TRBD1*01	TRBJ2-7*01	CAAGFYGGSQGNLIF_CASSYYGQGAAYEQYF
ELT4972_A352	CH-3221	GPR	523.5	Late	Chronic	200219	1054174	957	NA	NA	NA	NA	NA	NA	NA	NA	NA	NA	NA	NA	NA
ELT4972_A351	CH-3221	GPR	523.5	Late	Chronic	200219	990487	1116	NA	NA	CATAGYNTDKLIF	CASSVSGTGDTDEQFF	GCTACGGCCGGTTATAACACCGACAAGCTCATC	GCCAGCAGCGTTTCCGGGACAGGGGATACCGATGAGCAGTTC	0.854539886	0.854539886	TRAV17*01	TRAJ34*01	TRBV9*01	TRBD1*01	TRBJ2-1*01	CATAGYNTDKLIF_CASSVSGTGDTDEQFF
ELT4972_A350	CH-3221	GPR	523.5	Late	Chronic	200219	763403	953	NA	NA	NA	CASSPGTGGRYNEQFF	NA	GCCAGCAGTCCAGGGACAGGGGGTAGATACAATGAGCAGTTC	NA	NA	NA	NA	TRBV27*01	TRBD1*01	TRBJ2-1*01	CASSPGTGGRYNEQFF
ELT4972_A349	CH-3221	GPR	523.5	Late	Chronic	200219	757287	1244	NA	NA	CAGHRFNNDMRF	CASSPGTGGRYNEQFF	GCAGGGCACCGCTTTAACAATGACATGCGC	GCCAGCAGTCCAGGGACAGGGGGTAGATACAATGAGCAGTTC	0.799252684	0.799252684	TRAV25*01	TRAJ43*01	TRBV27*01	TRBD1*01	TRBJ2-1*01	CAGHRFNNDMRF_CASSPGTGGRYNEQFF
ELT4972_A348	CH-3221	GPR	523.5	Late	Chronic	200219	879575	1033	NA	NA	CATAGYNTDKLIF	CASSVSGTGDTDEQFF	GCTACGGCCGGTTATAACACCGACAAGCTCATC	GCCAGCAGCGTTTCCGGGACAGGGGATACCGATGAGCAGTTC	3.081209709	3.081209709	TRAV17*01	TRAJ34*01	TRBV9*01	TRBD1*01	TRBJ2-1*01	CATAGYNTDKLIF_CASSVSGTGDTDEQFF
ELT4972_A347	CH-3221	GPR	523.5	Late	Chronic	200219	649901	1482	NA	NA	CAGHRFNNDMRF	CASSPGTGGRYNEQFF	GCAGGGCACCGCTTTAACAATGACATGCGC	GCCAGCAGTCCAGGGACAGGGGGTAGATACAATGAGCAGTTC	0.687136053	0.687136053	TRAV25*01	TRAJ43*01	TRBV27*01	TRBD1*01	TRBJ2-1*01	CAGHRFNNDMRF_CASSPGTGGRYNEQFF
ELT4972_A346	CH-3221	GPR	523.5	Late	Chronic	200219	781359	1649	NA	NA	NA	CASSPGTGGRYNEQFF	NA	GCCAGCAGTCCAGGGACAGGGGGTAGATACAATGAGCAGTTC	NA	NA	NA	NA	TRBV27*01	TRBD1*01	TRBJ2-1*01	CASSPGTGGRYNEQFF
ELT4972_A345	CH-3221	GPR	523.5	Late	Chronic	200219	795190	1029	NA	NA	NA	CASSPGTGGRYNEQFF	NA	GCCAGCAGTCCAGGGACAGGGGGTAGATACAATGAGCAGTTC	NA	NA	NA	NA	TRBV27*01	TRBD1*01	TRBJ2-1*01	CASSPGTGGRYNEQFF
ELT4972_A344	CH-3221	GPR	523.5	Late	Chronic	200219	711307	1065	NA	NA	CATAGYNTDKLIF	CASSVSGTGDTDEQFF	GCTACGGCCGGTTATAACACCGACAAGCTCATC	GCCAGCAGCGTTTCCGGGACAGGGGATACCGATGAGCAGTTC	0.322005313	0.322005313	TRAV17*01	TRAJ34*01	TRBV9*01	TRBD1*01	TRBJ2-1*01	CATAGYNTDKLIF_CASSVSGTGDTDEQFF
ELT4972_A343	CH-3221	GPR	523.5	Late	Chronic	200219	908432	1511	NA	NA	CAGHRFNNDMRF	CASSPGTGGRYNEQFF	GCAGGGCACCGCTTTAACAATGACATGCGC	GCCAGCAGTCCAGGGACAGGGGGTAGATACAATGAGCAGTTC	1.181413642	1.181413642	TRAV25*01	TRAJ43*01	TRBV27*01	TRBD1*01	TRBJ2-1*01	CAGHRFNNDMRF_CASSPGTGGRYNEQFF
ELT4972_A342	CH-3221	GPR	523.5	Late	Chronic	200219	738153	1026	NA	NA	CATAGYNTDKLIF	CASSVSGTGDTDEQFF	GCTACGGCCGGTTATAACACCGACAAGCTCATC	GCCAGCAGCGTTTCCGGGACAGGGGATACCGATGAGCAGTTC	0.602196793	0.602196793	TRAV17*01	TRAJ34*01	TRBV9*01	TRBD1*01	TRBJ2-1*01	CATAGYNTDKLIF_CASSVSGTGDTDEQFF
ELT4972_A341	CH-3221	GPR	523.5	Late	Chronic	200219	709351	1082	NA	NA	CATAGYNTDKLIF	CASSVSGTGDTDEQFF	GCTACGGCCGGTTATAACACCGACAAGCTCATC	GCCAGCAGCGTTTCCGGGACAGGGGATACCGATGAGCAGTTC	1.102954953	1.102954953	TRAV17*01	TRAJ34*01	TRBV9*01	TRBD1*01	TRBJ2-1*01	CATAGYNTDKLIF_CASSVSGTGDTDEQFF
ELT4972_A340	CH-3221	GPR	523.5	Late	Chronic	200219	600732	1980	NA	NA	CAMRENFKAAGNKLTF	CASSLEADRHNSPLHF	GCAATGAGAGAGAATTTCAAAGCTGCAGGCAACAAGCTAACT	GCCAGCAGCTTGGAAGCGGACAGACATAATTCACCCCTCCAC	0.636221842	0.636221842	TRAV14/DV4*02	TRAJ17*01	TRBV5-6*01	TRBD1*01	TRBJ1-6*02	CAMRENFKAAGNKLTF_CASSLEADRHNSPLHF
ELT4972_A125	CH-3023	CIN	196	Late	Chronic	5896155	755259	2082	77	Low	CAESGGSQGNLIF	CATSRVTPNTEAFF	GCAGAGAGTGGAGGAAGCCAAGGAAATCTCATC	GCCACCAGCAGAGTGACACCGAACACTGAAGCTTTC	0.33217485	0.33217485	TRAV5*01	TRAJ42*01	TRBV15*02		TRBJ1-1*01	CAESGGSQGNLIF_CATSRVTPNTEAFF
ELT4972_A339	CH-3221	GPR	523.5	Late	Chronic	200219	599248	2200	NA	NA	CAGRHNTNAGKSTF	CASSPGTGGWNQPQHF	GCAGGGCGACATAACACCAATGCAGGCAAATCAACC	GCCAGCAGTCCCGGGACAGGGGGTTGGAATCAGCCCCAGCAT	0.711614388	0.711614388	TRAV25*01	TRAJ27*01	TRBV27*01	TRBD1*01	TRBJ1-5*01	CAGRHNTNAGKSTF_CASSPGTGGWNQPQHF
ELT4972_A338	CH-3221	GPR	523.5	Late	Chronic	200219	808139	1868	NA	NA	CATAGYNTDKLIF	CASSVSGTGDTDEQFF	GCTACGGCCGGTTATAACACCGACAAGCTCATC	GCCAGCAGCGTTTCCGGGACAGGGGATACCGATGAGCAGTTC	0.174676383	0.174676383	TRAV17*01	TRAJ34*01	TRBV9*01	TRBD1*01	TRBJ2-1*01	CATAGYNTDKLIF_CASSVSGTGDTDEQFF
ELT4972_A337	CH-3221	GPR	523.5	Late	Chronic	200219	653974	1103	NA	NA	NA	CASSPGTGGRYNEQFF	NA	GCCAGCAGTCCAGGGACAGGGGGTAGATACAATGAGCAGTTC	NA	NA	NA	NA	TRBV27*01	TRBD1*01	TRBJ2-1*01	CASSPGTGGRYNEQFF
ELT4972_A336	CH-3221	GPR	523.5	Late	Chronic	200219	826373	2249	NA	NA	CAGHRFNNDMRF	CASSPGTGGRYNEQFF	GCAGGGCACCGCTTTAACAATGACATGCGC	GCCAGCAGTCCAGGGACAGGGGGTAGATACAATGAGCAGTTC	0.167541898	0.167541898	TRAV25*01	TRAJ43*01	TRBV27*01	TRBD1*01	TRBJ2-1*01	CAGHRFNNDMRF_CASSPGTGGRYNEQFF
ELT4972_A335	CH-3221	GPR	523.5	Late	Chronic	200219	816585	2673	NA	NA	CAGRHNTNAGKSTF	CASSPGTGGWNQPQHF	GCAGGGCGACATAACACCAATGCAGGCAAATCAACC	GCCAGCAGTCCCGGGACAGGGGGTTGGAATCAGCCCCAGCAT	0.523709423	0.523709423	TRAV25*01	TRAJ27*01	TRBV27*01	TRBD1*01	TRBJ1-5*01	CAGRHNTNAGKSTF_CASSPGTGGWNQPQHF
ELT4972_A334	CH-3221	GPR	523.5	Late	Chronic	200219	775984	2070	NA	NA	CAGRHNTNAGKSTF	CASSPGTGGWNQPQHF	GCAGGGCGACATAACACCAATGCAGGCAAATCAACC	GCCAGCAGTCCCGGGACAGGGGGTTGGAATCAGCCCCAGCAT	1.071937794	1.071937794	TRAV25*01	TRAJ27*01	TRBV27*01	TRBD1*01	TRBJ1-5*01	CAGRHNTNAGKSTF_CASSPGTGGWNQPQHF
ELT4972_A333	CH-3221	GPR	46.5	Early	Chronic	315892	833731	2265	NA	NA	CAGHRFNNDMRF	CASSPGTGGRYNEQFF	GCAGGGCACCGCTTTAACAATGACATGCGC	GCCAGCAGTCCAGGGACAGGGGGTAGATACAATGAGCAGTTC	0.367301463	0.367301463	TRAV25*01	TRAJ43*01	TRBV27*01	TRBD1*01	TRBJ2-1*01	CAGHRFNNDMRF_CASSPGTGGRYNEQFF
ELT4972_A332	CH-3221	GPR	46.5	Early	Chronic	315892	506581	1429	NA	NA	CVAGSARQLTF	CASSLQTGGGLSGNTIYF	GTTGCTGGTTCTGCAAGGCAACTGACC	GCCAGCAGCCTACAAACCGGGGGAGGGCTCTCTGGAAACACCATATAT	1.870856083	1.870856083	TRAV8-2*01	TRAJ22*01	TRBV4-1*01	TRBD2*02	TRBJ1-3*01	CVAGSARQLTF_CASSLQTGGGLSGNTIYF
ELT4972_A331	CH-3221	GPR	46.5	Early	Chronic	315892	593452	1007	NA	NA	CAVPGGSYIPTF	CASSYSTADEKLFF	GCTGTTCCAGGAGGAAGCTACATACCTACA	GCCAGCAGTTACTCGACAGCCGACGAAAAACTGTTT	1.868934323	1.868934323	TRAV21*01	TRAJ6*01	TRBV12-3*01	TRBD1*01	TRBJ1-4*01	CAVPGGSYIPTF_CASSYSTADEKLFF
ELT4972_A330	CH-3221	GPR	46.5	Early	Chronic	315892	751341	1580	NA	NA	CAGHRFNNDMRF	CASSPGTGGRYNEQFF	GCAGGGCACCGCTTTAACAATGACATGCGC	GCCAGCAGTCCAGGGACAGGGGGTAGATACAATGAGCAGTTC	0.684155847	0.684155847	TRAV25*01	TRAJ43*01	TRBV27*01	TRBD1*01	TRBJ2-1*01	CAGHRFNNDMRF_CASSPGTGGRYNEQFF
ELT4443_A158	CH-3023	CIN	84	Early	Chronic	3218	558901	1115	280	High	CAESGGYQKVTF	CASSQETSTEAFF	GCAGAGAGTGGGGGTTACCAGAAAGTTACC	GCCAGCAGCCAAGAAACGTCCACTGAAGCTTTC	5.228254833	5.228254833	TRAV5*01	TRAJ13*01	TRBV4-2*01		TRBJ1-1*01	CAESGGYQKVTF_CASSQETSTEAFF
ELT4972_A329	CH-3221	GPR	46.5	Early	Chronic	315892	755154	1055	NA	NA	CAGHRFNNDMRF	CASSPGTGGRYNEQFF	GCAGGGCACCGCTTTAACAATGACATGCGC	GCCAGCAGTCCAGGGACAGGGGGTAGATACAATGAGCAGTTC	8.18174152	8.18174152	TRAV25*01	TRAJ43*01	TRBV27*01	TRBD1*01	TRBJ2-1*01	CAGHRFNNDMRF_CASSPGTGGRYNEQFF
ELT4972_A328	CH-3221	GPR	46.5	Early	Chronic	315892	663168	806	NA	NA	NA	CASSPGTGGRYNEQFF	NA	GCCAGCAGTCCAGGGACAGGGGGTAGATACAATGAGCAGTTC	NA	NA	NA	NA	TRBV27*01	TRBD1*01	TRBJ2-1*01	CASSPGTGGRYNEQFF
ELT4972_A327	CH-3221	GPR	46.5	Early	Chronic	315892	713219	1057	NA	NA	CAGHRFNNDMRF	CASSPGTGGRYNEQFF	GCAGGGCACCGCTTTAACAATGACATGCGC	GCCAGCAGTCCAGGGACAGGGGGTAGATACAATGAGCAGTTC	4.475707617	4.475707617	TRAV25*01	TRAJ43*01	TRBV27*01	TRBD1*01	TRBJ2-1*01	CAGHRFNNDMRF_CASSPGTGGRYNEQFF
ELT4972_A326	CH-3221	GPR	46.5	Early	Chronic	315892	857310	1084	NA	NA	CAGHRFNNDMRF	CASSPGTGGRYNEQFF	GCAGGGCACCGCTTTAACAATGACATGCGC	GCCAGCAGTCCAGGGACAGGGGGTAGATACAATGAGCAGTTC	0.420732756	0.420732756	TRAV25*01	TRAJ43*01	TRBV27*01	TRBD1*01	TRBJ2-1*01	CAGHRFNNDMRF_CASSPGTGGRYNEQFF
ELT4972_A325	CH-3221	GPR	46.5	Early	Chronic	315892	569516	837	NA	NA	NA	CASRPPHGNTEAFF	NA	GCCAGCAGACCGCCACATGGAAACACTGAAGCTTTC	NA	NA	NA	NA	TRBV27*01		TRBJ1-1*01	CASRPPHGNTEAFF
ELT4972_A324	CH-3221	GPR	46.5	Early	Chronic	315892	574209	1231	NA	NA	CAGHRFNNDMRF	CSARDRATITGELFF	GCAGGGCACCGCTTTAACAATGACATGCGC	AGTGCTAGAGATCGCGCGACGATTACCGGGGAGCTGTTT	0.925144481	0.925144481	TRAV25*01	TRAJ43*01	TRBV20-1*01		TRBJ2-2*01	CAGHRFNNDMRF_CSARDRATITGELFF
ELT4972_A323	CH-3221	GPR	46.5	Early	Chronic	315892	581860	804	NA	NA	NA	CASSPGTGGRYNEQFF	NA	GCCAGCAGTCCAGGGACAGGGGGTAGATACAATGAGCAGTTC	NA	NA	NA	NA	TRBV27*01	TRBD1*01	TRBJ2-1*01	CASSPGTGGRYNEQFF
ELT4972_A321	CH-3221	GPR	46.5	Early	Chronic	315892	784793	1438	NA	NA	CAGHRFNNDMRF	CASSPGTGGRYNEQFF	GCAGGGCACCGCTTTAACAATGACATGCGC	GCCAGCAGTCCAGGGACAGGGGGTAGATACAATGAGCAGTTC	0.725717928	0.725717928	TRAV25*01	TRAJ43*01	TRBV27*01	TRBD1*01	TRBJ2-1*01	CAGHRFNNDMRF_CASSPGTGGRYNEQFF
ELT4972_A320	CH-3221	GPR	46.5	Early	Chronic	315892	602267	1100	NA	NA	CAVAAVNTGGFKTIF	CASSPGTGGRYNEQFF	GCTGTGGCAGCGGTTAATACTGGAGGCTTCAAAACTATC	GCCAGCAGTCCAGGGACAGGGGGTAGATACAATGAGCAGTTC	0.179996485	0.179996485	TRAV1-2*01	TRAJ9*01	TRBV27*01	TRBD1*01	TRBJ2-1*01	CAVAAVNTGGFKTIF_CASSPGTGGRYNEQFF
ELT4972_A319	CH-3221	GPR	46.5	Early	Chronic	315892	1051679	968	NA	NA	CAGHRFNNDMRF	CASSPGTGGRYNEQFF	GCAGGGCACCGCTTTAACAATGACATGCGC	GCCAGCAGTCCAGGGACAGGGGGTAGATACAATGAGCAGTTC	2.77383382	2.77383382	TRAV25*01	TRAJ43*01	TRBV27*01	TRBD1*01	TRBJ2-1*01	CAGHRFNNDMRF_CASSPGTGGRYNEQFF
ELT4972_A318	CH-3221	GPR	46.5	Early	Chronic	315892	999238	878	NA	NA	CAGHRFNNDMRF	CASSPGTGGRYNEQFF	GCAGGGCACCGCTTTAACAATGACATGCGC	GCCAGCAGTCCAGGGACAGGGGGTAGATACAATGAGCAGTTC	1.095435996	1.095435996	TRAV25*01	TRAJ43*01	TRBV27*01	TRBD1*01	TRBJ2-1*01	CAGHRFNNDMRF_CASSPGTGGRYNEQFF
ELT4972_A317	CH-3221	GPR	46.5	Early	Chronic	315892	822316	1106	NA	NA	CATAGYNTDKLIF	CASSVSGTGDTDEQFF	GCTACGGCCGGTTATAACACCGACAAGCTCATC	GCCAGCAGCGTTTCCGGGACAGGGGATACCGATGAGCAGTTC	2.606522306	2.606522306	TRAV17*01	TRAJ34*01	TRBV9*01	TRBD1*01	TRBJ2-1*01	CATAGYNTDKLIF_CASSVSGTGDTDEQFF
ELT4972_A316	CH-3221	GPR	46.5	Early	Chronic	315892	594002	953	NA	NA	CVAGSARQLTF	CASSLQTGGGLSGNTIYF	GTTGCTGGTTCTGCAAGGCAACTGACC	GCCAGCAGCCTACAAACCGGGGGAGGGCTCTCTGGAAACACCATATAT	0.661303852	0.661303852	TRAV8-2*01	TRAJ22*01	TRBV4-1*01	TRBD2*02	TRBJ1-3*01	CVAGSARQLTF_CASSLQTGGGLSGNTIYF
ELT4972_A315	CH-3221	GPR	46.5	Early	Chronic	315892	588726	1020	NA	NA	NA	CASSPGTGGRYNEQFF	NA	GCCAGCAGTCCAGGGACAGGGGGTAGATACAATGAGCAGTTC	NA	NA	NA	NA	TRBV27*01	TRBD1*01	TRBJ2-1*01	CASSPGTGGRYNEQFF
ELT4972_A314	CH-3221	GPR	46.5	Early	Chronic	315892	726847	1709	NA	NA	CAGHRFNNDMRF	CASSPGTGGRYNEQFF	GCAGGGCACCGCTTTAACAATGACATGCGC	GCCAGCAGTCCAGGGACAGGGGGTAGATACAATGAGCAGTTC	0.868674416	0.868674416	TRAV25*01	TRAJ43*01	TRBV27*01	TRBD1*01	TRBJ2-1*01	CAGHRFNNDMRF_CASSPGTGGRYNEQFF
ELT4972_A313	CH-3221	GPR	46.5	Early	Chronic	315892	858306	1181	NA	NA	CAGRHNTNAGKSTF	CASSPGTGGWNQPQHF	GCAGGGCGACATAACACCAATGCAGGCAAATCAACC	GCCAGCAGTCCCGGGACAGGGGGTTGGAATCAGCCCCAGCAT	1.549747241	1.549747241	TRAV25*01	TRAJ27*01	TRBV27*01	TRBD1*01	TRBJ1-5*01	CAGRHNTNAGKSTF_CASSPGTGGWNQPQHF
ELT4972_A312	CH-3221	GPR	46.5	Early	Chronic	315892	701063	1078	NA	NA	CAGRHNTNAGKSTF	CASSPGTGGWNQPQHF	GCAGGGCGACATAACACCAATGCAGGCAAATCAACC	GCCAGCAGTCCCGGGACAGGGGGTTGGAATCAGCCCCAGCAT	1.981288203	1.981288203	TRAV25*01	TRAJ27*01	TRBV27*01	TRBD1*01	TRBJ1-5*01	CAGRHNTNAGKSTF_CASSPGTGGWNQPQHF
ELT4972_A311	CH-3221	GPR	46.5	Early	Chronic	315892	899834	1010	NA	NA	CAGHRFNNDMRF	CASSPGTGGRYNEQFF	GCAGGGCACCGCTTTAACAATGACATGCGC	GCCAGCAGTCCAGGGACAGGGGGTAGATACAATGAGCAGTTC	1.317048243	1.317048243	TRAV25*01	TRAJ43*01	TRBV27*01	TRBD1*01	TRBJ2-1*01	CAGHRFNNDMRF_CASSPGTGGRYNEQFF
ELT4972_A310	CH-3221	GPR	46.5	Early	Chronic	315892	694665	1423	NA	NA	NA	CASSPGTGGWNQPQHF	NA	GCCAGCAGTCCCGGGACAGGGGGTTGGAATCAGCCCCAGCAT	NA	NA	NA	NA	TRBV27*01	TRBD1*01	TRBJ1-5*01	CASSPGTGGWNQPQHF
CAI5957A078	CH-4059	CIN	88.5	Early	Chronic	5906	323944	1611	NA	NA	CAESLEGSGAGSYQLTF	CASSQELGSEQYF	GCAGAGAGTCTTGAGGGGTCTGGGGCTGGGAGTTACCAACTCACT	GCCAGCAGCCAAGAGTTGGGGAGCGAGCAGTAC	0.380123242	0.380123242	TRAV5*01	TRAJ28*01	TRBV4-3*01	TRBD2*02	TRBJ2-7*01	CAESLEGSGAGSYQLTF_CASSQELGSEQYF
ELT4972_A309	CH-3221	GPR	46.5	Early	Chronic	315892	679774	973	NA	NA	NA	CASSPGTGGRYNEQFF	NA	GCCAGCAGTCCAGGGACAGGGGGTAGATACAATGAGCAGTTC	NA	NA	NA	NA	TRBV27*01	TRBD1*01	TRBJ2-1*01	CASSPGTGGRYNEQFF
ELT4972_A308	CH-3221	GPR	46.5	Early	Chronic	315892	798471	1903	NA	NA	CAGHRFNNDMRF	CASSPGTGGRYNEQFF	GCAGGGCACCGCTTTAACAATGACATGCGC	GCCAGCAGTCCAGGGACAGGGGGTAGATACAATGAGCAGTTC	1.350167355	1.350167355	TRAV25*01	TRAJ43*01	TRBV27*01	TRBD1*01	TRBJ2-1*01	CAGHRFNNDMRF_CASSPGTGGRYNEQFF
ELT4972_A307	CH-3221	GPR	46.5	Early	Chronic	315892	735304	2146	NA	NA	CVAGSARQLTF	NA	GTTGCTGGTTCTGCAAGGCAACTGACC	NA	0.202664193	0.202664193	TRAV8-2*01	TRAJ22*01	NA	NA	NA	CVAGSARQLTF
ELT4972_A306	CH-3221	GPR	46.5	Early	Chronic	315892	948530	1803	NA	NA	CATAGYNTDKLIF	CASSVSGTGDTDEQFF	GCTACGGCCGGTTATAACACCGACAAGCTCATC	GCCAGCAGCGTTTCCGGGACAGGGGATACCGATGAGCAGTTC	1.450169937	1.450169937	TRAV17*01	TRAJ34*01	TRBV9*01	TRBD1*01	TRBJ2-1*01	CATAGYNTDKLIF_CASSVSGTGDTDEQFF
ELT4972_A305	CH-3221	GPR	46.5	Early	Chronic	315892	842143	1817	NA	NA	CAGHRFNNDMRF	CASSPGTGGRYNEQFF	GCAGGGCACCGCTTTAACAATGACATGCGC	GCCAGCAGTCCAGGGACAGGGGGTAGATACAATGAGCAGTTC	0.520757854	0.520757854	TRAV25*01	TRAJ43*01	TRBV27*01	TRBD1*01	TRBJ2-1*01	CAGHRFNNDMRF_CASSPGTGGRYNEQFF
ELT4972_A304	CH-3221	GPR	46.5	Early	Chronic	315892	739300	1547	NA	NA	NA	CASTPRVSGYPGELFF	NA	GCCAGCACCCCGAGGGTTAGCGGGTACCCCGGGGAGCTGTTT	NA	NA	NA	NA	TRBV5-6*01	TRBD2*01	TRBJ2-2*01	CASTPRVSGYPGELFF
ELT4972_A303	CH-3221	GPR	46.5	Early	Chronic	315892	1140467	1636	NA	NA	CAGHRFNNDMRF	CASSPGTGGRYNEQFF	GCAGGGCACCGCTTTAACAATGACATGCGC	GCCAGCAGTCCAGGGACAGGGGGTAGATACAATGAGCAGTTC	0.070072604	0.070072604	TRAV25*01	TRAJ43*01	TRBV27*01	TRBD1*01	TRBJ2-1*01	CAGHRFNNDMRF_CASSPGTGGRYNEQFF
ELT4972_A301	CL-MCRL	GPR	87.5	Early	Clearer	58	182113	778	1390	High	CAVRAYGQNFVF	CASSQAPPGQGVDIQYF	GCTGTGAGAGCCTATGGTCAGAATTTTGTC	GCCAGCAGCCAAGCCCCCCCGGGACAGGGGGTTGACATTCAGTAC	0.430528587	0.430528587	TRAV3*01	TRAJ26*01	TRBV4-3*01	TRBD1*01	TRBJ2-4*01	CAVRAYGQNFVF_CASSQAPPGQGVDIQYF
KSK.B5	Ch_3023	KSK	197	Late	Chronic	NA	NA	NA	20	Low	CAESPDGGATNKLIF	CASSPPGSRSSYEQYF	NA	NA	NA	NA	TRAV5*01	TRAJ32*02	TRBV18*01	TRBD2*02	TRBJ2-7*01	CAESPDGGATNKLIF_CASSPPGSRSSYEQYF
ELT4972_A298	CL-MCRL	GPR	87.5	Early	Clearer	58	134419	591	1390	High	CAVRAYGQNFVF	CASSQAPPGQGVDIQYF	GCTGTGAGAGCCTATGGTCAGAATTTTGTC	GCCAGCAGCCAAGCCCCCCCGGGACAGGGGGTTGACATTCAGTAC	0.374020412	0.374020412	TRAV3*01	TRAJ26*01	TRBV4-3*01	TRBD1*01	TRBJ2-4*01	CAVRAYGQNFVF_CASSQAPPGQGVDIQYF
ELT4972_A297	CL-MCRL	GPR	87.5	Early	Clearer	58	103562	597	1390	High	CAVRAYGQNFVF	CASSQAPPGQGVDIQYF	GCTGTGAGAGCCTATGGTCAGAATTTTGTC	GCCAGCAGCCAAGCCCCCCCGGGCCAGGGGGTTGACATTCAGTAC	0.091579998	0.091579998	TRAV3*01	TRAJ26*01	TRBV4-3*01	TRBD1*01	TRBJ2-4*01	CAVRAYGQNFVF_CASSQAPPGQGVDIQYF
ELT4972_A295	CL-MCRL	GPR	87.5	Early	Clearer	58	110822	621	1390	High	CAVRAYGQNFVF	CASSQAPPGQGVDIQYF	GCTGTGAGAGCCTATGGTCAGAATTTTGTC	GCCAGCAGCCAAGCCCCCCCGGGACAGGGGGTTGACATTCAGTAC	0.117921993	0.117921993	TRAV3*01	TRAJ26*01	TRBV4-3*01	TRBD1*01	TRBJ2-4*01	CAVRAYGQNFVF_CASSQAPPGQGVDIQYF
ELT4972_A294	CL-MCRL	GPR	87.5	Early	Clearer	58	175348	876	1390	High	CAVRAYGQNFVF	CASSQAPPGQGVDIQYF	GCTGTGAGAGCCTATGGTCAGAATTTTGTC	GCCAGCAGCCAAGCCCCCCCGGGACAGGGGGTTGACATTCAGTAC	0.207189526	0.207189526	TRAV3*01	TRAJ26*01	TRBV4-3*01	TRBD1*01	TRBJ2-4*01	CAVRAYGQNFVF_CASSQAPPGQGVDIQYF
ELT4972_A293	CL-MCRL	GPR	87.5	Early	Clearer	58	240397	1722	1390	High	CAVRAYGQNFVF	CASSQAPPGQGVDIQYF	GCTGTGAGAGCCTATGGTCAGAATTTTGTC	GCCAGCAGCCAAGCCCCCCCGGGACAGGGGGTTGACATTCAGTAC	0.217961269	0.217961269	TRAV3*01	TRAJ26*01	TRBV4-3*01	TRBD1*01	TRBJ2-4*01	CAVRAYGQNFVF_CASSQAPPGQGVDIQYF
ELT4972_A292	CL-MCRL	GPR	87.5	Early	Clearer	58	156346	690	1390	High	NA	CASSQAPPGQGVDIQYF	NA	GCCAGCAGCCAAGCCCCCCCGGGACAGGGGGTTGACATTCAGTAC	NA	NA	NA	NA	TRBV4-3*01	TRBD1*01	TRBJ2-4*01	CASSQAPPGQGVDIQYF
ELT4972_A291	CL-MCRL	GPR	87.5	Early	Clearer	58	95394	764	1390	High	CAVRAYGQNFVF	CASSQAPPGQGVDIQYF	GCTGTGAGAGCCTATGGTCAGAATTTTGTC	GCCAGCAGCCAAGCCCCCCCGGGACAGGGGGTTGACATTCAGTAC	0.34988604	0.34988604	TRAV3*01	TRAJ26*01	TRBV4-3*01	TRBD1*01	TRBJ2-4*01	CAVRAYGQNFVF_CASSQAPPGQGVDIQYF
ELT4972_A290	CL-MCRL	GPR	87.5	Early	Clearer	58	238613	907	1390	High	CAVRAYGQNFVF	CASSQAPPGQGVDIQYF	GCTGTGAGAGCCTATGGTCAGAATTTTGTC	GCCAGCAGCCAAGCCCCCCCGGGACAGGGGGTTGACATTCAGTAC	0.301952676	0.301952676	TRAV3*01	TRAJ26*01	TRBV4-3*01	TRBD1*01	TRBJ2-4*01	CAVRAYGQNFVF_CASSQAPPGQGVDIQYF
KSK.H8	Ch_3023	KSK	197	Late	Chronic	NA	NA	NA	20	Low	CAESPDGGATNKLIF	CASSPPGSRSSYEQYF	NA	NA	NA	NA	TRAV5*01	TRAJ32*02	TRBV18*01	TRBD2*02	TRBJ2-7*01	CAESPDGGATNKLIF_CASSPPGSRSSYEQYF
ELT4972_A289	CL-MCRL	GPR	87.5	Early	Clearer	58	246810	883	1390	High	CAVRAYGQNFVF	CASSQAPPGQGVDIQYF	GCTGTGAGAGCCTATGGTCAGAATTTTGTC	GCCAGCAGCCAAGCCCCCCCGGGACAGGGGGTTGACATTCAGTAC	0.370670064	0.370670064	TRAV3*01	TRAJ26*01	TRBV4-3*01	TRBD1*01	TRBJ2-4*01	CAVRAYGQNFVF_CASSQAPPGQGVDIQYF
ELT4972_A288	CL-MCRL	GPR	87.5	Early	Clearer	58	123207	439	1390	High	NA	CASSQAPPGQGVDIQYF	NA	GCCAGCAGCCAAGCCCCCCCGGGACAGGGGGTTGACATTCAGTAC	NA	NA	NA	NA	TRBV4-3*01	TRBD1*01	TRBJ2-4*01	CASSQAPPGQGVDIQYF
ELT4972_A286	CL-MCRL	GPR	87.5	Early	Clearer	58	141654	515	1390	High	NA	CASSQAPPGQGVDIQYF	NA	GCCAGCAGCCAAGCCCCCCCGGGACAGGGGGTTGACATTCAGTAC	NA	NA	NA	NA	TRBV4-3*01	TRBD1*01	TRBJ2-4*01	CASSQAPPGQGVDIQYF
ELT4972_A285	CL-MCRL	GPR	87.5	Early	Clearer	58	133377	484	1390	High	CAVRAYGQNFVF	CASSQAPPGQGVDIQYF	GCTGTGAGAGCCTATGGTCAGAATTTTGTC	GCCAGCAGCCAAGCCCCCCCGGGACAGGGGGTTGACATTCAGTAC	0.03124829	0.03124829	TRAV3*01	TRAJ26*01	TRBV4-3*01	TRBD1*01	TRBJ2-4*01	CAVRAYGQNFVF_CASSQAPPGQGVDIQYF
ELT4972_A284	CL-MCRL	GPR	87.5	Early	Clearer	58	176196	514	1390	High	CAVRAYGQNFVF	CASSQAPPGQGVDIQYF	GCTGTGAGAGCCTATGGTCAGAATTTTGTC	GCCAGCAGCCAAGCCCCCCCGGGACAGGGGGTTGACATTCAGTAC	0.431757587	0.431757587	TRAV3*01	TRAJ26*01	TRBV4-3*01	TRBD1*01	TRBJ2-4*01	CAVRAYGQNFVF_CASSQAPPGQGVDIQYF
ELT4972_A283	CL-MCRL	GPR	87.5	Early	Clearer	58	255328	2718	1390	High	CAVRAYGQNFVF	CASSQAPPGQGVDIQYF	GCTGTGAGAGCCTATGGTCAGAATTTTGTC	GCCAGCAGCCAAGCCCCCCCGGGACAGGGGGTTGACATTCAGTAC	0.289433873	0.289433873	TRAV3*01	TRAJ26*01	TRBV4-3*01	TRBD1*01	TRBJ2-4*01	CAVRAYGQNFVF_CASSQAPPGQGVDIQYF
ELT4972_A282	CL-MCRL	GPR	87.5	Early	Clearer	58	259781	577	1390	High	CAVRAYGQNFVF	CASSQAPPGQGVDIQYF	GCTGTGAGAGCCTATGGTCAGAATTTTGTC	GCCAGCAGCCAAGCCCCCCCGGGACAGGGGGTTGACATTCAGTAC	0.157837174	0.157837174	TRAV3*01	TRAJ26*01	TRBV4-3*01	TRBD1*01	TRBJ2-4*01	CAVRAYGQNFVF_CASSQAPPGQGVDIQYF
ELT4972_A281	CL-MCRL	GPR	87.5	Early	Clearer	58	153763	567	1390	High	CAVRAYGQNFVF	CASSQAPPGQGVDIQYF	GCTGTGAGAGCCTATGGTCAGAATTTTGTC	GCCAGCAGCCAAGCCCCCCCGGGACAGGGGGTTGACATTCAGTAC	0.266630643	0.266630643	TRAV3*01	TRAJ26*01	TRBV4-3*01	TRBD1*01	TRBJ2-4*01	CAVRAYGQNFVF_CASSQAPPGQGVDIQYF
ELT4972_A280	CL-MCRL	GPR	87.5	Early	Clearer	58	186357	567	1390	High	NA	CASSQAPPGQGVDIQYF	NA	GCCAGCAGCCAAGCCCCCCCGGGACAGGGGGTTGACATTCAGTAC	NA	NA	NA	NA	TRBV4-3*01	TRBD1*01	TRBJ2-4*01	CASSQAPPGQGVDIQYF
KSK.A3-P2	Ch_3023	KSK	101	Early	Chronic	NA	NA	NA	241	High	CAESPLDSSYKLIF	CASSLAGEFRDKAFF	NA	NA	NA	NA	TRAV5*01	TRAJ12*01	TRBV7-9*01	TRBD1*01	TRBJ1-1*01	CAESPLDSSYKLIF_CASSLAGEFRDKAFF
ELT4972_A279	CL-MCRL	GPR	87.5	Early	Clearer	58	388232	1284	1390	High	CAVRAYGQNFVF	CASSQAPPGQGVDIQYF	GCTGTGAGAGCCTATGGTCAGAATTTTGTC	GCCAGCAGCCAAGCCCCCCCGGGACAGGGGGTTGACATTCAGTAC	1.537279856	1.537279856	TRAV3*01	TRAJ26*01	TRBV4-3*01	TRBD1*01	TRBJ2-4*01	CAVRAYGQNFVF_CASSQAPPGQGVDIQYF
ELT4972_A278	CL-MCRL	GPR	87.5	Early	Clearer	58	199086	1057	1390	High	CAVRAYGQNFVF	CASSQAPPGQGVDIQYF	GCTGTGAGAGCCTATGGTCAGAATTTTGTC	GCCAGCAGCCAAGCCCCCCCGGGACAGGGGGTTGACATTCAGTAC	0.098959148	0.098959148	TRAV3*01	TRAJ26*01	TRBV4-3*01	TRBD1*01	TRBJ2-4*01	CAVRAYGQNFVF_CASSQAPPGQGVDIQYF
ELT4972_A277	CL-MCRL	GPR	87.5	Early	Clearer	58	306204	1061	1390	High	CAVRAYGQNFVF	CASSQAPPGQGVDIQYF	GCTGTGAGAGCCTATGGTCAGAATTTTGTC	GCCAGCAGCCAAGCCCCCCCGGGACAGGGGGTTGACATTCAGTAC	0.261368142	0.261368142	TRAV3*01	TRAJ26*01	TRBV4-3*01	TRBD1*01	TRBJ2-4*01	CAVRAYGQNFVF_CASSQAPPGQGVDIQYF
ELT4972_A276	CL-MCRL	GPR	87.5	Early	Clearer	58	234366	890	1390	High	CAVRAYGQNFVF	CASSQAPPGQGVDIQYF	GCTGTGAGAGCCTATGGTCAGAATTTTGTC	GCCAGCAGCCAAGCCCCCCCGGGACAGGGGGTTGACATTCAGTAC	0.315615084	0.315615084	TRAV3*01	TRAJ26*01	TRBV4-3*01	TRBD1*01	TRBJ2-4*01	CAVRAYGQNFVF_CASSQAPPGQGVDIQYF
ELT4972_A275	CL-MCRL	GPR	87.5	Early	Clearer	58	209444	905	1390	High	CAVRAYGQNFVF	CASSQAPPGQGVDIQYF	GCTGTGAGAGCCTATGGTCAGAATTTTGTC	GCCAGCAGCCAAGCCCCCCCGGGACAGGGGGTTGACATTCAGTAC	0.304704932	0.304704932	TRAV3*01	TRAJ26*01	TRBV4-3*01	TRBD1*01	TRBJ2-4*01	CAVRAYGQNFVF_CASSQAPPGQGVDIQYF
ELT4972_A274	CL-MCRL	GPR	87.5	Early	Clearer	58	224018	921	1390	High	CAVRAYGQNFVF	CASSQAPPGQGVDIQYF	GCTGTGAGAGCCTATGGTCAGAATTTTGTC	GCCAGCAGCCAAGCCCCCCCGGGACAGGGGGTTGACATTCAGTAC	0.273402095	0.273402095	TRAV3*01	TRAJ26*01	TRBV4-3*01	TRBD1*01	TRBJ2-4*01	CAVRAYGQNFVF_CASSQAPPGQGVDIQYF
ELT4972_A273	CL-MCRL	GPR	87.5	Early	Clearer	58	227512	832	1390	High	NA	CASSQAPPGQGVDIQYF	NA	GCCAGCAGCCAAGCCCCCCCGGGACAGGGGGTTGACATTCAGTAC	NA	NA	NA	NA	TRBV4-3*01	TRBD1*01	TRBJ2-4*01	CASSQAPPGQGVDIQYF
ELT4972_A272	CL-MCRL	GPR	87.5	Early	Clearer	58	147859	813	1390	High	NA	CASSQAPPGQGVDIQYF	NA	GCCAGCAGCCAAGCCCCCCCGGGACAGGGGGTTGACATTCAGTAC	NA	NA	NA	NA	TRBV4-3*01	TRBD1*01	TRBJ2-4*01	CASSQAPPGQGVDIQYF
ELT4972_A271	CL-MCRL	ATD	87.5	Early	Clearer	58	163451	784	70	Low	CAVTGGDYKLSF	CAISESSSGNNEQFF	GCTGTGACCGGGGGCGACTACAAGCTCAGC	GCCATCAGTGAGTCAAGTAGCGGAAACAATGAGCAGTTC	0.186111283	0.186111283	TRAV8-4*03	TRAJ20*01	TRBV10-3*02	TRBD2*01	TRBJ2-1*01	CAVTGGDYKLSF_CAISESSSGNNEQFF
ELT4972_A68	CH-3023	CIN	196	Late	Chronic	5896155	1068449	2002	77	Low	CAESTPGKLIF	CASSQSPGGITYF	GCAGAGAGTACGCCAGGCAAACTAATC	GCCAGCAGCCAATCGCCAGGGGGGATCACGTAT	1.258610906	1.258610906	TRAV5*01	TRAJ37*01	TRBV14*01	TRBD1*01	TRBJ2-3*01	CAESTPGKLIF_CASSQSPGGITYF
ELT4972_A269	CL-MCRL	ATD	87.5	Early	Clearer	58	92767	889	70	Low	NA	NA	NA	NA	NA	NA	NA	NA	NA	NA	NA
ELT4972_A263	CL-MCRL	ATD	87.5	Early	Clearer	58	237768	1601	70	Low	CGRQSKFWGLPESYF	CATSFTGTAYEQYF	GTGGCCGACAGTCAAAATTCTGGGGGTTACCAGAAAGTTACC	GCCACCAGCTTTACCGGGACAGCCTACGAGCAGTAC	0.124459072	0.124459072	TRAV12-1*01	TRAJ13*02	TRBV15*02	TRBD1*01	TRBJ2-7*01	CGRQSKFWGLPESYF_CATSFTGTAYEQYF
ELT4972_A260	CL-MCRL	ATD	87.5	Early	Clearer	58	242070	1308	70	Low	NA	CASSFRDIGNQPQHF	NA	GCCAGCAGTTTCCGGGACATAGGCAATCAGCCCCAGCAT	NA	NA	NA	NA	TRBV28*01	TRBD1*01	TRBJ1-5*01	CASSFRDIGNQPQHF
ELT4972_A259	CL-MCRL	ATD	87.5	Early	Clearer	58	203498	1122	70	Low	CAVPNFGNEKLTF	CATSGLESSYNEQFF	GCTGTTCCTAACTTTGGAAATGAGAAATTAACC	GCCACCAGTGGTCTTGAGAGCTCCTACAATGAGCAGTTC	5.034857145	5.034857145	TRAV21*01	TRAJ48*01	TRBV24-1*01		TRBJ2-1*01	CAVPNFGNEKLTF_CATSGLESSYNEQFF
ELT4972_A256	CL-MCRL	ATD	87.5	Early	Clearer	58	282331	858	70	Low	CAYRSLYGGSQGNLIF	CASSQELNSNQPQHF	GCTTATAGGAGCCTATATGGAGGAAGCCAAGGAAATCTCATC	GCCAGCAGCCAAGAACTAAATAGCAATCAGCCCCAGCAT	0.623201623	0.623201623	TRAV38-2/DV8*01	TRAJ42*01	TRBV4-1*01		TRBJ1-5*01	CAYRSLYGGSQGNLIF_CASSQELNSNQPQHF
ELT4972_A255	CL-MCRL	ATD	87.5	Early	Clearer	58	221379	684	70	Low	CAVKLIQGAQKLVF	CASNYIAGVEEQFF	GCTGTGAAGTTAATTCAGGGAGCCCAGAAGCTGGTA	GCCAGCAACTATATCGCGGGAGTAGAGGAGCAGTTC	0.498030562	0.498030562	TRAV21*01	TRAJ54*01	TRBV12-4*01	TRBD2*02	TRBJ2-1*01	CAVKLIQGAQKLVF_CASNYIAGVEEQFF
ELT4972_A254	CL-MCRL	ATD	87.5	Early	Clearer	58	125493	749	70	Low	CAVTAGDYKLSF	NA	GCTGTGACCGCAGGCGACTACAAGCTCAGC	NA	0.036831998	0.036831998	TRAV8-6*02	TRAJ20*01	NA	NA	NA	CAVTAGDYKLSF
ELT4972_A253	CL-MCRL	ATD	87.5	Early	Clearer	58	53357	470	70	Low	NA	CSARDLSSSNQPQHF	NA	AGTGCTAGAGATTTGTCTTCCAGCAATCAGCCCCAGCAT	NA	NA	NA	NA	TRBV20-1*01		TRBJ1-5*01	CSARDLSSSNQPQHF
ELT4972_A251	CL-MCRL	ATD	87.5	Early	Clearer	58	64729	570	70	Low	CAVSGGDYKLSF	CAISDSAAGNNEQFF	GCTGTGAGTGGGGGGGACTACAAGCTCAGC	GCCATCAGTGATTCGGCCGCTGGTAACAATGAGCAGTTC	0.114679991	0.114679991	TRAV8-4*01	TRAJ20*01	TRBV10-3*02		TRBJ2-1*01	CAVSGGDYKLSF_CAISDSAAGNNEQFF
ELT4972_A250	CL-MCRL	ATD	87.5	Early	Clearer	58	128159	1031	70	Low	NA	CASSGQGTTDTQYF	NA	GCCAGCAGCGGCCAGGGAACCACAGATACGCAGTAT	NA	NA	NA	NA	TRBV9*01	TRBD1*01	TRBJ2-3*01	CASSGQGTTDTQYF
ELT4443_A61	CH-3023	KSK	84	Early	Chronic	3218	436704	1148	854	High	CAETPSTDSWGKSQF	CASSMQTSGSAYNEQFF	GCAGAGACCCCCTCAACTGACAGCTGGGGGAAATCGCAG	GCCAGTAGTATGCAGACTAGCGGGTCCGCCTACAATGAGCAGTTC	0.977769616	0.977769616	TRAV13-2*01	TRAJ24*02	TRBV19*01	TRBD2*01	TRBJ2-1*01	CAETPSTDSWGKSQF_CASSMQTSGSAYNEQFF
ELT4972_A249	CL-MCRL	ATD	87.5	Early	Clearer	58	85112	1083	70	Low	CAMREGQGFQKLVF	CASSSPDRGDQPQHF	GCAATGAGAGAGGGCCAGGGCTTTCAGAAACTTGTA	GCCAGCTCATCGCCGGACAGGGGAGATCAGCCCCAGCAT	0.050531352	0.050531352	TRAV14/DV4*02	TRAJ8*01	TRBV18*01	TRBD1*01	TRBJ1-5*01	CAMREGQGFQKLVF_CASSSPDRGDQPQHF
ELT4972_A248	CL-MCRL	ATD	87.5	Early	Clearer	58	129646	777	70	Low	CAVTGGDYKLSF	CAISESSSGNNEQFF	GCTGTGACCGGGGGCGACTACAAGCTCAGC	GCCATCAGTGAGTCAAGTAGCGGAAACAATGAGCAGTTC	0.118345754	0.118345754	TRAV8-4*03	TRAJ20*01	TRBV10-3*02	TRBD2*01	TRBJ2-1*01	CAVTGGDYKLSF_CAISESSSGNNEQFF
ELT4972_A247	CL-MCRL	ATD	87.5	Early	Clearer	58	270157	1596	70	Low	CVVNLLYSSASKIIF	CASSLGGPGVYNEQFF	GTGGTGAACCTCCTATACAGCAGTGCTTCCAAGATAATC	GCCAGCAGTTTGGGGGGGCCCGGTGTTTACAATGAGCAGTTC	0.193317075	0.193317075	TRAV12-1*01	TRAJ3*01	TRBV12-4*01	TRBD2*01	TRBJ2-1*01	CVVNLLYSSASKIIF_CASSLGGPGVYNEQFF
ELT4972_A246	CL-MCRL	ATD	87.5	Early	Clearer	58	32693	558	70	Low	CAPHPSGYSTLTF	CASSLIQGSYEQYF	GCTCCCCACCCCTCAGGATACAGCACCCTCACC	GCCAGCAGTTTAATCCAGGGGTCCTACGAGCAGTAC	0.119422783	0.119422783	TRAV6*02	TRAJ11*01	TRBV28*01	TRBD1*01	TRBJ2-7*01	CAPHPSGYSTLTF_CASSLIQGSYEQYF
ELT4972_A245	CL-MCRL	ATD	87.5	Early	Clearer	58	270740	1562	70	Low	CVAGAAGNKLTF	CSGSLWTGDSYEQYF	GTGGCGGGGGCTGCAGGCAACAAGCTAACT	AGCGGTTCTCTTTGGACAGGTGATTCCTACGAGCAGTAC	0.243874649	0.243874649	TRAV12-1*01	TRAJ17*01	TRBV29-1*01	TRBD1*01	TRBJ2-7*01	CVAGAAGNKLTF_CSGSLWTGDSYEQYF
ELT4972_A244	CL-MCRL	ATD	87.5	Early	Clearer	58	125023	1381	70	Low	CAFTSNTGKLIF	CASRGDTFYEQYF	GCCTTTACTAGCAACACAGGCAAACTAATC	GCCAGCAGGGGGGACACTTTCTACGAGCAGTAC	0.166306283	0.166306283	TRAV24*01	TRAJ37*02	TRBV5-1*01	TRBD1*01	TRBJ2-7*01	CAFTSNTGKLIF_CASRGDTFYEQYF
ELT4972_A243	CL-MCRL	ATD	87.5	Early	Clearer	58	115759	1228	70	Low	CAGLHLYSGGGADGLTF	CASSEYTGTSGPYEQYF	GCAGGCCTCCACCTGTATTCAGGAGGAGGTGCTGACGGACTCACC	GCCAGCAGTGAATATACCGGGACTAGCGGACCCTACGAGCAGTAC	0.185571056	0.185571056	TRAV25*01	TRAJ45*01	TRBV6-1*01	TRBD2*01	TRBJ2-7*01	CAGLHLYSGGGADGLTF_CASSEYTGTSGPYEQYF
ELT4972_A242	CL-MCRL	ATD	87.5	Early	Clearer	58	134622	1151	70	Low	CAMREGLGFQKLVF	CASSQGLLGSETQYF	GCAATGAGAGAGGGCCTCGGCTTTCAGAAACTTGTA	GCCAGCAGCCAGGGACTCTTGGGGTCAGAGACCCAGTAC	0.686890757	0.686890757	TRAV14/DV4*01	TRAJ8*01	TRBV14*01	TRBD2*01	TRBJ2-5*01	CAMREGLGFQKLVF_CASSQGLLGSETQYF
ELT4972_A240	CL-MCRL	ATD	87.5	Early	Clearer	58	217920	1428	70	Low	CAVRPSGGFKTIF	CASSPSGQLDSQHF	GCTGTGAGGCCGAGTGGAGGCTTCAAAACTATC	GCCAGCAGCCCCTCCGGGCAGTTGGACTCCCAGCAT	0.34208788	0.34208788	TRAV21*01	TRAJ9*01	TRBV7-2*01	TRBD2*01	TRBJ1-5*01	CAVRPSGGFKTIF_CASSPSGQLDSQHF
ELT4443_A126	CH-3023	KSK	84	Early	Chronic	3218	387266	1108	854	High	CAFDGDGGSQGNLIF	CASSLGATWTSNTEAFF	GCCTTTGATGGTGATGGAGGAAGCCAAGGAAATCTCATC	GCCAGCAGCTTAGGGGCCACCTGGACTTCGAACACTGAAGCTTTC	1.139066118	1.139066118	TRAV24*01	TRAJ42*01	TRBV7-8*02	TRBD2*01	TRBJ1-1*01	CAFDGDGGSQGNLIF_CASSLGATWTSNTEAFF
ELT4972_A239	CL-MCRL	ATD	87.5	Early	Clearer	58	166499	1069	70	Low	NA	CASSDVGQLYEQYF	NA	GCCAGCAGTGACGTGGGACAACTCTACGAGCAGTAC	NA	NA	NA	NA	TRBV6-1*01	TRBD1*01	TRBJ2-7*01	CASSDVGQLYEQYF
ELT4972_A234	CL-MCRL	GPR	255.5	Late	Clearer	0	861464	1286	645	High	NA	CASSQAPPGQGVDIQYF	NA	GCCAGCAGCCAAGCCCCCCCGGGACAGGGGGTTGACATTCAGTAC	NA	NA	NA	NA	TRBV4-3*01	TRBD1*01	TRBJ2-4*01	CASSQAPPGQGVDIQYF
ELT4972_A233	CL-MCRL	GPR	255.5	Late	Clearer	0	446373	495	645	High	NA	NA	NA	NA	NA	NA	NA	NA	NA	NA	NA
ELT4972_A232	CL-MCRL	GPR	255.5	Late	Clearer	0	842126	1325	645	High	CAVRAYGQNFVF	CASSQAPPGQGVDIQYF	GCTGTGAGAGCCTATGGTCAGAATTTTGTC	GCCAGCAGCCAAGCCCCCCCGGGACAGGGGGTTGACATTCAGTAC	0.502006271	0.502006271	TRAV3*01	TRAJ26*01	TRBV4-3*01	TRBD1*01	TRBJ2-4*01	CAVRAYGQNFVF_CASSQAPPGQGVDIQYF
ELT4972_A231	CL-MCRL	GPR	255.5	Late	Clearer	0	805389	785	645	High	CAVRAYGQNFVF	NA	GCTGTGAGAGCCTATGGTCAGAATTTTGTC	NA	0.076760506	0.076760506	TRAV3*01	TRAJ26*01	NA	NA	NA	CAVRAYGQNFVF
ELT4972_A230	CL-MCRL	GPR	255.5	Late	Clearer	0	572600	994	645	High	NA	CASSQAPPGQGVDIQYF	NA	GCCAGCAGCCAAGCCCCCCCGGGACAGGGGGTTGACATTCAGTAC	NA	NA	NA	NA	TRBV4-3*01	TRBD1*01	TRBJ2-4*01	CASSQAPPGQGVDIQYF
ELT4972_A229	CL-MCRL	GPR	255.5	Late	Clearer	0	429142	674	645	High	CAVRAYGQNFVF	CASSQAPPGQGVDIQYF	GCTGTGAGAGCCTATGGTCAGAATTTTGTC	GCCAGCAGCCAAGCCCCCCCGGGACAGGGGGTTGACATTCAGTAC	1.846663098	1.846663098	TRAV3*01	TRAJ26*01	TRBV4-3*01	TRBD1*01	TRBJ2-4*01	CAVRAYGQNFVF_CASSQAPPGQGVDIQYF
ELT4972_A228	CL-MCRL	GPR	255.5	Late	Clearer	0	662775	1418	645	High	CAVRAYGQNFVF	CASSQAPPGQGVDIQYF	GCTGTGAGAGCCTATGGTCAGAATTTTGTC	GCCAGCAGCCAAGCCCCCCCGGGACAGGGGGTTGACATTCAGTAC	0.379673602	0.379673602	TRAV3*01	TRAJ26*01	TRBV4-3*01	TRBD1*01	TRBJ2-4*01	CAVRAYGQNFVF_CASSQAPPGQGVDIQYF
ELT4972_A227	CL-MCRL	GPR	255.5	Late	Clearer	0	683342	1347	645	High	NA	CASSQAPPGQGVDIQYF	NA	GCCAGCAGCCAAGCCCCCCCGGGACAGGGGGTTGACATTCAGTAC	NA	NA	NA	NA	TRBV4-3*01	TRBD1*01	TRBJ2-4*01	CASSQAPPGQGVDIQYF
ELT4972_A226	CL-MCRL	GPR	255.5	Late	Clearer	0	800333	668	645	High	NA	CASSQAPPGQGVDIQYF	NA	GCCAGCAGCCAAGCCCCCCCGGGACAGGGGGTTGACATTCAGTAC	NA	NA	NA	NA	TRBV4-3*01	TRBD1*01	TRBJ2-4*01	CASSQAPPGQGVDIQYF
ELT4972_A225	CL-MCRL	GPR	255.5	Late	Clearer	0	668266	767	645	High	NA	CASSQAPPGQGVDIQYF	NA	GCCAGCAGCCAAGCCCCCCCGGGACAGGGGGTTGACATTCAGTAC	NA	NA	NA	NA	TRBV4-3*01	TRBD1*01	TRBJ2-4*01	CASSQAPPGQGVDIQYF
ELT4972_A224	CL-MCRL	GPR	255.5	Late	Clearer	0	613398	972	645	High	CAVRAYGQNFVF	CASSQAPPGQGVDIQYF	GCTGTGAGAGCCTATGGTCAGAATTTTGTC	GCCAGCAGCCAAGCCCCCCCGGGACAGGGGGTTGACATTCAGTAC	0.539417261	0.539417261	TRAV3*01	TRAJ26*01	TRBV4-3*01	TRBD1*01	TRBJ2-4*01	CAVRAYGQNFVF_CASSQAPPGQGVDIQYF
ELT4972_A223	CL-MCRL	GPR	255.5	Late	Clearer	0	553488	1017	645	High	NA	CASSQAPPGQGVDIQYF	NA	GCCAGCAGCCAAGCCCCCCCGGGACAGGGGGTTGACATTCAGTAC	NA	NA	NA	NA	TRBV4-3*01	TRBD1*01	TRBJ2-4*01	CASSQAPPGQGVDIQYF
ELT4972_A222	CL-MCRL	GPR	255.5	Late	Clearer	0	610223	842	645	High	NA	CASSQAPPGQGVDIQYF	NA	GCCAGCAGCCAAGCCCCCCCGGGACAGGGGGTTGACATTCAGTAC	NA	NA	NA	NA	TRBV4-3*01	TRBD1*01	TRBJ2-4*01	CASSQAPPGQGVDIQYF
ELT4972_A221	CL-MCRL	GPR	255.5	Late	Clearer	0	554326	665	645	High	CAVRAYGQNFVF	CASSQAPPGQGVDIQYF	GCTGTGAGAGCCTATGGTCAGAATTTTGTC	GCCAGCAGCCAAGCCCCCCCGGGACAGGGGGTTGACATTCAGTAC	0.111255321	0.111255321	TRAV3*01	TRAJ26*01	TRBV4-3*01	TRBD1*01	TRBJ2-4*01	CAVRAYGQNFVF_CASSQAPPGQGVDIQYF
ELT4972_A220	CL-MCRL	GPR	255.5	Late	Clearer	0	542021	760	645	High	CAVRAYGQNFVF	CASSQAPPGQGVDIQYF	GCTGTGAGAGCCTATGGTCAGAATTTTGTC	GCCAGCAGCCAAGCCCCCCCGGGACAGGGGGTTGACATTCAGTAC	0.273740229	0.273740229	TRAV3*01	TRAJ26*01	TRBV4-3*01	TRBD1*01	TRBJ2-4*01	CAVRAYGQNFVF_CASSQAPPGQGVDIQYF
ELT4972_A219	CL-MCRL	GPR	255.5	Late	Clearer	0	603509	680	645	High	NA	CSAREPPGLAGPYEQYF	NA	AGTGCTAGAGAACCTCCGGGACTAGCGGGACCCTACGAGCAGTAC	NA	NA	NA	NA	TRBV20-1*01	TRBD2*02	TRBJ2-7*01	CSAREPPGLAGPYEQYF
ELT4972_A218	CL-MCRL	GPR	255.5	Late	Clearer	0	479048	605	645	High	NA	CASSQAPPGQGVDIQYF	NA	GCCAGCAGCCAAGCCCCCCCGGGACAGGGGGTTGACATTCAGTAC	NA	NA	NA	NA	TRBV4-3*01	TRBD1*01	TRBJ2-4*01	CASSQAPPGQGVDIQYF
ELT4972_A217	CL-MCRL	GPR	255.5	Late	Clearer	0	544658	737	645	High	CAVRAYGQNFVF	CASSQAPPGQGVDIQYF	GCTGTGAGAGCCTATGGTCAGAATTTTGTC	GCCAGCAGCCAAGCCCCCCCGGGACAGGGGGTTGACATTCAGTAC	1.00345514	1.00345514	TRAV3*01	TRAJ26*01	TRBV4-3*01	TRBD1*01	TRBJ2-4*01	CAVRAYGQNFVF_CASSQAPPGQGVDIQYF
ELT4972_A216	CL-MCRL	GPR	255.5	Late	Clearer	0	1236274	1375	645	High	CAVRAYGQNFVF	CASSQAPPGQGVDIQYF	GCTGTGAGAGCCTATGGTCAGAATTTTGTC	GCCAGCAGCCAAGCCCCCCCGGGACAGGGGGTTGACATTCAGTAC	1.568681186	1.568681186	TRAV3*01	TRAJ26*01	TRBV4-3*01	TRBD1*01	TRBJ2-4*01	CAVRAYGQNFVF_CASSQAPPGQGVDIQYF
ELT4972_A215	CL-MCRL	GPR	255.5	Late	Clearer	0	672130	1044	645	High	CAVRAYGQNFVF	CASSQAPPGQGVDIQYF	GCTGTGAGAGCCTATGGTCAGAATTTTGTC	GCCAGCAGCCAAGCCCCCCCGGGACAGGGGGTTGACATTCAGTAC	0.760119583	0.760119583	TRAV3*01	TRAJ26*01	TRBV4-3*01	TRBD1*01	TRBJ2-4*01	CAVRAYGQNFVF_CASSQAPPGQGVDIQYF
ELT4972_A214	CL-MCRL	GPR	255.5	Late	Clearer	0	694879	649	645	High	CAVRAYGQNFVF	CASSQAPPGQGVDIQYF	GCTGTGAGAGCCTATGGTCAGAATTTTGTC	GCCAGCAGCCAAGCCCCCCCGGGACAGGGGGTTGACATTCAGTAC	0.817656384	0.817656384	TRAV3*01	TRAJ26*01	TRBV4-3*01	TRBD1*01	TRBJ2-4*01	CAVRAYGQNFVF_CASSQAPPGQGVDIQYF
ELT4972_A213	CL-MCRL	GPR	255.5	Late	Clearer	0	1008516	711	645	High	NA	CASSQAPPGQGVDIQYF	NA	GCCAGCAGCCAAGCCCCCCCGGGACAGGGGGTTGACATTCAGTAC	NA	NA	NA	NA	TRBV4-3*01	TRBD1*01	TRBJ2-4*01	CASSQAPPGQGVDIQYF
ELT4972_A212	CL-MCRL	GPR	255.5	Late	Clearer	0	929427	864	645	High	CAVRAYGQNFVF	CASSQAPPGQGVDIQYF	GCTGTGAGAGCCTATGGTCAGAATTTTGTC	GCCAGCAGCCAAGCCCCCCCGGGACAGGGGGTTGACATTCAGTAC	0.499938532	0.499938532	TRAV3*01	TRAJ26*01	TRBV4-3*01	TRBD1*01	TRBJ2-4*01	CAVRAYGQNFVF_CASSQAPPGQGVDIQYF
ELT4972_A211	CL-MCRL	GPR	255.5	Late	Clearer	0	888156	710	645	High	NA	CASSQAPPGQGVDIQYF	NA	GCCAGCAGCCAAGCCCCCCCGGGACAGGGGGTTGACATTCAGTAC	NA	NA	NA	NA	TRBV4-3*01	TRBD1*01	TRBJ2-4*01	CASSQAPPGQGVDIQYF
ELT4972_A210	CL-MCRL	GPR	255.5	Late	Clearer	0	730710	701	645	High	CAVRAYGQNFVF	CASSQAPPGQGVDIQYF	GCTGTGAGAGCCTATGGTCAGAATTTTGTC	GCCAGCAGCCAAGCCCCCCCGGGACAGGGGGTTGACATTCAGTAC	2.213220859	2.213220859	TRAV3*01	TRAJ26*01	TRBV4-3*01	TRBD1*01	TRBJ2-4*01	CAVRAYGQNFVF_CASSQAPPGQGVDIQYF
KSK.F7	Ch_3023	KSK	75	Early	Chronic	NA	NA	NA	854	High	CAFDGEGGSQGNLTF	CASILGTTGIWNNEDS	NA	NA	NA	NA	TRAV24*01	TRAJ42*01	TRBV7-8*02	TRBD1*01	TRBJ1-1*01	CAFDGEGGSQGNLTF_CASILGTTGIWNNEDS
ELT4972_A209	CL-MCRL	GPR	255.5	Late	Clearer	0	855112	880	645	High	NA	CASSQAPPGQGVDIQYF	NA	GCCAGCAGCCAAGCCCCCCCGGGACAGGGGGTTGACATTCAGTAC	NA	NA	NA	NA	TRBV4-3*01	TRBD1*01	TRBJ2-4*01	CASSQAPPGQGVDIQYF
ELT4972_A208	CL-MCRL	GPR	255.5	Late	Clearer	0	962619	803	645	High	CAVRAYGQNFVF	CASSQAPPGQGVDIQYF	GCTGTGAGAGCCTATGGTCAGAATTTTGTC	GCCAGCAGCCAAGCCCCCCCGGGACAGGGGGTTGACATTCAGTAC	0.831502966	0.831502966	TRAV3*01	TRAJ26*01	TRBV4-3*01	TRBD1*01	TRBJ2-4*01	CAVRAYGQNFVF_CASSQAPPGQGVDIQYF
ELT4972_A207	CL-MCRL	GPR	255.5	Late	Clearer	0	758132	1437	645	High	CAVRAYGQNFVF	CASSQAPPGQGVDIQYF	GCTGTGAGAGCCTATGGTCAGAATTTTGTC	GCCAGCAGCCAAGCCCCCCCGGGACAGGGGGTTGACATTCAGTAC	0.59343654	0.59343654	TRAV3*01	TRAJ26*01	TRBV4-3*01	TRBD1*01	TRBJ2-4*01	CAVRAYGQNFVF_CASSQAPPGQGVDIQYF
ELT4972_A206	CL-MCRL	GPR	255.5	Late	Clearer	0	735063	405	645	High	NA	NA	NA	NA	NA	NA	NA	NA	NA	NA	NA
ELT4972_A205	CL-MCRL	GPR	255.5	Late	Clearer	0	892781	1352	645	High	CAVRAYGQNFVF	CASSQAPPGQGVDIQYF	GCTGTGAGAGCCTATGGTCAGAATTTTGTC	GCCAGCAGCCAAGCCCCCCCGGGACAGGGGGTTGACATTCAGTAC	0.82582814	0.82582814	TRAV3*01	TRAJ26*01	TRBV4-3*01	TRBD1*01	TRBJ2-4*01	CAVRAYGQNFVF_CASSQAPPGQGVDIQYF
ELT4972_A204	CL-MCRL	GPR	255.5	Late	Clearer	0	599139	738	645	High	NA	CASSQAPPGQGVDIQYF	NA	GCCAGCAGCCAAGCCCCCCCGGGACAGGGGGTTGACATTCAGTAC	NA	NA	NA	NA	TRBV4-3*01	TRBD1*01	TRBJ2-4*01	CASSQAPPGQGVDIQYF
ELT4972_A203	CL-MCRL	GPR	255.5	Late	Clearer	0	639692	724	645	High	NA	CASSQAPPGQGVDIQYF	NA	GCCAGCAGCCAAGCCCCCCCGGGACAGGGGGTTGACATTCAGTAC	NA	NA	NA	NA	TRBV4-3*01	TRBD1*01	TRBJ2-4*01	CASSQAPPGQGVDIQYF
ELT4972_A202	CL-MCRL	GPR	255.5	Late	Clearer	0	839356	1127	645	High	CAVRAYGQNFVF	CASSQAPPGQGVDIQYF	GCTGTGAGAGCCTATGGTCAGAATTTTGTC	GCCAGCAGCCAAGCCCCCCCGGGACAGGGGGTTGACATTCAGTAC	0.73249664	0.73249664	TRAV3*01	TRAJ26*01	TRBV4-3*01	TRBD1*01	TRBJ2-4*01	CAVRAYGQNFVF_CASSQAPPGQGVDIQYF
ELT4972_A201	CL-MCRL	GPR	255.5	Late	Clearer	0	822040	984	645	High	CAVRAYGQNFVF	CASSQAPPGQGVDIQYF	GCTGTGAGAGCCTATGGTCAGAATTTTGTC	GCCAGCAGCCAAGCCCCCCCGGGACAGGGGGTTGACATTCAGTAC	0.35742424	0.35742424	TRAV3*01	TRAJ26*01	TRBV4-3*01	TRBD1*01	TRBJ2-4*01	CAVRAYGQNFVF_CASSQAPPGQGVDIQYF
ELT4972_A200	CL-MCRL	GPR	255.5	Late	Clearer	0	931780	825	645	High	CAVRAYGQNFVF	CASSQAPPGQGVDIQYF	GCTGTGAGAGCCTATGGTCAGAATTTTGTC	GCCAGCAGCCAAGCCCCCCCGGGACAGGGGGTTGACATTCAGTAC	10.30414312	10.30414312	TRAV3*01	TRAJ26*01	TRBV4-3*01	TRBD1*01	TRBJ2-4*01	CAVRAYGQNFVF_CASSQAPPGQGVDIQYF
ELT4443_A156	CH-3023	CIN	84	Early	Chronic	3218	351170	868	280	High	CAFMEYGNKLVF	CASSFLGVTYGYTF	GCTTTCATGGAATATGGAAACAAGCTGGTC	GCCAGCAGCTTCCTAGGGGTTACCTATGGCTACACC	0.221152935	0.221152935	TRAV38-1*01	TRAJ47*02	TRBV13*01	TRBD1*01	TRBJ1-2*01	CAFMEYGNKLVF_CASSFLGVTYGYTF
ELT4972_A199	CL-MCRL	GPR	255.5	Late	Clearer	0	795373	744	645	High	NA	NA	NA	NA	NA	NA	NA	NA	NA	NA	NA
ELT4972_A198	CL-MCRL	GPR	255.5	Late	Clearer	0	796192	739	645	High	NA	CASSQAPPGQGVDIQYF	NA	GCCAGCAGCCAAGCCCCCCCGGGACAGGGGGTTGACATTCAGTAC	NA	NA	NA	NA	TRBV4-3*01	TRBD1*01	TRBJ2-4*01	CASSQAPPGQGVDIQYF
ELT4972_A197	CL-MCRL	GPR	255.5	Late	Clearer	0	684371	579	645	High	NA	NA	NA	NA	NA	NA	NA	NA	NA	NA	NA
ELT4972_A196	CL-MCRL	GPR	255.5	Late	Clearer	0	1028837	1247	645	High	CAVRAYGQNFVF	CASSQAPPGQGVDIQYF	GCTGTGAGAGCCTATGGTCAGAATTTTGTC	GCCAGCAGCCAAGCCCCCCCGGGACAGGGGGTTGACATTCAGTAC	2.160514901	2.160514901	TRAV3*01	TRAJ26*01	TRBV4-3*01	TRBD1*01	TRBJ2-4*01	CAVRAYGQNFVF_CASSQAPPGQGVDIQYF
ELT4972_A195	CL-MCRL	GPR	255.5	Late	Clearer	0	1041558	796	645	High	CAVRAYGQNFVF	CASSQAPPGQGVDIQYF	GCTGTGAGAGCCTATGGTCAGAATTTTGTC	GCCAGCAGCCAAGCCCCCCCGGGACAGGGGGTTGACATTCAGTAC	0.222728672	0.222728672	TRAV3*01	TRAJ26*01	TRBV4-3*01	TRBD1*01	TRBJ2-4*01	CAVRAYGQNFVF_CASSQAPPGQGVDIQYF
ELT4972_A193	CL-MCRL	GPR	255.5	Late	Clearer	0	1063766	875	645	High	CAVRAYGQNFVF	CASSQAPPGQGVDIQYF	GCTGTGAGAGCCTATGGTCAGAATTTTGTC	GCCAGCAGCCAAGCCCCCCCGGGACAGGGGGTTGACATTCAGTAC	0.101438376	0.101438376	TRAV3*01	TRAJ26*01	TRBV4-3*01	TRBD1*01	TRBJ2-4*01	CAVRAYGQNFVF_CASSQAPPGQGVDIQYF
ELT4972_A192	CL-MCRL	GPR	255.5	Late	Clearer	0	1135506	2034	645	High	NA	CASSQAPPGQGVDIQYF	NA	GCCAGCAGCCAAGCCCCCCCGGGACAGGGGGTTGACATTCAGTAC	NA	NA	NA	NA	TRBV4-3*01	TRBD1*01	TRBJ2-4*01	CASSQAPPGQGVDIQYF
ELT4972_A191	CL-MCRL	GPR	255.5	Late	Clearer	0	1078292	1953	645	High	CAVRAYGQNFVF	CASSQAPPGQGVDIQYF	GCTGTGAGAGCCTATGGTCAGAATTTTGTC	GCCAGCAGCCAAGCCCCCCCGGGACAGGGGGTTGACATTCAGTAC	0.498482246	0.498482246	TRAV3*01	TRAJ26*01	TRBV4-3*01	TRBD1*01	TRBJ2-4*01	CAVRAYGQNFVF_CASSQAPPGQGVDIQYF
ELT4972_A190	CL-MCRL	GPR	255.5	Late	Clearer	0	1056175	1740	645	High	NA	CASSQAPPGQGVDIQYF	NA	GCCAGCAGCCAAGCCCCCCCGGGACAGGGGGTTGACATTCAGTAC	NA	NA	NA	NA	TRBV4-3*01	TRBD1*01	TRBJ2-4*01	CASSQAPPGQGVDIQYF
ELT4972_A189	CL-MCRL	GPR	255.5	Late	Clearer	0	775465	1778	645	High	CAVRAYGQNFVF	CASSQAPPGQGVDIQYF	GCTGTGAGAGCCTATGGTCAGAATTTTGTC	GCCAGCAGCCAAGCCCCCCCGGGACAGGGGGTTGACATTCAGTAC	0.586338645	0.586338645	TRAV3*01	TRAJ26*01	TRBV4-3*01	TRBD1*01	TRBJ2-4*01	CAVRAYGQNFVF_CASSQAPPGQGVDIQYF
ELT4972_A188	CL-MCRL	GPR	255.5	Late	Clearer	0	854423	1374	645	High	CAVRAYGQNFVF	CASSQAPPGQGVDIQYF	GCTGTGAGAGCCTATGGTCAGAATTTTGTC	GCCAGCAGCCAAGCCCCCCCGGGACAGGGGGTTGACATTCAGTAC	0.653866296	0.653866296	TRAV3*01	TRAJ26*01	TRBV4-3*01	TRBD1*01	TRBJ2-4*01	CAVRAYGQNFVF_CASSQAPPGQGVDIQYF
ELT4972_A187	CL-MCRL	GPR	255.5	Late	Clearer	0	807602	1802	645	High	CAVRAYGQNFVF	CASSQAPPGQGVDIQYF	GCTGTGAGAGCCTATGGTCAGAATTTTGTC	GCCAGCAGCCAAGCCCCCCCGGGACAGGGGGTTGACATTCAGTAC	0.132800363	0.132800363	TRAV3*01	TRAJ26*01	TRBV4-3*01	TRBD1*01	TRBJ2-4*01	CAVRAYGQNFVF_CASSQAPPGQGVDIQYF
ELT4972_A186	CL-MCRL	GPR	255.5	Late	Clearer	0	1236640	1859	645	High	CAVRAYGQNFVF	CASSQAPPGQGVDIQYF	GCTGTGAGAGCCTATGGTCAGAATTTTGTC	GCCAGCAGCCAAGCCCCCCCGGGACAGGGGGTTGACATTCAGTAC	0.291679498	0.291679498	TRAV3*01	TRAJ26*01	TRBV4-3*01	TRBD1*01	TRBJ2-4*01	CAVRAYGQNFVF_CASSQAPPGQGVDIQYF
ELT4972_A185	CL-MCRL	GPR	255.5	Late	Clearer	0	1077054	1792	645	High	CAVRAYGQNFVF	CASSQAPPGQGVDIQYF	GCTGTGAGAGCCTATGGTCAGAATTTTGTC	GCCAGCAGCCAAGCCCCCCCGGGACAGGGGGTTGACATTCAGTAC	0.482287125	0.482287125	TRAV3*01	TRAJ26*01	TRBV4-3*01	TRBD1*01	TRBJ2-4*01	CAVRAYGQNFVF_CASSQAPPGQGVDIQYF
ELT4972_A182	CL-MCRL	ATD	255.5	Late	Clearer	0	1181859	1459	20	Low	CAVTPGDYKLSF	CASSIRDSGNQPQHF	GCTGTGACCCCTGGCGACTACAAGCTCAGC	GCCAGTAGTATTCGGGACTCAGGTAATCAGCCCCAGCAT	5.377636423	5.377636423	TRAV8-4*03	TRAJ20*01	TRBV19*01	TRBD2*01	TRBJ1-5*01	CAVTPGDYKLSF_CASSIRDSGNQPQHF
ELT4972_A181	CL-MCRL	ATD	255.5	Late	Clearer	0	764950	1054	20	Low	NA	CASSELGQLNEQFF	NA	GCCAGCAGTGAATTGGGGCAGCTCAATGAGCAGTTC	NA	NA	NA	NA	TRBV6-1*01	TRBD1*01	TRBJ2-1*01	CASSELGQLNEQFF
ELT4972_A180	CL-MCRL	ATD	255.5	Late	Clearer	0	917051	1767	20	Low	CALDPLYSSASKIIF	CASSLAGPGLGLEQYF	GCTCTAGACCCCCTTTACAGCAGTGCTTCCAAGATAATC	GCCAGCAGTTTAGCAGGGCCGGGGTTGGGGCTCGAGCAGTAC	0.866943371	0.866943371	TRAV6*01	TRAJ3*01	TRBV12-4*01	TRBD1*01	TRBJ2-7*01	CALDPLYSSASKIIF_CASSLAGPGLGLEQYF
ELT4972_A179	CL-MCRL	ATD	255.5	Late	Clearer	0	1023053	1480	20	Low	CAVRGREETSGSRLTF	NA	GCTGTGAGAGGGAGGGAAGAAACCAGTGGCTCTAGGTTGACC	NA	0.847822158	0.847822158	TRAV21*01	TRAJ58*01	NA	NA	NA	CAVRGREETSGSRLTF
ELT4972_A178	CL-MCRL	ATD	255.5	Late	Clearer	0	1077727	1763	20	Low	CAYRTPYGGSQGNLIF	CSARTFDSSNQPQHF	GCTTATAGGACCCCGTATGGAGGAAGCCAAGGAAATCTCATC	AGTGCTAGAACTTTTGACAGTAGCAATCAGCCCCAGCAT	1.226938246	1.226938246	TRAV38-2/DV8*01	TRAJ42*01	TRBV20-1*01	TRBD1*01	TRBJ1-5*01	CAYRTPYGGSQGNLIF_CSARTFDSSNQPQHF
ELT4972_A177	CL-MCRL	ATD	255.5	Late	Clearer	0	1116812	1877	20	Low	CAYRSNYGGSQGNLIF	CASSQESGNPNNEQFF	GCTTATAGGTCGAATTATGGAGGAAGCCAAGGAAATCTCATC	GCCAGCAGCCAAGAAAGCGGGAATCCCAACAATGAGCAGTTC	0.441835082	0.441835082	TRAV38-2/DV8*01	TRAJ42*01	TRBV4-1*01	TRBD2*02	TRBJ2-1*01	CAYRSNYGGSQGNLIF_CASSQESGNPNNEQFF
ELT4972_A175	CL-MCRL	ATD	255.5	Late	Clearer	0	882489	1535	20	Low	CAEKGGDDKIIF	CAISESSSGNNEQFF	GCAGAGAAAGGGGGAGATGACAAGATCATC	GCCATCAGTGAGTCGAGTAGCGGGAATAATGAGCAGTTC	0.830647072	0.830647072	TRAV13-2*01	TRAJ30*01	TRBV10-3*02	TRBD2*02	TRBJ2-1*01	CAEKGGDDKIIF_CAISESSSGNNEQFF
ELT4972_A174	CL-MCRL	ATD	255.5	Late	Clearer	0	1046721	1851	20	Low	NA	CASSLNRPDRASYEQYF	NA	GCCAGCAGTTTAAATCGTCCGGACAGGGCGAGCTACGAGCAGTAC	NA	NA	NA	NA	TRBV28*01	TRBD1*01	TRBJ2-7*01	CASSLNRPDRASYEQYF
ELT4972_A173	CL-MCRL	ATD	255.5	Late	Clearer	0	781401	1375	20	Low	CAVRRPQGDFNKFYF	CASSTQGQLTEAFF	GCTGTGAGGAGACCCCAGGGGGACTTCAACAAATTTTAC	GCCAGCAGTACACAGGGTCAACTCACTGAAGCTTTC	0.43508025	0.43508025	TRAV21*01	TRAJ21*01	TRBV27*01	TRBD1*01	TRBJ1-1*01	CAVRRPQGDFNKFYF_CASSTQGQLTEAFF
ELT4972_A172	CL-MCRL	ATD	255.5	Late	Clearer	0	905757	1777	20	Low	CAVRGGSYIPTF	CASTFGRRGSGEKLFF	GCTGTGAGGGGGGGAAGCTACATACCTACA	GCCAGCACTTTCGGTCGCCGGGGTTCGGGTGAAAAACTGTTT	1.368123113	1.368123113	TRAV3*01	TRAJ6*01	TRBV28*01	TRBD2*01	TRBJ1-4*01	CAVRGGSYIPTF_CASTFGRRGSGEKLFF
ELT4972_A171	CL-MCRL	ATD	255.5	Late	Clearer	0	960152	1329	20	Low	CAVRRPQGDFNKFYF	CASSTQGQLTEAFF	GCTGTGAGGAGACCCCAGGGGGACTTCAACAAATTTTAC	GCCAGCAGTACACAGGGTCAACTCACTGAAGCTTTC	1.526444667	1.526444667	TRAV21*01	TRAJ21*01	TRBV27*01	TRBD1*01	TRBJ1-1*01	CAVRRPQGDFNKFYF_CASSTQGQLTEAFF
ELT4972_A170	CL-MCRL	ATD	255.5	Late	Clearer	0	776249	1038	20	Low	CAVRGREETSGSRLTF	CASSQENGLYGYTF	GCTGTGAGAGGGAGGGAAGAAACCAGTGGCTCTAGGTTGACC	GCCAGCAGCCAAGAGAACGGATTATATGGCTACACC	0.529002659	0.529002659	TRAV21*01	TRAJ58*01	TRBV4-2*01		TRBJ1-2*01	CAVRGREETSGSRLTF_CASSQENGLYGYTF
ELT4443_A116	CH-3023	KSK	84	Early	Chronic	3218	322438	1527	854	High	CAFMKFVGDNDMRF	CASSLVDNYGYTF	GCTTTCATGAAGTTCGTGGGGGACAATGACATGCGC	GCCAGCAGCTTAGTAGATAACTATGGCTACACC	2.799283005	2.799283005	TRAV38-1*01	TRAJ43*01	TRBV7-9*03		TRBJ1-2*01	CAFMKFVGDNDMRF_CASSLVDNYGYTF
ELT4972_A169	CL-MCRL	ATD	255.5	Late	Clearer	0	870940	1195	20	Low	CATHPSGTYKYIF	CAISESAEAYEQYF	GCTACCCATCCCTCAGGAACCTACAAATACATC	GCCATCAGTGAGTCCGCAGAGGCCTACGAGCAGTAC	0.799028608	0.799028608	TRAV17*01	TRAJ40*01	TRBV10-3*01		TRBJ2-7*01	CATHPSGTYKYIF_CAISESAEAYEQYF
ELT4972_A168	CL-MCRL	ATD	255.5	Late	Clearer	0	797935	1085	20	Low	CVVNVGLDDKIIF	CASRPTGQLYEQYF	GTGGTGAACGTCGGGCTAGATGACAAGATCATC	GCCAGTAGGCCTACCGGACAGCTCTACGAGCAGTAC	1.309146237	1.309146237	TRAV12-1*01	TRAJ30*01	TRBV19*01	TRBD1*01	TRBJ2-7*01	CVVNVGLDDKIIF_CASRPTGQLYEQYF
ELT4972_A167	CL-MCRL	ATD	255.5	Late	Clearer	0	796790	1453	20	Low	CAVKDGGSQGNLIF	CASSFDSQLYEQYF	GCTGTGAAGGATGGAGGAAGCCAAGGAAATCTCATC	GCCAGCAGCTTCGACAGCCAGCTCTACGAGCAGTAC	0.939963935	0.939963935	TRAV21*01	TRAJ42*01	TRBV7-9*03	TRBD1*01	TRBJ2-7*01	CAVKDGGSQGNLIF_CASSFDSQLYEQYF
ELT4972_A166	CL-MCRL	ATD	255.5	Late	Clearer	0	1023044	1925	20	Low	CAVRRTGGFKTIF	CASSETGQLDEQFF	GCTGTGAGGAGGACTGGAGGCTTCAAAACTATC	GCCAGCAGCGAGACCGGACAGCTGGATGAGCAGTTC	1.290328202	1.290328202	TRAV21*01	TRAJ9*01	TRBV11-2*01	TRBD1*01	TRBJ2-1*01	CAVRRTGGFKTIF_CASSETGQLDEQFF
ELT4972_A165	CL-MCRL	ATD	255.5	Late	Clearer	0	575868	657	20	Low	NA	NA	NA	NA	NA	NA	NA	NA	NA	NA	NA
ELT4972_A164	CL-MCRL	ATD	255.5	Late	Clearer	0	605864	1073	20	Low	NA	NA	NA	NA	NA	NA	NA	NA	NA	NA	NA
ELT4972_A163	CL-MCRL	ATD	255.5	Late	Clearer	0	1067406	1612	20	Low	CAVRGTGGFKTIF	CASSLTGQLETQYF	GCTGTGCGGGGTACTGGAGGCTTCAAAACTATC	GCCAGCAGCTTAACGGGTCAGCTGGAGACCCAGTAC	0.336495603	0.336495603	TRAV21*01	TRAJ9*01	TRBV7-2*01		TRBJ2-5*01	CAVRGTGGFKTIF_CASSLTGQLETQYF
ELT4972_A162	CL-MCRL	ATD	255.5	Late	Clearer	0	955572	1317	20	Low	NA	CATSDSVAGNQPQHF	NA	GCCACCAGTGATTCTGTGGCAGGGAATCAGCCCCAGCAT	NA	NA	NA	NA	TRBV24-1*01	TRBD1*01	TRBJ1-5*01	CATSDSVAGNQPQHF
ELT4972_A161	CL-MCRL	ATD	255.5	Late	Clearer	0	940530	1550	20	Low	CVVSDHYSNSGYALNF	CASSPPVISNNEQYF	GTTGTGAGTGATCACTACTCAAATTCCGGGTATGCACTCAAC	GCCAGCAGCCCCCCAGTTATAAGCAATAACGAGCAGTAC	0.27707217	0.27707217	TRAV8-2*01	TRAJ41*01	TRBV7-9*03	TRBD1*01	TRBJ2-7*01	CVVSDHYSNSGYALNF_CASSPPVISNNEQYF
ELT4972_A160	CL-MCRL	ATD	255.5	Late	Clearer	0	929197	1570	20	Low	CAYRSLYGGSQGNLIF	CASSQEQNSNQPQHF	GCTTATAGGAGCTTGTATGGAGGAAGCCAAGGAAATCTCATC	GCCAGCAGCCAAGAACAGAATAGCAATCAGCCCCAGCAT	0.531912224	0.531912224	TRAV38-2/DV8*01	TRAJ42*01	TRBV4-1*01		TRBJ1-5*01	CAYRSLYGGSQGNLIF_CASSQEQNSNQPQHF
ELT4972_A159	CL-MCRL	ATD	255.5	Late	Clearer	0	904108	1979	20	Low	CAVYLIYNQGGKLIF	CASSLLAGNTGELFF	GCCGTTTATTTGATTTATAACCAGGGAGGAAAGCTTATC	GCCAGCAGCTTATTAGCGGGGAACACCGGGGAGCTGTTT	1.03823809	1.03823809	TRAV12-2*02	TRAJ23*01	TRBV7-9*03	TRBD2*01	TRBJ2-2*01	CAVYLIYNQGGKLIF_CASSLLAGNTGELFF
ELT4972_A158	CL-MCRL	ATD	255.5	Late	Clearer	0	878057	1569	20	Low	CAVTRGDYKLSF	CATSDSTAGNQPQHF	GCTGTGACCCGGGGGGACTACAAGCTCAGC	GCCACCAGTGATTCTACGGCAGGTAATCAGCCCCAGCAT	0.833119726	0.833119726	TRAV8-4*03	TRAJ20*01	TRBV24-1*01		TRBJ1-5*01	CAVTRGDYKLSF_CATSDSTAGNQPQHF
ELT4972_A157	CL-MCRL	ATD	255.5	Late	Clearer	0	620541	1418	20	Low	CAVTGGDYKLSF	CAISESSSGNNEQFF	GCTGTGACCGGGGGCGACTACAAGCTCAGC	GCCATCAGTGAGTCAAGTAGCGGAAACAATGAGCAGTTC	0.282673791	0.282673791	TRAV8-4*03	TRAJ20*01	TRBV10-3*02	TRBD2*01	TRBJ2-1*01	CAVTGGDYKLSF_CAISESSSGNNEQFF
ELT4972_A156	CL-MCRL	ATD	255.5	Late	Clearer	0	709029	1245	20	Low	CAVRPTGGFKTIF	CASSLSGQLETQYF	GCTGTGAGGCCCACTGGAGGCTTCAAAACTATC	GCCAGCAGCTTGAGCGGGCAACTAGAGACCCAGTAC	0.92025445	0.92025445	TRAV21*01	TRAJ9*01	TRBV7-2*01	TRBD2*01	TRBJ2-5*01	CAVRPTGGFKTIF_CASSLSGQLETQYF
ELT4972_A155	CL-MCRL	ATD	255.5	Late	Clearer	0	844414	1706	20	Low	CAYYQMYSGGGADGLTF	CATSTRDRVTANTGELFF	GCTTATTATCAGATGTATTCAGGAGGAGGTGCTGACGGACTCACC	GCCACCAGTACCCGGGACAGAGTTACCGCGAACACCGGGGAGCTGTTT	1.251165473	1.251165473	TRAV38-2/DV8*01	TRAJ45*01	TRBV24-1*01	TRBD1*01	TRBJ2-2*01	CAYYQMYSGGGADGLTF_CATSTRDRVTANTGELFF
ELT4972_A154	CL-MCRL	ATD	255.5	Late	Clearer	0	542242	1029	20	Low	NA	NA	NA	NA	NA	NA	NA	NA	NA	NA	NA
ELT4972_A153	CL-MCRL	ATD	255.5	Late	Clearer	0	621305	1573	20	Low	CAMREGGDMRF	CASSLAFESGQTTAKNIQYF	GCAATGAGAGAGGGGGGTGACATGCGC	GCCAGCAGCTTAGCGTTTGAGTCCGGACAGACAACGGCCAAAAACATTCAGTAC	0.738077794	0.738077794	TRAV14/DV4*01	TRAJ43*01	TRBV7-2*01	TRBD1*01	TRBJ2-4*01	CAMREGGDMRF_CASSLAFESGQTTAKNIQYF
ELT4972_A152	CL-MCRL	ATD	255.5	Late	Clearer	0	1082577	1643	20	Low	CAMWGAQKLVF	CASSFVKLADSSYNEQFF	GCAATGTGGGGAGCCCAGAAGCTGGTA	GCCAGCAGTTTTGTCAAACTAGCGGATAGCTCCTACAATGAGCAGTTC	0.129471074	0.129471074	TRAV12-3*01	TRAJ54*01	TRBV28*01	TRBD2*01	TRBJ2-1*01	CAMWGAQKLVF_CASSFVKLADSSYNEQFF
ELT4972_A150	CL-MCRL	ATD	255.5	Late	Clearer	0	794847	1007	20	Low	CVVNVGLDDKIIF	CASRPTGQLYEQYF	GTGGTGAACGTCGGGCTAGATGACAAGATCATC	GCCAGTAGGCCTACCGGACAGCTCTACGAGCAGTAC	0.348859269	0.348859269	TRAV12-1*01	TRAJ30*01	TRBV19*01	TRBD1*01	TRBJ2-7*01	CVVNVGLDDKIIF_CASRPTGQLYEQYF
ELT4972_A149	CL-MCRL	ATD	255.5	Late	Clearer	0	742576	1390	20	Low	NA	CAISESSSGNNEQFF	NA	GCCATCAGTGAGTCAAGTAGCGGAAACAATGAGCAGTTC	NA	NA	NA	NA	TRBV10-3*02	TRBD2*01	TRBJ2-1*01	CAISESSSGNNEQFF
ELT4972_A148	CL-MCRL	ATD	255.5	Late	Clearer	0	904031	1057	20	Low	CAVKGNTGFQKLVF	CASSPTTESYEQYF	GCCGTGAAGGGGAACACAGGCTTTCAGAAACTTGTA	GCCAGCAGCCCTACGACCGAGTCCTACGAGCAGTAC	1.126512402	1.126512402	TRAV12-2*01	TRAJ8*01	TRBV16*01		TRBJ2-7*01	CAVKGNTGFQKLVF_CASSPTTESYEQYF
ELT4972_A147	CL-MCRL	ATD	255.5	Late	Clearer	0	662001	1194	20	Low	CAVYLIYNQGGKLIF	CASSLLAGNTGELFF	GCCGTTTATTTGATTTATAACCAGGGAGGAAAGCTTATC	GCCAGCAGCTTATTAGCGGGGAACACCGGGGAGCTGTTT	0.696525142	0.696525142	TRAV12-2*02	TRAJ23*01	TRBV7-9*03	TRBD2*01	TRBJ2-2*01	CAVYLIYNQGGKLIF_CASSLLAGNTGELFF
ELT4972_A146	CL-MCRL	ATD	255.5	Late	Clearer	0	912829	1658	20	Low	CAVTGGDYKLSF	CAISESSSGNNEQFF	GCTGTGACCGGGGGCGACTACAAGCTCAGC	GCCATCAGTGAGTCAAGTAGCGGAAACAATGAGCAGTTC	0.103576911	0.103576911	TRAV8-4*03	TRAJ20*01	TRBV10-3*02	TRBD2*01	TRBJ2-1*01	CAVTGGDYKLSF_CAISESSSGNNEQFF
ELT4972_A145	CL-MCRL	ATD	255.5	Late	Clearer	0	1061171	1513	20	Low	CAVRPTGGFKTIF	CASSLVGQLDEQYF	GCTGTGAGGCCCACTGGAGGCTTCAAAACTATC	GCCAGCAGCTTAGTCGGACAGTTGGACGAGCAGTAC	0.914526744	0.914526744	TRAV21*01	TRAJ9*01	TRBV11-2*01	TRBD1*01	TRBJ2-7*01	CAVRPTGGFKTIF_CASSLVGQLDEQYF
ELT4972_A144	CL-MCRL	ATD	255.5	Late	Clearer	0	1032651	1959	20	Low	CAVRPTGGFKTIF	CASSLSGQLETQYF	GCTGTGAGGCCCACTGGAGGCTTCAAAACTATC	GCCAGCAGCTTGAGCGGGCAACTAGAGACCCAGTAC	3.168951378	3.168951378	TRAV21*01	TRAJ9*01	TRBV7-2*01	TRBD2*01	TRBJ2-5*01	CAVRPTGGFKTIF_CASSLSGQLETQYF
ELT4972_A143	CL-MCRL	ATD	255.5	Late	Clearer	0	1169279	2042	20	Low	CAVIPLYSGAGSYQLTF	CASSFGGSRLGEETQYF	GCCGTGATCCCCTTATACTCTGGGGCTGGGAGTTACCAACTCACT	GCCAGTAGTTTTGGCGGGAGTAGGTTAGGGGAAGAGACCCAGTAC	1.190130394	1.190130394	TRAV12-2*02	TRAJ28*01	TRBV19*01	TRBD2*02	TRBJ2-5*01	CAVIPLYSGAGSYQLTF_CASSFGGSRLGEETQYF
ELT4972_A140	CL-MCRL	ATD	255.5	Late	Clearer	0	685976	1793	20	Low	CAVRRPQGDFNKFYF	CASSTQGQLTEAFF	GCTGTGAGGAGACCCCAGGGGGACTTCAACAAATTTTAC	GCCAGCAGTACACAGGGTCAACTCACTGAAGCTTTC	2.404466808	2.404466808	TRAV21*01	TRAJ21*01	TRBV27*01	TRBD1*01	TRBJ1-1*01	CAVRRPQGDFNKFYF_CASSTQGQLTEAFF
KSK.D10	Ch_3023	KSK	75	Early	Chronic	NA	NA	NA	854	High	CAFMKFVGDNDMRF	CASSLVDNYGYTF	NA	NA	NA	NA	TRAV38-1*01	TRAJ43*01	TRBV7-9*01	TRBD2*01	TRBJ1-2*01	CAFMKFVGDNDMRF_CASSLVDNYGYTF
ELT4972_A139	CL-MCRL	ATD	255.5	Late	Clearer	0	688348	2072	20	Low	CAVRPTGGFKTIF	CASSPSGQLEKLFF	GCTGTGAGGCCTACTGGAGGCTTCAAAACTATC	GCCAGCAGCCCCAGTGGCCAACTAGAAAAACTGTTT	0.422159399	0.422159399	TRAV21*01	TRAJ9*01	TRBV11-2*03		TRBJ1-4*01	CAVRPTGGFKTIF_CASSPSGQLEKLFF
ELT4972_A138	CL-MCRL	ATD	255.5	Late	Clearer	0	769038	1989	20	Low	CAVWAGNQFYF	CASSYPRTASNQPQHF	GCCGTGTGGGCCGGTAACCAGTTCTAT	GCCAGCAGTTACCCGCGGACAGCTAGCAATCAGCCCCAGCAT	0.371538102	0.371538102	TRAV12-2*02	TRAJ49*01	TRBV6-2*01	TRBD1*01	TRBJ1-5*01	CAVWAGNQFYF_CASSYPRTASNQPQHF
ELT4972_A137	CL-MCRL	ATD	255.5	Late	Clearer	0	548764	844	20	Low	NA	NA	NA	NA	NA	NA	NA	NA	NA	NA	NA
ELT4972_A135	CL-MCRL	ATD	255.5	Late	Clearer	0	882117	1250	20	Low	NA	CSGSLWTGDSYEQYF	NA	AGCGGTTCTCTTTGGACAGGTGATTCCTACGAGCAGTAC	NA	NA	NA	NA	TRBV29-1*01	TRBD1*01	TRBJ2-7*01	CSGSLWTGDSYEQYF
ELT4972_A134	CL-MCRL	ATD	255.5	Late	Clearer	0	928793	1644	20	Low	CAVFNTGGFKTIF	CASSITGQLDTQYF	GCTGTCTTCAATACTGGAGGCTTCAAAACTATC	GCCAGCAGCATAACGGGACAGCTGGATACGCAGTAT	1.906138666	1.906138666	TRAV21*01	TRAJ9*01	TRBV11-2*01	TRBD1*01	TRBJ2-3*01	CAVFNTGGFKTIF_CASSITGQLDTQYF
ELT4972_A133	CL-MCRL	ATD	255.5	Late	Clearer	0	921474	1609	20	Low	NA	CAISESSSGNNEQFF	NA	GCCATCAGTGAGTCAAGTAGCGGAAACAATGAGCAGTTC	NA	NA	NA	NA	TRBV10-3*02	TRBD2*01	TRBJ2-1*01	CAISESSSGNNEQFF
ELT4972_A132	CL-MCRL	ATD	255.5	Late	Clearer	0	615207	1695	20	Low	CAFMSLYGGSQGNLIF	CASSYPYRGLLAGSGNTIYF	GCTTTCATGAGCCTTTATGGAGGAAGCCAAGGAAATCTCATC	GCCAGCAGTTACCCCTACAGGGGATTGTTAGCAGGATCGGGAAACACCATATAT	0.319745752	0.319745752	TRAV38-1*03	TRAJ42*01	TRBV27*01	TRBD1*01	TRBJ1-3*01	CAFMSLYGGSQGNLIF_CASSYPYRGLLAGSGNTIYF
ELT4972_A131	CL-MCRL	ATD	255.5	Late	Clearer	0	1043688	1836	20	Low	CAEKGGDDKIIF	CAISESSSGNNEQFF	GCAGAGAAAGGGGGAGATGACAAGATCATC	GCCATCAGTGAGTCGAGTAGCGGGAATAATGAGCAGTTC	2.760272981	2.760272981	TRAV13-2*01	TRAJ30*01	TRBV10-3*02	TRBD2*02	TRBJ2-1*01	CAEKGGDDKIIF_CAISESSSGNNEQFF
ELT4972_A130	CL-MCRL	ATD	255.5	Late	Clearer	0	670779	1848	20	Low	CAVTVGDYKLSF	NA	GCTGTGACCGTAGGCGACTACAAGCTCAGC	NA	0.575817691	0.575817691	TRAV8-6*02	TRAJ20*01	NA	NA	NA	CAVTVGDYKLSF
ELT4443_A171	CH-3023	CIN	84	Early	Chronic	3218	480668	549	280	High	CAFSGYSTLTF	CASSQEQDRGWGIQYF	GCTTTTTCAGGATACAGCACCCTCACC	GCCAGCAGCCAAGAGCAGGACAGGGGGTGGGGCATTCAGTAC	3.76064401	3.76064401	TRAV1-1*01	TRAJ11*01	TRBV4-2*01	TRBD1*01	TRBJ2-4*01	CAFSGYSTLTF_CASSQEQDRGWGIQYF
KSK.C5	Ch_3023	KSK	75	Early	Chronic	NA	NA	NA	854	High	CAGDRRKLHTTF	CASSLGATWTSNTEAFF	NA	NA	NA	NA	TRAV27*01	TRAJ6*01	TRBV7-8*02	TRBD2*01	TRBJ1-1*01	CAGDRRKLHTTF_CASSLGATWTSNTEAFF
KSK.D7	Ch_3023	KSK	75	Early	Chronic	NA	NA	NA	854	High	CAGDRRKLHTTF	CASSLGATWTSNTEAFF	NA	NA	NA	NA	TRAV27*01	TRAJ6*01	TRBV7-8*02	TRBD2*01	TRBJ1-1*01	CAGDRRKLHTTF_CASSLGATWTSNTEAFF
KSK.H7-P2	Ch_3023	KSK	101	Early	Chronic	NA	NA	NA	241	High	CAGGGSYIPTF	CASSLGATWTSNTEAFF	NA	NA	NA	NA	TRAV27*01	TRAJ6*01	TRBV7-8*02	TRBD2*01	TRBJ1-1*01	CAGGGSYIPTF_CASSLGATWTSNTEAFF
KSK24.C6-2nd	Ch_3023	KSK	197	Late	Chronic	NA	NA	NA	20	Low	CAGGGSYIPTF	CASSLGATWTSNTEAFF	NA	NA	NA	NA	TRAV27*01	TRAJ6*01	TRBV7-8*01	TRBD2*01	TRBJ1-1*01	CAGGGSYIPTF_CASSLGATWTSNTEAFF
ELT4972_A104	CH-3023	CIN	196	Late	Chronic	5896155	973689	1735	77	Low	CAGLVLSGTYKYIF	CASSLVAGTGGVEYEQYF	GCAGGCCTCGTCCTCTCAGGAACCTACAAATACATC	GCCAGCAGCTTAGTGGCCGGGACAGGGGGCGTTGAGTACGAGCAGTAC	1.183591473	1.183591473	TRAV25*01	TRAJ40*01	TRBV11-2*01	TRBD1*01	TRBJ2-7*01	CAGLVLSGTYKYIF_CASSLVAGTGGVEYEQYF
ELT4443_A209	CH-3023	CIN	84	Early	Chronic	3218	528615	1212	280	High	CAGLVLSGTYKYIF	CASSLVAGTGGVEYEQYF	GCAGGCCTCGTCCTCTCAGGAACCTACAAATACATC	GCCAGCAGCTTAGTGGCCGGGACAGGGGGCGTTGAGTACGAGCAGTAC	0.042316219	0.042316219	TRAV25*01	TRAJ40*01	TRBV11-2*01	TRBD1*01	TRBJ2-7*01	CAGLVLSGTYKYIF_CASSLVAGTGGVEYEQYF
ELT4972_A120	CL-MCRL	ATD	255.5	Late	Clearer	0	1059478	1834	20	Low	NA	NA	NA	NA	NA	NA	NA	NA	NA	NA	NA
ELT4443_A150	CH-3023	CIN	84	Early	Chronic	3218	411567	654	280	High	CAGLVLSGTYKYIF	CASSLVAGTGGVEYEQYF	GCAGGCCTCGTCCTCTCAGGAACCTACAAATACATC	GCCAGCAGCTTAGTGGCCGGGACAGGGGGCGTTGAGTACGAGCAGTAC	3.202958971	3.202958971	TRAV25*01	TRAJ40*01	TRBV11-2*01	TRBD1*01	TRBJ2-7*01	CAGLVLSGTYKYIF_CASSLVAGTGGVEYEQYF
ELT4972_A119	CL-MCRL	ATD	255.5	Late	Clearer	0	1061552	2094	20	Low	CAVRGREETSGSRLTF	CASSQENGLYGYTF	GCTGTGAGAGGGAGGGAAGAAACCAGTGGCTCTAGGTTGACC	GCCAGCAGCCAAGAGAACGGATTATATGGCTACACC	0.393048981	0.393048981	TRAV21*01	TRAJ58*01	TRBV4-2*01		TRBJ1-2*01	CAVRGREETSGSRLTF_CASSQENGLYGYTF
ELT4972_A118	CL-MCRL	ATD	255.5	Late	Clearer	0	1025035	1894	20	Low	CAVRPTGGFKTIF	CASSLVGQLDEQYF	GCTGTGAGGCCCACTGGAGGCTTCAAAACTATC	GCCAGCAGCTTAGTCGGACAGTTGGACGAGCAGTAC	1.786904505	1.786904505	TRAV21*01	TRAJ9*01	TRBV7-2*01	TRBD1*01	TRBJ2-7*01	CAVRPTGGFKTIF_CASSLVGQLDEQYF
ELT4972_A117	CL-MCRL	ATD	255.5	Late	Clearer	0	746419	1716	20	Low	CAYRTPYGGSQGNLIF	CSARPRESSNQPQHF	GCTTATAGGACCCCTTATGGAGGAAGCCAAGGAAATCTCATC	AGTGCTAGACCGAGAGAATCTAGCAATCAGCCCCAGCAT	1.233888696	1.233888696	TRAV38-2/DV8*01	TRAJ42*01	TRBV20-1*01		TRBJ1-5*01	CAYRTPYGGSQGNLIF_CSARPRESSNQPQHF
ELT4972_A116	CL-MCRL	ATD	255.5	Late	Clearer	0	1026000	2164	20	Low	CAVTGGDYKLSF	CAISESSSGNNEQFF	GCTGTGACCGGGGGCGACTACAAGCTCAGC	GCCATCAGTGAGTCAAGTAGCGGAAACAATGAGCAGTTC	0.218968613	0.218968613	TRAV8-4*03	TRAJ20*01	TRBV10-3*02	TRBD2*01	TRBJ2-1*01	CAVTGGDYKLSF_CAISESSSGNNEQFF
KSK.A4-P2	Ch_3023	KSK	101	Early	Chronic	NA	NA	NA	241	High	CAGPVYDYKLSF	CASSLSGTGDYEQYF	NA	NA	NA	NA	TRAV25*01	TRAJ20*01	TRBV7-8*01	TRBD1*01	TRBJ2-7*01	CAGPVYDYKLSF_CASSLSGTGDYEQYF
CAI5957A110	CH-4059	CIN	88.5	Early	Chronic	5906	440895	2674	NA	NA	CAGPYNAGNMLTF	CATSRLGGSTEAFF	GCTGGGCCCTATAATGCAGGCAACATGCTCACC	GCCACCAGCAGACTCGGGGGGAGCACTGAAGCTTTC	0.215642853	0.215642853	TRAV35*01	TRAJ39*01	TRBV15*02	TRBD2*01	TRBJ1-1*01	CAGPYNAGNMLTF_CATSRLGGSTEAFF
CAI5957A276	CH-3023	KSK	196	Late	Chronic	5896155	431978	704	20	Low	CAGQTIYNQGGKLIF	CSVEGLAGGPHSYEQYF	GCTGGGCAAACCATTTATAACCAGGGAGGAAAGCTTATC	AGCGTTGAGGGACTAGCGGGAGGGCCGCACTCCTACGAGCAGTAC	1.982614624	1.982614624	TRAV35*01	TRAJ23*01	TRBV29-1*01	TRBD2*02	TRBJ2-7*01	CAGQTIYNQGGKLIF_CSVEGLAGGPHSYEQYF
KSK.G3-P2	Ch_3023	KSK	101	Early	Chronic	NA	NA	NA	241	High	CAGQTIYNQGGKLIF	CSVEGLAGGPHSYEQYF	NA	NA	NA	NA	TRAV35*02	TRAJ23*01	TRBV29-1*01	TRBD2*02	TRBJ2-7*01	CAGQTIYNQGGKLIF_CSVEGLAGGPHSYEQYF
CAI5957A097	CH-4059	CIN	88.5	Early	Chronic	5906	247024	791	NA	NA	CAGVDGGSQGNLIF	CASSMSSQGPQYF	GCAGGGGTAGACGGAGGAAGCCAAGGAAATCTCATC	GCCAGTAGTATGTCTTCACAGGGTCCGCAGTAT	3.829226654	3.829226654	TRAV25*01	TRAJ42*01	TRBV19*01	TRBD1*01	TRBJ2-3*01	CAGVDGGSQGNLIF_CASSMSSQGPQYF
CAI5957A195	CH-4059	CIN	102.5	Early	Chronic	588467	234513	2558	NA	NA	CAGWNNQGGKLIF	CSVPGLAGDVRTQYF	GCAGGGTGGAATAACCAGGGAGGAAAGCTTATC	AGCGTTCCAGGACTAGCGGGGGACGTTCGGACCCAGTAC	1.311397205	1.311397205	TRAV25*01	TRAJ23*01	TRBV29-1*01	TRBD2*01	TRBJ2-5*01	CAGWNNQGGKLIF_CSVPGLAGDVRTQYF
KSK.E2-P2	Ch_3023	KSK	101	Early	Chronic	NA	NA	NA	241	High	CAHGGDARLMF	CASSLGTGFSNQPQHF	NA	NA	NA	NA	TRAV21*01	TRAJ31*01	TRBV7-8*02	TRBD1*01	TRBJ1-5*01	CAHGGDARLMF_CASSLGTGFSNQPQHF
KSK.D6-P2	Ch_3023	KSK	101	Early	Chronic	NA	NA	NA	241	High	CAHPNSNSGYALNF	CASSLAVIDRYNEQFF	NA	NA	NA	NA	TRAV38-2/DV8*01	TRAJ41*01	TRBV7-9*01	TRBD1*01	TRBJ2-1*01	CAHPNSNSGYALNF_CASSLAVIDRYNEQFF
KSK.H9-P2	Ch_3023	KSK	101	Early	Chronic	NA	NA	NA	241	High	CAKNAVDGQNFVF	CASSQEPGQVYF	NA	NA	NA	NA	TRAV17*01	TRAJ26*01	TRBV14*01	TRBD1*01	TRBJ1-3*01	CAKNAVDGQNFVF_CASSQEPGQVYF
ELT4443_A89	CH-3023	KSK	84	Early	Chronic	3218	618472	1269	854	High	CALEGFGNVLHF	CASSQEEGADGYTF	GCTCTCGAGGGCTTTGGGAATGTGCTGCAT	GCCAGCAGCCAAGAGGAGGGGGCAGATGGCTACACC	3.564347497	3.564347497	TRAV21*02	TRAJ35*01	TRBV4-1*01	TRBD1*01	TRBJ1-2*01	CALEGFGNVLHF_CASSQEEGADGYTF
CAI5957A332	CH-3023	KSK	134	Late	Chronic	2843176	83533	729	21	Low	CALEGFGNVLHF	CASSQEEGADGYTF	GCTCTCGAGGGCTTTGGGAATGTGCTGCAT	GCCAGCAGCCAAGAGGAGGGGGCAGATGGCTACACC	0.419035577	0.419035577	TRAV21*02	TRAJ35*01	TRBV4-1*01	TRBD1*01	TRBJ1-2*01	CALEGFGNVLHF_CASSQEEGADGYTF
CAI5957A291	CH-3023	KSK	196	Late	Chronic	5896155	381103	942	20	Low	CALLPGSGTASKLTF	CASSYGTGDLSYNEQFF	GCTTTACTTCCGGGGTCCGGCACTGCCAGTAAACTCACC	GCCAGCAGCTATGGGACAGGGGATCTTTCCTACAATGAGCAGTTC	0.251944515	0.251944515	TRAV38-1*01	TRAJ44*01	TRBV7-8*01	TRBD1*01	TRBJ2-1*01	CALLPGSGTASKLTF_CASSYGTGDLSYNEQFF
KSK.D10-P2	Ch_3023	KSK	101	Early	Chronic	NA	NA	NA	241	High	CALLPGSGTASKLTF	CASSYGTGDLSYNEQFF	NA	NA	NA	NA	TRAV38-1*01	TRAJ44*01	TRBV7-8*01	TRBD1*01	TRBJ2-1*01	CALLPGSGTASKLTF_CASSYGTGDLSYNEQFF
ELT4443_A178	CH-3023	CIN	84	Early	Chronic	3218	240174	1207	280	High	CALRPYSGGGADGLTF	CASSRLADQETQYF	GCTCTTCGACCGTATTCAGGAGGAGGTGCTGACGGACTCACC	GCCAGCAGCCGACTAGCGGATCAAGAGACCCAGTAC	1.227829651	1.227829651	TRAV9-2*01	TRAJ45*01	TRBV2*01	TRBD2*01	TRBJ2-5*01	CALRPYSGGGADGLTF_CASSRLADQETQYF
CAI5957A132	CH-4059	CIN	76.5	Early	Chronic	488992	335891	1155	NA	NA	CALSDHSSASKIIF	CSARAERATYNEQFF	GCTCTGAGTGATCACAGCAGTGCTTCCAAGATAATC	AGTGCTAGGGCGGAAAGGGCTACCTACAATGAGCAGTTC	1.10891118	1.10891118	TRAV9-2*01	TRAJ3*01	TRBV20-1*01		TRBJ2-1*01	CALSDHSSASKIIF_CSARAERATYNEQFF
ELT4443_A196	CH-3023	CIN	84	Early	Chronic	3218	396586	1219	280	High	CALSESAGGTSYGKLTF	CASSQATSGGYTDTQYF	GCTCTGAGTGAAAGTGCTGGTGGTACTAGCTATGGAAAGCTGACA	GCCAGCAGCCAAGCAACTAGCGGGGGTTACACAGATACGCAGTAT	0.644775484	0.644775484	TRAV19*01	TRAJ52*01	TRBV3-1*01	TRBD2*01	TRBJ2-3*01	CALSESAGGTSYGKLTF_CASSQATSGGYTDTQYF
CAI5957A127	CH-4059	CIN	88.5	Early	Chronic	5906	211440	830	NA	NA	CALSETNFGNEKLTF	CASSQVPLSGGLYNEQFF	GCTCTGAGTGAAACTAACTTTGGAAATGAGAAATTAACC	GCCAGCAGCCAAGTCCCCCTAAGCGGGGGGCTCTACAATGAGCAGTTC	1.310662765	1.310662765	TRAV19*01	TRAJ48*01	TRBV14*01	TRBD2*01	TRBJ2-1*01	CALSETNFGNEKLTF_CASSQVPLSGGLYNEQFF
KSK.B2-P2	Ch_3023	KSK	101	Early	Chronic	NA	NA	NA	241	High	CALSEVTDSWGKLQF	CASSHQYNEQFF	NA	NA	NA	NA	TRAV19*01	TRAJ24*02	TRBV12-4*02	NA	TRBJ2-1*01	CALSEVTDSWGKLQF_CASSHQYNEQFF
KSK.D8-P2	Ch_3023	KSK	101	Early	Chronic	NA	NA	NA	241	High	CALSEVTDSWGKLQF	CASSHQYNEQFF	NA	NA	NA	NA	TRAV19*01	TRAJ24*02	TRBV12-4*02	NA	TRBJ2-1*01	CALSEVTDSWGKLQF_CASSHQYNEQFF
ELT4972_A98	CH-3023	CIN	196	Late	Chronic	5896155	1195640	2476	77	Low	CALSGDAGGTSYGKLTF	CASSGVSGSGGYQETQYF	GCTCTGAGTGGTGATGCTGGTGGTACTAGCTATGGAAAGCTGACA	GCCAGCAGCGGGGTTAGCGGGAGTGGGGGGTACCAAGAGACCCAGTAC	1.189483361	1.189483361	TRAV19*01	TRAJ52*01	TRBV9*01	TRBD2*02	TRBJ2-5*01	CALSGDAGGTSYGKLTF_CASSGVSGSGGYQETQYF
CAI5957A117	CH-4059	CIN	88.5	Early	Chronic	5906	377068	846	NA	NA	CALSGDAGGTSYGKLTF	CASSLVSSGGYTDTQYF	GCTCTGAGTGGGGATGCTGGTGGTACTAGCTATGGAAAGCTGACA	GCCAGCAGCTTGGTCTCTAGCGGGGGGTACACAGATACGCAGTAT	1.956251385	1.956251385	TRAV19*01	TRAJ52*01	TRBV5-1*01	TRBD2*01	TRBJ2-3*01	CALSGDAGGTSYGKLTF_CASSLVSSGGYTDTQYF
ELT4972_A18	CH-3023	CIN	134	Late	Chronic	2843176	267986	1217	125	Low	CALSGDAGGTSYGKLTF	CASSLVTSGGYQETQYF	GCTCTGAGTGGCGATGCTGGTGGTACTAGCTATGGAAAGCTGACA	GCCAGCAGCTTGGTCACTAGCGGGGGGTACCAAGAGACCCAGTAC	0.016969974	0.016969974	TRAV19*01	TRAJ52*01	TRBV5-1*01	TRBD2*01	TRBJ2-5*01	CALSGDAGGTSYGKLTF_CASSLVTSGGYQETQYF
CAI5957A352	CH-3023	KSK	134	Late	Chronic	2843176	127147	785	21	Low	CALSPGGTSYGKLTF	CASSLGGNEQYF	GCTCTGAGTCCAGGTGGTACTAGCTATGGAAAGCTGACA	GCCAGCAGCTTGGGTGGGAACGAGCAGTAC	12.29456726	12.29456726	TRAV9-2*01	TRAJ52*01	TRBV7-9*03		TRBJ2-7*01	CALSPGGTSYGKLTF_CASSLGGNEQYF
ELT4972_A76	CH-3023	CIN	196	Late	Chronic	5896155	1150879	2115	77	Low	CALYTGNQFYF	CASSDPSSVGRSTDTQYF	GCTCTTTACACCGGTAACCAGTTCTAT	GCCAGCAGTGATCCATCGAGTGTGGGACGGAGCACAGATACGCAGTAT	0.21905975	0.21905975	TRAV38-2/DV8*01	TRAJ49*01	TRBV25-1*01	TRBD1*01	TRBJ2-3*01	CALYTGNQFYF_CASSDPSSVGRSTDTQYF
ELT4972_A82	CH-3023	CIN	196	Late	Chronic	5896155	1208703	1408	77	Low	CAMNSGGYQKVTF	CASSVEGRGGQETQYF	GCAATGAATTCTGGGGGTTACCAGAAAGTTACC	GCCAGCAGCGTAGAAGGGCGGGGGGGCCAAGAGACCCAGTAC	0.754108012	0.754108012	TRAV12-3*01	TRAJ13*02	TRBV9*01	TRBD2*01	TRBJ2-5*01	CAMNSGGYQKVTF_CASSVEGRGGQETQYF
ELT4972_A106	CH-3023	CIN	196	Late	Chronic	5896155	1045320	2853	77	Low	CAMREHFTGNQFYF	CASSLLIGGALKETQYF	GCAATGAGAGAGCACTTCACCGGTAACCAGTTCTAT	GCCAGCAGTTTATTAATTGGGGGAGCGCTGAAAGAGACCCAGTAC	0.709765927	0.709765927	TRAV14/DV4*02	TRAJ49*01	TRBV28*01	TRBD1*01	TRBJ2-5*01	CAMREHFTGNQFYF_CASSLLIGGALKETQYF
ELT4972_A75	CH-3023	CIN	196	Late	Chronic	5896155	1338923	2257	77	Low	CAMRELTSGTYKYIF	CASSQPLGLAEKETQYF	GCAATGAGAGAGTTAACCTCAGGAACCTACAAATACATC	GCCAGCAGCCAACCGTTAGGACTAGCGGAAAAAGAGACCCAGTAC	0.243974303	0.243974303	TRAV14/DV4*02	TRAJ40*01	TRBV3-1*01	TRBD2*01	TRBJ2-5*01	CAMRELTSGTYKYIF_CASSQPLGLAEKETQYF
CAI5957A350	CH-3023	KSK	134	Late	Chronic	2843176	103553	638	21	Low	CAMYTGGFKTIF	CASSQTETSYEQYF	GCTATGTATACTGGAGGCTTCAAAACTATC	GCCAGCAGTCAGACAGAGACCTCCTACGAGCAGTAC	1.280897777	1.280897777	TRAV24*01	TRAJ9*01	TRBV27*01	TRBD1*01	TRBJ2-7*01	CAMYTGGFKTIF_CASSQTETSYEQYF
CAI5957A346	CH-3023	KSK	134	Late	Chronic	2843176	49025	589	21	Low	CAMYTGGFKTIF	CASSQTETSYEQYF	GCTATGTATACTGGAGGCTTCAAAACTATC	GCCAGCAGTCAGACAGAGACCTCCTACGAGCAGTAC	0.040259625	0.040259625	TRAV24*01	TRAJ9*01	TRBV27*01	TRBD1*01	TRBJ2-7*01	CAMYTGGFKTIF_CASSQTETSYEQYF
CAI5957A344	CH-3023	KSK	134	Late	Chronic	2843176	72940	745	21	Low	CAMYTGGFKTIF	CASSQTETSYEQYF	GCTATGTATACTGGAGGCTTCAAAACTATC	GCCAGCAGTCAGACAGAGACCTCCTACGAGCAGTAC	0.16409476	0.16409476	TRAV24*01	TRAJ9*01	TRBV27*01	TRBD1*01	TRBJ2-7*01	CAMYTGGFKTIF_CASSQTETSYEQYF
CAI5957A315	CH-3023	KSK	134	Late	Chronic	2843176	48760	593	21	Low	CAMYTGGFKTIF	CASSQTETSYEQYF	GCTATGTATACTGGAGGCTTCAAAACTATC	GCCAGCAGTCAGACAGAGACCTCCTACGAGCAGTAC	0.087343037	0.087343037	TRAV24*01	TRAJ9*01	TRBV27*01	TRBD1*01	TRBJ2-7*01	CAMYTGGFKTIF_CASSQTETSYEQYF
CAI5957A311	CH-3023	KSK	134	Late	Chronic	2843176	60284	483	21	Low	CAMYTGGFKTIF	CASSQTETSYEQYF	GCTATGTATACTGGAGGCTTCAAAACTATC	GCCAGCAGTCAGACAGAGACCTCCTACGAGCAGTAC	0.214161436	0.214161436	TRAV24*01	TRAJ9*01	TRBV27*01	TRBD1*01	TRBJ2-7*01	CAMYTGGFKTIF_CASSQTETSYEQYF
CAI5957A299	CH-3023	KSK	196	Late	Chronic	5896155	240046	746	20	Low	CAMYTGGFKTIF	CASSQTETSYEQYF	GCTATGTATACTGGAGGCTTCAAAACTATC	GCCAGCAGTCAGACAGAGACCTCCTACGAGCAGTAC	0.453734817	0.453734817	TRAV24*01	TRAJ9*01	TRBV27*01	TRBD1*01	TRBJ2-7*01	CAMYTGGFKTIF_CASSQTETSYEQYF
KSK.F3-P2	Ch_3023	KSK	101	Early	Chronic	NA	NA	NA	241	High	CAMYTGGFKTIF	CASSQTETSYEQYF	NA	NA	NA	NA	TRAV24*01	TRAJ9*01	TRBV27*01	TRBD1*01	TRBJ2-7*01	CAMYTGGFKTIF_CASSQTETSYEQYF
KSK.B10-P2	Ch_3023	KSK	101	Early	Chronic	NA	NA	NA	241	High	CAMYTGGFKTIF	CASSQTETSYEQYF	NA	NA	NA	NA	TRAV24*01	TRAJ9*01	TRBV27*01	TRBD1*01	TRBJ2-7*01	CAMYTGGFKTIF_CASSQTETSYEQYF
KSK.D9-P2	Ch_3023	KSK	101	Early	Chronic	NA	NA	NA	241	High	CAMYTGGFKTIF	CASSQTETSYEQYF	NA	NA	NA	NA	TRAV24*01	TRAJ9*01	TRBV27*01	TRBD1*01	TRBJ2-7*01	CAMYTGGFKTIF_CASSQTETSYEQYF
KSK.E10	Ch_3023	KSK	197	Late	Chronic	NA	NA	NA	20	Low	CAMYTGGFKTIF	CASSQTETSYEQYF	NA	NA	NA	NA	TRAV24*01	TRAJ9*01	TRBV27*01	TRBD1*01	TRBJ2-7*01	CAMYTGGFKTIF_CASSQTETSYEQYF
KSK24.H5-2nd	Ch_3023	KSK	197	Late	Chronic	NA	NA	NA	20	Low	CAMYTGGFKTIF	CASSQTETSYEQYF	NA	NA	NA	NA	TRAV24*01	TRAJ9*01	TRBV27*01	TRBD1*01	TRBJ2-7*01	CAMYTGGFKTIF_CASSQTETSYEQYF
KSK24.H7-2nd	Ch_3023	KSK	197	Late	Chronic	NA	NA	NA	20	Low	CAMYTGGFKTIF	CASSQTETSYEQYF	NA	NA	NA	NA	TRAV24*01	TRAJ9*01	TRBV27*01	TRBD1*01	TRBJ2-7*01	CAMYTGGFKTIF_CASSQTETSYEQYF
ELT4443_A106	CH-3023	KSK	84	Early	Chronic	3218	303323	1179	854	High	CANAQKLVF	CASSLEGLAGYEQYF	GCTAACGCCCAGAAGCTGGTA	GCCAGCAGCTTAGAGGGGCTAGCGGGCTACGAGCAGTAC	3.015509024	3.015509024	TRAV38-2/DV8*01	TRAJ54*01	TRBV7-8*01	TRBD2*01	TRBJ2-7*01	CANAQKLVF_CASSLEGLAGYEQYF
KSK.A9-P2	Ch_3023	KSK	101	Early	Chronic	NA	NA	NA	241	High	CANAQKLVF	CASSLEGLAGYEQYF	NA	NA	NA	NA	TRAV38-2/DV8*01	TRAJ54*01	TRBV7-8*01	TRBD2*01	TRBJ2-7*01	CANAQKLVF_CASSLEGLAGYEQYF
KSK.B6-P2	Ch_3023	KSK	101	Early	Chronic	NA	NA	NA	241	High	CAPAGEHGQKLIF	CASSLAGDEQFF	NA	NA	NA	NA	TRAV6*01	TRAJ16*01	TRBV7-9*01	TRBD1*01	TRBJ2-1*01	CAPAGEHGQKLIF_CASSLAGDEQFF
ELT4443_A59	CL-MCRL	ATD	731.5	Late	Clearer	0	533703	945	20	Low	NA	CASSLNLGSYGYTF	NA	GCCAGCAGCTTAAATTTGGGGTCCTATGGCTACACC	NA	NA	NA	NA	TRBV7-9*03		TRBJ1-2*01	CASSLNLGSYGYTF
ELT4443_A58	CL-MCRL	ATD	731.5	Late	Clearer	0	482199	806	20	Low	CAVRPTGGFKTIF	CASSLSGQLETQYF	GCTGTGAGGCCCACTGGAGGCTTCAAAACTATC	GCCAGCAGCTTGAGCGGGCAACTAGAGACCCAGTAC	1.449903339	1.449903339	TRAV21*01	TRAJ9*01	TRBV7-2*01	TRBD2*01	TRBJ2-5*01	CAVRPTGGFKTIF_CASSLSGQLETQYF
ELT4443_A57	CL-MCRL	ATD	731.5	Late	Clearer	0	574303	747	20	Low	CAVTPGDYKLSF	CAISGGEAGNQPQHF	GCTGTGACTCCCGGCGACTACAAGCTCAGC	GCCATCAGTGGGGGCGAGGCGGGCAATCAGCCCCAGCAT	1.921699022	1.921699022	TRAV8-4*03	TRAJ20*01	TRBV10-3*01	TRBD1*01	TRBJ1-5*01	CAVTPGDYKLSF_CAISGGEAGNQPQHF
ELT4443_A56	CL-MCRL	ATD	731.5	Late	Clearer	0	482532	835	20	Low	NA	CASSDGTVGNQPQHF	NA	GCCAGCAGTGATGGGACAGTCGGCAATCAGCCCCAGCAT	NA	NA	NA	NA	TRBV10-2*02	TRBD1*01	TRBJ1-5*01	CASSDGTVGNQPQHF
ELT4443_A55	CL-MCRL	ATD	731.5	Late	Clearer	0	488540	906	20	Low	NA	NA	NA	NA	NA	NA	NA	NA	NA	NA	NA
ELT4443_A54	CL-MCRL	ATD	731.5	Late	Clearer	0	723551	963	20	Low	CAYRSLYNNNDMRF	CASRDGTINTGELFF	GCTTATAGGAGCTTGTACAATAACAATGACATGCGC	GCCAGCAGGGACGGGACTATCAACACCGGGGAGCTGTTT	1.286065075	1.286065075	TRAV38-2/DV8*01	TRAJ43*01	TRBV2*01	TRBD2*01	TRBJ2-2*01	CAYRSLYNNNDMRF_CASRDGTINTGELFF
ELT4443_A52	CL-MCRL	ATD	731.5	Late	Clearer	0	658061	882	20	Low	NA	CSGSLWTGDSYEQYF	NA	AGCGGTTCTCTTTGGACAGGTGATTCCTACGAGCAGTAC	NA	NA	NA	NA	TRBV29-1*01	TRBD1*01	TRBJ2-7*01	CSGSLWTGDSYEQYF
ELT4443_A51	CL-MCRL	ATD	731.5	Late	Clearer	0	574599	975	20	Low	CAVAGGTSYGKLTF	CASSQEYGGAYEQYF	GCTGTGGCTGGTGGTACTAGCTATGGAAAGCTGACA	GCCAGCAGCCAAGAGTACGGGGGGGCCTACGAGCAGTAC	2.706974208	2.706974208	TRAV21*01	TRAJ52*01	TRBV4-2*01	TRBD2*01	TRBJ2-7*01	CAVAGGTSYGKLTF_CASSQEYGGAYEQYF
ELT4443_A50	CL-MCRL	ATD	731.5	Late	Clearer	0	528027	1137	20	Low	CAVTGGDYKLSF	CAISESSSGNNEQFF	GCTGTGACCGGGGGCGACTACAAGCTCAGC	GCCATCAGTGAGTCAAGTAGCGGAAACAATGAGCAGTTC	0.295960106	0.295960106	TRAV8-2*01	TRAJ20*01	TRBV10-3*02	TRBD2*01	TRBJ2-1*01	CAVTGGDYKLSF_CAISESSSGNNEQFF
ELT4443_A49	CL-MCRL	ATD	731.5	Late	Clearer	0	666930	1024	20	Low	NA	CAISDSAAGNNEQFF	NA	GCCATCAGTGATTCGGCCGCTGGTAACAATGAGCAGTTC	NA	NA	NA	NA	TRBV10-3*02		TRBJ2-1*01	CAISDSAAGNNEQFF
ELT4443_A48	CL-MCRL	ATD	731.5	Late	Clearer	0	718526	1128	20	Low	CAVRPTGGFKTIF	CASSLSGQLETQYF	GCTGTGAGGCCCACTGGAGGCTTCAAAACTATC	GCCAGCAGCTTGAGCGGGCAACTAGAGACCCAGTAC	2.2769643	2.2769643	TRAV21*01	TRAJ9*01	TRBV7-2*01	TRBD2*01	TRBJ2-5*01	CAVRPTGGFKTIF_CASSLSGQLETQYF
ELT4443_A45	CL-MCRL	ATD	731.5	Late	Clearer	0	614620	981	20	Low	CAVLSPGAGSYQLTF	NA	GCTGTCCTTTCCCCTGGGGCTGGGAGTTACCAACTCACT	NA	1.670074129	1.670074129	TRAV1-2*01	TRAJ28*01	NA	NA	NA	CAVLSPGAGSYQLTF
ELT4443_A44	CL-MCRL	ATD	731.5	Late	Clearer	0	442256	1301	20	Low	CAVTGGDYKLSF	CAISESSSGNNEQFF	GCTGTGACCGGGGGCGACTACAAGCTCAGC	GCCATCAGTGAGTCAAGTAGCGGAAACAATGAGCAGTTC	0.676617912	0.676617912	TRAV8-4*03	TRAJ20*01	TRBV10-3*02	TRBD2*01	TRBJ2-1*01	CAVTGGDYKLSF_CAISESSSGNNEQFF
ELT4443_A43	CL-MCRL	ATD	731.5	Late	Clearer	0	516369	999	20	Low	CAMWGAQKLVF	CASSFVKLADSSYNEQFF	GCAATGTGGGGAGCCCAGAAGCTGGTA	GCCAGCAGTTTTGTCAAACTAGCGGATAGCTCCTACAATGAGCAGTTC	0.199047878	0.199047878	TRAV12-3*01	TRAJ54*01	TRBV28*01	TRBD2*01	TRBJ2-1*01	CAMWGAQKLVF_CASSFVKLADSSYNEQFF
ELT4443_A42	CL-MCRL	ATD	731.5	Late	Clearer	0	547372	887	20	Low	CAVTRGDYKLSF	CATSDSTAGNQPQHF	GCTGTGACCCGGGGGGACTACAAGCTCAGC	GCCACCAGTGATTCTACGGCAGGTAATCAGCCCCAGCAT	2.436218253	2.436218253	TRAV8-4*03	TRAJ20*01	TRBV24-1*01		TRBJ1-5*01	CAVTRGDYKLSF_CATSDSTAGNQPQHF
ELT4443_A41	CL-MCRL	ATD	731.5	Late	Clearer	0	544343	905	20	Low	CAVTGGDYKLSF	CAISESSSGNNEQFF	GCTGTGACCGGGGGCGACTACAAGCTCAGC	GCCATCAGTGAGTCAAGTAGCGGAAACAATGAGCAGTTC	1.664647165	1.664647165	TRAV8-4*03	TRAJ20*01	TRBV10-3*02	TRBD2*01	TRBJ2-1*01	CAVTGGDYKLSF_CAISESSSGNNEQFF
ELT4443_A40	CL-MCRL	ATD	731.5	Late	Clearer	0	598851	1004	20	Low	CVAGAAGNKLTF	CSGSLWTGDSYEQYF	GTGGCGGGGGCTGCAGGCAACAAGCTAACT	AGCGGTTCTCTTTGGACAGGTGATTCCTACGAGCAGTAC	2.585610336	2.585610336	TRAV12-1*01	TRAJ17*01	TRBV29-1*01	TRBD1*01	TRBJ2-7*01	CVAGAAGNKLTF_CSGSLWTGDSYEQYF
ELT4443_A39	CL-MCRL	ATD	731.5	Late	Clearer	0	511515	1240	20	Low	NA	CASSVLDSSLGPDTQYF	NA	GCCAGCAGTGTCCTGGACAGCTCCCTTGGGCCAGATACGCAGTAT	NA	NA	NA	NA	TRBV2*01	TRBD1*01	TRBJ2-3*01	CASSVLDSSLGPDTQYF
ELT4443_A38	CL-MCRL	ATD	731.5	Late	Clearer	0	658150	1233	20	Low	CAVVYPLTHGSSNTGKLIF	CASSLEGQLNEQFF	GCTGTGGTGTACCCTCTAACACATGGCTCTAGCAACACAGGCAAACTAATC	GCCAGCAGCTTAGAGGGGCAACTAAATGAGCAGTTC	0.960496198	0.960496198	TRAV21*01	TRAJ37*02	TRBV7-9*03	TRBD1*01	TRBJ2-1*01	CAVVYPLTHGSSNTGKLIF_CASSLEGQLNEQFF
ELT4443_A37	CL-MCRL	ATD	731.5	Late	Clearer	0	669816	1177	20	Low	CALSLYYGGSQGNLIF	NA	GCTCTGAGTCTTTATTATGGAGGAAGCCAAGGAAATCTCATC	NA	1.364826097	1.364826097	TRAV19*01	TRAJ42*01	NA	NA	NA	CALSLYYGGSQGNLIF
ELT4443_A36	CL-MCRL	ATD	731.5	Late	Clearer	0	492546	1010	20	Low	CAYRSLYNNNDMRF	CASRDRGSNTGELFF	GCTTATAGGAGCTTATACAATAACAATGACATGCGC	GCCAGCAGGGACAGGGGTTCGAACACCGGGGAGCTGTTT	1.932424452	1.932424452	TRAV38-2/DV8*01	TRAJ43*01	TRBV2*01	TRBD1*01	TRBJ2-2*01	CAYRSLYNNNDMRF_CASRDRGSNTGELFF
ELT4443_A35	CL-MCRL	ATD	731.5	Late	Clearer	0	539320	975	20	Low	CAVFNTGGFKTIF	CASSITGQLDTQYF	GCTGTCTTCAATACTGGAGGCTTCAAAACTATC	GCCAGCAGCATAACGGGACAGCTGGATACGCAGTAT	1.804825419	1.804825419	TRAV21*01	TRAJ9*01	TRBV11-2*01	TRBD1*01	TRBJ2-3*01	CAVFNTGGFKTIF_CASSITGQLDTQYF
ELT4443_A34	CL-MCRL	ATD	731.5	Late	Clearer	0	662873	1390	20	Low	CAVSDGDYKLSF	CAISESSAGFNEQFF	GCTGTGAGTGACGGCGACTACAAGCTCAGC	GCCATCAGTGAGTCTTCGGCAGGGTTCAATGAGCAGTTC	1.011803699	1.011803699	TRAV8-6*02	TRAJ20*01	TRBV10-3*01	TRBD1*01	TRBJ2-1*01	CAVSDGDYKLSF_CAISESSAGFNEQFF
ELT4443_A33	CL-MCRL	ATD	731.5	Late	Clearer	0	686562	1349	20	Low	CAYSSLYGGSQGNLIF	CSAREKTINTGELFF	GCTTATAGCTCCCTTTATGGAGGAAGCCAAGGAAATCTCATC	AGTGCTAGGGAAAAAACGATAAACACCGGGGAGCTGTTT	0.602646585	0.602646585	TRAV38-2/DV8*01	TRAJ42*01	TRBV20-1*01		TRBJ2-2*01	CAYSSLYGGSQGNLIF_CSAREKTINTGELFF
ELT4443_A31	CL-MCRL	ATD	731.5	Late	Clearer	0	499821	1144	20	Low	CVVNGNRDDKIIF	CASRIRAQGFADTQYF	GTGGTGAATGGGAACAGAGATGACAAGATCATC	GCCAGTAGGATTCGGGCACAGGGATTCGCGGATACGCAGTAT	1.264792888	1.264792888	TRAV12-1*01	TRAJ30*01	TRBV19*01	TRBD1*01	TRBJ2-3*01	CVVNGNRDDKIIF_CASRIRAQGFADTQYF
ELT4443_A30	CL-MCRL	ATD	731.5	Late	Clearer	0	722209	1163	20	Low	CAVTPGDYKLSF	CATSDGTAGNQPQHF	GCTGTGACCCCTGGCGACTACAAGCTCAGC	GCCACCAGTGATGGGACAGCCGGAAATCAGCCCCAGCAT	0.586075153	0.586075153	TRAV8-4*03	TRAJ20*01	TRBV24-1*01	TRBD1*01	TRBJ1-5*01	CAVTPGDYKLSF_CATSDGTAGNQPQHF
ELT4443_A29	CL-MCRL	ATD	731.5	Late	Clearer	0	649142	1107	20	Low	CAYRSLYGGSQGNLIF	CASSQELNSNQPQHF	GCTTATAGGAGCCTATATGGAGGAAGCCAAGGAAATCTCATC	GCCAGCAGCCAAGAACTAAATAGCAATCAGCCCCAGCAT	0.749152452	0.749152452	TRAV38-2/DV8*01	TRAJ42*01	TRBV4-1*01		TRBJ1-5*01	CAYRSLYGGSQGNLIF_CASSQELNSNQPQHF
ELT4443_A28	CL-MCRL	ATD	731.5	Late	Clearer	0	114962	1063	20	Low	CAVKDGGSQGNLIF	CASSFDSQLYEQYF	GCTGTGAAGGATGGAGGAAGCCAAGGAAATCTCATC	GCCAGCAGCTTCGACAGCCAGCTCTACGAGCAGTAC	4.242819697	4.242819697	TRAV21*01	TRAJ42*01	TRBV7-9*03	TRBD1*01	TRBJ2-7*01	CAVKDGGSQGNLIF_CASSFDSQLYEQYF
ELT4443_A27	CL-MCRL	ATD	731.5	Late	Clearer	0	468239	1244	20	Low	CAVTAGDYKLSF	CAWSVRDIGNQPQHF	GCTGTGACCGCAGGCGACTACAAGCTCAGC	GCCTGGAGTGTACGCGACATTGGCAATCAGCCCCAGCAT	1.500626716	1.500626716	TRAV8-6*02	TRAJ20*01	TRBV30*01		TRBJ1-5*01	CAVTAGDYKLSF_CAWSVRDIGNQPQHF
ELT4443_A26	CL-MCRL	ATD	731.5	Late	Clearer	0	430530	1065	20	Low	CAGQVSNNNDMRF	CASSSLERSFGEAFF	GCTGGGCAAGTAAGCAATAACAATGACATGCGC	GCCAGCAGCTCCCTCGAGAGGTCCTTCGGGGAAGCTTTC	1.10885974	1.10885974	TRAV35*01	TRAJ43*01	TRBV7-9*03		TRBJ1-1*01	CAGQVSNNNDMRF_CASSSLERSFGEAFF
ELT4443_A25	CL-MCRL	ATD	731.5	Late	Clearer	0	669711	1132	20	Low	CAMREFSYGSSNTGKLIF	CASSQGARDLVNEKLFF	GCAATGAGAGAGTTCTCTTATGGCTCTAGCAACACAGGCAAACTAATC	GCCAGCAGCCAAGGCGCCCGGGACCTTGTTAATGAAAAACTGTTT	1.878977106	1.878977106	TRAV14/DV4*01	TRAJ37*02	TRBV3-1*01	TRBD1*01	TRBJ1-4*01	CAMREFSYGSSNTGKLIF_CASSQGARDLVNEKLFF
ELT4443_A24	CL-MCRL	ATD	731.5	Late	Clearer	0	614636	1069	20	Low	CAVKLEGSQGNLIF	CASSLEGQLYEQYF	GCTGTGAAGCTGGAGGGAAGCCAAGGAAATCTCATC	GCCAGCAGCTTAGAGGGACAACTCTACGAGCAGTAC	1.501031362	1.501031362	TRAV21*01	TRAJ42*01	TRBV7-9*03	TRBD1*01	TRBJ2-7*01	CAVKLEGSQGNLIF_CASSLEGQLYEQYF
ELT4443_A23	CL-MCRL	ATD	731.5	Late	Clearer	0	433990	985	20	Low	CVADSQNSGGYQKVTF	CATSFTGTAYEQYF	GTGGCCGACAGTCAAAATTCTGGGGGTTACCAGAAAGTTACC	GCCACCAGCTTTACCGGGACAGCCTACGAGCAGTAC	1.219891856	1.219891856	TRAV12-1*01	TRAJ13*02	TRBV15*02	TRBD1*01	TRBJ2-7*01	CVADSQNSGGYQKVTF_CATSFTGTAYEQYF
ELT4443_A22	CL-MCRL	ATD	731.5	Late	Clearer	0	413555	1095	20	Low	CAVTTGDYKLSF	NA	GCTGTGACTACTGGCGACTACAAGCTCAGC	NA	1.281866459	1.281866459	TRAV8-4*03	TRAJ20*01	NA	NA	NA	CAVTTGDYKLSF
ELT4443_A100	CH-3023	KSK	84	Early	Chronic	3218	337450	1240	854	High	CAPPVAHGQKLLF	CASSLGTGYSNQPQHF	GCTCCTCCCGTGGCGCATGGCCAGAAGCTGCTC	GCCAGCAGCTTAGGGACGGGATATAGCAATCAGCCCCAGCAT	1.37349513	1.37349513	TRAV6*02	TRAJ16*01	TRBV7-8*01	TRBD2*02	TRBJ1-5*01	CAPPVAHGQKLLF_CASSLGTGYSNQPQHF
KSK24.H6-2nd	Ch_3023	KSK	197	Late	Chronic	NA	NA	NA	20	Low	CAPPVAHGQKLLF	CASSLGTGYSNQPQHF	NA	NA	NA	NA	TRAV6*01	TRAJ16*01	TRBV7-8*01	TRBD2*02	TRBJ1-5*01	CAPPVAHGQKLLF_CASSLGTGYSNQPQHF
KSK.E9	Ch_3023	KSK	75	Early	Chronic	NA	NA	NA	854	High	CARIKDAGNKLTF	CASSYPGQQETQYF	NA	NA	NA	NA	TRAV25*01	TRAJ17*01	TRBV12-3*01	TRBD1*01	TRBJ2-5*01	CARIKDAGNKLTF_CASSYPGQQETQYF
CAI5957A333	CH-3023	KSK	134	Late	Chronic	2843176	59796	643	21	Low	CASLMYSGGGADGLTF	CASSLNSGRSYNEQFF	GCCTCCTTGATGTATTCAGGAGGAGGTGCTGACGGACTCACC	GCCAGCAGCTTAAATAGCGGGAGGTCCTACAATGAGCAGTTC	0.034483413	0.034483413	TRAV24*01	TRAJ45*01	TRBV7-3*01	TRBD2*02	TRBJ2-1*01	CASLMYSGGGADGLTF_CASSLNSGRSYNEQFF
ELT4443_A21	CL-MCRL	ATD	731.5	Late	Clearer	0	561857	1220	20	Low	CAVTGGDYKLSF	CAISESSSGNNEQFF	GCTGTGACCGGGGGCGACTACAAGCTCAGC	GCCATCAGTGAGTCAAGTAGCGGAAACAATGAGCAGTTC	0.622967417	0.622967417	TRAV8-4*03	TRAJ20*01	TRBV10-3*02	TRBD2*01	TRBJ2-1*01	CAVTGGDYKLSF_CAISESSSGNNEQFF
CAI5957A338	CH-3023	KSK	134	Late	Chronic	2843176	42109	587	21	Low	CASLMYSGGGADGLTF	CASSQNSGRTYNEQFF	GCCTCCCTAATGTATTCAGGAGGAGGTGCTGACGGACTCACC	GCCAGCAGCCAAAATAGCGGGAGAACGTACAATGAGCAGTTC	0.090886233	0.090886233	TRAV24*01	TRAJ45*01	TRBV7-3*01	TRBD2*02	TRBJ2-1*01	CASLMYSGGGADGLTF_CASSQNSGRTYNEQFF
ELT4443_A127	CH-3023	KSK	84	Early	Chronic	3218	360634	1258	854	High	CATDALYGQNFVF	CASSPLKTGAEGEQFF	GCTACGGACGCTCTTTATGGTCAGAATTTTGTC	GCCAGCAGCCCTTTGAAAACGGGGGCAGAGGGTGAGCAGTTC	1.023426218	1.023426218	TRAV17*01	TRAJ26*01	TRBV7-3*01	TRBD1*01	TRBJ2-1*01	CATDALYGQNFVF_CASSPLKTGAEGEQFF
ELT4443_A87	CH-3023	KSK	84	Early	Chronic	3218	509879	1225	854	High	CATDGGDSSYKLIF	CASSLGGNEQFF	GCTACGGACGGGGGGGATAGCAGCTATAAATTGATC	GCCAGCAGCTTAGGAGGGAATGAGCAGTTC	1.53869928	1.53869928	TRAV17*01	TRAJ12*01	TRBV11-1*01	TRBD2*02	TRBJ2-1*01	CATDGGDSSYKLIF_CASSLGGNEQFF
CAI5957A322	CH-3023	KSK	134	Late	Chronic	2843176	56532	836	21	Low	CATDGGDSSYKLIF	CASSLGGNEQFF	GCTACGGACGGGGGGGATAGCAGCTATAAATTGATC	GCCAGCAGCCTAGGGGGTAATGAGCAGTTC	0.102513714	0.102513714	TRAV17*01	TRAJ12*01	TRBV7-9*03		TRBJ2-1*01	CATDGGDSSYKLIF_CASSLGGNEQFF
ELT4972_A05	CH-3023	CIN	134	Late	Chronic	2843176	226572	1788	125	Low	CATDPYDKVIF	CASSLDYRGYETQYF	GCTACGGACCCCTACGACAAGGTGATA	GCCAGCAGCTTAGATTATAGGGGCTATGAGACCCAGTAC	0.043378739	0.043378739	TRAV17*01	TRAJ50*01	TRBV11-2*01	TRBD1*01	TRBJ2-5*01	CATDPYDKVIF_CASSLDYRGYETQYF
ELT4443_A129	CH-3023	KSK	84	Early	Chronic	3218	267752	1342	854	High	CATDVVHNAGNMLTF	CASSLVQNSYEQYF	GCTACGGACGTTGTTCATAATGCAGGCAACATGCTCACC	GCCAGCAGCTTGGTCCAAAACAGCTACGAGCAGTAC	1.137375679	1.137375679	TRAV17*01	TRAJ39*01	TRBV5-1*01		TRBJ2-7*01	CATDVVHNAGNMLTF_CASSLVQNSYEQYF
ELT4443_A20	CL-MCRL	ATD	731.5	Late	Clearer	0	521355	949	20	Low	CAMSAGSYQLTF	CASSTQVIGNQPQHF	GCAATGTCGGCTGGGAGTTACCAACTCACT	GCCAGTAGTACCCAGGTAATTGGCAATCAGCCCCAGCAT	1.403295449	1.403295449	TRAV12-3*01	TRAJ28*01	TRBV19*01		TRBJ1-5*01	CAMSAGSYQLTF_CASSTQVIGNQPQHF
ELT4972_A70	CH-3023	CIN	196	Late	Chronic	5896155	933964	1918	77	Low	CATVESNTGKLIF	CASSLAGGRTQETQYF	GCTACGGTGGAAAGCAACACAGGCAAACTAATC	GCCAGCAGCTTGGCAGGGGGTAGGACCCAAGAGACCCAGTAC	0.120553343	0.120553343	TRAV17*01	TRAJ37*02	TRBV5-5*01	TRBD1*01	TRBJ2-5*01	CATVESNTGKLIF_CASSLAGGRTQETQYF
ELT4972_A96	CH-3023	CIN	196	Late	Chronic	5896155	855725	3019	77	Low	CAVEAAAGNKLTF	CASSSGQGNIQYF	GCTGTGGAGGCAGCTGCAGGCAACAAGCTAACT	GCCAGCAGTAGCGGACAGGGAAACATTCAGTAC	0.282241681	0.282241681	TRAV22*01	TRAJ17*01	TRBV28*01	TRBD1*01	TRBJ2-4*01	CAVEAAAGNKLTF_CASSSGQGNIQYF
ELT4972_A17	CH-3023	CIN	134	Late	Chronic	2843176	283965	1492	125	Low	CAVEAAAGNKLTF	CASSSGQGNIQYF	GCTGTGGAGGCAGCTGCAGGCAACAAGCTAACT	GCCAGCAGTAGCGGACAGGGAAACATTCAGTAC	0.140100036	0.140100036	TRAV22*01	TRAJ17*01	TRBV28*01	TRBD1*01	TRBJ2-4*01	CAVEAAAGNKLTF_CASSSGQGNIQYF
ELT4443_A185	CH-3023	CIN	84	Early	Chronic	3218	363414	1134	280	High	CAVEAAAGNKLTF	CASSSGQGNIQYF	GCTGTGGAGGCAGCTGCAGGCAACAAGCTAACT	GCCAGCAGTAGCGGACAGGGAAACATTCAGTAC	2.802261289	2.802261289	TRAV22*01	TRAJ17*01	TRBV28*01	TRBD1*01	TRBJ2-4*01	CAVEAAAGNKLTF_CASSSGQGNIQYF
ELT4443_A19	CL-MCRL	ATD	731.5	Late	Clearer	0	480124	1207	20	Low	CAYRTPYGGSQGNLIF	CSARDLSSSNQPQHF	GCTTATAGGACACCTTATGGAGGAAGCCAAGGAAATCTCATC	AGTGCTAGAGATTTGTCTTCCAGCAATCAGCCCCAGCAT	2.557329585	2.557329585	TRAV38-2/DV8*01	TRAJ42*01	TRBV20-1*01		TRBJ1-5*01	CAYRTPYGGSQGNLIF_CSARDLSSSNQPQHF
CAI5957A098	CH-4059	CIN	88.5	Early	Chronic	5906	247970	1990	NA	NA	CAVEHPSGSRLTF	CASSYSTGGLDYGYTF	GCTGTGGAGCACCCCAGTGGCTCTAGGTTGACC	GCCAGCAGTTACTCGACAGGGGGCTTGGACTATGGCTACACC	1.920888834	1.920888834	TRAV22*01	TRAJ58*01	TRBV6-2*01	TRBD1*01	TRBJ1-2*01	CAVEHPSGSRLTF_CASSYSTGGLDYGYTF
CAI5957A089	CH-4059	CIN	88.5	Early	Chronic	5906	420861	1260	NA	NA	CAVEHPSGSRLTF	CASSYSTGGLDYGYTF	GCTGTGGAGCACCCCAGTGGCTCTAGGTTGACC	GCCAGCAGTTACTCGACAGGGGGCTTGGACTATGGCTACACC	0.533272337	0.533272337	TRAV22*01	TRAJ58*01	TRBV6-2*01	TRBD1*01	TRBJ1-2*01	CAVEHPSGSRLTF_CASSYSTGGLDYGYTF
ELT4972_A23	CH-3023	CIN	134	Late	Chronic	2843176	168371	1125	125	Low	CAVEPASGSRLTF	CASSSETSGLSYEQYF	GCTGTGGAACCGGCCAGTGGCTCTAGGTTGACC	GCCAGCAGTTCCGAGACTAGCGGTCTATCCTACGAGCAGTAC	0.0897263	0.0897263	TRAV22*01	TRAJ58*01	TRBV6-2*01	TRBD2*01	TRBJ2-7*01	CAVEPASGSRLTF_CASSSETSGLSYEQYF
CAI5957A084	CH-4059	CIN	88.5	Early	Chronic	5906	394339	1685	NA	NA	CAVEPASGSRLTF	CASSYDRVYDYGYTF	GCTGTGGAGCCAGCCAGTGGCTCTAGGTTGACC	GCCAGCAGTTACGACAGGGTTTATGACTATGGCTACACC	1.15216882	1.15216882	TRAV22*01	TRAJ58*01	TRBV6-2*01	TRBD1*01	TRBJ1-2*01	CAVEPASGSRLTF_CASSYDRVYDYGYTF
ELT4443_A18	CL-MCRL	ATD	731.5	Late	Clearer	0	553275	1179	20	Low	CAYRSLYNNNDMRF	CASRTGISNTGELFF	GCTTATAGGAGCCTGTACAATAACAATGACATGCGC	GCCAGTCGAACAGGGATATCGAACACCGGGGAGCTGTTT	2.415664112	2.415664112	TRAV38-2/DV8*01	TRAJ43*01	TRBV2*01	TRBD1*01	TRBJ2-2*01	CAYRSLYNNNDMRF_CASRTGISNTGELFF
ELT4972_A54	CH-3023	CIN	134	Late	Chronic	2843176	92821	669	125	Low	CAVEPPSGSRLTF	CASSRGQGIAYEQYF	GCTGTGGAGCCCCCTAGTGGCTCTAGGTTGACC	GCCAGCAGTAGGGGACAGGGGATCGCCTACGAGCAGTAC	0.04829958	0.04829958	TRAV22*01	TRAJ58*01	TRBV6-5*01	TRBD1*01	TRBJ2-7*01	CAVEPPSGSRLTF_CASSRGQGIAYEQYF
ELT4972_A100	CH-3023	CIN	196	Late	Chronic	5896155	728937	1924	77	Low	CAVEPPSGSRLTF	CAWVSRGDSLNYEQYF	GCTGTGGAACCTCCTAGTGGCTCTAGGTTGACC	GCCTGGGTCTCGAGGGGGGACAGTTTAAACTACGAGCAGTAC	0.248505088	0.248505088	TRAV22*01	TRAJ58*01	TRBV30*01	TRBD1*01	TRBJ2-7*01	CAVEPPSGSRLTF_CAWVSRGDSLNYEQYF
ELT4972_A30	CH-3023	CIN	134	Late	Chronic	2843176	208939	1205	125	Low	CAVEPPTGANNLFF	CASSYQTGTLNYGYTF	GCTGTGGAGCCACCCACTGGGGCAAACAACCTCTTC	GCCAGCAGTTACCAAACAGGGACTCTAAACTATGGCTACACC	0.042738996	0.042738996	TRAV22*01	TRAJ36*01	TRBV6-6*01	TRBD1*01	TRBJ1-2*01	CAVEPPTGANNLFF_CASSYQTGTLNYGYTF
ELT4443_A186	CH-3023	CIN	84	Early	Chronic	3218	381718	1291	280	High	CAVEPTSGSRLTF	CASSYPTGQLNYGYTF	GCTGTGGAACCCACCAGTGGCTCTAGGTTGACC	GCCAGCAGTTACCCTACCGGACAGCTAAACTATGGCTACACC	0.778749159	0.778749159	TRAV22*01	TRAJ58*01	TRBV6-2*01	TRBD1*01	TRBJ1-2*01	CAVEPTSGSRLTF_CASSYPTGQLNYGYTF
ELT4972_A89	CH-3023	CIN	196	Late	Chronic	5896155	1217244	1657	77	Low	CAVERAAGNKLTF	CASSSGQGNIQYF	GCTGTGGAGCGTGCTGCAGGCAACAAGCTAACT	GCCAGCAGTTCCGGACAGGGAAACATTCAGTAC	0.310508115	0.310508115	TRAV22*01	TRAJ17*01	TRBV28*01	TRBD1*01	TRBJ2-4*01	CAVERAAGNKLTF_CASSSGQGNIQYF
ELT4443_A152	CH-3023	CIN	84	Early	Chronic	3218	569823	835	280	High	CAVERAAGNKLTF	CASSSGQGNIQYF	GCTGTGGAGCGAGCTGCAGGCAACAAGCTAACT	GCCAGCAGTTCCGGACAGGGCAACATTCAGTAC	2.647857012	2.647857012	TRAV22*01	TRAJ17*01	TRBV28*01	TRBD1*01	TRBJ2-4*01	CAVERAAGNKLTF_CASSSGQGNIQYF
CAI5957A200	CH-4059	CIN	102.5	Early	Chronic	588467	323838	2586	NA	NA	CAVERPSGSRLTF	CASSYSAGTLNYGYTF	GCTGTGGAGAGGCCCAGTGGCTCTAGGTTGACC	GCCAGCAGTTACTCTGCGGGCACGCTTAACTATGGCTACACC	0.554300072	0.554300072	TRAV22*01	TRAJ58*01	TRBV6-2*01	TRBD2*01	TRBJ1-2*01	CAVERPSGSRLTF_CASSYSAGTLNYGYTF
ELT4443_A66	CH-3023	KSK	84	Early	Chronic	3218	447023	1423	854	High	CAVESDYKLSF	CASSQESGLAVNTGELFF	GCTGTGGAGAGCGACTACAAGCTCAGC	GCCAGCAGCCAAGAGAGTGGGCTAGCGGTTAACACCGGGGAGCTGTTT	0.579332642	0.579332642	TRAV1-2*01	TRAJ20*01	TRBV4-3*01	TRBD2*01	TRBJ2-2*01	CAVESDYKLSF_CASSQESGLAVNTGELFF
ELT4443_A17	CL-MCRL	ATD	731.5	Late	Clearer	0	687319	1039	20	Low	CAVSTSGGSNYKLTF	CASSYEGAGNQPQHF	GCTGTGAGCACAAGTGGAGGTAGCAACTATAAACTGACA	GCCAGCAGTTACGAGGGGGCTGGCAATCAGCCCCAGCAT	1.086778006	1.086778006	TRAV8-6*02	TRAJ53*01	TRBV6-6*02	TRBD1*01	TRBJ1-5*01	CAVSTSGGSNYKLTF_CASSYEGAGNQPQHF
ELT4443_A109	CH-3023	KSK	84	Early	Chronic	3218	312542	1627	854	High	CAVESDYKLSF	CASSQESGLAVNTGELFF	GCTGTGGAGAGCGACTACAAGCTCAGC	GCCAGCAGCCAAGAGAGTGGGCTAGCGGTTAACACCGGGGAGCTGTTT	0.70928746	0.70928746	TRAV1-2*01	TRAJ20*01	TRBV4-3*01	TRBD2*01	TRBJ2-2*01	CAVESDYKLSF_CASSQESGLAVNTGELFF
KSK24.D8-2nd	Ch_3023	KSK	197	Late	Chronic	NA	NA	NA	20	Low	CAVESDYKLSF	CASSQESGLAVNTGELFF	NA	NA	NA	NA	TRAV1-2*01	TRAJ20*01	TRBV4-2*01	TRBD2*01	TRBJ2-2*01	CAVESDYKLSF_CASSQESGLAVNTGELFF
CAI5957A091	CH-4059	CIN	88.5	Early	Chronic	5906	233806	1077	NA	NA	CAVESNSGYALNF	CASSHPMFSGNTIYF	GCTGTGGAATCGAATTCCGGGTATGCACTCAAC	GCCAGCAGCCACCCCATGTTCTCTGGAAACACCATATAT	3.185507869	3.185507869	TRAV22*01	TRAJ41*01	TRBV3-1*01		TRBJ1-3*01	CAVESNSGYALNF_CASSHPMFSGNTIYF
CAI5957A194	CH-4059	CIN	102.5	Early	Chronic	588467	279130	1193	NA	NA	CAVESPSGSRLTF	CASSYSVGTLNYGYTF	GCTGTGGAGTCGCCCAGTGGCTCTAGGTTGACC	GCCAGCAGTTACTCCGTCGGGACGCTTAACTATGGCTACACC	1.764309081	1.764309081	TRAV22*01	TRAJ58*01	TRBV6-2*01	TRBD1*01	TRBJ1-2*01	CAVESPSGSRLTF_CASSYSVGTLNYGYTF
ELT4972_A24	CH-3023	CIN	134	Late	Chronic	2843176	141377	823	125	Low	CAVEVVSGSRLTF	CATSSPMRDGNTIYF	GCTGTGGAGGTCGTCAGTGGCTCTAGGTTGACC	GCCACCAGCAGCCCGATGAGGGATGGAAACACCATATAT	0.204489122	0.204489122	TRAV22*01	TRAJ58*01	TRBV15*02	TRBD2*02	TRBJ1-3*01	CAVEVVSGSRLTF_CATSSPMRDGNTIYF
ELT4443_A64	CH-3023	KSK	84	Early	Chronic	3218	578703	1190	854	High	CAVGAPDKLIF	CASSQDRTSGRTRELFF	GCTGTGGGTGCCCCCGACAAGCTCATC	GCCAGCAGCCAAGATCGGACTAGCGGGAGGACGCGGGAGCTGTTT	0.646495577	0.646495577	TRAV8-3*01	TRAJ34*01	TRBV4-3*01	TRBD2*02	TRBJ2-2*01	CAVGAPDKLIF_CASSQDRTSGRTRELFF
ELT4443_A63	CH-3023	KSK	84	Early	Chronic	3218	532142	1349	854	High	CAVGAPDKLIF	CASSQDRTSGRTRELFF	GCTGTGGGTGCCCCCGACAAGCTCATC	GCCAGCAGCCAAGATCGGACTAGCGGGAGGACGCGGGAGCTGTTT	0.879914386	0.879914386	TRAV8-3*01	TRAJ34*01	TRBV4-3*01	TRBD2*02	TRBJ2-2*01	CAVGAPDKLIF_CASSQDRTSGRTRELFF
KSK.D6	Ch_3023	KSK	75	Early	Chronic	NA	NA	NA	854	High	CAVGAPDKLIF	CASSQDRTSGRTRELFF	NA	NA	NA	NA	TRAV8-3*01	TRAJ34*01	TRBV4-2*01	TRBD2*02	TRBJ2-2*01	CAVGAPDKLIF_CASSQDRTSGRTRELFF
KSK.E5-P2	Ch_3023	KSK	101	Early	Chronic	NA	NA	NA	241	High	CAVGAPDKLIF	CASSQDRTSGRTRELFF	NA	NA	NA	NA	TRAV8-3*01	TRAJ34*01	TRBV4-2*01	TRBD2*02	TRBJ2-2*01	CAVGAPDKLIF_CASSQDRTSGRTRELFF
ELT4443_A16	CL-MCRL	ATD	731.5	Late	Clearer	0	606693	1292	20	Low	NA	CAWSVRDIGNQPQHF	NA	GCCTGGAGTGTACGCGACATTGGCAATCAGCCCCAGCAT	NA	NA	NA	NA	TRBV30*01		TRBJ1-5*01	CAWSVRDIGNQPQHF
ELT4443_A118	CH-3023	KSK	84	Early	Chronic	3218	336588	1118	854	High	CAVGASGTYKYIF	CASSLGTGFSNQPQHF	GCTGTGGGTGCCTCAGGAACCTACAAATACATC	GCCAGCAGCCTAGGGACAGGGTTTAGCAATCAGCCCCAGCAT	1.680894136	1.680894136	TRAV8-3*01	TRAJ40*01	TRBV7-8*02	TRBD1*01	TRBJ1-5*01	CAVGASGTYKYIF_CASSLGTGFSNQPQHF
ELT4443_A60	CH-3023	KSK	84	Early	Chronic	3218	417632	1359	854	High	CAVGEDSQLTF	CASSQDSTSGYSREQFF	GCTGTGGGTGAAGACTCGCAACTGACC	GCCAGCAGCCAAGATAGCACTAGCGGGTATTCCAGGGAGCAGTTC	0.71058531	0.71058531	TRAV8-3*01	TRAJ22*01	TRBV4-3*01	TRBD2*01	TRBJ2-1*01	CAVGEDSQLTF_CASSQDSTSGYSREQFF
ELT4443_A131	CH-3023	KSK	84	Early	Chronic	3218	291461	1557	854	High	CAVGGGADGLTF	CASSLDRQGFGELFF	GCTGTCGGAGGAGGTGCTGACGGACTCACC	GCTAGCAGCTTAGACCGCCAGGGGTTCGGGGAGCTGTTT	3.093048439	3.093048439	TRAV41*01	TRAJ45*01	TRBV7-7*01	TRBD1*01	TRBJ2-2*01	CAVGGGADGLTF_CASSLDRQGFGELFF
ELT4972_A103	CH-3023	CIN	196	Late	Chronic	5896155	985788	1515	77	Low	CAVGSQGNLIF	CATSDPLAAAYEQYF	GCCGTAGGAAGCCAAGGAAATCTCATC	GCCACCAGTGACCCACTAGCGGCCGCCTACGAGCAGTAC	0.471380368	0.471380368	TRAV12-2*02	TRAJ42*01	TRBV24-1*01	TRBD2*01	TRBJ2-7*01	CAVGSQGNLIF_CATSDPLAAAYEQYF
KSK.D5	Ch_3023	KSK	197	Late	Chronic	NA	NA	NA	20	Low	CAVGVSQGAQKLVF	CASSPDSTSGYSREQFF	NA	NA	NA	NA	TRAV8-3*01	TRAJ54*01	TRBV4-3*02	TRBD1*01	TRBJ2-1*01	CAVGVSQGAQKLVF_CASSPDSTSGYSREQFF
CIN.G1	Ch_3023	CIN	75	Early	Chronic	NA	NA	NA	280	High	CAVIASGGSYIPTF	CASSLVAGGPPEQYF	NA	NA	NA	NA	TRAV22*01	TRAJ6*01	TRBV6-2*01	TRBD2*02	TRBJ2-7*01	CAVIASGGSYIPTF_CASSLVAGGPPEQYF
ELT4443_A15	CL-MCRL	ATD	731.5	Late	Clearer	0	722365	1099	20	Low	CAVCEEGSQGNLIF	CASSLEGQLYEQYF	GCTGTGTGTGAGGAAGGAAGCCAAGGAAATCTCATC	GCCAGCAGCTTAGAGGGACAGCTCTACGAGCAGTAC	3.80281689	3.80281689	TRAV21*01	TRAJ42*01	TRBV7-9*03	TRBD1*01	TRBJ2-7*01	CAVCEEGSQGNLIF_CASSLEGQLYEQYF
CAI5957A289	CH-3023	KSK	196	Late	Chronic	5896155	383351	751	20	Low	CAVKGYGNNRLAF	CATSEAGDPDTQYF	GCCGTGAAGGGATATGGGAACAACAGACTCGCT	GCCACCAGTGAGGCAGGGGACCCAGATACGCAGTAT	0.202200639	0.202200639	TRAV12-2*01	TRAJ7*01	TRBV24-1*02	TRBD1*01	TRBJ2-3*01	CAVKGYGNNRLAF_CATSEAGDPDTQYF
CAI5957A288	CH-3023	KSK	196	Late	Chronic	5896155	356312	714	20	Low	CAVLPIIKAAGNKLTF	CASSLTQGGYTDTQYF	GCTGTGCTACCTATCATCAAAGCTGCAGGCAACAAGCTAACT	GCCAGCAGCTTAACCCAAGGGGGCTATACGGATACGCAGTAT	0.683562381	0.683562381	TRAV20*01	TRAJ17*01	TRBV11-2*01	TRBD1*01	TRBJ2-3*01	CAVLPIIKAAGNKLTF_CASSLTQGGYTDTQYF
CAI5957A107	CH-4059	CIN	88.5	Early	Chronic	5906	374353	918	NA	NA	CAVMRSTGGFKTIF	CASSPAGRGTYNEQFF	GCCGTGATGCGGAGTACTGGAGGCTTCAAAACTATC	GCCAGCAGCCCGGCCGGACGGGGGACCTACAATGAGCAGTTC	1.895527647	1.895527647	TRAV12-2*02	TRAJ9*01	TRBV14*01	TRBD2*01	TRBJ2-1*01	CAVMRSTGGFKTIF_CASSPAGRGTYNEQFF
ELT4443_A96	CH-3023	KSK	84	Early	Chronic	3218	465303	1047	854	High	CAVMSMDSSYKLIF	CASSLGTGLEDQPQHF	GCTGTGATGTCTATGGATAGCAGCTATAAATTGATC	GCCAGCAGCTTAGGCACAGGGCTGGAAGATCAGCCCCAGCAT	7.42644954	7.42644954	TRAV21*01	TRAJ12*01	TRBV7-8*01	TRBD1*01	TRBJ1-5*01	CAVMSMDSSYKLIF_CASSLGTGLEDQPQHF
ELT4443_A121	CH-3023	KSK	84	Early	Chronic	3218	272438	1090	854	High	CAVMSMDSSYKLIF	CASSLGTGLEDQPQHF	GCTGTGATGTCTATGGATAGCAGCTATAAATTGATC	GCCAGCAGCTTAGGCACAGGGCTGGAAGATCAGCCCCAGCAT	3.165432527	3.165432527	TRAV21*01	TRAJ12*01	TRBV7-8*01	TRBD1*01	TRBJ1-5*01	CAVMSMDSSYKLIF_CASSLGTGLEDQPQHF
ELT4443_A110	CH-3023	KSK	84	Early	Chronic	3218	436385	1067	854	High	CAVMSMDSSYKLIF	CASSLGTGLEDQPQHF	GCTGTGATGTCTATGGATAGCAGCTATAAATTGATC	GCCAGCAGCTTAGGCACAGGGCTGGAAGATCAGCCCCAGCAT	3.39900258	3.39900258	TRAV21*01	TRAJ12*01	TRBV7-8*01	TRBD1*01	TRBJ1-5*01	CAVMSMDSSYKLIF_CASSLGTGLEDQPQHF
CAI5957A339	CH-3023	KSK	134	Late	Chronic	2843176	57983	948	21	Low	CAVMSMDSSYKLIF	CASSLGTGLEDQPQHF	GCTGTGATGTCTATGGATAGCAGCTATAAATTGATC	GCCAGCAGCTTAGGCACAGGGCTGGAAGATCAGCCCCAGCAT	0.149419648	0.149419648	TRAV21*01	TRAJ12*01	TRBV7-8*01	TRBD1*01	TRBJ1-5*01	CAVMSMDSSYKLIF_CASSLGTGLEDQPQHF
CAI5957A277	CH-3023	KSK	196	Late	Chronic	5896155	435055	779	20	Low	CAVMSMDSSYKLIF	CASSLGTGLEDQPQHF	GCTGTGATGTCTATGGATAGCAGCTATAAATTGATC	GCCAGCAGCTTAGGCACAGGGCTGGAAGATCAGCCCCAGCAT	1.963577049	1.963577049	TRAV21*01	TRAJ12*01	TRBV7-8*01	TRBD1*01	TRBJ1-5*01	CAVMSMDSSYKLIF_CASSLGTGLEDQPQHF
KSK.D2-P2	Ch_3023	KSK	101	Early	Chronic	NA	NA	NA	241	High	CAVNGSWGKLQF	CASSQGDSGDNTGELFF	NA	NA	NA	NA	TRAV12-2*01	TRAJ24*02	TRBV4-1*01	TRBD2*01	TRBJ2-2*01	CAVNGSWGKLQF_CASSQGDSGDNTGELFF
ELT4443_A14	CL-MCRL	ATD	731.5	Late	Clearer	0	677122	1123	20	Low	CAVTGGDYKLSF	CAISESSSGNNEQFF	GCTGTGACCGGGGGCGACTACAAGCTCAGC	GCCATCAGTGAGTCAAGTAGCGGAAACAATGAGCAGTTC	1.5602117	1.5602117	TRAV8-4*03	TRAJ20*01	TRBV10-3*02	TRBD2*01	TRBJ2-1*01	CAVTGGDYKLSF_CAISESSSGNNEQFF
CAI5957A300	CH-3023	KSK	196	Late	Chronic	5896155	297030	673	20	Low	CAVNIDFGNEKLTF	CASSSYSGTASYEQYF	GCCGTGAACATAGACTTTGGAAATGAGAAATTAACC	GCCAGCAGCTCGTACTCCGGGACAGCCTCCTACGAGCAGTAC	0.574657787	0.574657787	TRAV12-2*01	TRAJ48*01	TRBV7-9*03	TRBD1*01	TRBJ2-7*01	CAVNIDFGNEKLTF_CASSSYSGTASYEQYF
KSK.A7-P2	Ch_3023	KSK	101	Early	Chronic	NA	NA	NA	241	High	CAVNIDFGNEKLTF	CASSSYSGTASYEQYF	NA	NA	NA	NA	TRAV12-2*01	TRAJ48*01	TRBV7-9*01	TRBD1*01	TRBJ2-7*01	CAVNIDFGNEKLTF_CASSSYSGTASYEQYF
KSK.E3-P2	Ch_3023	KSK	101	Early	Chronic	NA	NA	NA	241	High	CAVNIDFGNEKLTF	CASSSYSGTASYEQYF	NA	NA	NA	NA	TRAV12-2*01	TRAJ48*01	TRBV7-9*01	TRBD1*01	TRBJ2-7*01	CAVNIDFGNEKLTF_CASSSYSGTASYEQYF
KSK.G2-P2	Ch_3023	KSK	101	Early	Chronic	NA	NA	NA	241	High	CAVNIDFGNEKLTF	CASSSYSGTASYEQYF	NA	NA	NA	NA	TRAV12-2*01	TRAJ48*01	TRBV7-9*01	TRBD1*01	TRBJ2-7*01	CAVNIDFGNEKLTF_CASSSYSGTASYEQYF
ELT4443_A80	CH-3023	KSK	84	Early	Chronic	3218	528569	1331	854	High	CAVNTDSGNTPLVF	CASSLTQGGYTDTQYF	GCCGTGAACACGGATTCAGGAAACACACCTCTTGTC	GCCAGCAGCTTAACCCAAGGGGGCTATACGGATACGCAGTAT	1.618787838	1.618787838	TRAV12-2*01	TRAJ29*01	TRBV11-2*01	TRBD1*01	TRBJ2-3*01	CAVNTDSGNTPLVF_CASSLTQGGYTDTQYF
CAI5957A122	CH-4059	CIN	88.5	Early	Chronic	5906	344376	3109	NA	NA	CAVNVGANNLFF	CASSATIRLNTEAFF	GCCGTGAATGTTGGGGCAAACAACCTCTTC	GCCAGCAGCGCGACCATACGGTTGAACACTGAAGCTTTC	0.316393096	0.316393096	TRAV8-1*01	TRAJ36*01	TRBV9*01		TRBJ1-1*01	CAVNVGANNLFF_CASSATIRLNTEAFF
ELT4972_A16	CH-3023	CIN	134	Late	Chronic	2843176	295813	927	125	Low	CAVQAGSNYQLIW	CASSQRVGLAGKETQYF	GCTGTGCAGGCGGGTAGCAACTATCAGTTAATC	GCCAGCAGCCAAAGGGTTGGACTAGCGGGAAAAGAGACCCAGTAC	0.085231547	0.085231547	TRAV20*01	TRAJ33*01	TRBV3-1*01	TRBD2*02	TRBJ2-5*01	CAVQAGSNYQLIW_CASSQRVGLAGKETQYF
ELT4443_A13	CL-MCRL	ATD	731.5	Late	Clearer	0	565667	1044	20	Low	CVVSDHYSNSGYALNF	CASSPPVISNNEQYF	GTTGTGAGTGATCACTACTCAAATTCCGGGTATGCACTCAAC	GCCAGCAGCCCCCCAGTTATAAGCAATAACGAGCAGTAC	1.256171801	1.256171801	TRAV8-2*01	TRAJ41*01	TRBV7-9*03	TRBD1*01	TRBJ2-7*01	CVVSDHYSNSGYALNF_CASSPPVISNNEQYF
ELT4443_A140	CH-3023	CIN	84	Early	Chronic	3218	227083	1325	280	High	CAVQDNFNKFYF	CAISDLTGEIYSGYTF	GCTGTCCAAGACAACTTCAACAAATTTTAC	GCCATCAGCGACCTGACAGGGGAAATTTACAGTGGCTACACC	1.937412793	1.937412793	TRAV22*01	TRAJ21*01	TRBV10-3*01	TRBD1*01	TRBJ1-2*01	CAVQDNFNKFYF_CAISDLTGEIYSGYTF
KSK.C5-P2	Ch_3023	KSK	101	Early	Chronic	NA	NA	NA	241	High	CAVQPTSNTGKLIF	CASSHTTGADEQYF	NA	NA	NA	NA	TRAV21*01	TRAJ37*02	TRBV4-1*01	TRBD1*01	TRBJ2-7*01	CAVQPTSNTGKLIF_CASSHTTGADEQYF
CAI5957A213	CH-4059	CIN	102.5	Early	Chronic	588467	229485	759	NA	NA	CAVQYSSYNNDMRF	CASTPSGGAGELFF	GCTGTCCAGTACAGCTCATATAACAATGACATGCGC	GCCAGCACACCTAGCGGGGGGGCCGGGGAGCTGTTT	1.309342861	1.309342861	TRAV21*01	TRAJ43*01	TRBV9*01	TRBD2*01	TRBJ2-2*01	CAVQYSSYNNDMRF_CASTPSGGAGELFF
ELT4972_A88	CH-3023	CIN	196	Late	Chronic	5896155	991491	1108	77	Low	CAVRFRNNNARLMF	CASMAGTPYEQYF	GCTGTGAGATTCCGGAATAACAATGCCAGACTCATG	GCCAGCATGGCGGGGACTCCTTACGAGCAGTAC	0.155823584	0.155823584	TRAV1-2*01	TRAJ31*01	TRBV28*01	TRBD2*01	TRBJ2-7*01	CAVRFRNNNARLMF_CASMAGTPYEQYF
CIN.D4	Ch_3023	CIN	197	Late	Chronic	NA	NA	NA	77	Low	CAVRLGYGNKLVF	CATSRDKLGLSYTDTQYF	NA	NA	NA	NA	TRAV41*01	TRAJ47*02	TRBV15*02	TRBD2*01	TRBJ2-3*01	CAVRLGYGNKLVF_CATSRDKLGLSYTDTQYF
ELT4443_A99	CH-3023	KSK	84	Early	Chronic	3218	341251	1545	854	High	CAVRPGSSNTGKLIF	CASSHTTGDDYGYTF	GCTGTGAGGCCGGGGTCTAGCAACACAGGCAAACTAATC	GCCAGCAGCCATACAACAGGGGACGACTATGGCTACACC	3.329403739	3.329403739	TRAV21*01	TRAJ37*02	TRBV4-1*01	TRBD1*01	TRBJ1-2*01	CAVRPGSSNTGKLIF_CASSHTTGDDYGYTF
ELT4443_A97	CH-3023	KSK	84	Early	Chronic	3218	476711	1167	854	High	CAVRPGSSNTGKLIF	CASSHTTGDDYGYTF	GCTGTGAGGCCGGGGTCTAGCAACACAGGCAAACTAATC	GCCAGCAGCCATACAACAGGGGACGACTATGGCTACACC	4.515208216	4.515208216	TRAV21*01	TRAJ37*02	TRBV4-1*01	TRBD1*01	TRBJ1-2*01	CAVRPGSSNTGKLIF_CASSHTTGDDYGYTF
ELT4443_A12	CL-MCRL	ATD	731.5	Late	Clearer	0	651813	1163	20	Low	CAYRTPYGGSQGNLIF	CSARDLSSSNQPQHF	GCTTATAGGACACCTTATGGAGGAAGCCAAGGAAATCTCATC	AGTGCTAGAGATTTGTCTTCCAGCAATCAGCCCCAGCAT	0.83823304	0.83823304	TRAV38-2/DV8*01	TRAJ42*01	TRBV20-1*01		TRBJ1-5*01	CAYRTPYGGSQGNLIF_CSARDLSSSNQPQHF
ELT4443_A95	CH-3023	KSK	84	Early	Chronic	3218	339549	1175	854	High	CAVRPGSSNTGKLIF	CASSHTTGDDYGYTF	GCTGTGAGGCCGGGGTCTAGCAACACAGGCAAACTAATC	GCCAGCAGCCATACAACAGGGGACGACTATGGCTACACC	2.972908657	2.972908657	TRAV21*01	TRAJ37*02	TRBV4-1*01	TRBD1*01	TRBJ1-2*01	CAVRPGSSNTGKLIF_CASSHTTGDDYGYTF
ELT4443_A81	CH-3023	KSK	84	Early	Chronic	3218	426097	1042	854	High	CAVRPGSSNTGKLIF	CASSHTTGDDYGYTF	GCTGTGAGGCCGGGGTCTAGCAACACAGGCAAACTAATC	GCCAGCAGCCATACAACAGGGGACGACTATGGCTACACC	1.754503132	1.754503132	TRAV21*01	TRAJ37*02	TRBV4-1*01	TRBD1*01	TRBJ1-2*01	CAVRPGSSNTGKLIF_CASSHTTGDDYGYTF
ELT4443_A79	CH-3023	KSK	84	Early	Chronic	3218	360145	1163	854	High	CAVRPGSSNTGKLIF	CASSHTTGDDYGYTF	GCTGTGAGGCCGGGGTCTAGCAACACAGGCAAACTAATC	GCCAGCAGCCATACAACAGGGGACGACTATGGCTACACC	2.041369879	2.041369879	TRAV21*01	TRAJ37*02	TRBV4-1*01	TRBD1*01	TRBJ1-2*01	CAVRPGSSNTGKLIF_CASSHTTGDDYGYTF
ELT4443_A74	CH-3023	KSK	84	Early	Chronic	3218	448114	1088	854	High	CAVRPGSSNTGKLIF	CASSHTTGDDYGYTF	GCTGTGAGGCCGGGGTCTAGCAACACAGGCAAACTAATC	GCCAGCAGCCATACAACAGGGGACGACTATGGCTACACC	0.929569371	0.929569371	TRAV21*01	TRAJ37*02	TRBV4-1*01	TRBD1*01	TRBJ1-2*01	CAVRPGSSNTGKLIF_CASSHTTGDDYGYTF
ELT4443_A65	CH-3023	KSK	84	Early	Chronic	3218	727263	1316	854	High	CAVRPGSSNTGKLIF	CASSHTTGDDYGYTF	GCTGTGAGGCCGGGGTCTAGCAACACAGGCAAACTAATC	GCCAGCAGCCATACAACAGGGGACGACTATGGCTACACC	3.444242295	3.444242295	TRAV21*01	TRAJ37*02	TRBV4-1*01	TRBD1*01	TRBJ1-2*01	CAVRPGSSNTGKLIF_CASSHTTGDDYGYTF
ELT4443_A125	CH-3023	KSK	84	Early	Chronic	3218	630824	933	854	High	CAVRPGSSNTGKLIF	CASSHTTGDDYGYTF	GCTGTGAGGCCGGGGTCTAGCAACACAGGCAAACTAATC	GCCAGCAGCCATACAACAGGGGACGACTATGGCTACACC	2.242715306	2.242715306	TRAV21*01	TRAJ37*02	TRBV4-1*01	TRBD1*01	TRBJ1-2*01	CAVRPGSSNTGKLIF_CASSHTTGDDYGYTF
ELT4443_A114	CH-3023	KSK	84	Early	Chronic	3218	143369	1121	854	High	CAVRPGSSNTGKLIF	CASSHTTGDDYGYTF	GCTGTGAGGCCGGGGTCTAGCAACACAGGCAAACTAATC	GCCAGCAGCCATACAACAGGGGACGACTATGGCTACACC	1.339029373	1.339029373	TRAV21*01	TRAJ37*02	TRBV4-1*01	TRBD1*01	TRBJ1-2*01	CAVRPGSSNTGKLIF_CASSHTTGDDYGYTF
ELT4443_A104	CH-3023	KSK	84	Early	Chronic	3218	379301	1046	854	High	CAVRPGSSNTGKLIF	CASSHTTGDDYGYTF	GCTGTGAGGCCGGGGTCTAGCAACACAGGCAAACTAATC	GCCAGCAGCCATACAACAGGGGACGACTATGGCTACACC	1.416360467	1.416360467	TRAV21*01	TRAJ37*02	TRBV4-1*01	TRBD1*01	TRBJ1-2*01	CAVRPGSSNTGKLIF_CASSHTTGDDYGYTF
ELT4443_A11	CL-MCRL	ATD	731.5	Late	Clearer	0	584708	1143	20	Low	CVVSPSGNTPLVF	CARTIADQPQHF	GTGGTGAGCCCTTCAGGAAACACACCTCTTGTC	GCCCGCACCATCGCCGACCAGCCCCAGCAT	2.14283724	2.14283724	TRAV10*01	TRAJ29*01	TRBV7-8*01		TRBJ1-5*01	CVVSPSGNTPLVF_CARTIADQPQHF
KSK.A8-P2	Ch_3023	KSK	101	Early	Chronic	NA	NA	NA	241	High	CAVRPGSSNTGKLIF	CASSHTTGDDYGYTF	NA	NA	NA	NA	TRAV21*01	TRAJ37*02	TRBV4-1*01	TRBD1*01	TRBJ1-2*01	CAVRPGSSNTGKLIF_CASSHTTGDDYGYTF
KSK.B1-P2	Ch_3023	KSK	101	Early	Chronic	NA	NA	NA	241	High	CAVRPGSSNTGKLIF	CASSHTTGDDYGYTF	NA	NA	NA	NA	TRAV21*01	TRAJ37*02	TRBV4-1*01	TRBD1*01	TRBJ1-2*01	CAVRPGSSNTGKLIF_CASSHTTGDDYGYTF
KSK.F6-P2	Ch_3023	KSK	101	Early	Chronic	NA	NA	NA	241	High	CAVRPGSSNTGKLIF	CASSHTTGDDYGYTF	NA	NA	NA	NA	TRAV21*01	TRAJ37*02	TRBV4-1*01	TRBD1*01	TRBJ1-2*01	CAVRPGSSNTGKLIF_CASSHTTGDDYGYTF
KSK.E10-P2	Ch_3023	KSK	101	Early	Chronic	NA	NA	NA	241	High	CAVRPGSSNTGKLIF	CASSHTTGDDYGYTF	NA	NA	NA	NA	TRAV21*01	TRAJ37*02	TRBV4-1*01	TRBD1*01	TRBJ1-2*01	CAVRPGSSNTGKLIF_CASSHTTGDDYGYTF
KSK.H6-P2	Ch_3023	KSK	101	Early	Chronic	NA	NA	NA	241	High	CAVRPGSSNTGKLIF	CASSHTTGDDYGYTF	NA	NA	NA	NA	TRAV21*01	TRAJ37*02	TRBV4-1*01	TRBD1*01	TRBJ1-2*01	CAVRPGSSNTGKLIF_CASSHTTGDDYGYTF
KSK24.C1-2nd	Ch_3023	KSK	197	Late	Chronic	NA	NA	NA	20	Low	CAVRPGSSNTGKLIF	CASSHTTGDDYGYTF	NA	NA	NA	NA	TRAV21*01	TRAJ37*02	TRBV4-1*01	TRBD1*01	TRBJ1-2*01	CAVRPGSSNTGKLIF_CASSHTTGDDYGYTF
ELT4443_A88	CH-3023	KSK	84	Early	Chronic	3218	749596	1630	854	High	CAVRTEYNFNKFYF	CASSLAGDEQFF	GCTGTCCGGACAGAATACAACTTCAACAAATTTTAC	GCCAGCAGCTTAGCTGGCGATGAGCAGTTC	0.199508836	0.199508836	TRAV21*01	TRAJ21*01	TRBV7-9*03		TRBJ2-1*01	CAVRTEYNFNKFYF_CASSLAGDEQFF
KSK.A2-P2	Ch_3023	KSK	101	Early	Chronic	NA	NA	NA	241	High	CAVRVALIKAAGNKLTF	CASSQGASGRATDTQYF	NA	NA	NA	NA	TRAV1-2*01	TRAJ17*01	TRBV4-2*01	TRBD2*02	TRBJ2-3*01	CAVRVALIKAAGNKLTF_CASSQGASGRATDTQYF
ELT4443_A77	CH-3023	KSK	84	Early	Chronic	3218	528122	1246	854	High	CAVSALWDYKLSF	CASSPDRESNTGELFF	GCTGTGAGTGCTTTATGGGACTACAAGCTCAGC	GCCAGCAGCCCTGACAGGGAAAGCAACACCGGGGAGCTGTTT	0.607980109	0.607980109	TRAV3*01	TRAJ20*01	TRBV7-9*03	TRBD1*01	TRBJ2-2*01	CAVSALWDYKLSF_CASSPDRESNTGELFF
ELT4443_A10	CL-MCRL	ATD	731.5	Late	Clearer	0	725529	1233	20	Low	CAYFSLYGGSQGNLIF	CASRSHDSSTDTQYF	GCTTACTTCTCTTTGTATGGAGGAAGCCAAGGAAATCTCATC	GCCAGCAGGAGTCACGATAGTAGCACAGATACGCAGTAT	4.623701558	4.623701558	TRAV38-2/DV8*01	TRAJ42*01	TRBV9*01		TRBJ2-3*01	CAYFSLYGGSQGNLIF_CASRSHDSSTDTQYF
ELT4443_A09	CL-MCRL	ATD	731.5	Late	Clearer	0	684020	1089	20	Low	CAVNLGNEKLTF	CASSLLGSYNEQFF	GCCGTGAACCTCGGAAATGAGAAATTAACC	GCCAGCAGTTTACTTGGCAGCTACAATGAGCAGTTC	1.651865332	1.651865332	TRAV12-2*01	TRAJ48*01	TRBV12-4*01		TRBJ2-1*01	CAVNLGNEKLTF_CASSLLGSYNEQFF
ELT4443_A08	CL-MCRL	ATD	731.5	Late	Clearer	0	524614	1237	20	Low	CAVTPGDYKLSF	CASGSGSAGNQPQHF	GCTGTGACCCCTGGGGACTACAAGCTCAGC	GCCAGCGGGTCGGGTTCGGCAGGCAATCAGCCCCAGCAT	0.104070516	0.104070516	TRAV8-4*03	TRAJ20*01	TRBV6-2*01		TRBJ1-5*01	CAVTPGDYKLSF_CASGSGSAGNQPQHF
ELT4443_A07	CL-MCRL	ATD	731.5	Late	Clearer	0	554054	1199	20	Low	NA	CASRLLGQLETQYF	NA	GCCAGCAGGCTCTTAGGACAGCTAGAGACCCAGTAC	NA	NA	NA	NA	TRBV11-2*03	TRBD1*01	TRBJ2-5*01	CASRLLGQLETQYF
ELT4443_A06	CL-MCRL	ATD	731.5	Late	Clearer	0	619152	1144	20	Low	NA	CASSLIQGSYEQYF	NA	GCCAGCAGTTTAATCCAGGGGTCCTACGAGCAGTAC	NA	NA	NA	NA	TRBV28*01	TRBD1*01	TRBJ2-7*01	CASSLIQGSYEQYF
ELT4443_A05	CL-MCRL	ATD	731.5	Late	Clearer	0	604156	799	20	Low	CAVTPGDYKLSF	CASSESSSGANVLTF	GCTGTGACCCCTGGCGACTACAAGCTCAGC	GCCAGCAGTGAGTCGAGCTCTGGGGCCAACGTCCTGACT	2.735101774	2.735101774	TRAV8-4*03	TRAJ20*01	TRBV10-2*01		TRBJ2-6*01	CAVTPGDYKLSF_CASSESSSGANVLTF
ELT4443_A04	CL-MCRL	ATD	731.5	Late	Clearer	0	640919	1008	20	Low	CAVTGGDYKLSF	CAISESSSGNNEQFF	GCTGTGACCGGGGGCGACTACAAGCTCAGC	GCCATCAGTGAGTCAAGTAGCGGAAACAATGAGCAGTTC	0.970218027	0.970218027	TRAV8-4*03	TRAJ20*01	TRBV10-3*02	TRBD2*01	TRBJ2-1*01	CAVTGGDYKLSF_CAISESSSGNNEQFF
ELT4443_A03	CL-MCRL	ATD	731.5	Late	Clearer	0	641511	1115	20	Low	CAGAPAGGTSYGKLTF	CASSQFFSGEGLYGYTF	GCAGGAGCTCCCGCTGGTGGTACTAGCTATGGAAAGCTGACA	GCCAGCAGCCAATTTTTCTCCGGGGAAGGTCTCTATGGCTACACC	2.587339821	2.587339821	TRAV27*01	TRAJ52*01	TRBV4-3*01	TRBD2*01	TRBJ1-2*01	CAGAPAGGTSYGKLTF_CASSQFFSGEGLYGYTF
ELT4443_A02	CL-MCRL	ATD	731.5	Late	Clearer	0	747104	1143	20	Low	CAYRTPYGGSQGNLIF	CSARTFDSSNQPQHF	GCTTATAGGACCCCGTATGGAGGAAGCCAAGGAAATCTCATC	AGTGCTAGAACTTTTGACAGTAGCAATCAGCCCCAGCAT	1.691968253	1.691968253	TRAV38-2/DV8*01	TRAJ42*01	TRBV20-1*01	TRBD1*01	TRBJ1-5*01	CAYRTPYGGSQGNLIF_CSARTFDSSNQPQHF
ELT4443_A01	CL-MCRL	ATD	731.5	Late	Clearer	0	541578	1181	20	Low	CAVSEGSNYQLIW	CASSQDSGILYEQYF	GCTGTGAGTGAGGGGAGCAACTATCAGTTAATC	GCCAGCAGCCAAGATTCCGGAATCCTGTACGAGCAGTAC	2.475622533	2.475622533	TRAV8-4*01	TRAJ33*01	TRBV3-1*01		TRBJ2-7*01	CAVSEGSNYQLIW_CASSQDSGILYEQYF
ELT2219A1_9-37683615	CL-MCRL	GPR	115.5	Early	Clearer	0	812126	1274	885	High	CAVRAYGQNFVF	CASSQAPPGQGVDIQYF	GCTGTGAGAGCCTATGGTCAGAATTTTGTC	GCCAGCAGCCAAGCCCCCCCGGGACAGGGGGTTGACATTCAGTAC	0.878260033	0.878260033	TRAV3*01	TRAJ26*01	TRBV4-3*01	TRBD1*01	TRBJ2-4*01	CAVRAYGQNFVF_CASSQAPPGQGVDIQYF
ELT2219A1_8-37683614	CL-MCRL	GPR	115.5	Early	Clearer	0	850513	901	885	High	CAVRAYGQNFVF	CASSQAPPGQGVDIQYF	GCTGTGAGAGCCTATGGTCAGAATTTTGTC	GCCAGCAGCCAAGCCCCCCCGGGACAGGGGGTTGACATTCAGTAC	13.66111729	13.66111729	TRAV3*01	TRAJ26*01	TRBV4-3*01	TRBD1*01	TRBJ2-4*01	CAVRAYGQNFVF_CASSQAPPGQGVDIQYF
ELT2219A1_7-37683613	CL-MCRL	ATD	115.5	Early	Clearer	0	1026169	1024	55	Low	CAYRSLYSGGGADGLTF	CATSGLESSYNEQFF	GCTTATAGGAGCCTGTATTCAGGAGGAGGTGCTGACGGACTCACC	GCCACCAGTGGGCTGGAGAGCTCCTACAATGAGCAGTTC	7.912546251	7.912546251	TRAV38-2/DV8*01	TRAJ45*01	TRBV24-1*01		TRBJ2-1*01	CAYRSLYSGGGADGLTF_CATSGLESSYNEQFF
ELT2219A1_6-37683612	CL-MCRL	ATD	115.5	Early	Clearer	0	964704	895	55	Low	NA	CASSDGTVGNQPQHF	NA	GCCAGCAGTGATGGGACAGTCGGCAATCAGCCCCAGCAT	NA	NA	NA	NA	TRBV10-2*02	TRBD1*01	TRBJ1-5*01	CASSDGTVGNQPQHF
ELT2219A1_5-37683611	CL-MCRL	GPR	87.5	Early	Clearer	58	553764	2046	1390	High	CAVRAYGQNFVF	CASSQAPPGQGVDIQYF	GCTGTGAGAGCCTATGGTCAGAATTTTGTC	GCCAGCAGCCAAGCCCCCCCGGGACAGGGGGTTGACATTCAGTAC	0.377189602	0.377189602	TRAV3*01	TRAJ26*01	TRBV4-3*01	TRBD1*01	TRBJ2-4*01	CAVRAYGQNFVF_CASSQAPPGQGVDIQYF
ELT2219A1_4-37683610	CL-MCRL	GPR	87.5	Early	Clearer	58	442991	1964	1390	High	CAVRAYGQNFVF	CASSQAPPGQGVDIQYF	GCTGTGAGAGCCTATGGTCAGAATTTTGTC	GCCAGCAGCCAAGCCCCCCCGGGACAGGGGGTTGACATTCAGTAC	0.578042329	0.578042329	TRAV3*01	TRAJ26*01	TRBV4-3*01	TRBD1*01	TRBJ2-4*01	CAVRAYGQNFVF_CASSQAPPGQGVDIQYF
ELT2219A1_3-37683609	CL-MCRL	GPR	87.5	Early	Clearer	58	718350	2535	1390	High	CAVRAYGQNFVF	CASSQAPPGQGVDIQYF	GCTGTGAGAGCCTATGGTCAGAATTTTGTC	GCCAGCAGCCAAGCCCCCCCGGGACAGGGGGTTGACATTCAGTAC	1.083740592	1.083740592	TRAV3*01	TRAJ26*01	TRBV4-3*01	TRBD1*01	TRBJ2-4*01	CAVRAYGQNFVF_CASSQAPPGQGVDIQYF
ELT2219A1_2-37683608	CL-MCRL	GPR	87.5	Early	Clearer	58	526385	1774	1390	High	NA	CASSQAPPGQGVDIQYF	NA	GCCAGCAGCCAAGCCCCCCCGGGACAGGGGGTTGACATTCAGTAC	NA	NA	NA	NA	TRBV4-3*01	TRBD1*01	TRBJ2-4*01	CASSQAPPGQGVDIQYF
ELT2219A1_12-37683618	CL-MCRL	ATD	115.5	Early	Clearer	0	938447	1284	55	Low	CVADSQNSGGYQKVTF	CATSFTGTAYEQYF	GTGGCCGACAGTCAAAATTCTGGGGGTTACCAGAAAGTTACC	GCCACCAGCTTTACCGGGACAGCCTACGAGCAGTAC	9.950146482	9.950146482	TRAV12-1*01	TRAJ13*02	TRBV15*02	TRBD1*01	TRBJ2-7*01	CVADSQNSGGYQKVTF_CATSFTGTAYEQYF
ELT2219A1_11-37683617	CL-MCRL	ATD	115.5	Early	Clearer	0	1168752	1423	55	Low	CAVGQGDYKLSF	CAISESSFGGGEQFF	GCTGTGGGCCAGGGCGACTACAAGCTCAGC	GCCATCAGTGAGTCGAGTTTTGGGGGTGGTGAGCAGTTC	5.449582611	5.449582611	TRAV8-4*03	TRAJ20*01	TRBV10-3*02	TRBD1*01	TRBJ2-1*01	CAVGQGDYKLSF_CAISESSFGGGEQFF
ELT2219A1_10-37683616	CL-MCRL	GPR	115.5	Early	Clearer	0	829053	1302	885	High	CAVRAYGQNFVF	CASSQAPPGQGVDIQYF	GCTGTGAGAGCCTATGGTCAGAATTTTGTC	GCCAGCAGCCAAGCCCCCCCGGGACAGGGGGTTGACATTCAGTAC	3.068784446	3.068784446	TRAV3*01	TRAJ26*01	TRBV4-3*01	TRBD1*01	TRBJ2-4*01	CAVRAYGQNFVF_CASSQAPPGQGVDIQYF
ELT2219A1_1-37683607	CL-MCRL	GPR	87.5	Early	Clearer	58	1061141	3418	1390	High	CAVRAYGQNFVF	CASSQAPPGQGVDIQYF	GCTGTGAGAGCCTATGGTCAGAATTTTGTC	GCCAGCAGCCAAGCCCCCCCGGGACAGGGGGTTGACATTCAGTAC	1.164872066	1.164872066	TRAV3*01	TRAJ26*01	TRBV4-3*01	TRBD1*01	TRBJ2-4*01	CAVRAYGQNFVF_CASSQAPPGQGVDIQYF
CAI5957A294	CH-3023	KSK	196	Late	Chronic	5896155	406237	743	20	Low	CAVSALWDYKLSF	CASSPDRESNTGELFF	GCTGTGAGTGCTTTATGGGACTACAAGCTCAGC	GCCAGCAGCCCTGACAGGGAAAGCAACACCGGGGAGCTGTTT	71.52416235	71.52416235	TRAV3*01	TRAJ20*01	TRBV7-9*03	TRBD1*01	TRBJ2-2*01	CAVSALWDYKLSF_CASSPDRESNTGELFF
CAI5957A278	CH-3023	KSK	196	Late	Chronic	5896155	450147	782	20	Low	CAVSALWDYKLSF	CASSPDRESNTGELFF	GCTGTGAGTGCTTTATGGGACTACAAGCTCAGC	GCCAGCAGCCCTGACAGGGAAAGCAACACCGGGGAGCTGTTT	3.218469698	3.218469698	TRAV3*01	TRAJ20*01	TRBV7-9*03	TRBD1*01	TRBJ2-2*01	CAVSALWDYKLSF_CASSPDRESNTGELFF
CAI5957A266	CH-3023	KSK	196	Late	Chronic	5896155	408687	782	20	Low	CAVSALWDYKLSF	CASSPDRESNTGELFF	GCTGTGAGTGCTTTATGGGACTACAAGCTCAGC	GCCAGCAGCCCTGACAGGGAAAGCAACACCGGGGAGCTGTTT	53.70467994	53.70467994	TRAV3*01	TRAJ20*01	TRBV7-9*03	TRBD1*01	TRBJ2-2*01	CAVSALWDYKLSF_CASSPDRESNTGELFF
KSK24.C7-2nd	Ch_3023	KSK	197	Late	Chronic	NA	NA	NA	20	Low	CAVSALWDYKLSF	CASSPDRESNTGELFF	NA	NA	NA	NA	TRAV3*01	TRAJ20*01	TRBV7-9*01	TRBD1*01	TRBJ2-2*01	CAVSALWDYKLSF_CASSPDRESNTGELFF
ELT4443_A76	CH-3023	KSK	84	Early	Chronic	3218	440611	1085	854	High	CAVSEQWKLIF	CASSQDFPAHQETQYF	GCTGTGAGCGAGCAGTGGAAGCTCATC	GCCAGCAGCCAAGATTTTCCGGCCCACCAAGAGACCCAGTAC	1.527169694	1.527169694	TRAV3*01	TRAJ34*01	TRBV14*01		TRBJ2-5*01	CAVSEQWKLIF_CASSQDFPAHQETQYF
CAI5957A343	CH-3023	KSK	134	Late	Chronic	2843176	79209	588	21	Low	CAVSEQWKLIF	CASSQDFPAHQETQYF	GCTGTGAGCGAGCAGTGGAAGCTCATC	GCCAGCAGCCAAGATTTTCCGGCCCACCAAGAGACCCAGTAC	0.208208996	0.208208996	TRAV3*01	TRAJ34*01	TRBV14*01		TRBJ2-5*01	CAVSEQWKLIF_CASSQDFPAHQETQYF
KSK.G2	Ch_3023	KSK	75	Early	Chronic	NA	NA	NA	854	High	CAVSEQWKLIF	CASSQDFPAHQETQYF	NA	NA	NA	NA	TRAV3*01	TRAJ34*01	TRBV14*01	TRBD1*01	TRBJ2-5*01	CAVSEQWKLIF_CASSQDFPAHQETQYF
CIN.B1	Ch_3023	CIN	75	Early	Chronic	NA	NA	NA	280	High	CAVSGGSNDMRF	CASTPVPGQVGSYEQYF	NA	NA	NA	NA	TRAV8-2*01	TRAJ43*01	TRBV28*01	TRBD1*01	TRBJ2-7*01	CAVSGGSNDMRF_CASTPVPGQVGSYEQYF
ELT4443_A78	CH-3023	KSK	84	Early	Chronic	3218	596141	1099	854	High	CAVSNRDDKIIF	CASSQDFPAHQETQYF	GCTGTCTCGAACAGAGATGACAAGATCATC	GCCAGCAGCCAAGATTTTCCGGCCCACCAAGAGACCCAGTAC	1.466529289	1.466529289	TRAV2*01	TRAJ30*01	TRBV14*01		TRBJ2-5*01	CAVSNRDDKIIF_CASSQDFPAHQETQYF
ELT4443_A71	CH-3023	KSK	84	Early	Chronic	3218	503398	1215	854	High	CAVSNRDDKIIF	CASSQDFPAHQETQYF	GCTGTCTCGAACAGAGATGACAAGATCATC	GCCAGCAGCCAAGATTTTCCGGCCCACCAAGAGACCCAGTAC	0.56833051	0.56833051	TRAV2*01	TRAJ30*01	TRBV14*01		TRBJ2-5*01	CAVSNRDDKIIF_CASSQDFPAHQETQYF
CAI5957A206	CH-4059	CIN	102.5	Early	Chronic	588467	334230	1070	NA	NA	CAVSRAGNNRKLW	CASTDLREFGDTQYF	GCTGTGAGTCGTGCTGGCAACAACCGTAAGCTGA	GCCAGCACCGATCTGAGGGAGTTTGGAGATACGCAGTAT	0.359739609	0.359739609	TRAV8-6*01	TRAJ38*01	TRBV28*01	TRBD2*02	TRBJ2-3*01	CAVSRAGNNRKLW_CASTDLREFGDTQYF
KSK.A6	Ch_3023	KSK	75	Early	Chronic	NA	NA	NA	854	High	CAVSRSNDYKLSF	CASSLAGNEQFF	NA	NA	NA	NA	TRAV12-2*01	TRAJ20*01	TRBV7-9*01	TRBD1*01	TRBJ2-1*01	CAVSRSNDYKLSF_CASSLAGNEQFF
KSK24.C5-2nd	Ch_3023	KSK	197	Late	Chronic	NA	NA	NA	20	Low	CAVSSSGNTPLVF	CASSQDLGEETQYF	NA	NA	NA	NA	TRAV21*01	TRAJ29*01	TRBV3-1*01	TRBD1*01	TRBJ2-5*01	CAVSSSGNTPLVF_CASSQDLGEETQYF
KSK.E6	Ch_3023	KSK	75	Early	Chronic	NA	NA	NA	854	High	CAVSSTGNQFYF	CASSLEAGGFFEQYF	NA	NA	NA	NA	TRAV41*01	TRAJ49*01	TRBV7-9*01	TRBD1*01	TRBJ2-7*01	CAVSSTGNQFYF_CASSLEAGGFFEQYF
KSK.F9	Ch_3023	KSK	75	Early	Chronic	NA	NA	NA	854	High	CAVTADRGSTLGRLYF	CASSQEEVMGETQYF	NA	NA	NA	NA	TRAV21*01	TRAJ18*01	TRBV4-1*01	TRBD1*01	TRBJ2-5*01	CAVTADRGSTLGRLYF_CASSQEEVMGETQYF
KSK.F2	Ch_3023	KSK	75	Early	Chronic	NA	NA	NA	854	High	CAVTADRGSTLGRLYF	CASSQEEVMGETQYF	NA	NA	NA	NA	TRAV21*01	TRAJ18*01	TRBV4-2*01	TRBD1*01	TRBJ2-5*01	CAVTADRGSTLGRLYF_CASSQEEVMGETQYF
KSK.B7	Ch_3023	KSK	101	Early	Chronic	NA	NA	NA	241	High	CAVTADRGSTLGRLYF	CASSQEEVMGETQYF	NA	NA	NA	NA	TRAV21*01	TRAJ18*01	TRBV4-1*01	TRBD1*01	TRBJ2-5*01	CAVTADRGSTLGRLYF_CASSQEEVMGETQYF
KSK.D3-P2	Ch_3023	KSK	101	Early	Chronic	NA	NA	NA	241	High	CAVTADRGSTLGRLYF	CASSQEEVMGETQYF	NA	NA	NA	NA	TRAV21*01	TRAJ18*01	TRBV4-1*01	TRBD1*01	TRBJ2-5*01	CAVTADRGSTLGRLYF_CASSQEEVMGETQYF
KSK.C7	Ch_3023	KSK	197	Late	Chronic	NA	NA	NA	20	Low	CAVTADRGSTLGRLYF	CASSQEEVMGETQYF	NA	NA	NA	NA	TRAV21*01	TRAJ18*01	TRBV4-1*01	TRBD1*01	TRBJ2-5*01	CAVTADRGSTLGRLYF_CASSQEEVMGETQYF
CAI5957A093	CH-4059	CIN	88.5	Early	Chronic	5906	312699	1341	NA	NA	CAVTILTGGGNKLTF	CASSQESGTNEAFF	GCAGTGACGATACTCACGGGAGGAGGAAACAAACTCACC	GCCAGCAGCCAAGAGTCGGGAACAAACGAAGCTTTC	2.755229169	2.755229169	TRAV13-1*02	TRAJ10*01	TRBV4-3*01	TRBD2*02	TRBJ1-1*01	CAVTILTGGGNKLTF_CASSQESGTNEAFF
CIN.G2	Ch_3023	CIN	197	Late	Chronic	NA	NA	NA	77	Low	CAVTPPVQGAQKLVF	CASSQGPGSGETQYF	NA	NA	NA	NA	TRAV22*01	TRAJ54*01	TRBV4-2*01	TRBD2*01	TRBJ2-5*01	CAVTPPVQGAQKLVF_CASSQGPGSGETQYF
ELT4972_A09	CH-3023	CIN	134	Late	Chronic	2843176	141097	1081	125	Low	CAVTVSNDYKLSF	CASSDASGSIGEQFF	GCCGTGACCGTTTCTAACGACTACAAGCTCAGC	GCCAGCAGCGATGCTAGCGGGAGTATCGGTGAGCAGTTC	0.117366933	0.117366933	TRAV12-2*01	TRAJ20*01	TRBV9*01	TRBD2*02	TRBJ2-1*01	CAVTVSNDYKLSF_CASSDASGSIGEQFF
ELT4443_A86	CH-3023	KSK	84	Early	Chronic	3218	565632	1343	854	High	CAVVGYNNNDMRF	CASSLEGLAGYEQYF	GCTGTAGTGGGGTACAATAACAATGACATGCGC	GCCAGCAGCTTAGAGGGGCTAGCGGGCTACGAGCAGTAC	2.024401875	2.024401875	TRAV38-2/DV8*01	TRAJ43*01	TRBV7-8*01	TRBD2*01	TRBJ2-7*01	CAVVGYNNNDMRF_CASSLEGLAGYEQYF
ELT4443_A91	CH-3023	KSK	84	Early	Chronic	3218	488755	1154	854	High	CAYRMGGGSEKLVF	CASSPIPSGSYEQYF	GCTTATAGGATGGGGGGCGGATCTGAAAAGCTGGTC	GCCAGCAGCCCAATCCCTAGCGGGAGCTACGAGCAGTAC	2.439721057	2.439721057	TRAV38-2/DV8*01	TRAJ57*01	TRBV3-1*01	TRBD2*02	TRBJ2-7*01	CAYRMGGGSEKLVF_CASSPIPSGSYEQYF
ELT4443_A161	CH-3023	CIN	84	Early	Chronic	3218	335071	1215	280	High	CAYRSAEGTYKYIF	CASSQGTDYNEQFF	GCTTATAGGAGCGCAGAAGGAACCTACAAATACATC	GCCAGCAGCCAAGGGACGGACTACAATGAGCAGTTC	1.332731489	1.332731489	TRAV38-2/DV8*01	TRAJ40*01	TRBV4-2*01		TRBJ2-1*01	CAYRSAEGTYKYIF_CASSQGTDYNEQFF
ELT4443_A198	CH-3023	CIN	84	Early	Chronic	3218	324439	1155	280	High	CAYRSLDLSGGSNYKLTF	CASTPWAQAGELFF	GCTTATAGGAGCCTTGACTTGAGTGGAGGTAGCAACTATAAACTGACA	GCCAGTACCCCGTGGGCCCAGGCCGGGGAGCTGTTT	2.290797556	2.290797556	TRAV38-2/DV8*01	TRAJ53*01	TRBV19*01		TRBJ2-2*01	CAYRSLDLSGGSNYKLTF_CASTPWAQAGELFF
ELT4972_A42	CH-3023	CIN	134	Late	Chronic	2843176	663254	3059	125	Low	CAYSKLKAAGNKLTF	CASSQREGTDTQYF	GCTTATAGCAAGCTCAAAGCTGCAGGCAACAAGCTAACT	GCCAGCAGTCAGCGGGAGGGAACAGATACGCAGTAT	0.945373506	0.945373506	TRAV38-2/DV8*01	TRAJ17*01	TRBV23-1*01	TRBD2*02	TRBJ2-3*01	CAYSKLKAAGNKLTF_CASSQREGTDTQYF
ELT4443_A67	CH-3023	KSK	84	Early	Chronic	3218	468566	1330	854	High	CGADGGDSSYKLIF	CASSLAGDEQFF	GGAGCAGACGGCGGGGATAGCAGCTATAAATTGATC	GCCAGCAGCTTAGCTGGCGATGAGCAGTTC	0.464846787	0.464846787	TRAV34*01	TRAJ12*01	TRBV7-9*03		TRBJ2-1*01	CGADGGDSSYKLIF_CASSLAGDEQFF
KSK.H7	Ch_3023	KSK	75	Early	Chronic	NA	NA	NA	854	High	CGADGGDSSYKLIF	CASSLAGDEQFF	NA	NA	NA	NA	TRAV34*01	TRAJ12*01	TRBV7-9*01	TRBD1*01	TRBJ2-1*01	CGADGGDSSYKLIF_CASSLAGDEQFF
KSK24.F1-2nd	Ch_3023	KSK	197	Late	Chronic	NA	NA	NA	20	Low	CGEGASKLTF	CASSRGTGYSNQPQHF	NA	NA	NA	NA	TRAV8-6*01	TRAJ44*01	TRBV7-8*01	TRBD1*01	TRBJ1-5*01	CGEGASKLTF_CASSRGTGYSNQPQHF
KSK.H5-P2	Ch_3023	KSK	101	Early	Chronic	NA	NA	NA	241	High	CGGVPGDSNNQLIW	CASIADRGLNTEAFF	NA	NA	NA	NA	TRAV27*01	TRAJ33*01	TRBV6-5*01	TRBD1*01	TRBJ1-1*01	CGGVPGDSNNQLIW_CASIADRGLNTEAFF
KSK.B5-P2	Ch_3023	KSK	101	Early	Chronic	NA	NA	NA	241	High	CGGVPGDSNYQLIW	CASIADRGLNTEAFF	NA	NA	NA	NA	TRAV27*01	TRAJ33*01	TRBV6-5*01	TRBD1*01	TRBJ1-1*01	CGGVPGDSNYQLIW_CASIADRGLNTEAFF
KSK.C7-P2	Ch_3023	KSK	101	Early	Chronic	NA	NA	NA	241	High	CGGVPGDSNYQLIW	CASIADRGLNTEAFF	NA	NA	NA	NA	TRAV27*01	TRAJ33*01	TRBV6-5*01	TRBD1*01	TRBJ1-1*01	CGGVPGDSNYQLIW_CASIADRGLNTEAFF
KSK.D7-P2	Ch_3023	KSK	101	Early	Chronic	NA	NA	NA	241	High	CGGVPGDSNYQLIW	CASIADRGLNTEAFF	NA	NA	NA	NA	TRAV27*01	TRAJ33*01	TRBV6-5*01	TRBD1*01	TRBJ1-1*01	CGGVPGDSNYQLIW_CASIADRGLNTEAFF
ELT4443_A124	CH-3023	KSK	84	Early	Chronic	3218	374205	1328	854	High	CGGVPVDSNYQLIW	CASIADRGLNTEAFF	GGCGGAGTTCCGGTGGATAGCAACTATCAGTTAATC	GCCAGCATTGCAGACAGGGGGCTTAACACTGAAGCTTTC	3.097952263	3.097952263	TRAV27*01	TRAJ33*01	TRBV6-5*01	TRBD1*01	TRBJ1-1*01	CGGVPVDSNYQLIW_CASIADRGLNTEAFF
KSK.E9-P2	Ch_3023	KSK	101	Early	Chronic	NA	NA	NA	241	High	CGGVPVDSNYQLIW	CASIADRGLNTEAFF	NA	NA	NA	NA	TRAV27*01	TRAJ33*01	TRBV6-5*01	TRBD1*01	TRBJ1-1*01	CGGVPVDSNYQLIW_CASIADRGLNTEAFF
KSK.H2-P2	Ch_3023	KSK	101	Early	Chronic	NA	NA	NA	241	High	CGGVPVDSNYQLIW	CASIADRGLNTEAFF	NA	NA	NA	NA	TRAV27*01	TRAJ33*01	TRBV6-5*01	TRBD1*01	TRBJ1-1*01	CGGVPVDSNYQLIW_CASIADRGLNTEAFF
KSK24.C2-2nd	Ch_3023	KSK	197	Late	Chronic	NA	NA	NA	20	Low	CGGVPVDSNYQLIW	CASIADRGLNTEAFF	NA	NA	NA	NA	TRAV27*01	TRAJ33*01	TRBV6-5*01	TRBD1*01	TRBJ1-1*01	CGGVPVDSNYQLIW_CASIADRGLNTEAFF
CAI5957A290	CH-3023	KSK	196	Late	Chronic	5896155	347389	987	20	Low	CGGVPVDSNYQLIW	CASSPGANTGELFF	GGCGGAGTTCCGGTGGATAGCAACTATCAGTTAATC	GCCAGCAGCCCCGGGGCCAACACCGGGGAGCTGTTT	1.458234494	1.458234494	TRAV27*01	TRAJ33*01	TRBV7-3*01	TRBD1*01	TRBJ2-2*01	CGGVPVDSNYQLIW_CASSPGANTGELFF
ELT4443_A133	CH-3023	KSK	84	Early	Chronic	3218	421395	1110	854	High	CGTEDGNNRLAF	CASSLVSLGIDNEQFF	GGCACAGAGGATGGGAACAACAGACTCGCT	GCCAGCAGCTTAGTTTCCTTAGGGATCGACAATGAGCAGTTC	5.321406065	5.321406065	TRAV30*01	TRAJ7*01	TRBV7-8*01		TRBJ2-1*01	CGTEDGNNRLAF_CASSLVSLGIDNEQFF
ELT4443_A112	CH-3023	KSK	84	Early	Chronic	3218	423368	1166	854	High	CGTEDGNNRLAF	CASSLVSLGIDNEQFF	GGCACAGAGGATGGGAACAACAGACTCGCT	GCCAGCAGCTTAGTTTCCTTAGGGATCGACAATGAGCAGTTC	1.386478142	1.386478142	TRAV30*01	TRAJ7*01	TRBV7-8*01		TRBJ2-1*01	CGTEDGNNRLAF_CASSLVSLGIDNEQFF
CAI5957A301	CH-3023	KSK	196	Late	Chronic	5896155	298720	951	20	Low	CGTETNFNKFYF	CASSLSGTSGTGSTDTQYF	GGCACAGAGACCAACTTCAACAAATTTTAC	GCCAGCAGCTTGTCCGGGACTAGCGGGACTGGGAGCACAGATACGCAGTAT	0.445299388	0.445299388	TRAV30*01	TRAJ21*01	TRBV11-2*01	TRBD2*02	TRBJ2-3*01	CGTETNFNKFYF_CASSLSGTSGTGSTDTQYF
ELT4972_A21	CH-3023	CIN	134	Late	Chronic	2843176	342429	1387	125	Low	CICQDSGGSNYKLTF	CASSLRITGTGGVYEQYF	ATCTGTCAGGATAGTGGAGGTAGCAACTATAAACTGACA	GCCAGCAGCTTACGAATAACCGGGACAGGGGGAGTCTACGAGCAGTAC	0.341460876	0.341460876	TRAV26-2*01	TRAJ53*01	TRBV5-5*01	TRBD1*01	TRBJ2-7*01	CICQDSGGSNYKLTF_CASSLRITGTGGVYEQYF
ELT4443_A119	CH-3023	KSK	84	Early	Chronic	3218	303816	884	854	High	CIFTSGTYKYIF	CASSEGTGELYGYTF	ATCTTTACCTCAGGAACCTACAAATACATC	GCCAGCAGTGAGGGGACAGGGGAGTTATATGGCTACACC	0.10810986	0.10810986	TRAV26-2*01	TRAJ40*01	TRBV2*01	TRBD1*01	TRBJ1-2*01	CIFTSGTYKYIF_CASSEGTGELYGYTF
CAI5957A340	CH-3023	KSK	134	Late	Chronic	2843176	71208	649	21	Low	CIFTSGTYKYIF	CASSEGTGELYGYTF	ATCTTTACCTCAGGAACCTACAAATACATC	GCCAGCAGTGAGGGGACAGGGGAGTTATATGGCTACACC	0.051825729	0.051825729	TRAV26-2*01	TRAJ40*01	TRBV2*01	TRBD1*01	TRBJ1-2*01	CIFTSGTYKYIF_CASSEGTGELYGYTF
KSK.H6	Ch_3023	KSK	75	Early	Chronic	NA	NA	NA	854	High	CIFTSGTYKYIF	CASSEGTGELYGYTF	NA	NA	NA	NA	TRAV26-2*01	TRAJ40*01	TRBV2*01	TRBD1*01	TRBJ1-2*01	CIFTSGTYKYIF_CASSEGTGELYGYTF
KSK.F2-P2	Ch_3023	KSK	101	Early	Chronic	NA	NA	NA	241	High	CIFTSGTYKYIF	CASSEGTGELYGYTF	NA	NA	NA	NA	TRAV26-2*01	TRAJ40*01	TRBV2*01	TRBD1*01	TRBJ1-2*01	CIFTSGTYKYIF_CASSEGTGELYGYTF
CIN.H1	Ch_3023	CIN	101	Early	Chronic	NA	NA	NA	125	Low	CILCFTSGTYKYIF	CSSSSFGRAGVDESYEQF	NA	NA	NA	NA	TRAV26-2*01	TRAJ40*01	TRBV11-2*01	TRBD2*02	TRBJ2-7*01	CILCFTSGTYKYIF_CSSSSFGRAGVDESYEQF
KSK24.C4-2nd	Ch_3023	KSK	197	Late	Chronic	NA	NA	NA	20	Low	CILKINGATNKLIF	CASKIGTGELYEQYF	NA	NA	NA	NA	TRAV26-2*01	TRAJ32*02	TRBV2*01	TRBD1*01	TRBJ2-7*01	CILKINGATNKLIF_CASKIGTGELYEQYF
CAI5957A135	CH-4059	CIN	76.5	Early	Chronic	488992	328165	1826	NA	NA	CILLNSGAGSYQLTF	CASTWIKEGNTEAFF	ATCCTCTTGAACTCTGGGGCTGGGAGTTACCAACTCACT	GCCAGCACTTGGATCAAAGAGGGGAACACTGAAGCTTTC	1.508778718	1.508778718	TRAV26-2*01	TRAJ28*01	TRBV2*01	TRBD2*02	TRBJ1-1*01	CILLNSGAGSYQLTF_CASTWIKEGNTEAFF
ELT4443_A117	CH-3023	KSK	84	Early	Chronic	3218	242920	1054	854	High	CILRDDSGNTPLVF	CASSEGTGELYEQYF	ATCCTGAGAGACGATTCAGGAAACACACCTCTTGTC	GCCAGCAGTGAAGGGACAGGGGAACTCTACGAGCAGTAC	1.739213668	1.739213668	TRAV26-2*01	TRAJ29*01	TRBV2*01	TRBD1*01	TRBJ2-7*01	CILRDDSGNTPLVF_CASSEGTGELYEQYF
ELT4443_A105	CH-3023	KSK	84	Early	Chronic	3218	299966	1182	854	High	CILRDDSGNTPLVF	CASSEGTGELYEQYF	ATCCTGAGAGACGATTCAGGAAACACACCTCTTGTC	GCCAGCAGTGAAGGGACAGGGGAACTCTACGAGCAGTAC	6.206393813	6.206393813	TRAV26-2*01	TRAJ29*01	TRBV2*01	TRBD1*01	TRBJ2-7*01	CILRDDSGNTPLVF_CASSEGTGELYEQYF
CAI5957A353	CH-3023	KSK	134	Late	Chronic	2843176	168571	958	21	Low	CILRDDSGNTPLVF	CASSEGTGELYEQYF	ATCCTGAGAGACGATTCAGGAAACACACCTCTTGTC	GCCAGCAGTGAAGGGACAGGGGAACTCTACGAGCAGTAC	0.232238481	0.232238481	TRAV26-2*01	TRAJ29*01	TRBV2*01	TRBD1*01	TRBJ2-7*01	CILRDDSGNTPLVF_CASSEGTGELYEQYF
CAI5957A330	CH-3023	KSK	134	Late	Chronic	2843176	49307	625	21	Low	CILRDDSGNTPLVF	CASSEGTGELYEQYF	ATCCTGAGAGACGATTCAGGAAACACACCTCTTGTC	GCCAGCAGTGAAGGGACAGGGGAACTCTACGAGCAGTAC	0.035039746	0.035039746	TRAV26-2*01	TRAJ29*01	TRBV2*01	TRBD1*01	TRBJ2-7*01	CILRDDSGNTPLVF_CASSEGTGELYEQYF
KSK.A1	Ch_3023	KSK	75	Early	Chronic	NA	NA	NA	854	High	CILRDEVGNEKLTF	CASSEATGELYEQYF	NA	NA	NA	NA	TRAV26-2*01	TRAJ48*01	TRBV2*01	TRBD1*01	TRBJ2-7*01	CILRDEVGNEKLTF_CASSEATGELYEQYF
KSK.D4	Ch_3023	KSK	75	Early	Chronic	NA	NA	NA	854	High	CILRDEVGNEKLTF	CASSEATGELYEQYF	NA	NA	NA	NA	TRAV26-2*01	TRAJ48*01	TRBV2*01	TRBD1*01	TRBJ2-7*01	CILRDEVGNEKLTF_CASSEATGELYEQYF
KSK.G9	Ch_3023	KSK	75	Early	Chronic	NA	NA	NA	854	High	CILRDEVGNEKLTF	CASSEATGELYEQYF	NA	NA	NA	NA	TRAV26-2*01	TRAJ48*01	TRBV2*01	TRBD1*01	TRBJ2-7*01	CILRDEVGNEKLTF_CASSEATGELYEQYF
CAI5957A154	CH-4059	CIN	76.5	Early	Chronic	488992	250068	922	NA	NA	CILRDTGGGSQGNLIF	CSAPRAGGEYGYTF	ATCCTGAGAGACACGGGTGGAGGAAGCCAAGGAAATCTCATC	AGTGCTCCCCGGGCGGGAGGAGAGTATGGCTACACC	0.863514362	0.863514362	TRAV26-2*01	TRAJ42*01	TRBV20-1*02	TRBD2*02	TRBJ1-2*01	CILRDTGGGSQGNLIF_CSAPRAGGEYGYTF
CAI5957A261	CH-3023	KSK	196	Late	Chronic	5896155	83599	1308	20	Low	CILRDTSGNTPLVF	CASSEMTGELYEQYF	ATCCTGAGAGACACCTCAGGAAACACACCTCTTGTC	GCCAGCAGTGAAATGACGGGAGAGCTCTACGAGCAGTAC	0.2072651	0.2072651	TRAV26-2*01	TRAJ29*01	TRBV2*01	TRBD2*02	TRBJ2-7*01	CILRDTSGNTPLVF_CASSEMTGELYEQYF
KSK.E4-P2	Ch_3023	KSK	101	Early	Chronic	NA	NA	NA	241	High	CILRDTSGNTPLVF	CASSEMTGELYEQYF	NA	NA	NA	NA	TRAV26-2*01	TRAJ29*01	TRBV2*01	TRBD2*02	TRBJ2-7*01	CILRDTSGNTPLVF_CASSEMTGELYEQYF
CAI5957A109	CH-4059	CIN	88.5	Early	Chronic	5906	393004	736	NA	NA	CILRLMKTSYDKVIF	CASSESMGLDYTGELFF	ATCCTGAGACTAATGAAAACCTCCTACGACAAGGTGATA	GCCAGCAGTGAGTCGATGGGACTGGATTACACCGGGGAGCTGTTT	14.46191838	14.46191838	TRAV26-2*01	TRAJ50*01	TRBV10-1*01	TRBD2*01	TRBJ2-2*01	CILRLMKTSYDKVIF_CASSESMGLDYTGELFF
KSK.H3-P2	Ch_3023	KSK	101	Early	Chronic	NA	NA	NA	241	High	CILTSGTYKYIF	CASSEGTGELYGYTF	NA	NA	NA	NA	TRAV26-2*01	TRAJ40*01	TRBV2*01	TRBD1*01	TRBJ1-2*01	CILTSGTYKYIF_CASSEGTGELYGYTF
CAI5957A349	CH-3023	KSK	134	Late	Chronic	2843176	110715	862	21	Low	CILTTGAGSYQLTF	CASSEATGELYEQYF	ATCCTGACGACTGGGGCTGGGAGTTACCAACTCACT	GCCAGCAGTGAAGCGACAGGTGAACTTTACGAGCAGTAC	0.272040981	0.272040981	TRAV26-2*01	TRAJ28*01	TRBV2*01	TRBD1*01	TRBJ2-7*01	CILTTGAGSYQLTF_CASSEATGELYEQYF
CAI5957A308	CH-3023	KSK	134	Late	Chronic	2843176	59111	645	21	Low	CILTTGAGSYQLTF	CASSEATGELYEQYF	ATCCTGACGACTGGGGCTGGGAGTTACCAACTCACT	GCCAGCAGTGAAGCGACAGGTGAACTTTACGAGCAGTAC	0.063113853	0.063113853	TRAV26-2*01	TRAJ28*01	TRBV2*01	TRBD1*01	TRBJ2-7*01	CILTTGAGSYQLTF_CASSEATGELYEQYF
KSK.F7-P2	Ch_3023	KSK	101	Early	Chronic	NA	NA	NA	241	High	CILTTGAGSYQLTF	CASSEATGELYEQYF	NA	NA	NA	NA	TRAV26-2*01	TRAJ28*01	TRBV2*01	TRBD1*01	TRBJ2-7*01	CILTTGAGSYQLTF_CASSEATGELYEQYF
KSK.G5-P2	Ch_3023	KSK	101	Early	Chronic	NA	NA	NA	241	High	CILTTGAGSYQLTF	CASSEATGELYEQYF	NA	NA	NA	NA	TRAV26-2*01	TRAJ28*01	TRBV2*01	TRBD1*01	TRBJ2-7*01	CILTTGAGSYQLTF_CASSEATGELYEQYF
KSK.H8-P2	Ch_3023	KSK	101	Early	Chronic	NA	NA	NA	241	High	CILTTGAGSYQLTF	CASSEATGELYEQYF	NA	NA	NA	NA	TRAV26-2*01	TRAJ28*01	TRBV2*01	TRBD1*01	TRBJ2-7*01	CILTTGAGSYQLTF_CASSEATGELYEQYF
KSK.C8-P2	Ch_3023	KSK	101	Early	Chronic	NA	NA	NA	241	High	CILTTGAGSYQLTF	CASSEATGELYEQYF	NA	NA	NA	NA	TRAV26-2*02	TRAJ28*01	TRBV2*01	TRBD1*01	TRBJ2-7*01	CILTTGAGSYQLTF_CASSEATGELYEQYF
CAI5957A257	CH-3221	GPR	523.5	Late	Chronic	200219	346110	820	NA	NA	NA	CASSPGTGGRYNEQFF	NA	GCCAGCAGTCCAGGGACAGGGGGTAGATACAATGAGCAGTTC	NA	NA	NA	NA	TRBV27*01	TRBD1*01	TRBJ2-1*01	CASSPGTGGRYNEQFF
CAI5957A255	CH-3221	GPR	523.5	Late	Chronic	200219	443394	943	NA	NA	CAGHRFNNDMRF	CASSPGTGGRYNEQFF	GCAGGGCACCGCTTTAACAATGACATGCGC	GCCAGCAGTCCAGGGACAGGGGGTAGATACAATGAGCAGTTC	1.226420114	1.226420114	TRAV25*01	TRAJ43*01	TRBV27*01	TRBD1*01	TRBJ2-1*01	CAGHRFNNDMRF_CASSPGTGGRYNEQFF
CAI5957A254	CH-3221	GPR	523.5	Late	Chronic	200219	444152	823	NA	NA	NA	CASSFRDYQETQYF	NA	GCCAGCTCATTCCGGGACTACCAAGAGACCCAGTAC	NA	NA	NA	NA	TRBV18*01	TRBD2*01	TRBJ2-5*01	CASSFRDYQETQYF
CAI5957A252	CH-3221	GPR	523.5	Late	Chronic	200219	390688	1151	NA	NA	CAGHRFNNDMRF	CASSPGTGGRYNEQFF	GCAGGGCACCGCTTTAACAATGACATGCGC	GCCAGCAGTCCAGGGACAGGGGGTAGATACAATGAGCAGTTC	2.949028455	2.949028455	TRAV25*01	TRAJ43*01	TRBV27*01	TRBD1*01	TRBJ2-1*01	CAGHRFNNDMRF_CASSPGTGGRYNEQFF
CAI5957A251	CH-3221	GPR	523.5	Late	Chronic	200219	396319	1026	NA	NA	CATAGYNTDKLIF	CASSVSGTGDTDEQFF	GCTACGGCCGGTTATAACACCGACAAGCTCATC	GCCAGCAGCGTTTCCGGGACAGGGGATACCGATGAGCAGTTC	0.908577245	0.908577245	TRAV17*01	TRAJ34*01	TRBV9*01	TRBD1*01	TRBJ2-1*01	CATAGYNTDKLIF_CASSVSGTGDTDEQFF
CAI5957A250	CH-3221	GPR	523.5	Late	Chronic	200219	438837	928	NA	NA	CAGHRFNNDMRF	CASSPGTGGRYNEQFF	GCAGGGCACCGCTTTAACAATGACATGCGC	GCCAGCAGTCCAGGGACAGGGGGTAGATACAATGAGCAGTTC	1.495255354	1.495255354	TRAV25*01	TRAJ43*01	TRBV27*01	TRBD1*01	TRBJ2-1*01	CAGHRFNNDMRF_CASSPGTGGRYNEQFF
CAI5957A248	CH-3221	GPR	523.5	Late	Chronic	200219	460125	882	NA	NA	NA	CASSLQTGGGLSGNTIYF	NA	GCCAGCAGCCTACAAACCGGGGGAGGGCTCTCTGGAAACACCATATAT	NA	NA	NA	NA	TRBV4-1*01	TRBD2*02	TRBJ1-3*01	CASSLQTGGGLSGNTIYF
CAI5957A247	CH-3221	GPR	523.5	Late	Chronic	200219	370934	1063	NA	NA	NA	CASSPGTGGRYNEQFF	NA	GCCAGCAGTCCAGGGACAGGGGGTAGATACAATGAGCAGTTC	NA	NA	NA	NA	TRBV27*01	TRBD1*01	TRBJ2-1*01	CASSPGTGGRYNEQFF
CAI5957A244	CH-3221	GPR	523.5	Late	Chronic	200219	370052	793	NA	NA	NA	CASSVSGTGDTDEQFF	NA	GCCAGCAGCGTTTCCGGGACAGGGGATACCGATGAGCAGTTC	NA	NA	NA	NA	TRBV9*01	TRBD1*01	TRBJ2-1*01	CASSVSGTGDTDEQFF
CAI5957A243	CH-3221	GPR	523.5	Late	Chronic	200219	444472	789	NA	NA	CATAGYNTDKLIF	CASSVSGTGDTDEQFF	GCTACGGCCGGTTATAACACCGACAAGCTCATC	GCCAGCAGCGTTTCCGGGACAGGGGATACCGATGAGCAGTTC	0.224642674	0.224642674	TRAV17*01	TRAJ34*01	TRBV9*01	TRBD1*01	TRBJ2-1*01	CATAGYNTDKLIF_CASSVSGTGDTDEQFF
CAI5957A242	CH-3221	GPR	523.5	Late	Chronic	200219	349368	1007	NA	NA	CAGHRFNNDMRF	CASSPGTGGRYNEQFF	GCAGGGCACCGCTTTAACAATGACATGCGC	GCCAGCAGTCCAGGGACAGGGGGTAGATACAATGAGCAGTTC	3.061679063	3.061679063	TRAV25*01	TRAJ43*01	TRBV27*01	TRBD1*01	TRBJ2-1*01	CAGHRFNNDMRF_CASSPGTGGRYNEQFF
CAI5957A241	CH-3221	GPR	523.5	Late	Chronic	200219	329140	1035	NA	NA	NA	CASSPGTGGRYNEQFF	NA	GCCAGCAGTCCAGGGACAGGGGGTAGATACAATGAGCAGTTC	NA	NA	NA	NA	TRBV27*01	TRBD1*01	TRBJ2-1*01	CASSPGTGGRYNEQFF
CAI5957A240	CH-3221	GPR	523.5	Late	Chronic	200219	283203	926	NA	NA	CATAGYNTDKLIF	CASSVSGTGDTDEQFF	GCTACGGCCGGTTATAACACCGACAAGCTCATC	GCCAGCAGCGTTTCCGGGACAGGGGATACCGATGAGCAGTTC	2.032598969	2.032598969	TRAV17*01	TRAJ34*01	TRBV9*01	TRBD1*01	TRBJ2-1*01	CATAGYNTDKLIF_CASSVSGTGDTDEQFF
CAI5957A237	CH-3221	GPR	46.5	Early	Chronic	315892	255865	1123	NA	NA	NA	CASSPGTGGRYNEQFF	NA	GCCAGCAGTCCAGGGACAGGGGGTAGATACAATGAGCAGTTC	NA	NA	NA	NA	TRBV27*01	TRBD1*01	TRBJ2-1*01	CASSPGTGGRYNEQFF
CAI5957A236	CH-3221	GPR	46.5	Early	Chronic	315892	307485	821	NA	NA	CAGHRFNNDMRF	CASSPGTGGRYNEQFF	GCAGGGCACCGCTTTAACAATGACATGCGC	GCCAGCAGTCCAGGGACAGGGGGTAGATACAATGAGCAGTTC	2.12911257	2.12911257	TRAV25*01	TRAJ43*01	TRBV27*01	TRBD1*01	TRBJ2-1*01	CAGHRFNNDMRF_CASSPGTGGRYNEQFF
CAI5957A235	CH-3221	GPR	46.5	Early	Chronic	315892	415094	1169	NA	NA	CAGHRFNNDMRF	CASSPGTGGRYNEQFF	GCAGGGCACCGCTTTAACAATGACATGCGC	GCCAGCAGTCCAGGGACAGGGGGTAGATACAATGAGCAGTTC	4.463424245	4.463424245	TRAV25*01	TRAJ43*01	TRBV27*01	TRBD1*01	TRBJ2-1*01	CAGHRFNNDMRF_CASSPGTGGRYNEQFF
CAI5957A234	CH-3221	GPR	46.5	Early	Chronic	315892	340153	1309	NA	NA	CAGHRFNNDMRF	CASSPGTGGRYNEQFF	GCAGGGCACCGCTTTAACAATGACATGCGC	GCCAGCAGTCCAGGGACAGGGGGTAGATACAATGAGCAGTTC	0.191885894	0.191885894	TRAV25*01	TRAJ43*01	TRBV27*01	TRBD1*01	TRBJ2-1*01	CAGHRFNNDMRF_CASSPGTGGRYNEQFF
CAI5957A233	CH-3221	GPR	46.5	Early	Chronic	315892	326380	1435	NA	NA	NA	CASSPGTGGRYNEQFF	NA	GCCAGCAGTCCAGGGACAGGGGGTAGATACAATGAGCAGTTC	NA	NA	NA	NA	TRBV27*01	TRBD1*01	TRBJ2-1*01	CASSPGTGGRYNEQFF
CAI5957A232	CH-3221	GPR	46.5	Early	Chronic	315892	313854	1422	NA	NA	CAGHRFNNDMRF	CASSPGTGGRYNEQFF	GCAGGGCACCGCTTTAACAATGACATGCGC	GCCAGCAGTCCAGGGACAGGGGGTAGATACAATGAGCAGTTC	29.18845015	29.18845015	TRAV25*01	TRAJ43*01	TRBV27*01	TRBD1*01	TRBJ2-1*01	CAGHRFNNDMRF_CASSPGTGGRYNEQFF
CAI5957A231	CH-3221	GPR	46.5	Early	Chronic	315892	295509	1378	NA	NA	CAGRHNTNAGKSTF	CASSPGTGGWNQPQHF	GCAGGGCGACATAACACCAATGCAGGCAAATCAACC	GCCAGCAGTCCCGGGACAGGGGGTTGGAATCAGCCCCAGCAT	0.591580435	0.591580435	TRAV25*01	TRAJ27*01	TRBV27*01	TRBD1*01	TRBJ1-5*01	CAGRHNTNAGKSTF_CASSPGTGGWNQPQHF
CAI5957A230	CH-3221	GPR	46.5	Early	Chronic	315892	309394	1526	NA	NA	CATAGYNTDKLIF	CASSVSGTGDTDEQFF	GCTACGGCCGGTTATAACACCGACAAGCTCATC	GCCAGCAGCGTTTCCGGGACAGGGGATACCGATGAGCAGTTC	0.397089799	0.397089799	TRAV17*01	TRAJ34*01	TRBV9*01	TRBD1*01	TRBJ2-1*01	CATAGYNTDKLIF_CASSVSGTGDTDEQFF
CAI5957A229	CH-3221	GPR	46.5	Early	Chronic	315892	253880	1004	NA	NA	CAGHRFNNDMRF	CASSPGTGGRYNEQFF	GCAGGGCACCGCTTTAACAATGACATGCGC	GCCAGCAGTCCAGGGACAGGGGGTAGATACAATGAGCAGTTC	2.660485294	2.660485294	TRAV25*01	TRAJ43*01	TRBV27*01	TRBD1*01	TRBJ2-1*01	CAGHRFNNDMRF_CASSPGTGGRYNEQFF
CAI5957A228	CH-3221	GPR	46.5	Early	Chronic	315892	254748	997	NA	NA	CAGRHNTNAGKSTF	NA	GCAGGGCGACATAACACCAATGCAGGCAAATCAACC	NA	178.4753582	178.4753582	TRAV25*01	TRAJ27*01	NA	NA	NA	CAGRHNTNAGKSTF
CAI5957A227	CH-3221	GPR	46.5	Early	Chronic	315892	400081	1640	NA	NA	CAGHRFNNDMRF	CASSPGTGGRYNEQFF	GCAGGGCACCGCTTTAACAATGACATGCGC	GCCAGCAGTCCAGGGACAGGGGGTAGATACAATGAGCAGTTC	0.882401776	0.882401776	TRAV25*01	TRAJ43*01	TRBV27*01	TRBD1*01	TRBJ2-1*01	CAGHRFNNDMRF_CASSPGTGGRYNEQFF
CAI5957A226	CH-3221	GPR	46.5	Early	Chronic	315892	362094	1174	NA	NA	CAGHRFNNDMRF	CASSPGTGGRYNEQFF	GCAGGGCACCGCTTTAACAATGACATGCGC	GCCAGCAGTCCAGGGACAGGGGGTAGATACAATGAGCAGTTC	1.177165669	1.177165669	TRAV25*01	TRAJ43*01	TRBV27*01	TRBD1*01	TRBJ2-1*01	CAGHRFNNDMRF_CASSPGTGGRYNEQFF
CAI5957A225	CH-3221	GPR	46.5	Early	Chronic	315892	384377	753	NA	NA	NA	CASSLGPGQGTEQYF	NA	GCTAGCAGCTTAGGGCCGGGACAGGGAACCGAGCAGTAC	NA	NA	NA	NA	TRBV7-7*01	TRBD1*01	TRBJ2-7*01	CASSLGPGQGTEQYF
CAI5957A224	CH-3221	GPR	46.5	Early	Chronic	315892	424177	459	NA	NA	NA	CASSPGTGGRYNEQFF	NA	GCCAGCAGTCCAGGGACAGGGGGTAGATACAATGAGCAGTTC	NA	NA	NA	NA	TRBV27*01	TRBD1*01	TRBJ2-1*01	CASSPGTGGRYNEQFF
CAI5957A223	CH-3221	GPR	46.5	Early	Chronic	315892	312932	917	NA	NA	CATAGYNTDKLIF	CASSVSGTGDTDEQFF	GCTACGGCCGGTTATAACACCGACAAGCTCATC	GCCAGCAGCGTTTCCGGGACAGGGGATACCGATGAGCAGTTC	1.62800131	1.62800131	TRAV17*01	TRAJ34*01	TRBV9*01	TRBD1*01	TRBJ2-1*01	CATAGYNTDKLIF_CASSVSGTGDTDEQFF
KSK24.D3-2nd	Ch_3023	KSK	197	Late	Chronic	NA	NA	NA	20	Low	CILTTGAGSYQLTF	CASSEATGELYEQYF	NA	NA	NA	NA	TRAV26-2*01	TRAJ28*01	TRBV2*01	TRBD1*01	TRBJ2-7*01	CILTTGAGSYQLTF_CASSEATGELYEQYF
KSK.F10	Ch_3023	KSK	75	Early	Chronic	NA	NA	NA	854	High	CILTTGAGSYQLTF	SARNEATGELYEQY	NA	NA	NA	NA	TRAV26-2*01	TRAJ28*01	TRBV2*01	TRBD1*01	TRBJ2-7*01	CILTTGAGSYQLTF_SARNEATGELYEQY
ELT4443_A132	CH-3023	KSK	84	Early	Chronic	3218	388327	1172	854	High	CLARQEDVNTGFQKLVF	CASSEIMGDLYEQYF	CTTGCCCGTCAGGAGGACGTGAACACAGGCTTTCAGAAACTTGTA	GCCAGCAGTGAAATTATGGGGGACCTCTACGAGCAGTAC	1.753595365	1.753595365	TRAV4*01	TRAJ8*01	TRBV6-1*01	TRBD1*01	TRBJ2-7*01	CLARQEDVNTGFQKLVF_CASSEIMGDLYEQYF
CAI5957A323	CH-3023	KSK	134	Late	Chronic	2843176	37879	502	21	Low	CLARQEDVNTGFQKLVF	CASSEIMGDLYEQYF	CTTGCCCGTCAGGAGGACGTGAACACAGGCTTTCAGAAACTTGTA	GCCAGCAGTGAAATTATGGGGGACCTCTACGAGCAGTAC	0.109381702	0.109381702	TRAV4*01	TRAJ8*01	TRBV6-1*01	TRBD1*01	TRBJ2-7*01	CLARQEDVNTGFQKLVF_CASSEIMGDLYEQYF
KSK24.E5-2nd	Ch_3023	KSK	197	Late	Chronic	NA	NA	NA	20	Low	CLARQEDVNTGFQKLVF	CASSEIMGDLYEQYF	NA	NA	NA	NA	TRAV4*01	TRAJ8*01	TRBV6-1*01	TRBD1*01	TRBJ2-7*01	CLARQEDVNTGFQKLVF_CASSEIMGDLYEQYF
ELT4443_A208	CH-3023	CIN	84	Early	Chronic	3218	406083	1470	280	High	CLATDKLIF	CASSIPGTWETQYF	CTCGCCACCGACAAGCTCATC	GCCAGTAGTATTCCCGGGACTTGGGAGACCCAGTAC	0.999839714	0.999839714	TRAV4*01	TRAJ34*01	TRBV19*01	TRBD2*01	TRBJ2-5*01	CLATDKLIF_CASSIPGTWETQYF
ELT4972_A01	CH-3023	CIN	134	Late	Chronic	2843176	347246	2687	125	Low	CLFASGGYNKLIF	CASSPILGTSGSAYNEQFF	CTCTTCGCTTCTGGTGGCTACAATAAGCTGATT	GCCAGCAGCCCTATCCTAGGGACTAGCGGGAGCGCCTACAATGAGCAGTTC	0.665815037	0.665815037	TRAV4*01	TRAJ4*01	TRBV3-1*01	TRBD2*02	TRBJ2-1*01	CLFASGGYNKLIF_CASSPILGTSGSAYNEQFF
CAI5957A139	CH-4059	CIN	76.5	Early	Chronic	488992	372299	1247	NA	NA	CLGPQGAQKLVF	CASSPEAGGWGEQYF	CTCGGACCTCAGGGAGCCCAGAAGCTGGTA	GCCAGCAGCCCCGAGGCGGGGGGGTGGGGCGAGCAGTAC	3.384535516	3.384535516	TRAV4*01	TRAJ54*01	TRBV3-1*01	TRBD2*01	TRBJ2-7*01	CLGPQGAQKLVF_CASSPEAGGWGEQYF
CAI5957A094	CH-4059	CIN	88.5	Early	Chronic	5906	272175	1773	NA	NA	CLGPQGAQKLVF	CASSPEAGGWGEQYF	CTCGGACCTCAGGGAGCCCAGAAGCTGGTA	GCCAGCAGCCCCGAGGCGGGGGGGTGGGGCGAGCAGTAC	2.405231812	2.405231812	TRAV4*01	TRAJ54*01	TRBV3-1*01	TRBD2*01	TRBJ2-7*01	CLGPQGAQKLVF_CASSPEAGGWGEQYF
CAI5957A188	CH-4059	CIN	60.5	Early	Chronic	7308585	345966	2239	NA	NA	CLGSSGSARQLTF	CASSQDLTTGDGYTEAFF	CTCGGGTCTTCTGGTTCTGCAAGGCAACTGACC	GCCAGCAGCCAAGATCTCACAACGGGGGATGGTTACACTGAAGCTTTC	2.557709298	2.557709298	TRAV4*01	TRAJ22*01	TRBV4-1*01	TRBD2*01	TRBJ1-1*01	CLGSSGSARQLTF_CASSQDLTTGDGYTEAFF
CAI5957A158	CH-4059	CIN	76.5	Early	Chronic	488992	333953	1149	NA	NA	CLGSSGSARQLTF	CASSQDLTTGDGYTEAFF	CTCGGGTCTTCTGGTTCTGCAAGGCAACTGACC	GCCAGCAGCCAAGATCTCACAACGGGGGATGGTTACACTGAAGCTTTC	1.515126929	1.515126929	TRAV4*01	TRAJ22*01	TRBV4-1*01	TRBD2*01	TRBJ1-1*01	CLGSSGSARQLTF_CASSQDLTTGDGYTEAFF
ELT4972_A02	CH-3023	CIN	134	Late	Chronic	2843176	446707	2589	125	Low	CLLNQAGTALIF	CASSPTGTNTEAFF	CTCCTAAACCAGGCAGGAACTGCTCTGATC	GCCAGCAGCCCCACGGGGACGAACACTGAAGCTTTC	0.165172658	0.165172658	TRAV4*01	TRAJ15*01	TRBV13*01	TRBD1*01	TRBJ1-1*01	CLLNQAGTALIF_CASSPTGTNTEAFF
ELT4443_A147	CH-3023	CIN	84	Early	Chronic	3218	234611	1162	280	High	CLSTDKLIF	CASSGPGKWETQYF	CTCTCCACCGACAAGCTCATC	GCCAGCAGTGGCCCAGGGAAGTGGGAGACCCAGTAC	1.267910889	1.267910889	TRAV4*01	TRAJ34*01	TRBV6-1*01	TRBD1*01	TRBJ2-5*01	CLSTDKLIF_CASSGPGKWETQYF
ELT4443_A182	CH-3023	CIN	84	Early	Chronic	3218	329884	1105	280	High	CLVAIPTGANNLFF	CASSQAGTGMAFF	CTCGTGGCCATACCAACTGGGGCAAACAACCTCTTC	GCCAGCAGCCAAGCCGGGACAGGGATGGCTTTC	1.078579997	1.078579997	TRAV4*01	TRAJ36*01	TRBV4-2*01	TRBD1*01	TRBJ1-1*01	CLVAIPTGANNLFF_CASSQAGTGMAFF
ELT4443_A200	CH-3023	CIN	84	Early	Chronic	3218	368434	1076	280	High	CLVAPIGNQGGKLIF	CASSEAAASGSPDLYEQYF	CTCGTGGCCCCCATAGGGAACCAGGGAGGAAAGCTTATC	GCCAGCAGTGAAGCGGCCGCTAGCGGGAGCCCCGATTTGTACGAGCAGTAC	0.504409073	0.504409073	TRAV4*01	TRAJ23*01	TRBV6-1*01	TRBD2*02	TRBJ2-7*01	CLVAPIGNQGGKLIF_CASSEAAASGSPDLYEQYF
ELT4972_A25	CH-3023	CIN	134	Late	Chronic	2843176	118130	869	125	Low	CLVAWPNFNKFYF	CASSQEPGQVYF	CTCGTGGCTTGGCCCAACTTCAACAAATTTTAC	GCCAGCAGCCAGGAACCGGGACAGGTCTAT	0.222424002	0.222424002	TRAV4*01	TRAJ21*01	TRBV14*01	TRBD1*01	TRBJ1-3*01	CLVAWPNFNKFYF_CASSQEPGQVYF
ELT4443_A211	CH-3023	CIN	84	Early	Chronic	3218	391760	1223	280	High	CLVAWPNFNKFYF	CASSQEPGQVYF	CTCGTGGCTTGGCCCAACTTCAACAAATTTTAC	GCCAGCAGCCAGGAACCGGGACAGGTCTAT	0.796218302	0.796218302	TRAV4*01	TRAJ21*01	TRBV14*01	TRBD1*01	TRBJ1-3*01	CLVAWPNFNKFYF_CASSQEPGQVYF
ELT4443_A197	CH-3023	CIN	84	Early	Chronic	3218	408195	1083	280	High	CLVAWPNFNKFYF	CASSQEPGQVYF	CTCGTGGCTTGGCCCAACTTCAACAAATTTTAC	GCCAGCAGCCAGGAACCGGGACAGGTCTAT	1.263098532	1.263098532	TRAV4*01	TRAJ21*01	TRBV14*01	TRBD1*01	TRBJ1-3*01	CLVAWPNFNKFYF_CASSQEPGQVYF
ELT4443_A194	CH-3023	CIN	84	Early	Chronic	3218	520041	1084	280	High	CLVAWPNFNKFYF	CASSQEPGQVYF	CTCGTGGCTTGGCCCAACTTCAACAAATTTTAC	GCCAGCAGCCAGGAACCGGGACAGGTCTAT	0.737532968	0.737532968	TRAV4*01	TRAJ21*01	TRBV14*01	TRBD1*01	TRBJ1-3*01	CLVAWPNFNKFYF_CASSQEPGQVYF
ELT4443_A145	CH-3023	CIN	84	Early	Chronic	3218	235889	1089	280	High	CLVAWPNFNKFYF	CASSQEPGQVYF	CTCGTGGCTTGGCCCAACTTCAACAAATTTTAC	GCCAGCAGCCAGGAACCGGGACAGGTCTAT	1.554270625	1.554270625	TRAV4*01	TRAJ21*01	TRBV14*01	TRBD1*01	TRBJ1-3*01	CLVAWPNFNKFYF_CASSQEPGQVYF
CIN.E3	Ch_3023	CIN	75	Early	Chronic	NA	NA	NA	280	High	CLVAWPNFNKFYF	CASSQEPGQVYF	NA	NA	NA	NA	TRAV4*01	TRAJ21*01	TRBV14*01	TRBD1*01	TRBJ1-3*01	CLVAWPNFNKFYF_CASSQEPGQVYF
CIN.F8	Ch_3023	CIN	197	Late	Chronic	NA	NA	NA	77	Low	CLVAWPNFNKFYF	CASSQEPGQVYF	NA	NA	NA	NA	TRAV4*01	TRAJ21*01	TRBV14*01	TRBD1*01	TRBJ1-3*01	CLVAWPNFNKFYF_CASSQEPGQVYF
ELT4972_A33	CH-3023	CIN	134	Late	Chronic	2843176	300654	1569	125	Low	CLVDGYGNKLVF	CASSQEMGDWGEQYF	CTCGTGGACGGATATGGAAACAAACTGGTC	GCCAGCAGCCAAGAGATGGGAGATTGGGGCGAGCAGTAC	0.155592539	0.155592539	TRAV4*01	TRAJ47*01	TRBV4-2*01	TRBD2*02	TRBJ2-7*01	CLVDGYGNKLVF_CASSQEMGDWGEQYF
CAI5957A159	CH-4059	CIN	76.5	Early	Chronic	488992	374026	1344	NA	NA	CLVDPPDSGNTPLVF	CASSQDNGRYMNTEAFF	CTCGTGGACCCGCCGGATTCAGGAAACACACCTCTTGTC	GCCAGCAGCCAAGATAACGGACGATACATGAACACTGAAGCTTTC	1.687619134	1.687619134	TRAV4*01	TRAJ29*01	TRBV4-1*01		TRBJ1-1*01	CLVDPPDSGNTPLVF_CASSQDNGRYMNTEAFF
CAI5957A079	CH-4059	CIN	88.5	Early	Chronic	5906	280513	1228	NA	NA	CLVEAGPSGGYQKVTF	CASSLGGQGTSEYGYTF	CTCGTGGAGGCCGGCCCTTCTGGGGGTTACCAGAAAGTTACC	GCCAGCAGCTTAGGAGGACAGGGCACCTCCGAGTATGGCTACACC	0.537559801	0.537559801	TRAV4*01	TRAJ13*01	TRBV7-9*01	TRBD1*01	TRBJ1-2*01	CLVEAGPSGGYQKVTF_CASSLGGQGTSEYGYTF
ELT4972_A38	CH-3023	CIN	134	Late	Chronic	2843176	374798	1457	125	Low	CLVEGDDKIIF	CASSQEIGRWGELFF	CTCGTGGAGGGAGATGACAAGATCATC	GCCAGCAGCCAAGAGATAGGGCGGTGGGGGGAGCTGTTT	0.18236885	0.18236885	TRAV4*01	TRAJ30*01	TRBV4-2*01		TRBJ2-2*01	CLVEGDDKIIF_CASSQEIGRWGELFF
ELT4443_A179	CH-3023	CIN	84	Early	Chronic	3218	369192	1308	280	High	CLVERNNDMRF	CASSELWGSEPSPLHF	CTCGTGGAGAGGAACAATGACATGCGC	GCCAGCAGTGAACTCTGGGGGTCGGAACCTTCACCCCTCCAC	0.667923205	0.667923205	TRAV4*01	TRAJ43*01	TRBV6-1*01	TRBD1*01	TRBJ1-6*01	CLVERNNDMRF_CASSELWGSEPSPLHF
CIN.F2	Ch_3023	CIN	197	Late	Chronic	NA	NA	NA	77	Low	CLVGAANQAGTALIF	CASSLEASGSWGELFF	NA	NA	NA	NA	TRAV4*01	TRAJ15*01	TRBV11-2*01	TRBD2*02	TRBJ2-2*01	CLVGAANQAGTALIF_CASSLEASGSWGELFF
CAI5957A216	CH-4059	CIN	102.5	Early	Chronic	588467	390054	1411	NA	NA	CLVGADGMRF	CASSPEPGAPNTGELFF	CTCGTGGGTGCGGATGGCATGCGC	GCCAGCAGCCCGGAACCCGGGGCCCCGAACACCGGGGAGCTGTTT	3.006715558	3.006715558	TRAV4*01	TRAJ43*01	TRBV11-2*01	TRBD1*01	TRBJ2-2*01	CLVGADGMRF_CASSPEPGAPNTGELFF
ELT4443_A154	CH-3023	CIN	84	Early	Chronic	3218	263371	786	280	High	CLVGAGGYQKVTF	CASSQELAGGNEQFF	CTCGTGGGCGCTGGGGGTTACCAGAAAGTTACC	GCCAGCAGCCAAGAACTAGCGGGAGGAAATGAGCAGTTC	2.798981233	2.798981233	TRAV4*01	TRAJ13*02	TRBV4-2*01	TRBD2*02	TRBJ2-1*01	CLVGAGGYQKVTF_CASSQELAGGNEQFF
ELT4443_A141	CH-3023	CIN	84	Early	Chronic	3218	422139	1159	280	High	CLVGAGGYQKVTF	CASSQELAGGNEQFF	CTCGTGGGCGCTGGGGGTTACCAGAAAGTTACC	GCCAGCAGCCAAGAACTAGCGGGAGGAAATGAGCAGTTC	0.781684604	0.781684604	TRAV4*01	TRAJ13*02	TRBV4-2*01	TRBD2*02	TRBJ2-1*01	CLVGAGGYQKVTF_CASSQELAGGNEQFF
ELT4972_A91	CH-3023	CIN	196	Late	Chronic	5896155	822134	2449	77	Low	CLVGAGPSGGYQKVTF	CSATSLGRDNEQFF	CTCGTGGGTGCCGGTCCTTCTGGGGGTTACCAGAAAGTTACC	AGTGCTACGTCCTTAGGTCGGGACAATGAGCAGTTC	1.14482174	1.14482174	TRAV4*01	TRAJ13*01	TRBV20-1*01		TRBJ2-1*01	CLVGAGPSGGYQKVTF_CSATSLGRDNEQFF
ELT4972_A77	CH-3023	CIN	196	Late	Chronic	5896155	1388199	2480	77	Low	CLVGANAGNNRKLW	CASSQEPAGAGANYEQYF	CTCGTGGGGGCAAATGCTGGCAACAACCGTAAGCTGA	GCCAGCAGCCAAGAACCGGCTGGGGCAGGAGCCAACTACGAGCAGTAC	0.600754513	0.600754513	TRAV4*01	TRAJ38*01	TRBV4-3*01	TRBD1*01	TRBJ2-7*01	CLVGANAGNNRKLW_CASSQEPAGAGANYEQYF
ELT4443_A162	CH-3023	CIN	84	Early	Chronic	3218	447337	1011	280	High	CLVGANTGGFKTIF	CASSQEVGLWGEQYF	CTCGTGGGGGCAAATACTGGAGGCTTCAAAACTATC	GCCAGCAGCCAAGAGGTGGGGTTATGGGGCGAGCAGTAC	0.957099773	0.957099773	TRAV4*01	TRAJ9*01	TRBV3-1*01		TRBJ2-7*01	CLVGANTGGFKTIF_CASSQEVGLWGEQYF
ELT4443_A177	CH-3023	CIN	84	Early	Chronic	3218	274281	1589	280	High	CLVGAPSGGYQKVTF	CASSQVQGLYEQYF	CTCGTGGGTGCTCCGTCTGGGGGTTACCAGAAAGTTACC	GCCAGCAGCCAAGTGCAGGGTTTATACGAGCAGTAC	1.327322678	1.327322678	TRAV4*01	TRAJ13*02	TRBV3-1*01	TRBD1*01	TRBJ2-7*01	CLVGAPSGGYQKVTF_CASSQVQGLYEQYF
ELT4443_A159	CH-3023	CIN	84	Early	Chronic	3218	366956	915	280	High	CLVGASNTGNQFYF	CASSQEAGAWGEQYF	CTCGTGGGTGCCTCGAACACCGGTAACCAGTTCTAT	GCCAGCAGCCAAGAAGCAGGGGCCTGGGGCGAGCAGTAC	6.320305111	6.320305111	TRAV4*01	TRAJ49*01	TRBV3-1*01	TRBD1*01	TRBJ2-7*01	CLVGASNTGNQFYF_CASSQEAGAWGEQYF
CIN.D6	Ch_3023	CIN	197	Late	Chronic	NA	NA	NA	77	Low	CLVGDDKIIF	CASSQEVPGAGVSIYEQYF	NA	NA	NA	NA	TRAV4*01	TRAJ30*01	TRBV4-2*01	TRBD2*02	TRBJ2-7*01	CLVGDDKIIF_CASSQEVPGAGVSIYEQYF
ELT4972_A40	CH-3023	CIN	134	Late	Chronic	2843176	356842	2164	125	Low	CLVGDEDSGAGSYQLTF	CATGTSGGKHNEQFF	CTCGTGGGTGACGAAGACTCTGGGGCTGGGAGTTACCAACTCACT	GCCACTGGGACTAGCGGGGGGAAACACAATGAGCAGTTC	0.079035501	0.079035501	TRAV4*01	TRAJ28*01	TRBV4-2*01	TRBD2*01	TRBJ2-1*01	CLVGDEDSGAGSYQLTF_CATGTSGGKHNEQFF
CAI5957A157	CH-4059	CIN	76.5	Early	Chronic	488992	422296	1191	NA	NA	CLVGDGAGGSYIPTF	CASSEEVRGPPQHF	CTCGTGGGTGACGGGGCAGGAGGAAGCTACATACCTACA	GCCAGCAGTGAAGAAGTGAGGGGGCCTCCCCAGCAT	4.965990682	4.965990682	TRAV4*01	TRAJ6*01	TRBV6-1*01	TRBD1*01	TRBJ1-5*01	CLVGDGAGGSYIPTF_CASSEEVRGPPQHF
ELT4972_A78	CH-3023	CIN	196	Late	Chronic	5896155	1158364	1641	77	Low	CLVGDGGAGSYQLTF	CASSQDPLAGGGGELFF	CTCGTGGGTGACGGTGGGGCTGGGAGTTACCAACTCACT	GCCAGCAGCCAAGACCCCCTAGCGGGAGGTGGCGGGGAGCTGTTT	0.435375209	0.435375209	TRAV4*01	TRAJ28*01	TRBV4-3*01	TRBD2*02	TRBJ2-2*01	CLVGDGGAGSYQLTF_CASSQDPLAGGGGELFF
CAI5957A142	CH-4059	CIN	76.5	Early	Chronic	488992	347943	2358	NA	NA	CLVGDGGSQGNLIF	CASSLGTGEPHGGEAFF	CTCGTGGGTGACGGAGGAAGCCAAGGAAATCTCATC	GCCAGCAGCTTGGGGACAGGGGAACCCCACGGGGGTGAAGCTTTC	0.628264257	0.628264257	TRAV4*01	TRAJ42*01	TRBV11-2*01	TRBD1*01	TRBJ1-1*01	CLVGDGGSQGNLIF_CASSLGTGEPHGGEAFF
CAI5957A088	CH-4059	CIN	88.5	Early	Chronic	5906	472833	1099	NA	NA	CLVGDGGSQGNLIF	CASSLGTGEPHGGEAFF	CTCGTGGGTGACGGAGGAAGCCAAGGAAATCTCATC	GCCAGCAGCTTGGGGACAGGGGAACCCCACGGGGGTGAAGCTTTC	1.884564481	1.884564481	TRAV4*01	TRAJ42*01	TRBV11-2*01	TRBD1*01	TRBJ1-1*01	CLVGDGGSQGNLIF_CASSLGTGEPHGGEAFF
ELT4972_A69	CH-3023	CIN	196	Late	Chronic	5896155	1191074	3101	77	Low	CLVGDGPSGGYQKVTF	CASSGTSAEYEQYF	CTCGTGGGTGACGGACCTTCCGGGGGTTACCAGAAAGTTACC	GCCAGCAGCGGGACTAGCGCGGAGTACGAGCAGTAC	1.105904232	1.105904232	TRAV4*01	TRAJ13*01	TRBV14*01	TRBD2*01	TRBJ2-7*01	CLVGDGPSGGYQKVTF_CASSGTSAEYEQYF
ELT4972_A44	CH-3023	CIN	134	Late	Chronic	2843176	212576	829	125	Low	CLVGDGPSGGYQKVTF	CASSQSAREHYGYTF	CTCGTGGGTGACGGCCCCTCTGGGGGTTACCAGAAAGTTACC	GCCAGCAGCCAATCGGCTCGGGAACACTATGGCTACACC	0.180340596	0.180340596	TRAV4*01	TRAJ13*02	TRBV3-1*01	TRBD2*02	TRBJ1-2*01	CLVGDGPSGGYQKVTF_CASSQSAREHYGYTF
ELT4443_A189	CH-3023	CIN	84	Early	Chronic	3218	309703	1089	280	High	CLVGDIDNTGNQFYF	CASSQEVSGGWGEQYF	CTCGTGGGTGACATCGACAACACCGGTAACCAGTTCTAT	GCCAGCAGCCAAGAAGTCTCGGGGGGCTGGGGCGAGCAGTAC	5.03113964	5.03113964	TRAV4*01	TRAJ49*01	TRBV3-1*01	TRBD2*01	TRBJ2-7*01	CLVGDIDNTGNQFYF_CASSQEVSGGWGEQYF
CAI5957A085	CH-4059	CIN	88.5	Early	Chronic	5906	395379	2160	NA	NA	CLVGDISSSNTGKLIF	CASSQELGVWGEQYF	CTCGTGGGTGACATAAGCTCTAGCAACACAGGCAAACTAATC	GCCAGCAGCCAAGAGCTTGGGGTCTGGGGCGAGCAGTAC	1.271230504	1.271230504	TRAV4*01	TRAJ37*02	TRBV4-2*01		TRBJ2-7*01	CLVGDISSSNTGKLIF_CASSQELGVWGEQYF
CIN.E9	Ch_3023	CIN	101	Early	Chronic	NA	NA	NA	125	Low	CLVGDISYSGSARQLTF	CASSQEVQQATYEQYF	NA	NA	NA	NA	TRAV4*01	TRAJ22*01	TRBV4-2*01	TRBD1*01	TRBJ2-7*01	CLVGDISYSGSARQLTF_CASSQEVQQATYEQYF
KSK.F1-P2	Ch_3023	KSK	101	Early	Chronic	NA	NA	NA	241	High	CLVGDLGNTPLVF	CASSQSSGDTQYF	NA	NA	NA	NA	TRAV4*01	TRAJ29*01	TRBV4-2*01	TRBD2*01	TRBJ2-3*01	CLVGDLGNTPLVF_CASSQSSGDTQYF
ELT4443_A202	CH-3023	CIN	84	Early	Chronic	3218	531982	1181	280	High	CLVGDNGSGNTGKLIF	CASSQEVSGVWGELFF	CTCGTGGGTGACAATGGCTCTGGCAACACAGGCAAACTAATC	GCCAGCAGCCAAGAGGTCTCGGGGGTCTGGGGGGAGCTGTTT	0.559006748	0.559006748	TRAV4*01	TRAJ37*01	TRBV4-2*01	TRBD2*01	TRBJ2-2*01	CLVGDNGSGNTGKLIF_CASSQEVSGVWGELFF
ELT4972_A56	CH-3023	CIN	196	Late	Chronic	5896155	1186433	2993	77	Low	CLVGDPPTNAGKSTF	CASSQEVGAPGEQYF	CTCGTGGGTGACCCCCCCACCAATGCAGGCAAATCAACC	GCCAGCAGCCAAGAGGTGGGAGCCCCGGGGGAGCAGTAC	0.337719221	0.337719221	TRAV4*01	TRAJ27*01	TRBV4-3*01	TRBD2*01	TRBJ2-7*01	CLVGDPPTNAGKSTF_CASSQEVGAPGEQYF
ELT4972_A112	CH-3023	CIN	196	Late	Chronic	5896155	1164803	2711	77	Low	CLVGDPTGANNLFF	CASSLSGTGKAFF	CTCGTGGGTGACCCAACTGGGGCAAACAACCTCTTC	GCCAGCAGTTTAAGCGGGACAGGGAAAGCTTTC	0.897834865	0.897834865	TRAV4*01	TRAJ36*01	TRBV12-4*01	TRBD1*01	TRBJ1-1*01	CLVGDPTGANNLFF_CASSLSGTGKAFF
ELT4443_A175	CH-3023	CIN	84	Early	Chronic	3218	212677	1115	280	High	CLVGDRRTGGFKTIF	CASSTEVAADGELFF	CTCGTGGGTGACCGGCGTACTGGAGGCTTCAAAACTATC	GCCAGCAGCACCGAGGTGGCAGCGGACGGGGAGCTGTTT	2.23064322	2.23064322	TRAV4*01	TRAJ9*01	TRBV7-6*01	TRBD2*01	TRBJ2-2*01	CLVGDRRTGGFKTIF_CASSTEVAADGELFF
ELT4972_A111	CH-3023	CIN	196	Late	Chronic	5896155	837776	1984	77	Low	CLVGDSKGGGADGLTF	CASSPEASGAPYEQYF	CTCGTGGGTGACAGTAAGGGAGGAGGTGCTGACGGACTCACC	GCCAGCAGCCCCGAGGCTAGCGGGGCTCCCTACGAGCAGTAC	1.187103083	1.187103083	TRAV4*01	TRAJ45*01	TRBV4-2*01	TRBD2*01	TRBJ2-7*01	CLVGDSKGGGADGLTF_CASSPEASGAPYEQYF
ELT4443_A190	CH-3023	CIN	84	Early	Chronic	3218	493242	1275	280	High	CLVGDSVPRGGNKLVF	CASTVEQGAPGELFF	CTCGTGGGTGACTCGGTACCGCGGGGGGGAAACAAACTGGTC	GCCAGTACGGTGGAGCAGGGGGCACCCGGGGAGCTGTTT	1.536472989	1.536472989	TRAV4*01	TRAJ47*01	TRBV19*01	TRBD1*01	TRBJ2-2*01	CLVGDSVPRGGNKLVF_CASTVEQGAPGELFF
ELT4443_A163	CH-3023	CIN	84	Early	Chronic	3218	319331	1032	280	High	CLVGDTATSGTYKYIF	CASSAGTSGEPYEQYF	CTCGTGGGTGACACTGCTACCTCAGGAACCTACAAATACATC	GCCAGCAGTGCAGGGACTAGCGGGGAACCGTACGAGCAGTAC	2.92997855	2.92997855	TRAV4*01	TRAJ40*01	TRBV25-1*01	TRBD2*01	TRBJ2-7*01	CLVGDTATSGTYKYIF_CASSAGTSGEPYEQYF
CAI5957A146	CH-4059	CIN	76.5	Early	Chronic	488992	287142	1621	NA	NA	CLVGDTDKLIF	CASSLEPGAPNTGELFF	CTCGTGGGTGACACCGACAAGCTCATC	GCCAGCAGCTTAGAACCAGGGGCCCCGAACACCGGGGAGCTGTTT	1.241103729	1.241103729	TRAV4*01	TRAJ34*01	TRBV11-2*01	TRBD1*01	TRBJ2-2*01	CLVGDTDKLIF_CASSLEPGAPNTGELFF
ELT4972_A15	CH-3023	CIN	134	Late	Chronic	2843176	396678	2264	125	Low	CLVGDVDNYGQNFVF	CAAGTSGRVGEQFF	CTCGTGGGTGACGTGGATAACTATGGTCAGAATTTTGTC	GCCGCCGGGACTAGCGGGAGAGTCGGTGAGCAGTTC	0.684519698	0.684519698	TRAV4*01	TRAJ26*01	TRBV24-1*01	TRBD2*02	TRBJ2-1*01	CLVGDVDNYGQNFVF_CAAGTSGRVGEQFF
ELT4443_A199	CH-3023	CIN	84	Early	Chronic	3218	408728	1197	280	High	CLVGDYNFNKFYF	CASSQEVSAGGGDTQYF	CTCGTGGGCGACTACAACTTCAACAAATTTTAC	GCCAGCAGCCAAGAGGTATCAGCGGGAGGAGGAGATACGCAGTAT	3.152259083	3.152259083	TRAV4*01	TRAJ21*01	TRBV4-3*01	TRBD2*02	TRBJ2-3*01	CLVGDYNFNKFYF_CASSQEVSAGGGDTQYF
KSK.G7-P2	Ch_3023	KSK	101	Early	Chronic	NA	NA	NA	241	High	CLVGEANGGSQGNLIF	CAILGGGAVRDQPQHF	NA	NA	NA	NA	TRAV4*01	TRAJ42*01	TRBV9*01	TRBD2*01	TRBJ1-5*01	CLVGEANGGSQGNLIF_CAILGGGAVRDQPQHF
ELT4443_A75	CH-3023	KSK	84	Early	Chronic	3218	500778	1219	854	High	CLVGEANGGSQGNLIF	CASSLEEGYSYEQYF	CTCGTGGGTGAAGCGAATGGAGGAAGCCAAGGAAATCTCATC	GCCAGCAGCTTAGAAGAGGGCTACTCCTACGAGCAGTAC	0.055279465	0.055279465	TRAV4*01	TRAJ42*01	TRBV7-8*01	TRBD2*02	TRBJ2-7*01	CLVGEANGGSQGNLIF_CASSLEEGYSYEQYF
CAI5957A116	CH-4059	CIN	88.5	Early	Chronic	5906	385821	724	NA	NA	CLVGEDDMRF	CASSLASGGAADTQYF	CTCGTGGGTGAAGATGACATGCGC	GCCAGCAGCTTAGCTAGCGGGGGGGCCGCAGATACGCAGTAT	0.17696696	0.17696696	TRAV4*01	TRAJ43*01	TRBV7-8*01	TRBD2*01	TRBJ2-3*01	CLVGEDDMRF_CASSLASGGAADTQYF
CIN.H6	Ch_3023	CIN	197	Late	Chronic	NA	NA	NA	77	Low	CLVGEEARLMF	CASSVQADGTGGGETQYF	NA	NA	NA	NA	TRAV4*01	TRAJ31*01	TRBV6-1*01	TRBD1*01	TRBJ2-5*01	CLVGEEARLMF_CASSVQADGTGGGETQYF
CIN.D8	Ch_3023	CIN	101	Early	Chronic	NA	NA	NA	125	Low	CLVGEGPAGGYQKVTF	CASSPRDREHNGYTF	NA	NA	NA	NA	TRAV4*01	TRAJ13*01	TRBV14*01	TRBD1*01	TRBJ1-2*01	CLVGEGPAGGYQKVTF_CASSPRDREHNGYTF
CAI5957A161	CH-4059	CIN	76.5	Early	Chronic	488992	372584	1663	NA	NA	CLVGEGPSGGYQKVTF	CASSFSGEEETQYF	CTCGTGGGTGAGGGCCCTTCTGGGGGTTACCAGAAAGTTACC	GCCAGCAGCTTTTCAGGGGAAGAAGAGACCCAGTAC	11.02710758	11.02710758	TRAV4*01	TRAJ13*01	TRBV5-6*01	TRBD1*01	TRBJ2-5*01	CLVGEGPSGGYQKVTF_CASSFSGEEETQYF
ELT4443_A157	CH-3023	CIN	84	Early	Chronic	3218	397810	1053	280	High	CLVGEGPSGGYQKVTF	CATGTSGKDNEQFF	CTCGTGGGTGAGGGGCCCTCTGGGGGTTACCAGAAAGTTACC	GCCACGGGGACTAGCGGGAAGGACAATGAGCAGTTC	1.659817255	1.659817255	TRAV4*01	TRAJ13*01	TRBV15*02	TRBD2*02	TRBJ2-1*01	CLVGEGPSGGYQKVTF_CATGTSGKDNEQFF
CIN.H8	Ch_3023	CIN	75	Early	Chronic	NA	NA	NA	280	High	CLVGEGPSGGYQKVTF	CSAPLPLRDNEQYF	NA	NA	NA	NA	TRAV4*01	TRAJ13*02	TRBV20-1*01	TRBD1*01	TRBJ2-7*01	CLVGEGPSGGYQKVTF_CSAPLPLRDNEQYF
ELT4972_A03	CH-3023	CIN	134	Late	Chronic	2843176	379723	2206	125	Low	CLVGEGPSGGYQKVTF	CSAPLPRMDNEQFF	CTCGTGGGTGAAGGACCCTCTGGGGGTTACCAGAAAGTTACC	AGTGCTCCTTTACCCCGGATGGACAATGAGCAGTTC	0.596425589	0.596425589	TRAV4*01	TRAJ13*01	TRBV20-1*02		TRBJ2-1*01	CLVGEGPSGGYQKVTF_CSAPLPRMDNEQFF
CAI5957A153	CH-4059	CIN	76.5	Early	Chronic	488992	267749	1249	NA	NA	CLVGEGSNYQLIW	CASAHRDPSLGEQFF	CTCGTGGGTGAGGGGAGCAACTATCAGTTAATC	GCCAGCGCCCACCGGGATCCCTCACTGGGTGAGCAGTTC	0.700905236	0.700905236	TRAV4*01	TRAJ33*01	TRBV2*01	TRBD2*02	TRBJ2-1*01	CLVGEGSNYQLIW_CASAHRDPSLGEQFF
ELT4443_A139	CH-3023	CIN	84	Early	Chronic	3218	353852	1146	280	High	CLVGENGRLMF	CASSIPGLWNEQFF	CTCGTGGGTGAGAACGGCAGACTCATG	GCCAGTAGTATTCCAGGGCTCTGGAATGAGCAGTTC	0.586141695	0.586141695	TRAV4*01	TRAJ31*01	TRBV19*01	TRBD1*01	TRBJ2-1*01	CLVGENGRLMF_CASSIPGLWNEQFF
CAI5957A205	CH-4059	CIN	102.5	Early	Chronic	588467	288235	1000	NA	NA	CLVGEPADGLTF	CASSLPKTGDPSYNEQFF	CTCGTGGGTGAGCCTGCTGACGGACTCACC	GCCAGCAGTTTACCAAAAACAGGGGACCCCTCCTACAATGAGCAGTTC	1.71888489	1.71888489	TRAV4*01	TRAJ45*01	TRBV28*01	TRBD1*01	TRBJ2-1*01	CLVGEPADGLTF_CASSLPKTGDPSYNEQFF
ELT4972_A14	CH-3023	CIN	134	Late	Chronic	2843176	199555	1206	125	Low	CLVGEPLGGGGNKLTF	CASSLARGTEAFF	CTCGTGGGTGAACCCCTTGGGGGAGGAGGAAACAAACTCACC	GCCAGCAGCTTGGCCAGGGGAACTGAAGCTTTC	0.086100706	0.086100706	TRAV4*01	TRAJ10*01	TRBV5-6*01	TRBD1*01	TRBJ1-1*01	CLVGEPLGGGGNKLTF_CASSLARGTEAFF
CAI5957A164	CH-4059	CIN	76.5	Early	Chronic	488992	301839	1626	NA	NA	CLVGESSSASKIIF	CASSPEPGAPNTGELFF	CTCGTGGGTGAGAGCAGCAGTGCTTCCAAGATAATC	GCCAGCAGCCCGGAACCAGGAGCTCCGAACACCGGGGAGCTGTTT	0.461609487	0.461609487	TRAV4*01	TRAJ3*01	TRBV4-2*01		TRBJ2-2*01	CLVGESSSASKIIF_CASSPEPGAPNTGELFF
ELT4972_A50	CH-3023	CIN	134	Late	Chronic	2843176	224939	1467	125	Low	CLVGFRPNGGYQKVTF	CASSQEPAGTSGGGDTQYF	CTCGTGGGTTTTAGGCCCAATGGGGGTTACCAGAAAGTTACC	GCCAGCAGCCAAGAACCGGCCGGGACTAGCGGAGGGGGGGATACGCAGTAT	0.053466769	0.053466769	TRAV4*01	TRAJ13*01	TRBV4-3*01	TRBD2*01	TRBJ2-3*01	CLVGFRPNGGYQKVTF_CASSQEPAGTSGGGDTQYF
ELT4443_A143	CH-3023	CIN	84	Early	Chronic	3218	261871	929	280	High	CLVGGQKLLF	CASSFSVGALSTDTQYF	CTCGTGGGGGGGCAGAAGCTGCTC	GCCAGCAGTTTCTCTGTAGGGGCCCTCAGCACAGATACGCAGTAT	4.835973356	4.835973356	TRAV4*01	TRAJ16*01	TRBV12-3*01	TRBD1*01	TRBJ2-3*01	CLVGGQKLLF_CASSFSVGALSTDTQYF
ELT4972_A94	CH-3023	CIN	196	Late	Chronic	5896155	1043749	2355	77	Low	CLVGINDYKLSF	CASSIGTSAPYEQYF	CTCGTGGGTATTAACGACTACAAGCTCAGC	GCCAGTAGTATTGGGACTAGCGCACCCTACGAGCAGTAC	0.328939162	0.328939162	TRAV4*01	TRAJ20*01	TRBV19*01	TRBD2*01	TRBJ2-7*01	CLVGINDYKLSF_CASSIGTSAPYEQYF
CAI5957A172	CH-4059	CIN	76.5	Early	Chronic	488992	303686	2029	NA	NA	CLVGIPLGGGGNKLTF	CASHPGTGDGYTF	CTCGTGGGGATCCCCCTAGGGGGAGGAGGAAACAAACTCACC	GCCAGTCACCCCGGGACAGGGGATGGCTACACC	8.909769605	8.909769605	TRAV4*01	TRAJ10*01	TRBV6-5*01	TRBD1*01	TRBJ1-2*01	CLVGIPLGGGGNKLTF_CASHPGTGDGYTF
CAI5957A160	CH-4059	CIN	76.5	Early	Chronic	488992	352326	1888	NA	NA	CLVGIPLGGGGNKLTF	CASHPGTGDGYTF	CTCGTGGGGATCCCCCTAGGGGGAGGAGGAAACAAACTCACC	GCCAGTCACCCCGGGACAGGGGATGGCTACACC	0.601530163	0.601530163	TRAV4*01	TRAJ10*01	TRBV6-5*01	TRBD1*01	TRBJ1-2*01	CLVGIPLGGGGNKLTF_CASHPGTGDGYTF
CAI5957A156	CH-4059	CIN	76.5	Early	Chronic	488992	367788	1484	NA	NA	CLVGIPLGGGGNKLTF	CASHPGTGDGYTF	CTCGTGGGGATCCCCCTAGGGGGAGGAGGAAACAAACTCACC	GCCAGTCACCCCGGGACAGGGGATGGCTACACC	1.484842216	1.484842216	TRAV4*01	TRAJ10*01	TRBV6-5*01	TRBD1*01	TRBJ1-2*01	CLVGIPLGGGGNKLTF_CASHPGTGDGYTF
CAI5957A148	CH-4059	CIN	76.5	Early	Chronic	488992	351270	1485	NA	NA	CLVGIPLGGGGNKLTF	CASHPGTGDGYTF	CTCGTGGGGATCCCCCTAGGGGGAGGAGGAAACAAACTCACC	GCCAGTCACCCCGGGACAGGGGATGGCTACACC	14.20745584	14.20745584	TRAV4*01	TRAJ10*01	TRBV6-5*01	TRBD1*01	TRBJ1-2*01	CLVGIPLGGGGNKLTF_CASHPGTGDGYTF
CAI5957A144	CH-4059	CIN	76.5	Early	Chronic	488992	264232	972	NA	NA	CLVGIPLGGGGNKLTF	CASHPGTGDGYTF	CTCGTGGGGATCCCCCTAGGGGGAGGAGGAAACAAACTCACC	GCCAGTCACCCCGGGACAGGGGATGGCTACACC	1.541583165	1.541583165	TRAV4*01	TRAJ10*01	TRBV6-5*01	TRBD1*01	TRBJ1-2*01	CLVGIPLGGGGNKLTF_CASHPGTGDGYTF
CAI5957A143	CH-4059	CIN	76.5	Early	Chronic	488992	358526	1879	NA	NA	CLVGIPLGGGGNKLTF	CASHPGTGDGYTF	CTCGTGGGGATCCCCCTAGGGGGAGGAGGAAACAAACTCACC	GCCAGTCACCCCGGGACAGGGGATGGCTACACC	1.947412871	1.947412871	TRAV4*01	TRAJ10*01	TRBV6-5*01	TRBD1*01	TRBJ1-2*01	CLVGIPLGGGGNKLTF_CASHPGTGDGYTF
CAI5957A133	CH-4059	CIN	76.5	Early	Chronic	488992	358237	1227	NA	NA	CLVGIPLGGGGNKLTF	CASHPGTGDGYTF	CTCGTGGGGATCCCCCTAGGGGGAGGAGGAAACAAACTCACC	GCCAGTCACCCCGGGACAGGGGATGGCTACACC	2.361083426	2.361083426	TRAV4*01	TRAJ10*01	TRBV6-5*01	TRBD1*01	TRBJ1-2*01	CLVGIPLGGGGNKLTF_CASHPGTGDGYTF
CAI5957A114	CH-4059	CIN	88.5	Early	Chronic	5906	397496	754	NA	NA	CLVGIPLGGGGNKLTF	CASHPGTGDGYTF	CTCGTGGGGATCCCCCTAGGGGGAGGAGGAAACAAACTCACC	GCCAGTCACCCCGGGACAGGGGATGGCTACACC	2.327861667	2.327861667	TRAV4*01	TRAJ10*01	TRBV6-5*01	TRBD1*01	TRBJ1-2*01	CLVGIPLGGGGNKLTF_CASHPGTGDGYTF
CAI5957A077	CH-4059	CIN	88.5	Early	Chronic	5906	211948	2345	NA	NA	CLVGIPLGGGGNKLTF	CASHPGTGDGYTF	CTCGTGGGGATCCCCCTAGGGGGAGGAGGAAACAAACTCACC	GCCAGTCACCCCGGGACAGGGGATGGCTACACC	2.00749756	2.00749756	TRAV4*01	TRAJ10*01	TRBV6-5*01	TRBD1*01	TRBJ1-2*01	CLVGIPLGGGGNKLTF_CASHPGTGDGYTF
CAI5957A095	CH-4059	CIN	88.5	Early	Chronic	5906	360426	1794	NA	NA	CLVGISYNTDKLIF	CASSARTSGEPHEQFF	CTCGTGGGTATATCTTATAACACCGACAAGCTCATC	GCCAGCAGTGCCCGGACTAGCGGGGAACCTCATGAGCAGTTC	1.112257718	1.112257718	TRAV4*01	TRAJ34*01	TRBV2*01	TRBD2*01	TRBJ2-1*01	CLVGISYNTDKLIF_CASSARTSGEPHEQFF
CAI5957A192	CH-4059	CIN	102.5	Early	Chronic	588467	324807	2002	NA	NA	CLVGITNAGKSTF	CASSQEVAAGGGDTQYF	CTCGTGGGAATAACCAATGCAGGCAAATCAACC	GCCAGCAGCCAAGAGGTTGCCGCGGGGGGTGGGGATACGCAGTAT	4.025056065	4.025056065	TRAV4*01	TRAJ27*01	TRBV4-3*01	TRBD2*01	TRBJ2-3*01	CLVGITNAGKSTF_CASSQEVAAGGGDTQYF
CAI5957A115	CH-4059	CIN	88.5	Early	Chronic	5906	306208	1372	NA	NA	CLVGITNAGKSTF	CASSQEVAAGGGDTQYF	CTCGTGGGAATAACCAATGCAGGCAAATCAACC	GCCAGCAGCCAAGAGGTTGCCGCGGGGGGTGGGGATACGCAGTAT	0.66131984	0.66131984	TRAV4*01	TRAJ27*01	TRBV4-3*01	TRBD2*01	TRBJ2-3*01	CLVGITNAGKSTF_CASSQEVAAGGGDTQYF
CAI5957A149	CH-4059	CIN	76.5	Early	Chronic	488992	352263	1694	NA	NA	CLVGLGGSYIPTF	CASSERTSGEADTQYF	CTCGTGGGTCTAGGAGGAAGCTACATACCTACA	GCCAGCAGTGAAAGGACTAGCGGGGAAGCAGATACGCAGTAT	4.365419099	4.365419099	TRAV4*01	TRAJ6*01	TRBV2*01	TRBD2*01	TRBJ2-3*01	CLVGLGGSYIPTF_CASSERTSGEADTQYF
CIN.D7	Ch_3023	CIN	101	Early	Chronic	NA	NA	NA	125	Low	CLVGLISSGSARQLTF	CASSLSGKYDEQYF	NA	NA	NA	NA	TRAV4*01	TRAJ22*01	TRBV3-1*01	TRBD2*02	TRBJ2-7*01	CLVGLISSGSARQLTF_CASSLSGKYDEQYF
ELT4443_A176	CH-3023	CIN	84	Early	Chronic	3218	364875	1056	280	High	CLVGLYQEAGNNRKLW	CASSLEVAAGGGDTQYF	CTCGTGGGTTTGTATCAGGAAGCTGGCAACAACCGTAAGCTGA	GCCAGCAGCTTAGAAGTTGCAGCGGGCGGGGGAGATACGCAGTAT	1.067700354	1.067700354	TRAV4*01	TRAJ38*01	TRBV7-2*01	TRBD2*01	TRBJ2-3*01	CLVGLYQEAGNNRKLW_CASSLEVAAGGGDTQYF
ELT4972_A92	CH-3023	CIN	196	Late	Chronic	5896155	677179	1461	77	Low	CLVGPGGYQKVTF	CSVGLLGTGELFF	CTCGTGGGGCCTGGGGGTTACCAGAAAGTTACC	AGCGTTGGACTTTTAGGGACCGGGGAGCTGTTT	0.444277016	0.444277016	TRAV4*01	TRAJ13*01	TRBV29-1*01		TRBJ2-2*01	CLVGPGGYQKVTF_CSVGLLGTGELFF
ELT4972_A36	CH-3023	CIN	134	Late	Chronic	2843176	216607	819	125	Low	CLVGPGMF	CASSQEIAQGTNTGELFF	CTCGTGGGTCCCGGGATG	GCCAGCAGCCAAGAGATAGCCCAGGGGACCAACACCGGGGAGCTGTTT	0.29622924	0.29622924	TRAV4*01	TRAJ31*01	TRBV4-2*01	TRBD1*01	TRBJ2-2*01	CLVGPGMF_CASSQEIAQGTNTGELFF
CAI5957A071	CH-3132	ATD	472.5	Late	Chronic	65365	286076	668	NA	NA	CAVGAAGNKLTF	CSLSPPLGNGGYTF	GCGGTGGGCGCTGCAGGCAACAAGCTAACT	AGCCTCAGCCCTCCATTAGGGAACGGTGGCTACACC	2.391504428	2.391504428	TRAV12-1*01	TRAJ17*01	TRBV29-1*01		TRBJ1-2*01	CAVGAAGNKLTF_CSLSPPLGNGGYTF
CAI5957A070	CH-3132	ATD	472.5	Late	Chronic	65365	219109	509	NA	NA	NA	CASRGPIINTGELFF	NA	GCCAGCAGGGGGCCCATCATAAACACCGGGGAGCTGTTT	NA	NA	NA	NA	TRBV7-2*02	TRBD1*01	TRBJ2-2*01	CASRGPIINTGELFF
CAI5957A069	CH-3132	ATD	472.5	Late	Chronic	65365	374451	918	NA	NA	CAVSPGDYKLSF	CAISESSSGANEQFF	GCTGTGAGCCCAGGGGACTACAAGCTCAGC	GCCATCAGTGAGTCGAGTAGCGGGGCTAATGAGCAGTTC	0.360745894	0.360745894	TRAV8-6*02	TRAJ20*01	TRBV10-3*02	TRBD2*01	TRBJ2-1*01	CAVSPGDYKLSF_CAISESSSGANEQFF
CAI5957A068	CH-3132	ATD	472.5	Late	Chronic	65365	327459	814	NA	NA	CATAPPPFDSGGYQKVTF	CASSLLAGEGVGEQFF	GCTACGGCCCCCCCACCCTTTGATTCTGGGGGTTACCAGAAAGTTACC	GCCAGCAGCTTATTAGCGGGAGAGGGGGTCGGTGAGCAGTTC	3.47479337	3.47479337	TRAV17*01	TRAJ13*02	TRBV7-6*01	TRBD2*02	TRBJ2-1*01	CATAPPPFDSGGYQKVTF_CASSLLAGEGVGEQFF
CAI5957A067	CH-3132	ATD	472.5	Late	Chronic	65365	281666	656	NA	NA	NA	CAISESLVETQYF	NA	GCCATCAGTGAGTCGCTGGTGGAGACCCAGTAC	NA	NA	NA	NA	TRBV10-3*02		TRBJ2-5*01	CAISESLVETQYF
CAI5957A066	CH-3132	ATD	472.5	Late	Chronic	65365	277384	641	NA	NA	CAALSSNDYKLSF	CASSLVGNGDIQYF	GCAGCGCTAAGTTCTAACGACTACAAGCTCAGC	GCCAGCAGCTTAGTCGGGAACGGTGACATTCAGTAC	1.800934276	1.800934276	TRAV13-1*02	TRAJ20*01	TRBV7-3*01	TRBD2*02	TRBJ2-4*01	CAALSSNDYKLSF_CASSLVGNGDIQYF
CAI5957A065	CH-3132	ATD	472.5	Late	Chronic	65365	300523	605	NA	NA	CAVEVGVGSEKLVF	CATSRTQRSSYEQYF	GCTGTGGAAGTCGGGGTGGGATCTGAAAAGCTGGTC	GCCACCAGCAGAACCCAGCGGAGCTCCTACGAGCAGTAC	0.915300925	0.915300925	TRAV21*01	TRAJ57*01	TRBV15*02	TRBD2*01	TRBJ2-7*01	CAVEVGVGSEKLVF_CATSRTQRSSYEQYF
CAI5957A064	CH-3132	ATD	472.5	Late	Chronic	65365	280719	586	NA	NA	CAALSSNDYKLSF	NA	GCAGCGCTAAGTTCTAACGACTACAAGCTCAGC	NA	4.461695149	4.461695149	TRAV13-1*02	TRAJ20*01	NA	NA	NA	CAALSSNDYKLSF
CAI5957A063	CH-3132	ATD	472.5	Late	Chronic	65365	251591	484	NA	NA	CAVTGGDYKLSF	NA	GCTGTGACCGGCGGCGACTACAAGCTCAGC	NA	0.277778313	0.277778313	TRAV8-2*02	TRAJ20*01	NA	NA	NA	CAVTGGDYKLSF
CAI5957A062	CH-3132	ATD	472.5	Late	Chronic	65365	369944	1404	NA	NA	CAVNVVNAGKSTF	CASSRTGFDSGEQFF	GCCGTGAACGTCGTCAATGCAGGCAAATCAACC	GCCAGCAGCAGGACAGGGTTTGATTCGGGGGAGCAGTTC	1.289356039	1.289356039	TRAV12-2*01	TRAJ27*01	TRBV7-8*01	TRBD1*01	TRBJ2-1*01	CAVNVVNAGKSTF_CASSRTGFDSGEQFF
CAI5957A061	CH-3132	ATD	472.5	Late	Chronic	65365	351008	1124	NA	NA	CAYRSNYGGSQGNLIF	CASSSGTINTGELFF	GCTTATAGGAGTAATTATGGAGGAAGCCAAGGAAATCTCATC	GCCAGCAGCTCCGGGACTATTAACACCGGGGAGCTGTTT	1.076492985	1.076492985	TRAV38-2/DV8*01	TRAJ42*01	TRBV9*01	TRBD2*01	TRBJ2-2*01	CAYRSNYGGSQGNLIF_CASSSGTINTGELFF
CAI5957A060	CH-3132	ATD	472.5	Late	Chronic	65365	382570	1696	NA	NA	CVVGAAGNKLTF	CSDTGPGTEAFF	GTGGTAGGGGCTGCAGGCAACAAGCTAACT	AGCGACACAGGGCCCGGCACTGAAGCTTTC	0.57716073	0.57716073	TRAV12-1*01	TRAJ17*01	TRBV29-1*01	TRBD1*01	TRBJ1-1*01	CVVGAAGNKLTF_CSDTGPGTEAFF
CAI5957A059	CH-3132	ATD	472.5	Late	Chronic	65365	335294	1365	NA	NA	CAALSSNDYKLSF	CASSLVGNGDIQYF	GCAGCGCTAAGTTCTAACGACTACAAGCTCAGC	GCCAGCAGCTTAGTCGGGAACGGTGACATTCAGTAC	1.228403826	1.228403826	TRAV13-1*02	TRAJ20*01	TRBV7-3*01	TRBD2*02	TRBJ2-4*01	CAALSSNDYKLSF_CASSLVGNGDIQYF
CAI5957A058	CH-3132	ATD	472.5	Late	Chronic	65365	360280	693	NA	NA	NA	CASSQDLDSQETQYF	NA	GCCAGCAGCCAAGATCTGGACAGCCAAGAGACCCAGTAC	NA	NA	NA	NA	TRBV3-1*01	TRBD1*01	TRBJ2-5*01	CASSQDLDSQETQYF
CAI5957A057	CH-3132	ATD	472.5	Late	Chronic	65365	282227	617	NA	NA	CATASGNTPLVF	CASRLGTGELFF	GCTACGGCTTCAGGAAACACACCTCTTGTC	GCCAGCAGATTGGGCACCGGGGAGCTGTTT	0.100157304	0.100157304	TRAV17*01	TRAJ29*01	TRBV3-1*01		TRBJ2-2*01	CATASGNTPLVF_CASRLGTGELFF
CAI5957A056	CH-3132	ATD	472.5	Late	Chronic	65365	230906	1291	NA	NA	CAMSALYGGSQGNLIF	CASSLQPPPQWTEAFF	GCAATGAGCGCGCTTTATGGAGGAAGCCAAGGAAATCTCATC	GCCAGCAGCCTTCAACCCCCGCCCCAATGGACTGAAGCTTTC	4.894405454	4.894405454	TRAV12-3*01	TRAJ42*01	TRBV5-5*01		TRBJ1-1*01	CAMSALYGGSQGNLIF_CASSLQPPPQWTEAFF
CAI5957A055	CH-3132	ATD	472.5	Late	Chronic	65365	186954	835	NA	NA	NA	NA	NA	NA	NA	NA	NA	NA	NA	NA	NA
CAI5957A054	CH-3132	ATD	472.5	Late	Chronic	65365	268346	1035	NA	NA	NA	CSVSSLSGTGGYEQYF	NA	AGCGTGTCAAGCCTTTCCGGGACAGGGGGATACGAGCAGTAC	NA	NA	NA	NA	TRBV29-1*01	TRBD1*01	TRBJ2-7*01	CSVSSLSGTGGYEQYF
CAI5957A053	CH-3132	ATD	472.5	Late	Chronic	65365	359253	1379	NA	NA	CAEGGYQKVTF	CASSVTVYSNQPQHF	GCTGAGGGGGGTTACCAGAAAGTTACC	GCCAGCAGCGTGACAGTATATAGCAATCAGCCCCAGCAT	1.676661074	1.676661074	TRAV22*01	TRAJ13*02	TRBV27*01	TRBD1*01	TRBJ1-5*01	CAEGGYQKVTF_CASSVTVYSNQPQHF
CAI5957A049	CH-3132	ATD	691.5	Late	Chronic	118153	331108	792	NA	NA	CAALSSNDYKLSF	CASSLVGNGDIQYF	GCAGCGCTAAGTTCTAACGACTACAAGCTCAGC	GCCAGCAGCTTAGTCGGGAACGGTGACATTCAGTAC	1.548871714	1.548871714	TRAV13-1*02	TRAJ20*01	TRBV7-3*01	TRBD2*02	TRBJ2-4*01	CAALSSNDYKLSF_CASSLVGNGDIQYF
CAI5957A048	CH-3132	ATD	691.5	Late	Chronic	118153	247691	2694	NA	NA	CAVRNTGGFKTIF	NA	GCTGTGAGGAATACTGGAGGCTTCAAAACTATC	NA	1.110018637	1.110018637	TRAV21*01	TRAJ9*01	NA	NA	NA	CAVRNTGGFKTIF
CAI5957A047	CH-3132	ATD	691.5	Late	Chronic	118153	316383	1205	NA	NA	NA	CASSAIQGPTDGYTF	NA	GCCAGCAGTGCGATACAGGGGCCGACGGATGGCTACACC	NA	NA	NA	NA	TRBV2*01	TRBD1*01	TRBJ1-2*01	CASSAIQGPTDGYTF
CAI5957A038	CH-3132	ATD	262.5	Late	Chronic	26678	355524	1124	NA	NA	NA	CASSISHGNTIYF	NA	GCCAGTAGTATTTCCCACGGAAACACCATATAT	NA	NA	NA	NA	TRBV19*01		TRBJ1-3*01	CASSISHGNTIYF
CAI5957A037	CH-3132	ATD	262.5	Late	Chronic	26678	319108	810	NA	NA	CAYRSLYGGSQGNLIF	CASSVASINTGELFF	GCTTATAGGAGCCTTTATGGAGGAAGCCAAGGAAATCTCATC	GCCAGCAGCGTAGCTTCGATAAACACCGGGGAGCTGTTT	1.796229029	1.796229029	TRAV38-2/DV8*01	TRAJ42*01	TRBV9*01		TRBJ2-2*01	CAYRSLYGGSQGNLIF_CASSVASINTGELFF
CAI5957A036	CH-3132	ATD	262.5	Late	Chronic	26678	455420	1140	NA	NA	CVVTLLSGNTPLVF	NA	GTTGTGACCCTGCTTTCAGGAAACACACCTCTTGTC	NA	0.813180357	0.813180357	TRAV8-2*01	TRAJ29*01	NA	NA	NA	CVVTLLSGNTPLVF
CAI5957A035	CH-3132	ATD	262.5	Late	Chronic	26678	414621	906	NA	NA	CAVPNFGNEKLTF	CATSGLESSYNEQFF	GCTGTCCCTAACTTTGGAAATGAGAAATTAACC	GCCACCAGTGGCCTAGAGAGCTCCTACAATGAGCAGTTC	2.685769112	2.685769112	TRAV21*01	TRAJ48*01	TRBV24-1*01		TRBJ2-1*01	CAVPNFGNEKLTF_CATSGLESSYNEQFF
CAI5957A034	CH-3132	ATD	262.5	Late	Chronic	26678	399499	930	NA	NA	CAYLCLYGGSQGNLIF	CSAPGTANTEAFF	GCTTATCTATGCTTATATGGAGGAAGCCAAGGAAATCTCATC	AGTGCTCCGGGGACAGCGAACACTGAAGCTTTC	1.047978854	1.047978854	TRAV38-2/DV8*01	TRAJ42*01	TRBV20-1*05	TRBD1*01	TRBJ1-1*01	CAYLCLYGGSQGNLIF_CSAPGTANTEAFF
CAI5957A033	CH-3132	ATD	262.5	Late	Chronic	26678	306787	752	NA	NA	CAYRSLYGGSQGNLIF	CASSVASINTGELFF	GCTTATAGGAGCCTTTATGGAGGAAGCCAAGGAAATCTCATC	GCCAGCAGCGTAGCTTCGATAAACACCGGGGAGCTGTTT	4.013128412	4.013128412	TRAV38-2/DV8*01	TRAJ42*01	TRBV9*01		TRBJ2-2*01	CAYRSLYGGSQGNLIF_CASSVASINTGELFF
CAI5957A032	CH-3132	ATD	262.5	Late	Chronic	26678	286454	1185	NA	NA	NA	CSDTGPGTEAFF	NA	AGCGACACAGGGCCCGGCACTGAAGCTTTC	NA	NA	NA	NA	TRBV29-1*01	TRBD1*01	TRBJ1-1*01	CSDTGPGTEAFF
CAI5957A031	CH-3132	ATD	262.5	Late	Chronic	26678	314622	1358	NA	NA	CAGLGNEKLTF	CATSDWRGSSYNEQFF	GCAGGGCTTGGAAATGAGAAATTAACC	GCCACCAGTGATTGGCGGGGGAGCTCCTACAATGAGCAGTTC	3.651050254	3.651050254	TRAV25*01	TRAJ48*01	TRBV24-1*01	TRBD2*01	TRBJ2-1*01	CAGLGNEKLTF_CATSDWRGSSYNEQFF
CAI5957A030	CH-3132	ATD	262.5	Late	Chronic	26678	125489	914	NA	NA	CAENGNQFYF	CASSQGGTSGRATGYEQYF	GCAGAGAACGGTAACCAGTTCTAT	GCCAGCAGCCAAGGGGGGACTAGCGGGAGGGCGACGGGGTACGAGCAGTAC	1.48821261	1.48821261	TRAV13-2*01	TRAJ49*01	TRBV4-1*01	TRBD2*02	TRBJ2-7*01	CAENGNQFYF_CASSQGGTSGRATGYEQYF
CAI5957A029	CH-3132	ATD	262.5	Late	Chronic	26678	399705	1313	NA	NA	NA	CASSLAPYLAGGNTDTQYF	NA	GCCAGCAGCTTAGCCCCGTACCTGGCGGGAGGGAACACAGATACGCAGTAT	NA	NA	NA	NA	TRBV7-8*01	TRBD2*02	TRBJ2-3*01	CASSLAPYLAGGNTDTQYF
CAI5957A028	CH-3132	ATD	262.5	Late	Chronic	26678	331149	606	NA	NA	NA	CASSQGQGYEQYF	NA	GCCAGCAGCCAGGGACAGGGCTACGAGCAGTAC	NA	NA	NA	NA	TRBV7-3*01	TRBD1*01	TRBJ2-7*01	CASSQGQGYEQYF
CAI5957A027	CH-3132	ATD	262.5	Late	Chronic	26678	287461	1078	NA	NA	CAMRAPSYGGSQGNLIF	CASKTLDDSPQYF	GCAATGAGAGCACCTTCTTATGGAGGAAGCCAAGGAAATCTCATC	GCCAGCAAGACCCTGGATGACAGCCCGCAGTAT	1.18991171	1.18991171	TRAV14/DV4*02	TRAJ42*01	TRBV27*01	TRBD1*01	TRBJ2-3*01	CAMRAPSYGGSQGNLIF_CASKTLDDSPQYF
CAI5957A026	CH-3132	ATD	262.5	Late	Chronic	26678	338021	874	NA	NA	CAVSPGDYKLSF	CAISESSSGANEQFF	GCTGTGAGCCCAGGGGACTACAAGCTCAGC	GCCATCAGTGAGTCGAGTAGCGGGGCTAATGAGCAGTTC	0.288320035	0.288320035	TRAV8-6*02	TRAJ20*01	TRBV10-3*02	TRBD2*01	TRBJ2-1*01	CAVSPGDYKLSF_CAISESSSGANEQFF
CAI5957A025	CH-3132	ATD	262.5	Late	Chronic	26678	308000	1195	NA	NA	CAVSPGDYKLSF	CAISESSSGANEQFF	GCTGTGAGCCCAGGGGACTACAAGCTCAGC	GCCATCAGTGAGTCGAGTAGCGGGGCTAATGAGCAGTTC	0.392657093	0.392657093	TRAV8-6*02	TRAJ20*01	TRBV10-3*02	TRBD2*01	TRBJ2-1*01	CAVSPGDYKLSF_CAISESSSGANEQFF
CAI5957A024	CH-3132	ATD	262.5	Late	Chronic	26678	156704	745	NA	NA	CAYRSLYNNNDMRF	CASRDRGSNTGELFF	GCTTATAGGAGCCTCTACAATAACAATGACATGCGC	GCCAGCAGGGACAGGGGATCGAACACCGGGGAGCTGTTT	3.986584292	3.986584292	TRAV38-2/DV8*01	TRAJ43*01	TRBV2*01	TRBD1*01	TRBJ2-2*01	CAYRSLYNNNDMRF_CASRDRGSNTGELFF
CAI5957A023	CH-3132	ATD	262.5	Late	Chronic	26678	326815	1192	NA	NA	CAVDGGATNKLIF	CSGNRGLYNEQFF	GCTGTGGATGGTGGTGCTACAAACAAGCTCATC	AGCGGAAACAGGGGGCTCTACAATGAGCAGTTC	1.050015899	1.050015899	TRAV8-3*01	TRAJ32*02	TRBV29-1*01	TRBD1*01	TRBJ2-1*01	CAVDGGATNKLIF_CSGNRGLYNEQFF
CAI5957A016	CH-3132	ATD	262.5	Late	Chronic	26678	386776	1248	NA	NA	NA	NA	NA	NA	NA	NA	NA	NA	NA	NA	NA
CAI5957A015	CH-3132	ATD	262.5	Late	Chronic	26678	448459	1140	NA	NA	NA	CSDTGPGTEAFF	NA	AGCGACACAGGGCCCGGCACTGAAGCTTTC	NA	NA	NA	NA	TRBV29-1*01	TRBD1*01	TRBJ1-1*01	CSDTGPGTEAFF
CAI5957A014	CH-3132	ATD	262.5	Late	Chronic	26678	337243	1599	NA	NA	CVVGAAGNKLTF	CSDTGPGTEAFF	GTGGTAGGGGCTGCAGGCAACAAGCTAACT	AGCGACACAGGGCCCGGCACTGAAGCTTTC	1.213927396	1.213927396	TRAV12-1*01	TRAJ17*01	TRBV29-1*01	TRBD1*01	TRBJ1-1*01	CVVGAAGNKLTF_CSDTGPGTEAFF
CAI5957A013	CH-3132	ATD	262.5	Late	Chronic	26678	408676	1878	NA	NA	CAMRDLYSGAGSYQLTF	CASSQEYGRVDEQYF	GCAATGAGAGATCTATACTCTGGGGCTGGGAGTTACCAACTCACT	GCCAGCAGCCAAGAGTACGGTAGAGTCGACGAGCAGTAC	0.439329566	0.439329566	TRAV14/DV4*02	TRAJ28*01	TRBV4-2*01		TRBJ2-7*01	CAMRDLYSGAGSYQLTF_CASSQEYGRVDEQYF
3089_30m_GPR_p2_D11_CC	CL-3089	GPR	357.5	Late	Clearer	0	485161	1977	60	Low	NA	NA	NA	NA	NA	NA	NA	NA	NA	NA	NA
300256_P2_W24_G4	CH-3256	HYP	286	Late	Chronic	14853	670726	1626	10	Low	CAMREGLDDMRF	CASSLGRAGYGETQYF	GCAATGAGAGAGGGCCTCGACGACATGCGC	GCCAGCAGTCTCGGCCGGGCAGGGTATGGAGAGACCCAGTAC	0.55236507	0.55236507	TRAV14/DV4*02	TRAJ43*01	TRBV12-4*01	TRBD1*01	TRBJ2-5*01	CAMREGLDDMRF_CASSLGRAGYGETQYF
300256_P2_W24_F2	CH-3256	HYP	286	Late	Chronic	14853	258871	1735	10	Low	NA	CASSLGRAGYGETQYF	NA	GCCAGCAGTCTCGGCCGGGCAGGGTATGGAGAGACCCAGTAC	NA	NA	NA	NA	TRBV12-4*01	TRBD1*01	TRBJ2-5*01	CASSLGRAGYGETQYF
300256_P2_W24_E8	CH-3256	HYP	286	Late	Chronic	14853	875119	1917	10	Low	NA	CASSLGRAGYGETQYF	NA	GCCAGCAGTCTCGGCCGGGCAGGGTATGGAGAGACCCAGTAC	NA	NA	NA	NA	TRBV12-4*01	TRBD1*01	TRBJ2-5*01	CASSLGRAGYGETQYF
300256_P2_W24_E5	CH-3256	HYP	286	Late	Chronic	14853	681017	1654	10	Low	CAMREGLDDMRF	CASSLGRAGYGETQYF	GCAATGAGAGAGGGCCTCGACGACATGCGC	GCCAGCAGTCTCGGCCGGGCAGGGTATGGAGAGACCCAGTAC	1.825072798	1.825072798	TRAV14/DV4*02	TRAJ43*01	TRBV12-4*01	TRBD1*01	TRBJ2-5*01	CAMREGLDDMRF_CASSLGRAGYGETQYF
300256_P2_W24_E3	CH-3256	HYP	286	Late	Chronic	14853	645515	1856	10	Low	CAMSSGYSTLTF	CASSLGRAGYGETQYF	GCAATGAGTTCAGGATACAGCACCCTCACC	GCCAGCAGTCTCGGCCGGGCAGGGTATGGAGAGACCCAGTAC	0.255939748	0.255939748	TRAV14/DV4*01	TRAJ11*01	TRBV12-4*01	TRBD1*01	TRBJ2-5*01	CAMSSGYSTLTF_CASSLGRAGYGETQYF
300256_P2_W24_E10	CH-3256	HYP	286	Late	Chronic	14853	1203845	1780	10	Low	NA	CASSLGRAGYGETQYF	NA	GCCAGCAGTCTCGGCCGGGCAGGGTATGGAGAGACCCAGTAC	NA	NA	NA	NA	TRBV12-4*01	TRBD1*01	TRBJ2-5*01	CASSLGRAGYGETQYF
300256_P2_W24_D8	CH-3256	HYP	286	Late	Chronic	14853	715960	1889	10	Low	CAMREGLDDMRF	CASSLGRAGYGETQYF	GCAATGAGAGAGGGCCTCGACGACATGCGC	GCCAGCAGTCTCGGCCGGGCAGGGTATGGAGAGACCCAGTAC	1.697533011	1.697533011	TRAV14/DV4*02	TRAJ43*01	TRBV12-4*01	TRBD1*01	TRBJ2-5*01	CAMREGLDDMRF_CASSLGRAGYGETQYF
300256_P2_W24_D4	CH-3256	HYP	286	Late	Chronic	14853	723357	1902	10	Low	CAMREGLDDMRF	NA	GCAATGAGAGAGGGCCTCGACGACATGCGC	NA	1.0485553	1.0485553	TRAV14/DV4*02	TRAJ43*01	NA	NA	NA	CAMREGLDDMRF
300256_P2_W24_D1	CH-3256	HYP	286	Late	Chronic	14853	819714	1904	10	Low	CAMREGLDDMRF	CASSLGRAGYGETQYF	GCAATGAGAGAGGGCCTCGACGACATGCGC	GCCAGCAGTCTCGGCCGGGCAGGGTATGGAGAGACCCAGTAC	0.168411389	0.168411389	TRAV14/DV4*02	TRAJ43*01	TRBV12-4*01	TRBD1*01	TRBJ2-5*01	CAMREGLDDMRF_CASSLGRAGYGETQYF
300256_P2_W24_C8	CH-3256	HYP	286	Late	Chronic	14853	825057	1942	10	Low	CAMREGLDDMRF	CASSLGRAGYGETQYF	GCAATGAGAGAGGGCCTCGACGACATGCGC	GCCAGCAGTCTCGGCCGGGCAGGGTATGGAGAGACCCAGTAC	0.898084657	0.898084657	TRAV14/DV4*02	TRAJ43*01	TRBV12-4*01	TRBD1*01	TRBJ2-5*01	CAMREGLDDMRF_CASSLGRAGYGETQYF
300256_P2_W24_C5	CH-3256	HYP	286	Late	Chronic	14853	582659	1760	10	Low	NA	CASSLGRAGYGETQYF	NA	GCCAGCAGTCTCGGCCGGGCAGGGTATGGAGAGACCCAGTAC	NA	NA	NA	NA	TRBV12-4*01	TRBD1*01	TRBJ2-5*01	CASSLGRAGYGETQYF
300256_P2_W24_C3	CH-3256	HYP	286	Late	Chronic	14853	671511	2020	10	Low	CAMREGLDDMRF	CASSLGRAGYGETQYF	GCAATGAGAGAGGGCCTCGACGACATGCGC	GCCAGCAGTCTCGGCCGGGCAGGGTATGGAGAGACCCAGTAC	0.388053473	0.388053473	TRAV14/DV4*02	TRAJ43*01	TRBV12-4*01	TRBD1*01	TRBJ2-5*01	CAMREGLDDMRF_CASSLGRAGYGETQYF
300256_P2_W24_C1	CH-3256	HYP	286	Late	Chronic	14853	140931	1669	10	Low	NA	CASSLGRAGYGETQYF	NA	GCCAGCAGTCTCGGCCGGGCAGGGTATGGAGAGACCCAGTAC	NA	NA	NA	NA	TRBV12-4*01	TRBD1*01	TRBJ2-5*01	CASSLGRAGYGETQYF
300256_P2_W24_B6	CH-3256	HYP	286	Late	Chronic	14853	1285668	2159	10	Low	NA	CASSLGRAGYGETQYF	NA	GCCAGCAGTCTCGGCCGGGCAGGGTATGGAGAGACCCAGTAC	NA	NA	NA	NA	TRBV12-4*01	TRBD1*01	TRBJ2-5*01	CASSLGRAGYGETQYF
300256_P2_W24_B5	CH-3256	HYP	286	Late	Chronic	14853	747913	1874	10	Low	CAMREGLDDMRF	CASSLGRAGYGETQYF	GCAATGAGAGAGGGCCTCGACGACATGCGC	GCCAGCAGTCTCGGCCGGGCAGGGTATGGAGAGACCCAGTAC	1.982094044	1.982094044	TRAV14/DV4*02	TRAJ43*01	TRBV12-4*01	TRBD1*01	TRBJ2-5*01	CAMREGLDDMRF_CASSLGRAGYGETQYF
300256_P2_W24_B3	CH-3256	HYP	286	Late	Chronic	14853	660888	2347	10	Low	CAMREGLDDMRF	CASSLGRAGYGETQYF	GCAATGAGAGAGGGCCTCGACGACATGCGC	GCCAGCAGTCTCGGCCGGGCAGGGTATGGAGAGACCCAGTAC	0.837984465	0.837984465	TRAV14/DV4*02	TRAJ43*01	TRBV12-4*01	TRBD1*01	TRBJ2-5*01	CAMREGLDDMRF_CASSLGRAGYGETQYF
300256_P2_W24_B1	CH-3256	HYP	286	Late	Chronic	14853	921406	2026	10	Low	CAVNRAGSYQLTF	CASSLGRAGYGETQYF	GCCGTGAATCGGGCTGGGAGTTACCAACTCACT	GCCAGCAGTCTCGGCCGGGCAGGGTATGGAGAGACCCAGTAC	0.308091167	0.308091167	TRAV12-2*01	TRAJ28*01	TRBV12-4*01	TRBD1*01	TRBJ2-5*01	CAVNRAGSYQLTF_CASSLGRAGYGETQYF
300256_P2_W24_A9	CH-3256	HYP	286	Late	Chronic	14853	1004285	2005	10	Low	CAMREGLDDMRF	CASSLGRAGYGETQYF	GCAATGAGAGAGGGCCTCGACGACATGCGC	GCCAGCAGTCTCGGCCGGGCAGGGTATGGAGAGACCCAGTAC	1.20591287	1.20591287	TRAV14/DV4*02	TRAJ43*01	TRBV12-4*01	TRBD1*01	TRBJ2-5*01	CAMREGLDDMRF_CASSLGRAGYGETQYF
300256_P2_W24_A8	CH-3256	HYP	286	Late	Chronic	14853	986781	1995	10	Low	CAFETGNQFYF	CASSLGRAGYGETQYF	GCGTTCGAAACCGGTAACCAGTTCTAT	GCCAGCAGTCTCGGCCGGGCAGGGTATGGAGAGACCCAGTAC	0.021026673	0.021026673	TRAV38-2/DV8*01	TRAJ49*01	TRBV12-4*01	TRBD1*01	TRBJ2-5*01	CAFETGNQFYF_CASSLGRAGYGETQYF
300256_P2_W24_A6	CH-3256	HYP	286	Late	Chronic	14853	615888	1630	10	Low	NA	CASSLGRAGYGETQYF	NA	GCCAGCAGTCTCGGCCGGGCAGGGTATGGAGAGACCCAGTAC	NA	NA	NA	NA	TRBV12-4*01	TRBD1*01	TRBJ2-5*01	CASSLGRAGYGETQYF
300256_P2_W24_A4	CH-3256	HYP	286	Late	Chronic	14853	1013183	1881	10	Low	NA	CASSLGRAGYGETQYF	NA	GCCAGCAGTCTCGGCCGGGCAGGGTATGGAGAGACCCAGTAC	NA	NA	NA	NA	TRBV12-4*01	TRBD1*01	TRBJ2-5*01	CASSLGRAGYGETQYF
300256_P2_W24_A3	CH-3256	HYP	286	Late	Chronic	14853	637444	1841	10	Low	NA	CASSLGRAGYGETQYF	NA	GCCAGCAGTCTCGGCCGGGCAGGGTATGGAGAGACCCAGTAC	NA	NA	NA	NA	TRBV12-4*01	TRBD1*01	TRBJ2-5*01	CASSLGRAGYGETQYF
300256_P2_W24_A1	CH-3256	HYP	286	Late	Chronic	14853	844390	1950	10	Low	CAMREGLDDMRF	CASSLGRAGYGETQYF	GCAATGAGAGAGGGCCTCGACGACATGCGC	GCCAGCAGTCTCGGCCGGGCAGGGTATGGAGAGACCCAGTAC	1.080288215	1.080288215	TRAV14/DV4*02	TRAJ43*01	TRBV12-4*01	TRBD1*01	TRBJ2-5*01	CAMREGLDDMRF_CASSLGRAGYGETQYF
300256_P2_W0_H9	CH-3256	HYP	58	Early	Chronic	19188762	1116243	1652	750	High	NA	CASSLGRAGYGETQYF	NA	GCCAGCAGTCTCGGCCGGGCAGGGTATGGAGAGACCCAGTAC	NA	NA	NA	NA	TRBV12-4*01	TRBD1*01	TRBJ2-5*01	CASSLGRAGYGETQYF
300256_P2_W0_G9	CH-3256	HYP	58	Early	Chronic	19188762	901746	1323	750	High	CAMREGLDDMRF	CASSLGRAGYGETQYF	GCAATGAGAGAGGGCCTCGACGACATGCGC	GCCAGCAGTCTCGGCCGGGCAGGGTATGGAGAGACCCAGTAC	1.852057562	1.852057562	TRAV14/DV4*02	TRAJ43*01	TRBV12-4*01	TRBD1*01	TRBJ2-5*01	CAMREGLDDMRF_CASSLGRAGYGETQYF
300256_P2_W0_G4	CH-3256	HYP	58	Early	Chronic	19188762	889580	1647	750	High	CAMREGLDDMRF	CASSLGRAGYGETQYF	GCAATGAGAGAGGGCCTCGACGACATGCGC	GCCAGCAGTCTCGGCCGGGCAGGGTATGGAGAGACCCAGTAC	0.680745823	0.680745823	TRAV14/DV4*02	TRAJ43*01	TRBV12-4*01	TRBD1*01	TRBJ2-5*01	CAMREGLDDMRF_CASSLGRAGYGETQYF
300256_P2_W0_G2	CH-3256	HYP	58	Early	Chronic	19188762	860840	1613	750	High	NA	CASSLGRAGYGETQYF	NA	GCCAGCAGTCTCGGCCGGGCAGGGTATGGAGAGACCCAGTAC	NA	NA	NA	NA	TRBV12-4*01	TRBD1*01	TRBJ2-5*01	CASSLGRAGYGETQYF
300256_P2_W0_G1	CH-3256	HYP	58	Early	Chronic	19188762	685828	1302	750	High	NA	CASSLGRAGYGETQYF	NA	GCCAGCAGTCTCGGCCGGGCAGGGTATGGAGAGACCCAGTAC	NA	NA	NA	NA	TRBV12-4*01	TRBD1*01	TRBJ2-5*01	CASSLGRAGYGETQYF
300256_P2_W0_F9	CH-3256	HYP	58	Early	Chronic	19188762	1219553	1876	750	High	CAMREGLDDMRF	CASSLGRAGYGETQYF	GCAATGAGAGAGGGCCTCGACGACATGCGC	GCCAGCAGTCTCGGCCGGGCAGGGTATGGAGAGACCCAGTAC	2.85470486	2.85470486	TRAV14/DV4*02	TRAJ43*01	TRBV12-4*01	TRBD1*01	TRBJ2-5*01	CAMREGLDDMRF_CASSLGRAGYGETQYF
300256_P2_W0_F4	CH-3256	HYP	58	Early	Chronic	19188762	1029128	1271	750	High	NA	CASSLGRAGYGETQYF	NA	GCCAGCAGTCTCGGCCGGGCAGGGTATGGAGAGACCCAGTAC	NA	NA	NA	NA	TRBV12-4*01	TRBD1*01	TRBJ2-5*01	CASSLGRAGYGETQYF
300256_P2_W0_F2	CH-3256	HYP	58	Early	Chronic	19188762	1013369	1404	750	High	CAMREGLDDMRF	CASSLGRAGYGETQYF	GCAATGAGAGAGGGCCTCGACGACATGCGC	GCCAGCAGTCTCGGCCGGGCAGGGTATGGAGAGACCCAGTAC	0.520236585	0.520236585	TRAV14/DV4*02	TRAJ43*01	TRBV12-4*01	TRBD1*01	TRBJ2-5*01	CAMREGLDDMRF_CASSLGRAGYGETQYF
300256_P2_W0_F1	CH-3256	HYP	58	Early	Chronic	19188762	707019	1350	750	High	NA	CASSLGRAGYGETQYF	NA	GCCAGCAGTCTCGGCCGGGCAGGGTATGGAGAGACCCAGTAC	NA	NA	NA	NA	TRBV12-4*01	TRBD1*01	TRBJ2-5*01	CASSLGRAGYGETQYF
300256_P2_W0_E9	CH-3256	HYP	58	Early	Chronic	19188762	664259	1132	750	High	CAMREGLDDMRF	CASSLGRAGYGETQYF	GCAATGAGAGAGGGCCTCGACGACATGCGC	GCCAGCAGTCTCGGCCGGGCAGGGTATGGAGAGACCCAGTAC	0.279386061	0.279386061	TRAV14/DV4*02	TRAJ43*01	TRBV12-4*01	TRBD1*01	TRBJ2-5*01	CAMREGLDDMRF_CASSLGRAGYGETQYF
300256_P2_W0_E4	CH-3256	HYP	58	Early	Chronic	19188762	653399	1382	750	High	CAMREGLDDMRF	CASSLGRAGYGETQYF	GCAATGAGAGAGGGCCTCGACGACATGCGC	GCCAGCAGTCTCGGCCGGGCAGGGTATGGAGAGACCCAGTAC	20.06229452	20.06229452	TRAV14/DV4*02	TRAJ43*01	TRBV12-4*01	TRBD1*01	TRBJ2-5*01	CAMREGLDDMRF_CASSLGRAGYGETQYF
300256_P2_W0_E2	CH-3256	HYP	58	Early	Chronic	19188762	671796	1333	750	High	CAMREGLDDMRF	CASSLGRAGYGETQYF	GCAATGAGAGAGGGCCTCGACGACATGCGC	GCCAGCAGTCTCGGCCGGGCAGGGTATGGAGAGACCCAGTAC	2.368418497	2.368418497	TRAV14/DV4*02	TRAJ43*01	TRBV12-3*01	TRBD1*01	TRBJ2-5*01	CAMREGLDDMRF_CASSLGRAGYGETQYF
300256_P2_W0_E1	CH-3256	HYP	58	Early	Chronic	19188762	480884	1173	750	High	NA	CASSLGRAGYGETQYF	NA	GCCAGCAGTCTCGGCCGGGCAGGGTATGGAGAGACCCAGTAC	NA	NA	NA	NA	TRBV12-4*01	TRBD1*01	TRBJ2-5*01	CASSLGRAGYGETQYF
300256_P2_W0_D9	CH-3256	HYP	58	Early	Chronic	19188762	630602	1084	750	High	CAMREGLDDMRF	CASSLGRAGYGETQYF	GCAATGAGAGAGGGCCTCGACGACATGCGC	GCCAGCAGTCTCGGCCGGGCAGGGTATGGAGAGACCCAGTAC	3.057369051	3.057369051	TRAV14/DV4*02	TRAJ43*01	TRBV12-4*01	TRBD1*01	TRBJ2-5*01	CAMREGLDDMRF_CASSLGRAGYGETQYF
300256_P2_W0_D4	CH-3256	HYP	58	Early	Chronic	19188762	589037	1263	750	High	CAMREGLDDMRF	CASSLGRAGYGETQYF	GCAATGAGAGAGGGCCTCGACGACATGCGC	GCCAGCAGTCTCGGCCGGGCAGGGTATGGAGAGACCCAGTAC	0.143862986	0.143862986	TRAV14/DV4*02	TRAJ43*01	TRBV12-4*01	TRBD1*01	TRBJ2-5*01	CAMREGLDDMRF_CASSLGRAGYGETQYF
300256_P2_W0_D2	CH-3256	HYP	58	Early	Chronic	19188762	622350	1395	750	High	NA	CARSLGRAGYGETQYF	NA	GCCCGCAGTCTCGGCCGGGCAGGGTATGGAGAGACCCAGTAC	NA	NA	NA	NA	TRBV12-3*01	TRBD1*01	TRBJ2-5*01	CARSLGRAGYGETQYF
300256_P2_W0_D1	CH-3256	HYP	58	Early	Chronic	19188762	510290	1244	750	High	NA	CASSLGRAGYGETQYF	NA	GCCAGCAGTCTCGGCCGGGCAGGGTATGGAGAGACCCAGTAC	NA	NA	NA	NA	TRBV12-4*01	TRBD1*01	TRBJ2-5*01	CASSLGRAGYGETQYF
300256_P2_W0_C9	CH-3256	HYP	58	Early	Chronic	19188762	777144	1127	750	High	CAMREGLDDMRF	CASSLGRAGYGETQYF	GCAATGAGAGAGGGCCTCGACGACATGCGC	GCCAGCAGTCTCGGCCGGGCAGGGTATGGAGAGACCCAGTAC	2.712404599	2.712404599	TRAV14/DV4*02	TRAJ43*01	TRBV12-4*01	TRBD1*01	TRBJ2-5*01	CAMREGLDDMRF_CASSLGRAGYGETQYF
300256_P2_W0_C4	CH-3256	HYP	58	Early	Chronic	19188762	850521	1714	750	High	CAMREGLDDMRF	CASSLGRAGYGETQYF	GCAATGAGAGAGGGCCTCGACGACATGCGC	GCCAGCAGTCTCGGCCGGGCAGGGTATGGAGAGACCCAGTAC	0.461048912	0.461048912	TRAV14/DV4*02	TRAJ43*01	TRBV12-4*01	TRBD1*01	TRBJ2-5*01	CAMREGLDDMRF_CASSLGRAGYGETQYF
300256_P2_W0_C2	CH-3256	HYP	58	Early	Chronic	19188762	515728	1385	750	High	NA	CASSLGRAGYGETQYF	NA	GCCAGCAGTCTCGGCCGGGCAGGGTATGGAGAGACCCAGTAC	NA	NA	NA	NA	TRBV12-4*01	TRBD1*01	TRBJ2-5*01	CASSLGRAGYGETQYF
300256_P2_W0_C1	CH-3256	HYP	58	Early	Chronic	19188762	467192	1334	750	High	NA	CASSLGRAGYGETQYF	NA	GCCAGCAGTCTCGGCCGGGCAGGGTATGGAGAGACCCAGTAC	NA	NA	NA	NA	TRBV12-4*01	TRBD1*01	TRBJ2-5*01	CASSLGRAGYGETQYF
300256_P2_W0_B9	CH-3256	HYP	58	Early	Chronic	19188762	1214748	1205	750	High	NA	CASSLGRAGYGETQYF	NA	GCCAGCAGTCTCGGCCGGGCAGGGTATGGAGAGACCCAGTAC	NA	NA	NA	NA	TRBV12-4*01	TRBD1*01	TRBJ2-5*01	CASSLGRAGYGETQYF
300256_P2_W0_B4	CH-3256	HYP	58	Early	Chronic	19188762	1155513	1461	750	High	CAMREGLDDMRF	CASSLGRAGYGETQYF	GCAATGAGAGAGGGCCTCGACGACATGCGC	GCCAGCAGTCTCGGCCGGGCAGGGTATGGAGAGACCCAGTAC	2.291512913	2.291512913	TRAV14/DV4*02	TRAJ43*01	TRBV12-4*01	TRBD1*01	TRBJ2-5*01	CAMREGLDDMRF_CASSLGRAGYGETQYF
300256_P2_W0_B3	CH-3256	HYP	58	Early	Chronic	19188762	663484	1451	750	High	NA	CASSLGRAGYGETQYF	NA	GCCAGCAGTCTCGGCCGGGCAGGGTATGGAGAGACCCAGTAC	NA	NA	NA	NA	TRBV12-4*01	TRBD1*01	TRBJ2-5*01	CASSLGRAGYGETQYF
300256_P2_W0_B2	CH-3256	HYP	58	Early	Chronic	19188762	691614	1421	750	High	NA	CASSLGRAGYGETQYF	NA	GCCAGCAGTCTCGGCCGGGCAGGGTATGGAGAGACCCAGTAC	NA	NA	NA	NA	TRBV12-4*01	TRBD1*01	TRBJ2-5*01	CASSLGRAGYGETQYF
300256_P2_W0_B1	CH-3256	HYP	58	Early	Chronic	19188762	519424	1417	750	High	NA	CASSLGRAGYGETQYF	NA	GCCAGCAGTCTCGGCCGGGCAGGGTATGGAGAGACCCAGTAC	NA	NA	NA	NA	TRBV12-4*01	TRBD1*01	TRBJ2-5*01	CASSLGRAGYGETQYF
300256_P2_W0_A9	CH-3256	HYP	58	Early	Chronic	19188762	1403714	1534	750	High	NA	CASSLGRAGYGETQYF	NA	GCCAGCAGTCTCGGCCGGGCAGGGTATGGAGAGACCCAGTAC	NA	NA	NA	NA	TRBV12-4*01	TRBD1*01	TRBJ2-5*01	CASSLGRAGYGETQYF
300256_P2_W0_A3	CH-3256	HYP	58	Early	Chronic	19188762	631841	1226	750	High	NA	CASSLGRAGYGETQYF	NA	GCCAGCAGTCTCGGCCGGGCAGGGTATGGAGAGACCCAGTAC	NA	NA	NA	NA	TRBV12-4*01	TRBD1*01	TRBJ2-5*01	CASSLGRAGYGETQYF
300256_P2_W0_A2	CH-3256	HYP	58	Early	Chronic	19188762	888299	1497	750	High	CAMREGLDDMRF	CASSLGRAGYGETQYF	GCAATGAGAGAGGGCCTCGACGACATGCGC	GCCAGCAGTCTCGGCCGGGCAGGGTATGGAGAGACCCAGTAC	0.973549871	0.973549871	TRAV14/DV4*02	TRAJ43*01	TRBV12-4*01	TRBD1*01	TRBJ2-5*01	CAMREGLDDMRF_CASSLGRAGYGETQYF
300256_P2_W0_A1	CH-3256	HYP	58	Early	Chronic	19188762	1058864	1254	750	High	NA	CASSLGRAGYGETQYF	NA	GCCAGCAGTCTCGGCCGGGCAGGGTATGGAGAGACCCAGTAC	NA	NA	NA	NA	TRBV12-4*01	TRBD1*01	TRBJ2-5*01	CASSLGRAGYGETQYF
300256_P1_C4	CH-3256	GPR	96	Early	Chronic	50774	788888	2448	113	Low	CALRGYGQNFVF	CASSQDAPGQGSDEQFF	GCTCTCCGGGGCTATGGTCAGAATTTTGTC	GCCAGCAGCCAAGATGCCCCGGGACAGGGCTCGGATGAGCAGTTC	1.093840574	1.093840574	TRAV16*01	TRAJ26*01	TRBV4-3*01	TRBD1*01	TRBJ2-1*01	CALRGYGQNFVF_CASSQDAPGQGSDEQFF
300256_P1_C3	CH-3256	GPR	96	Early	Chronic	50774	631760	1808	113	Low	CIVRVFNDYKLSF	CASSLVTGNQPQHF	ATCGTCAGAGTCTTTAACGACTACAAGCTCAGC	GCCAGCAGCTTAGTGACAGGGAATCAGCCCCAGCAT	0.55597212	0.55597212	TRAV26-1*01	TRAJ20*01	TRBV7-9*03	TRBD1*01	TRBJ1-5*01	CIVRVFNDYKLSF_CASSLVTGNQPQHF
300256_P1_C2	CH-3256	GPR	96	Early	Chronic	50774	599898	1963	113	Low	CIVRVFNDYKLSF	CASSLVTGNQPQHF	ATCGTCAGAGTCTTTAACGACTACAAGCTCAGC	GCCAGCAGCTTAGTGACAGGGAATCAGCCCCAGCAT	1.807497341	1.807497341	TRAV26-1*01	TRAJ20*01	TRBV7-9*03	TRBD1*01	TRBJ1-5*01	CIVRVFNDYKLSF_CASSLVTGNQPQHF
300256_P1_C1	CH-3256	GPR	96	Early	Chronic	50774	515823	2395	113	Low	NA	CASSLVTGNQPQHF	NA	GCCAGCAGCTTAGTGACAGGGAATCAGCCCCAGCAT	NA	NA	NA	NA	TRBV7-9*03	TRBD1*01	TRBJ1-5*01	CASSLVTGNQPQHF
300256_P1_B8	CH-3256	GPR	96	Early	Chronic	50774	758329	2258	113	Low	CAAGAAQGAQKLVF	CASSLVTGNQPQHF	GCTGCAGGTGCGGCCCAGGGAGCCCAGAAGCTGGTA	GCCAGCAGCTTAGTGACAGGGAATCAGCCCCAGCAT	0.26373295	0.26373295	TRAV8-3*01	TRAJ54*01	TRBV7-9*03	TRBD1*01	TRBJ1-5*01	CAAGAAQGAQKLVF_CASSLVTGNQPQHF
300256_P1_B7	CH-3256	GPR	96	Early	Chronic	50774	795851	1973	113	Low	NA	CASSLVTGNQPQHF	NA	GCCAGCAGCTTAGTGACAGGGAATCAGCCCCAGCAT	NA	NA	NA	NA	TRBV7-9*03	TRBD1*01	TRBJ1-5*01	CASSLVTGNQPQHF
300256_P1_B6	CH-3256	GPR	96	Early	Chronic	50774	777415	3071	113	Low	CIVRVFNDYKLSF	CASSLVTGNQPQHF	ATCGTCAGAGTCTTTAACGACTACAAGCTCAGC	GCCAGCAGCTTAGTGACAGGGAATCAGCCCCAGCAT	0.127759696	0.127759696	TRAV26-1*01	TRAJ20*01	TRBV7-9*03	TRBD1*01	TRBJ1-5*01	CIVRVFNDYKLSF_CASSLVTGNQPQHF
300256_P1_B5	CH-3256	GPR	96	Early	Chronic	50774	760698	2299	113	Low	CIVRVFNDYKLSF	CASSLVTGNQPQHF	ATCGTCAGAGTCTTTAACGACTACAAGCTCAGC	GCCAGCAGCTTAGTGACAGGGAATCAGCCCCAGCAT	0.359329826	0.359329826	TRAV26-1*01	TRAJ20*01	TRBV7-9*03	TRBD1*01	TRBJ1-5*01	CIVRVFNDYKLSF_CASSLVTGNQPQHF
300256_P1_B4	CH-3256	GPR	96	Early	Chronic	50774	750306	2131	113	Low	NA	CASSLVTGNQPQHF	NA	GCCAGCAGCTTAGTGACAGGGAATCAGCCCCAGCAT	NA	NA	NA	NA	TRBV7-9*03	TRBD1*01	TRBJ1-5*01	CASSLVTGNQPQHF
300256_P1_B3	CH-3256	GPR	96	Early	Chronic	50774	516819	2136	113	Low	CIVRVFNDYKLSF	CASSLVTGNQPQHF	ATCGTCAGAGTCTTTAACGACTACAAGCTCAGC	GCCAGCAGCTTAGTGACAGGGAATCAGCCCCAGCAT	0.606993324	0.606993324	TRAV26-1*01	TRAJ20*01	TRBV7-9*03	TRBD1*01	TRBJ1-5*01	CIVRVFNDYKLSF_CASSLVTGNQPQHF
300256_P1_B2	CH-3256	GPR	96	Early	Chronic	50774	598275	2158	113	Low	CAVRFSPVGRNTDKLIF	CASSPGTGGPFSEQYF	GCTGTCAGGTTTAGCCCGGTGGGGCGTAACACCGACAAGCTCATC	GCCAGCAGTCCCGGGACAGGGGGGCCCTTCAGCGAGCAGTAC	3.17920765	3.17920765	TRAV41*01	TRAJ34*01	TRBV27*01	TRBD1*01	TRBJ2-7*01	CAVRFSPVGRNTDKLIF_CASSPGTGGPFSEQYF
300256_P1_B12	CH-3256	GPR	96	Early	Chronic	50774	775062	2119	113	Low	CAVSNTGFQKLVF	CASSEGDRGLANEKLFF	GCTGTGAGTAACACAGGCTTTCAGAAACTTGTA	GCCAGCAGCGAGGGAGACAGGGGGTTGGCTAATGAAAAACTGTTT	1.325078536	1.325078536	TRAV8-4*01	TRAJ8*01	TRBV5-1*01	TRBD1*01	TRBJ1-4*01	CAVSNTGFQKLVF_CASSEGDRGLANEKLFF
300256_P1_B1	CH-3256	GPR	96	Early	Chronic	50774	515006	2139	113	Low	CAAGAAQGAQKLVF	CASSLVTGNQPQHF	GCTGCAGGTGCGGCCCAGGGAGCCCAGAAGCTGGTA	GCCAGCAGCTTAGTGACAGGGAATCAGCCCCAGCAT	0.59590465	0.59590465	TRAV8-3*01	TRAJ54*01	TRBV7-9*03	TRBD1*01	TRBJ1-5*01	CAAGAAQGAQKLVF_CASSLVTGNQPQHF
300256_P1_A8	CH-3256	GPR	96	Early	Chronic	50774	625850	2237	113	Low	CAVRFSPVGRNTDKLIF	CASSPGTGGPFSEQYF	GCTGTCAGGTTTAGCCCGGTGGGGCGTAACACCGACAAGCTCATC	GCCAGCAGTCCCGGGACAGGGGGGCCCTTCAGCGAGCAGTAC	0.679368007	0.679368007	TRAV41*01	TRAJ34*01	TRBV27*01	TRBD1*01	TRBJ2-7*01	CAVRFSPVGRNTDKLIF_CASSPGTGGPFSEQYF
300256_P1_A7	CH-3256	GPR	96	Early	Chronic	50774	776918	2010	113	Low	CAAGAAQGAQKLVF	CASSLVTGNQPQHF	GCTGCAGGTGCGGCCCAGGGAGCCCAGAAGCTGGTA	GCCAGCAGCTTAGTGACAGGGAATCAGCCCCAGCAT	0.509456604	0.509456604	TRAV8-3*01	TRAJ54*01	TRBV7-9*03	TRBD1*01	TRBJ1-5*01	CAAGAAQGAQKLVF_CASSLVTGNQPQHF
300256_P1_A3	CH-3256	GPR	96	Early	Chronic	50774	766634	1529	113	Low	CAVRFSPVGRNTDKLIF	CASSPGTGGPFSEQYF	GCTGTCAGGTTTAGCCCGGTGGGGCGTAACACCGACAAGCTCATC	GCCAGCAGTCCCGGGACAGGGGGGCCCTTCAGCGAGCAGTAC	2.49614024	2.49614024	TRAV41*01	TRAJ34*01	TRBV27*01	TRBD1*01	TRBJ2-7*01	CAVRFSPVGRNTDKLIF_CASSPGTGGPFSEQYF
300256_P1_A2	CH-3256	GPR	96	Early	Chronic	50774	694910	1865	113	Low	CIVRVFNDYKLSF	CASSLVTGNQPQHF	ATCGTCAGAGTCTTTAACGACTACAAGCTCAGC	GCCAGCAGCTTAGTGACAGGGAATCAGCCCCAGCAT	1.119554621	1.119554621	TRAV26-1*01	TRAJ20*01	TRBV7-9*03	TRBD1*01	TRBJ1-5*01	CIVRVFNDYKLSF_CASSLVTGNQPQHF
300256_P1_A12	CH-3256	GPR	96	Early	Chronic	50774	657456	1922	113	Low	NA	CASSLVTGNQPQHF	NA	GCCAGCAGCTTAGTGACAGGGAATCAGCCCCAGCAT	NA	NA	NA	NA	TRBV7-9*03	TRBD1*01	TRBJ1-5*01	CASSLVTGNQPQHF
300089_P3_D8	CL-3089	GPR	357.5	Late	Clearer	0	470443	1862	60	Low	CLVGANTGNQFYF	CASSLAGVPNEQFF	CTCGTGGGTGCTAACACCGGTAACCAGTTCTAT	GCCAGCAGCTTAGCGGGAGTTCCGAATGAGCAGTTC	0.620278482	0.620278482	TRAV4*01	TRAJ49*01	TRBV11-2*01	TRBD2*02	TRBJ2-1*01	CLVGANTGNQFYF_CASSLAGVPNEQFF
300089_P3_D7	CL-3089	GPR	357.5	Late	Clearer	0	619979	1513	60	Low	NA	CASSQGQGDNEKLFF	NA	GCCAGCAGCCAAGGGCAGGGGGATAATGAAAAACTGTTT	NA	NA	NA	NA	TRBV3-1*01	TRBD1*01	TRBJ1-4*01	CASSQGQGDNEKLFF
300089_P3_D6	CL-3089	GPR	357.5	Late	Clearer	0	568841	1648	60	Low	CAARRETGGSYIPTF	CASSVARDRASTDTQYF	GCTGCCAGGAGGGAAACAGGAGGAAGCTACATACCTACA	GCCAGCAGCGTGGCACGGGACAGGGCTAGCACAGATACGCAGTAT	0.301196095	0.301196095	TRAV8-4*03	TRAJ6*01	TRBV9*01	TRBD1*01	TRBJ2-3*01	CAARRETGGSYIPTF_CASSVARDRASTDTQYF
300089_P3_D5	CL-3089	GPR	357.5	Late	Clearer	0	386137	1902	60	Low	CAVTPRSYIPTF	CASSLGQGFTGELFF	GCTGTGACCCCTCGAAGCTACATACCTACA	GCCAGCAGTTTGGGACAGGGGTTTACCGGGGAGCTGTTT	0.961040137	0.961040137	TRAV8-6*02	TRAJ6*01	TRBV28*01	TRBD1*01	TRBJ2-2*01	CAVTPRSYIPTF_CASSLGQGFTGELFF
300089_P3_C5	CL-3089	GPR	357.5	Late	Clearer	0	361756	1849	60	Low	CAVRGPMNTGFQKLVF	CASSPPQFTEAFF	GCTGTGAGAGGCCCCATGAACACAGGCTTTCAGAAACTTGTA	GCCAGCAGTCCCCCCCAGTTCACTGAAGCTTTC	0.151212833	0.151212833	TRAV3*01	TRAJ8*01	TRBV27*01		TRBJ1-1*01	CAVRGPMNTGFQKLVF_CASSPPQFTEAFF
300089_P3_C2	CL-3089	GPR	357.5	Late	Clearer	0	699615	2539	60	Low	CAVRDLASNYQLIW	CASSPPQFTEAFF	GCTGTGAGAGACTTGGCTAGCAACTATCAGTTAATC	GCCAGCAGTCCCCCCCAGTTCACTGAAGCTTTC	0.486175529	0.486175529	TRAV3*01	TRAJ33*01	TRBV27*01		TRBJ1-1*01	CAVRDLASNYQLIW_CASSPPQFTEAFF
300089_P3_C1	CL-3089	GPR	357.5	Late	Clearer	0	532127	1621	60	Low	NA	CASSLPHNTEAFF	NA	GCCAGCAGCTTACCCCATAACACTGAAGCTTTC	NA	NA	NA	NA	TRBV7-9*03		TRBJ1-1*01	CASSLPHNTEAFF
300089_P3_B8	CL-3089	GPR	357.5	Late	Clearer	0	546253	1747	60	Low	NA	CSARFLRQGSTYEQYF	NA	AGTGCTAGGTTCCTCCGACAGGGGTCAACCTACGAGCAGTAC	NA	NA	NA	NA	TRBV20-1*01	TRBD1*01	TRBJ2-7*01	CSARFLRQGSTYEQYF
300089_P3_B7	CL-3089	GPR	357.5	Late	Clearer	0	615506	1745	60	Low	CAVRWGAGSYQLTF	CASSFPVTAITGNTEAFF	GCTGTGAGGTGGGGGGCTGGGAGTTACCAACTCACT	GCCAGCAGCTTTCCGGTGACGGCGATTACGGGGAACACTGAAGCTTTC	0.34766815	0.34766815	TRAV3*01	TRAJ28*01	TRBV11-2*01		TRBJ1-1*01	CAVRWGAGSYQLTF_CASSFPVTAITGNTEAFF
300089_P3_B6	CL-3089	GPR	357.5	Late	Clearer	0	1269640	2043	60	Low	CAVRGPMNTGFQKLVF	CASSPPQFTEAFF	GCTGTGAGAGGCCCCATGAACACAGGCTTTCAGAAACTTGTA	GCCAGCAGTCCCCCCCAGTTCACTGAAGCTTTC	0.353297643	0.353297643	TRAV3*01	TRAJ8*01	TRBV27*01		TRBJ1-1*01	CAVRGPMNTGFQKLVF_CASSPPQFTEAFF
300089_P3_B4	CL-3089	GPR	357.5	Late	Clearer	0	658842	1965	60	Low	CAVRGPMNTGFQKLVF	CASSPPQFTEAFF	GCTGTGAGAGGCCCCATGAACACAGGCTTTCAGAAACTTGTA	GCCAGCAGTCCCCCCCAGTTCACTGAAGCTTTC	0.078951176	0.078951176	TRAV3*01	TRAJ8*01	TRBV27*01		TRBJ1-1*01	CAVRGPMNTGFQKLVF_CASSPPQFTEAFF
300089_P3_B3	CL-3089	GPR	357.5	Late	Clearer	0	774443	2120	60	Low	NA	CASSVGPLEGTDTQYF	NA	GCCAGCAGCGTAGGGCCCCTGGAGGGCACAGATACGCAGTAT	NA	NA	NA	NA	TRBV9*01	TRBD2*02	TRBJ2-3*01	CASSVGPLEGTDTQYF
300089_P3_B2	CL-3089	GPR	357.5	Late	Clearer	0	574801	1844	60	Low	CATASYNTDKLIF	CASSVAPTGDTDTQYF	GCTACGGCCAGTTATAACACCGACAAGCTCATC	GCCAGCAGCGTAGCTCCAACGGGGGACACAGATACGCAGTAT	3.203271589	3.203271589	TRAV17*01	TRAJ34*01	TRBV9*01	TRBD2*01	TRBJ2-3*01	CATASYNTDKLIF_CASSVAPTGDTDTQYF
300089_P3_A8	CL-3089	GPR	357.5	Late	Clearer	0	722968	1794	60	Low	NA	CASSLTSTRQPQHF	NA	GCCAGCAGTCTAACTTCCACTAGGCAGCCCCAGCAT	NA	NA	NA	NA	TRBV12-3*01	TRBD2*01	TRBJ1-5*01	CASSLTSTRQPQHF
300089_P3_A7	CL-3089	GPR	357.5	Late	Clearer	0	748382	1456	60	Low	NA	CASSLLGSYNEQFF	NA	GCCAGCAGTTTATTGGGCTCTTACAATGAGCAGTTC	NA	NA	NA	NA	TRBV27*01		TRBJ2-1*01	CASSLLGSYNEQFF
300089_P3_A6	CL-3089	GPR	357.5	Late	Clearer	0	835718	2281	60	Low	NA	CASSLAGVPNEQFF	NA	GCCAGCAGCTTAGCGGGAGTTCCCAATGAGCAGTTC	NA	NA	NA	NA	TRBV11-2*01	TRBD2*02	TRBJ2-1*01	CASSLAGVPNEQFF
300089_P3_A5	CL-3089	GPR	357.5	Late	Clearer	0	630274	1792	60	Low	CAVRAYGQNFVF	CASSQTPPGQGTDTQYF	GCTGTGAGGGCCTATGGTCAGAATTTTGTC	GCCAGCAGCCAGACCCCACCGGGACAGGGGACAGATACGCAGTAT	0.773757035	0.773757035	TRAV3*01	TRAJ26*01	TRBV4-3*01	TRBD1*01	TRBJ2-3*01	CAVRAYGQNFVF_CASSQTPPGQGTDTQYF
300089_P3_A4	CL-3089	GPR	357.5	Late	Clearer	0	733805	2016	60	Low	CAVLPRLSGGYNKLIF	CASSYLGQGSFNEQFF	GCAGTGCTCCCGCGGCTTTCTGGTGGCTACAATAAGCTGATT	GCCAGCAGTTATTTGGGACAGGGATCGTTCAATGAGCAGTTC	0.525064455	0.525064455	TRAV5*01	TRAJ4*01	TRBV6-2*01	TRBD1*01	TRBJ2-1*01	CAVLPRLSGGYNKLIF_CASSYLGQGSFNEQFF
300089_P3_A3	CL-3089	GPR	357.5	Late	Clearer	0	780735	1952	60	Low	CLVGDPIYNQGGKLIF	CASSIQGSHYGYTF	CTCGTGGGTGACCCGATTTATAACCAGGGAGGAAAGCTTATC	GCCAGTAGTATCCAGGGGTCGCACTATGGCTACACC	0.043899736	0.043899736	TRAV4*01	TRAJ23*01	TRBV19*01	TRBD1*01	TRBJ1-2*01	CLVGDPIYNQGGKLIF_CASSIQGSHYGYTF
300089_P2_E7	CL-3089	GPR	357.5	Late	Clearer	0	600148	2362	60	Low	CASNTDKLIF	CATSRAYQDTQYF	GCTTCTAACACCGACAAGCTCATC	GCCACCAGCAGAGCCTATCAGGATACGCAGTAT	0.262999299	0.262999299	TRAV38-2/DV8*01	TRAJ34*01	TRBV15*02		TRBJ2-3*01	CASNTDKLIF_CATSRAYQDTQYF
300089_P2_E6	CL-3089	GPR	357.5	Late	Clearer	0	406484	1813	60	Low	NA	NA	NA	NA	NA	NA	NA	NA	NA	NA	NA
300089_P2_E5	CL-3089	GPR	357.5	Late	Clearer	0	961748	2591	60	Low	CAVSDPYSKAAGNKLTF	CASSLGRGVGTEQFF	GCTGTGAGTGACCCTTACTCCAAAGCTGCAGGCAACAAGCTAACT	GCCAGCAGCTTGGGCCGGGGGGTCGGCACTGAGCAGTTC	0.383671616	0.383671616	TRAV8-4*01	TRAJ17*01	TRBV5-8*01	TRBD2*01	TRBJ2-1*01	CAVSDPYSKAAGNKLTF_CASSLGRGVGTEQFF
300089_P2_E4	CL-3089	GPR	357.5	Late	Clearer	0	1035430	2437	60	Low	CASTGTASKLTF	CASSVGTSDTDTQYF	GCTTCGACCGGCACTGCCAGTAAACTCACC	GCCAGCAGCGTAGGGACTAGCGACACAGATACGCAGTAT	0.481199838	0.481199838	TRAV17*01	TRAJ44*01	TRBV9*01	TRBD2*01	TRBJ2-3*01	CASTGTASKLTF_CASSVGTSDTDTQYF
300089_P2_E3	CL-3089	GPR	357.5	Late	Clearer	0	796275	2077	60	Low	NA	CASSPPQFTEAFF	NA	GCCAGCAGTCCCCCCCAGTTCACTGAAGCTTTC	NA	NA	NA	NA	TRBV27*01		TRBJ1-1*01	CASSPPQFTEAFF
300089_P2_E2	CL-3089	GPR	357.5	Late	Clearer	0	831751	2194	60	Low	CATDVSYNTDKLIF	CASSFPVTAITGNTEAFF	GCTACGGACGTATCTTATAACACCGACAAGCTCATC	GCCAGCAGCTTTCCGGTGACGGCGATTACGGGGAACACTGAAGCTTTC	0.024551547	0.024551547	TRAV17*01	TRAJ34*01	TRBV11-2*01		TRBJ1-1*01	CATDVSYNTDKLIF_CASSFPVTAITGNTEAFF
300089_P2_E1	CL-3089	GPR	357.5	Late	Clearer	0	830831	2400	60	Low	NA	CASSLGRGVGTEQFF	NA	GCCAGCAGCTTGGGCCGGGGGGTCGGCACTGAGCAGTTC	NA	NA	NA	NA	TRBV5-8*01	TRBD2*01	TRBJ2-1*01	CASSLGRGVGTEQFF
300089_P2_D9	CL-3089	GPR	357.5	Late	Clearer	0	597698	2008	60	Low	NA	CASSPPQFTEAFF	NA	GCCAGCAGTCCCCCCCAGTTCACTGAAGCTTTC	NA	NA	NA	NA	TRBV27*01		TRBJ1-1*01	CASSPPQFTEAFF
300089_P2_D8	CL-3089	GPR	357.5	Late	Clearer	0	521527	2028	60	Low	CAVRGPMNTGFQKLVF	CASSPPQFTEAFF	GCTGTGAGAGGCCCCATGAACACAGGCTTTCAGAAACTTGTA	GCCAGCAGTCCCCCCCAGTTCACTGAAGCTTTC	0.679655265	0.679655265	TRAV3*01	TRAJ8*01	TRBV27*01		TRBJ1-1*01	CAVRGPMNTGFQKLVF_CASSPPQFTEAFF
300089_P2_D7	CL-3089	GPR	357.5	Late	Clearer	0	520688	2338	60	Low	CASNTDKLIF	CATSRAYQDTQYF	GCTTCTAACACCGACAAGCTCATC	GCCACCAGCAGAGCCTATCAGGATACGCAGTAT	10.64319416	10.64319416	TRAV38-2/DV8*01	TRAJ34*01	TRBV15*02		TRBJ2-3*01	CASNTDKLIF_CATSRAYQDTQYF
300089_P2_D6	CL-3089	GPR	357.5	Late	Clearer	0	417988	1861	60	Low	NA	NA	NA	NA	NA	NA	NA	NA	NA	NA	NA
300089_P2_D5	CL-3089	GPR	357.5	Late	Clearer	0	610545	2644	60	Low	CAVSDPYSKAAGNKLTF	CASSLGRGVGTEQFF	GCTGTGAGTGACCCTTACTCCAAAGCTGCAGGCAACAAGCTAACT	GCCAGCAGCTTGGGCCGGGGGGTCGGCACTGAGCAGTTC	24.61335287	24.61335287	TRAV8-4*01	TRAJ17*01	TRBV5-8*01	TRBD2*01	TRBJ2-1*01	CAVSDPYSKAAGNKLTF_CASSLGRGVGTEQFF
300089_P2_D4	CL-3089	GPR	357.5	Late	Clearer	0	1263533	2694	60	Low	CASTGTASKLTF	CASSVGTSDTDTQYF	GCTTCGACCGGCACTGCCAGTAAACTCACC	GCCAGCAGCGTAGGGACTAGCGACACAGATACGCAGTAT	0.550628346	0.550628346	TRAV17*01	TRAJ44*01	TRBV9*01	TRBD2*01	TRBJ2-3*01	CASTGTASKLTF_CASSVGTSDTDTQYF
300089_P2_D3	CL-3089	GPR	357.5	Late	Clearer	0	620064	2056	60	Low	NA	CASSPPQFTEAFF	NA	GCCAGCAGTCCCCCCCAGTTCACTGAAGCTTTC	NA	NA	NA	NA	TRBV27*01		TRBJ1-1*01	CASSPPQFTEAFF
300089_P2_D2	CL-3089	GPR	357.5	Late	Clearer	0	713578	2144	60	Low	CAYETGNQFYF	CASSFPVTAITGNTEAFF	GCTTATGAAACCGGTAACCAGTTCTAT	GCCAGCAGCTTTCCGGTGACGGCGATTACGGGGAACACTGAAGCTTTC	0.034202353	0.034202353	TRAV38-2/DV8*01	TRAJ49*01	TRBV11-2*01		TRBJ1-1*01	CAYETGNQFYF_CASSFPVTAITGNTEAFF
300089_P2_D1	CL-3089	GPR	357.5	Late	Clearer	0	1124288	2551	60	Low	NA	CASSLGRGVGTEQFF	NA	GCCAGCAGCTTGGGCCGGGGGGTCGGCACTGAGCAGTTC	NA	NA	NA	NA	TRBV5-8*01	TRBD2*01	TRBJ2-1*01	CASSLGRGVGTEQFF
300089_P2_C9	CL-3089	GPR	357.5	Late	Clearer	0	431210	1932	60	Low	NA	CASSLTGFTDTQYF	NA	GCCAGCAGCCTTACAGGTTTCACAGATACGCAGTAT	NA	NA	NA	NA	TRBV27*01	TRBD1*01	TRBJ2-3*01	CASSLTGFTDTQYF
300089_P2_C8	CL-3089	GPR	357.5	Late	Clearer	0	727114	2073	60	Low	NA	CASSLGRGVGTEQFF	NA	GCCAGCAGCTTGGGCCGGGGGGTCGGCACTGAGCAGTTC	NA	NA	NA	NA	TRBV5-8*01	TRBD2*01	TRBJ2-1*01	CASSLGRGVGTEQFF
300089_P2_C7	CL-3089	GPR	357.5	Late	Clearer	0	495645	2020	60	Low	CALSATSGTYKYIF	CASSQDLSLTWDTQYF	GCTCTGAGTGCTACCTCAGGAACCTACAAATACATC	GCCAGCAGCCAAGATCTAAGTTTGACTTGGGATACGCAGTAT	0.953867455	0.953867455	TRAV19*01	TRAJ40*01	TRBV4-3*01		TRBJ2-3*01	CALSATSGTYKYIF_CASSQDLSLTWDTQYF
300089_P2_C6	CL-3089	GPR	357.5	Late	Clearer	0	584612	2184	60	Low	CVVAHAGNMLTF	CASSPGGPVEPQHF	GTGGTGGCCCATGCAGGCAACATGCTCACC	GCCAGCAGCCCAGGGGGCCCGGTTGAGCCCCAGCAT	0.322556914	0.322556914	TRAV10*01	TRAJ39*01	TRBV12-3*01	TRBD1*01	TRBJ1-5*01	CVVAHAGNMLTF_CASSPGGPVEPQHF
300089_P2_C5	CL-3089	GPR	357.5	Late	Clearer	0	707906	2211	60	Low	CLVGANTGNQFYF	CASSLAGVPNEQFF	CTCGTGGGTGCTAACACCGGTAACCAGTTCTAT	GCCAGCAGCTTAGCGGGAGTTCCGAATGAGCAGTTC	0.446714658	0.446714658	TRAV4*01	TRAJ49*01	TRBV11-2*01	TRBD2*02	TRBJ2-1*01	CLVGANTGNQFYF_CASSLAGVPNEQFF
300089_P2_C4	CL-3089	GPR	357.5	Late	Clearer	0	1009331	2805	60	Low	NA	CASSSGTGGFNQPQHF	NA	GCCAGCAGTAGTGGGACAGGGGGTTTCAATCAGCCCCAGCAT	NA	NA	NA	NA	TRBV27*01	TRBD1*01	TRBJ1-5*01	CASSSGTGGFNQPQHF
300089_P2_C3	CL-3089	GPR	357.5	Late	Clearer	0	633859	2338	60	Low	CALSEVYTGRRALTF	CASSHDKITDTQYF	GCTCTGAGTGAGGTCTACACGGGCAGGAGAGCACTTACT	GCCAGCAGTCATGACAAGATCACAGATACGCAGTAT	0.397514969	0.397514969	TRAV19*01	TRAJ5*01	TRBV28*01		TRBJ2-3*01	CALSEVYTGRRALTF_CASSHDKITDTQYF
300089_P2_C2	CL-3089	GPR	357.5	Late	Clearer	0	684063	2413	60	Low	NA	CASSPGTGSDQPQHF	NA	GCCAGCAGCCCAGGGACAGGGTCTGATCAGCCCCAGCAT	NA	NA	NA	NA	TRBV9*01	TRBD1*01	TRBJ1-5*01	CASSPGTGSDQPQHF
300089_P2_C11	CL-3089	GPR	357.5	Late	Clearer	0	710003	2594	60	Low	CLVGAQHSGGYNKLIF	CASSFPVTAITGNTEAFF	CTCGTGGGTGCGCAGCATTCTGGTGGCTACAATAAGCTGATT	GCCAGCAGCTTTCCGGTGACGGCGATTACGGGGAACACTGAAGCTTTC	0.139626788	0.139626788	TRAV4*01	TRAJ4*01	TRBV11-2*01		TRBJ1-1*01	CLVGAQHSGGYNKLIF_CASSFPVTAITGNTEAFF
300089_P2_C10	CL-3089	GPR	357.5	Late	Clearer	0	333527	1666	60	Low	CAVRGPMNTGFQKLVF	CASSPPQFTEAFF	GCTGTGAGAGGCCCCATGAACACAGGCTTTCAGAAACTTGTA	GCCAGCAGTCCCCCCCAGTTCACTGAAGCTTTC	0.504565808	0.504565808	TRAV3*01	TRAJ8*01	TRBV27*01		TRBJ1-1*01	CAVRGPMNTGFQKLVF_CASSPPQFTEAFF
300089_P2_B9	CL-3089	GPR	357.5	Late	Clearer	0	623642	2463	60	Low	CAARRETGGSYIPTF	NA	GCTGCCAGGAGGGAAACAGGAGGAAGCTACATACCTACA	NA	0.333149488	0.333149488	TRAV8-4*03	TRAJ6*01	NA	NA	NA	CAARRETGGSYIPTF
300089_P2_B8	CL-3089	GPR	357.5	Late	Clearer	0	704863	2208	60	Low	CAVSDPYSKAAGNKLTF	CASSLGRGVGTEQFF	GCTGTGAGTGACCCTTACTCCAAAGCTGCAGGCAACAAGCTAACT	GCCAGCAGCTTGGGCCGGGGGGTCGGCACTGAGCAGTTC	0.154519009	0.154519009	TRAV8-4*01	TRAJ17*01	TRBV5-8*01	TRBD2*01	TRBJ2-1*01	CAVSDPYSKAAGNKLTF_CASSLGRGVGTEQFF
300089_P2_B7	CL-3089	GPR	357.5	Late	Clearer	0	414220	2206	60	Low	NA	CASSLAGVPNEQFF	NA	GCCAGCAGCTTAGCGGGAGTTCCGAATGAGCAGTTC	NA	NA	NA	NA	TRBV11-2*01	TRBD2*02	TRBJ2-1*01	CASSLAGVPNEQFF
300089_P2_B6	CL-3089	GPR	357.5	Late	Clearer	0	1273679	2618	60	Low	CLVGAQHSGGYNKLIF	CASSFPVTAITGNTEAFF	CTCGTGGGTGCGCAGCATTCTGGTGGCTACAATAAGCTGATT	GCCAGCAGCTTTCCGGTGACGGCGATTACGGGGAACACTGAAGCTTTC	0.212029921	0.212029921	TRAV4*01	TRAJ4*01	TRBV11-2*01		TRBJ1-1*01	CLVGAQHSGGYNKLIF_CASSFPVTAITGNTEAFF
300089_P2_B5	CL-3089	GPR	357.5	Late	Clearer	0	1189618	2388	60	Low	CLVGAQHSGGYNKLIF	CASSFPVTAITGNTEAFF	CTCGTGGGTGCGCAGCATTCTGGTGGCTACAATAAGCTGATT	GCCAGCAGCTTTCCGGTGACGGCGATTACGGGGAACACTGAAGCTTTC	1.037499057	1.037499057	TRAV4*01	TRAJ4*01	TRBV11-2*01		TRBJ1-1*01	CLVGAQHSGGYNKLIF_CASSFPVTAITGNTEAFF
300089_P2_B4	CL-3089	GPR	357.5	Late	Clearer	0	1166624	2411	60	Low	CAAVVRGDKIIF	CASSLTSTRQPQHF	GCTGCCGTCGTAAGAGGGGACAAGATCATC	GCCAGCAGTCTAACTTCCACTAGGCAGCCCCAGCAT	0.440281987	0.440281987	TRAV41*01	TRAJ30*01	TRBV12-3*01	TRBD2*01	TRBJ1-5*01	CAAVVRGDKIIF_CASSLTSTRQPQHF
300089_P2_B3	CL-3089	GPR	357.5	Late	Clearer	0	1039280	2652	60	Low	CAVRVYSSASKIIF	CASSLKGGGNQPQHF	GCTGTGAGAGTGTACAGCAGTGCTTCCAAGATAATC	GCCAGCAGTTTAAAGGGTGGGGGGAATCAGCCCCAGCAT	0.531773609	0.531773609	TRAV3*01	TRAJ3*01	TRBV12-4*01	TRBD2*01	TRBJ1-5*01	CAVRVYSSASKIIF_CASSLKGGGNQPQHF
300089_P2_B2	CL-3089	GPR	357.5	Late	Clearer	0	601569	2181	60	Low	CAVRGPMNTGFQKLVF	CASSPPQFTEAFF	GCTGTGAGAGGCCCCATGAACACAGGCTTTCAGAAACTTGTA	GCCAGCAGTCCCCCCCAGTTCACTGAAGCTTTC	0.112471846	0.112471846	TRAV3*01	TRAJ8*01	TRBV27*01		TRBJ1-1*01	CAVRGPMNTGFQKLVF_CASSPPQFTEAFF
300089_P2_B11	CL-3089	GPR	357.5	Late	Clearer	0	574788	1639	60	Low	CAVRGPMNTGFQKLVF	CASSPPQFTEAFF	GCTGTGAGAGGCCCCATGAACACAGGCTTTCAGAAACTTGTA	GCCAGCAGTCCCCCCCAGTTCACTGAAGCTTTC	0.048734213	0.048734213	TRAV3*01	TRAJ8*01	TRBV27*01		TRBJ1-1*01	CAVRGPMNTGFQKLVF_CASSPPQFTEAFF
300089_P2_B10	CL-3089	GPR	357.5	Late	Clearer	0	565324	2053	60	Low	NA	CASSYLGQGSFNEQFF	NA	GCCAGCAGTTATTTGGGACAGGGATCGTTCAATGAGCAGTTC	NA	NA	NA	NA	TRBV6-2*01	TRBD1*01	TRBJ2-1*01	CASSYLGQGSFNEQFF
300089_P2_B1	CL-3089	GPR	357.5	Late	Clearer	0	1005678	2541	60	Low	CADFGNEKLTF	CSAREWAWEETQYF	GCTGACTTTGGAAATGAGAAATTAACC	AGTGCTAGAGAATGGGCTTGGGAAGAGACCCAGTAC	0.337898208	0.337898208	TRAV38-2/DV8*01	TRAJ48*01	TRBV20-1*01		TRBJ2-5*01	CADFGNEKLTF_CSAREWAWEETQYF
300089_P2_A9	CL-3089	GPR	357.5	Late	Clearer	0	621999	2023	60	Low	NA	CASSQGLAGLYNEQFF	NA	GCCAGCAGCCAGGGACTAGCGGGACTATACAATGAGCAGTTC	NA	NA	NA	NA	TRBV3-1*01	TRBD2*02	TRBJ2-1*01	CASSQGLAGLYNEQFF
300089_P2_A8	CL-3089	GPR	357.5	Late	Clearer	0	1049690	2066	60	Low	CAYTSGTYKYIF	CASSLSDSVVGTDTQYF	GCTTACACCTCAGGAACCTACAAATACATC	GCCAGCAGTTTATCGGACAGTGTAGTGGGCACAGATACGCAGTAT	0.312752839	0.312752839	TRAV38-1*03	TRAJ40*01	TRBV27*01	TRBD1*01	TRBJ2-3*01	CAYTSGTYKYIF_CASSLSDSVVGTDTQYF
300089_P2_A7	CL-3089	GPR	357.5	Late	Clearer	0	405137	2138	60	Low	CAVRGPMNTGFQKLVF	CASSPPQFTEAFF	GCTGTGAGAGGCCCCATGAACACAGGCTTTCAGAAACTTGTA	GCCAGCAGTCCCCCCCAGTTCACTGAAGCTTTC	0.465859298	0.465859298	TRAV3*01	TRAJ8*01	TRBV27*01		TRBJ1-1*01	CAVRGPMNTGFQKLVF_CASSPPQFTEAFF
300089_P2_A5	CL-3089	GPR	357.5	Late	Clearer	0	848113	2404	60	Low	NA	CASSKFRDSSYEQYF	NA	GCCAGCAGCAAATTCCGGGACAGCTCCTACGAGCAGTAC	NA	NA	NA	NA	TRBV28*01	TRBD1*01	TRBJ2-7*01	CASSKFRDSSYEQYF
300089_P2_A4	CL-3089	GPR	357.5	Late	Clearer	0	1005380	2510	60	Low	CAVRAYGQNFVF	CASSQTPPGQGTDTQYF	GCTGTGAGGGCCTATGGTCAGAATTTTGTC	GCCAGCAGCCAGACCCCACCGGGACAGGGGACAGATACGCAGTAT	0.631200663	0.631200663	TRAV3*01	TRAJ26*01	TRBV4-3*01	TRBD1*01	TRBJ2-3*01	CAVRAYGQNFVF_CASSQTPPGQGTDTQYF
300089_P2_A3	CL-3089	GPR	357.5	Late	Clearer	0	1260042	2654	60	Low	NA	CASSVDRAGPDTDTQYF	NA	GCCAGCAGCGTAGATAGAGCGGGTCCAGACACAGATACGCAGTAT	NA	NA	NA	NA	TRBV9*01	TRBD2*01	TRBJ2-3*01	CASSVDRAGPDTDTQYF
300089_P2_A2	CL-3089	GPR	357.5	Late	Clearer	0	632395	2076	60	Low	CLVGAQHSGGYNKLIF	NA	CTCGTGGGTGCGCAGCATTCTGGTGGCTACAATAAGCTGATT	NA	0.121128056	0.121128056	TRAV4*01	TRAJ4*01	NA	NA	NA	CLVGAQHSGGYNKLIF
300089_P2_A11	CL-3089	GPR	357.5	Late	Clearer	0	569647	2042	60	Low	NA	CASSLAGVPNEQFF	NA	GCCAGCAGCTTAGCGGGAGTTCCCAATGAGCAGTTC	NA	NA	NA	NA	TRBV11-2*01	TRBD2*02	TRBJ2-1*01	CASSLAGVPNEQFF
300089_P2_A10	CL-3089	GPR	357.5	Late	Clearer	0	713448	1818	60	Low	NA	CASSLTSTRQPQHF	NA	GCCAGCAGTCTAACTTCCACTAGGCAGCCCCAGCAT	NA	NA	NA	NA	TRBV12-3*01	TRBD2*01	TRBJ1-5*01	CASSLTSTRQPQHF
300089_P2_A1	CL-3089	GPR	357.5	Late	Clearer	0	942038	2546	60	Low	NA	CASSLGRGVGTEQFF	NA	GCCAGCAGCTTGGGCCGGGGGGTCGGCACTGAGCAGTTC	NA	NA	NA	NA	TRBV5-8*01	TRBD2*01	TRBJ2-1*01	CASSLGRGVGTEQFF
300089_P1_H9	CL-3089	GPR	180	Late	Clearer	70737	908049	2548	90	Low	CAVRAYGQNFVF	CASSQTPPGQGTDTQYF	GCTGTGAGGGCCTATGGTCAGAATTTTGTC	GCCAGCAGCCAGACCCCACCGGGACAGGGGACAGATACGCAGTAT	0.515845283	0.515845283	TRAV3*01	TRAJ26*01	TRBV4-3*01	TRBD1*01	TRBJ2-3*01	CAVRAYGQNFVF_CASSQTPPGQGTDTQYF
300089_P1_H8	CL-3089	GPR	180	Late	Clearer	70737	936577	2449	90	Low	CAASIRTGGSYIPTF	CASSKFRDSSYEQYF	GCAGCAAGTATAAGGACAGGAGGAAGCTACATACCTACA	GCCAGCAGCAAATTCCGGGACAGCTCCTACGAGCAGTAC	1.42099547	1.42099547	TRAV13-1*02	TRAJ6*01	TRBV28*01	TRBD1*01	TRBJ2-7*01	CAASIRTGGSYIPTF_CASSKFRDSSYEQYF
300089_P1_H7	CL-3089	GPR	180	Late	Clearer	70737	694763	2355	90	Low	CLVGANTGNQFYF	CASSLAGVPNEQFF	CTCGTGGGTGCTAACACCGGTAACCAGTTCTAT	GCCAGCAGCTTAGCGGGAGTTCCGAATGAGCAGTTC	1.941533228	1.941533228	TRAV4*01	TRAJ49*01	TRBV11-2*01	TRBD2*02	TRBJ2-1*01	CLVGANTGNQFYF_CASSLAGVPNEQFF
300089_P1_H6	CL-3089	GPR	180	Late	Clearer	70737	588992	2203	90	Low	CAAVVRGDKIIF	CASSLTSTRQPQHF	GCTGCCGTCGTAAGAGGGGACAAGATCATC	GCCAGCAGTCTAACTTCCACTAGGCAGCCCCAGCAT	0.546443787	0.546443787	TRAV41*01	TRAJ30*01	TRBV12-3*01	TRBD2*01	TRBJ1-5*01	CAAVVRGDKIIF_CASSLTSTRQPQHF
300089_P1_H5	CL-3089	GPR	180	Late	Clearer	70737	749814	2280	90	Low	NA	CASSQGLAGLYNEQFF	NA	GCCAGCAGCCAGGGACTAGCGGGACTATACAATGAGCAGTTC	NA	NA	NA	NA	TRBV3-1*01	TRBD2*02	TRBJ2-1*01	CASSQGLAGLYNEQFF
300089_P1_H4	CL-3089	GPR	180	Late	Clearer	70737	855828	2463	90	Low	CAAVVRGDKIIF	CASSLTSTRQPQHF	GCTGCCGTCGTAAGAGGGGACAAGATCATC	GCCAGCAGTCTAACTTCCACTAGGCAGCCCCAGCAT	0.861463177	0.861463177	TRAV41*01	TRAJ30*01	TRBV12-3*01	TRBD2*01	TRBJ1-5*01	CAAVVRGDKIIF_CASSLTSTRQPQHF
300089_P1_H3	CL-3089	GPR	180	Late	Clearer	70737	952822	1931	90	Low	CATDVSYNTDKLIF	CASSPTSGGYNEQFF	GCTACGGACGTATCTTATAACACCGACAAGCTCATC	GCCAGCAGCCCGACTAGCGGGGGATACAATGAGCAGTTC	3.381152955	3.381152955	TRAV17*01	TRAJ34*01	TRBV27*01	TRBD2*01	TRBJ2-1*01	CATDVSYNTDKLIF_CASSPTSGGYNEQFF
300089_P1_H2	CL-3089	GPR	180	Late	Clearer	70737	1023770	2630	90	Low	CAVSDPYSKAAGNKLTF	CASSLGRGVGTEQFF	GCTGTGAGTGACCCTTACTCCAAAGCTGCAGGCAACAAGCTAACT	GCCAGCAGCTTGGGCCGGGGGGTCGGCACTGAGCAGTTC	0.620026712	0.620026712	TRAV8-4*01	TRAJ17*01	TRBV5-8*01	TRBD2*01	TRBJ2-1*01	CAVSDPYSKAAGNKLTF_CASSLGRGVGTEQFF
300089_P1_H10	CL-3089	GPR	180	Late	Clearer	70737	931251	2441	90	Low	CAVRGPMNTGFQKLVF	CASSPPQFTEAFF	GCTGTGAGAGGCCCCATGAACACAGGCTTTCAGAAACTTGTA	GCCAGCAGTCCCCCCCAGTTCACTGAAGCTTTC	1.134311996	1.134311996	TRAV3*01	TRAJ8*01	TRBV27*01		TRBJ1-1*01	CAVRGPMNTGFQKLVF_CASSPPQFTEAFF
300089_P1_H1	CL-3089	GPR	180	Late	Clearer	70737	1188570	2674	90	Low	CAVRGPMNTGFQKLVF	CASSPPQFTEAFF	GCTGTGAGAGGCCCCATGAACACAGGCTTTCAGAAACTTGTA	GCCAGCAGTCCCCCCCAGTTCACTGAAGCTTTC	48.28851758	48.28851758	TRAV3*01	TRAJ8*01	TRBV27*01		TRBJ1-1*01	CAVRGPMNTGFQKLVF_CASSPPQFTEAFF
300089_P1_G9	CL-3089	GPR	180	Late	Clearer	70737	1050170	2246	90	Low	CAVTGGFKTIF	CASSLYNEQFF	GCCGTGACCGGAGGCTTCAAAACTATC	GCCAGCAGCTTGTACAATGAGCAGTTC	0.750181045	0.750181045	TRAV8-1*01	TRAJ9*01	TRBV11-2*01		TRBJ2-1*01	CAVTGGFKTIF_CASSLYNEQFF
300089_P1_G8	CL-3089	GPR	180	Late	Clearer	70737	925852	2570	90	Low	CAAVVRGDKIIF	CASSLTSTRQPQHF	GCTGCCGTCGTAAGAGGGGACAAGATCATC	GCCAGCAGTCTAACTTCCACTAGGCAGCCCCAGCAT	1.692664139	1.692664139	TRAV41*01	TRAJ30*01	TRBV12-3*01	TRBD2*01	TRBJ1-5*01	CAAVVRGDKIIF_CASSLTSTRQPQHF
300089_P1_G7	CL-3089	GPR	180	Late	Clearer	70737	588695	2213	90	Low	CAVRGPMNTGFQKLVF	CASSPPQFTEAFF	GCTGTGAGAGGCCCCATGAACACAGGCTTTCAGAAACTTGTA	GCCAGCAGTCCCCCCCAGTTCACTGAAGCTTTC	1.352133997	1.352133997	TRAV3*01	TRAJ8*01	TRBV27*01		TRBJ1-1*01	CAVRGPMNTGFQKLVF_CASSPPQFTEAFF
300089_P1_G5	CL-3089	GPR	180	Late	Clearer	70737	702386	2380	90	Low	CAVRAYGQNFVF	CASSQTPPGQGTDTQYF	GCTGTGAGGGCCTATGGTCAGAATTTTGTC	GCCAGCAGCCAGACCCCACCGGGACAGGGGACAGATACGCAGTAT	1.376720833	1.376720833	TRAV3*01	TRAJ26*01	TRBV4-3*01	TRBD1*01	TRBJ2-3*01	CAVRAYGQNFVF_CASSQTPPGQGTDTQYF
300089_P1_G4	CL-3089	GPR	180	Late	Clearer	70737	583006	2378	90	Low	CAVRGPMNTGFQKLVF	CASSPPQFTEAFF	GCTGTGAGAGGCCCCATGAACACAGGCTTTCAGAAACTTGTA	GCCAGCAGTCCCCCCCAGTTCACTGAAGCTTTC	1.156711803	1.156711803	TRAV3*01	TRAJ8*01	TRBV27*01		TRBJ1-1*01	CAVRGPMNTGFQKLVF_CASSPPQFTEAFF
300089_P1_G3	CL-3089	GPR	180	Late	Clearer	70737	746363	1905	90	Low	CAVTLSGGYNKLIF	CASRGQGPVRDTQYF	GCTGTGACCCTTTCTGGTGGCTACAATAAGCTGATT	GCCAGCAGAGGACAGGGTCCAGTAAGAGATACGCAGTAT	0.120798558	0.120798558	TRAV8-6*02	TRAJ4*01	TRBV6-1*01	TRBD1*01	TRBJ2-3*01	CAVTLSGGYNKLIF_CASRGQGPVRDTQYF
300089_P1_G2	CL-3089	GPR	180	Late	Clearer	70737	834762	2597	90	Low	CAMSAGGTSYGKLTF	CASSEYKQGVTYEQYF	GCAATGAGCGCTGGTGGTACTAGCTATGGAAAGCTGACA	GCCAGCAGTGAATACAAACAGGGGGTTACCTACGAGCAGTAC	0.382456066	0.382456066	TRAV12-3*01	TRAJ52*01	TRBV25-1*01	TRBD1*01	TRBJ2-7*01	CAMSAGGTSYGKLTF_CASSEYKQGVTYEQYF
300089_P1_G10	CL-3089	GPR	180	Late	Clearer	70737	975821	2766	90	Low	CIVRGFNDYKLSF	CASSLPHNTEAFF	ATCGTCAGAGGCTTTAACGACTACAAGCTCAGC	GCCAGCAGCTTACCCCATAACACTGAAGCTTTC	0.222957828	0.222957828	TRAV26-1*01	TRAJ20*01	TRBV7-9*03		TRBJ1-1*01	CIVRGFNDYKLSF_CASSLPHNTEAFF
300089_P1_G1	CL-3089	GPR	180	Late	Clearer	70737	1137015	2879	90	Low	CAMSSGGTSYGKLTF	CASSEFGQGVTYEQYF	GCAATGAGCTCTGGTGGTACTAGCTATGGAAAGCTGACA	GCCAGCAGTGAATTCGGACAGGGGGTTACCTACGAGCAGTAC	0.354541781	0.354541781	TRAV12-3*01	TRAJ52*01	TRBV25-1*01	TRBD1*01	TRBJ2-7*01	CAMSSGGTSYGKLTF_CASSEFGQGVTYEQYF
300089_P1_F9	CL-3089	GPR	180	Late	Clearer	70737	1019720	2356	90	Low	CAMSAGGTSYGKLTF	CASSEYKQGVTYEQYF	GCAATGAGCGCTGGTGGTACTAGCTATGGAAAGCTGACA	GCCAGCAGTGAATACAAACAGGGGGTTACCTACGAGCAGTAC	0.99965815	0.99965815	TRAV12-3*01	TRAJ52*01	TRBV25-1*01	TRBD1*01	TRBJ2-7*01	CAMSAGGTSYGKLTF_CASSEYKQGVTYEQYF
300089_P1_F8	CL-3089	GPR	180	Late	Clearer	70737	1237319	3156	90	Low	CAASIRTGGSYIPTF	CASSKFRDSSYEQYF	GCAGCAAGTATAAGGACAGGAGGAAGCTACATACCTACA	GCCAGCAGCAAATTCCGGGACAGCTCCTACGAGCAGTAC	2.242069687	2.242069687	TRAV13-1*02	TRAJ6*01	TRBV28*01	TRBD1*01	TRBJ2-7*01	CAASIRTGGSYIPTF_CASSKFRDSSYEQYF
300089_P1_F7	CL-3089	GPR	180	Late	Clearer	70737	785982	2235	90	Low	NA	CASSPVAGVRDEQFF	NA	GCCAGCAGTCCAGTGGCGGGAGTGCGCGATGAGCAGTTC	NA	NA	NA	NA	TRBV12-3*01	TRBD2*02	TRBJ2-1*01	CASSPVAGVRDEQFF
300089_P1_F6	CL-3089	GPR	180	Late	Clearer	70737	714731	2461	90	Low	CAVSSRDDKLIF	CASSSPGEYEKLFF	GCTGTGAGTAGTCGGGACGACAAGCTCATC	GCCAGCAGCTCCCCCGGGGAGTACGAAAAACTGTTT	1.930302904	1.930302904	TRAV8-4*01	TRAJ34*01	TRBV7-9*03	TRBD2*01	TRBJ1-4*01	CAVSSRDDKLIF_CASSSPGEYEKLFF
300089_P1_F5	CL-3089	GPR	180	Late	Clearer	70737	909514	2942	90	Low	CIVRVAVKTSYDKVIF	CASISLISTKGRKDTQYF	ATCGTCAGAGTCGCGGTGAAAACCTCCTACGACAAGGTGATA	GCCAGCATATCCCTCATATCTACGAAGGGGCGGAAAGATACGCAGTAT	0.686130134	0.686130134	TRAV26-1*01	TRAJ50*01	TRBV7-9*03	TRBD1*01	TRBJ2-3*01	CIVRVAVKTSYDKVIF_CASISLISTKGRKDTQYF
300089_P1_F4	CL-3089	GPR	180	Late	Clearer	70737	813465	1757	90	Low	CAVRGPMNTGFQKLVF	CASSPPQFTEAFF	GCTGTGAGAGGCCCCATGAACACAGGCTTTCAGAAACTTGTA	GCCAGCAGTCCCCCCCAGTTCACTGAAGCTTTC	2.108880199	2.108880199	TRAV3*01	TRAJ8*01	TRBV27*01		TRBJ1-1*01	CAVRGPMNTGFQKLVF_CASSPPQFTEAFF
300089_P1_F2	CL-3089	GPR	180	Late	Clearer	70737	1179939	2841	90	Low	CAMSSGGTSYGKLTF	CASSEFGQGVTYEQYF	GCAATGAGCTCTGGTGGTACTAGCTATGGAAAGCTGACA	GCCAGCAGTGAATTCGGACAGGGGGTTACCTACGAGCAGTAC	0.926332312	0.926332312	TRAV12-3*01	TRAJ52*01	TRBV25-1*01	TRBD1*01	TRBJ2-7*01	CAMSSGGTSYGKLTF_CASSEFGQGVTYEQYF
300089_P1_F1	CL-3089	GPR	180	Late	Clearer	70737	1149495	2657	90	Low	CIVRGFNDYKLSF	CASSLPHNTEAFF	ATCGTCAGAGGCTTTAACGACTACAAGCTCAGC	GCCAGCAGCTTACCCCATAACACTGAAGCTTTC	0.462677519	0.462677519	TRAV26-1*02	TRAJ20*01	TRBV7-9*03		TRBJ1-1*01	CIVRGFNDYKLSF_CASSLPHNTEAFF
300089_P1_E9	CL-3089	GPR	180	Late	Clearer	70737	947073	2487	90	Low	CAMSAGGTSYGKLTF	CASSEYKQGVTYEQYF	GCAATGAGCGCTGGTGGTACTAGCTATGGAAAGCTGACA	GCCAGCAGTGAATACAAACAGGGGGTTACCTACGAGCAGTAC	0.647869098	0.647869098	TRAV12-3*01	TRAJ52*01	TRBV25-1*01	TRBD1*01	TRBJ2-7*01	CAMSAGGTSYGKLTF_CASSEYKQGVTYEQYF
300089_P1_E8	CL-3089	GPR	180	Late	Clearer	70737	800438	2677	90	Low	CAGFPPGKLIF	CASSPVAGVRDEQFF	GCAGGGTTCCCCCCAGGCAAACTAATC	GCCAGCAGTCCAGTGGCGGGAGTGCGCGATGAGCAGTTC	0.265178664	0.265178664	TRAV25*01	TRAJ37*01	TRBV12-3*01	TRBD2*02	TRBJ2-1*01	CAGFPPGKLIF_CASSPVAGVRDEQFF
300089_P1_E6	CL-3089	GPR	180	Late	Clearer	70737	722228	2181	90	Low	CAAVVRGDKIIF	CASSLTSTRQPQHF	GCTGCCGTCGTAAGAGGGGACAAGATCATC	GCCAGCAGTCTAACTTCCACTAGGCAGCCCCAGCAT	2.143376767	2.143376767	TRAV41*01	TRAJ30*01	TRBV12-3*01	TRBD2*01	TRBJ1-5*01	CAAVVRGDKIIF_CASSLTSTRQPQHF
300089_P1_E4	CL-3089	GPR	180	Late	Clearer	70737	768459	2021	90	Low	CAMSAGGTSYGKLTF	CASSEYKQGVTYEQYF	GCAATGAGCGCTGGTGGTACTAGCTATGGAAAGCTGACA	GCCAGCAGTGAATACAAACAGGGGGTTACCTACGAGCAGTAC	1.343703752	1.343703752	TRAV12-3*01	TRAJ52*01	TRBV25-1*01	TRBD1*01	TRBJ2-7*01	CAMSAGGTSYGKLTF_CASSEYKQGVTYEQYF
300089_P1_E3	CL-3089	GPR	180	Late	Clearer	70737	864843	2448	90	Low	CLVGANTGNQFYF	CASSLAGVPNEQFF	CTCGTGGGTGCTAACACCGGTAACCAGTTCTAT	GCCAGCAGCTTAGCGGGAGTTCCGAATGAGCAGTTC	0.699936403	0.699936403	TRAV4*01	TRAJ49*01	TRBV11-2*01	TRBD2*02	TRBJ2-1*01	CLVGANTGNQFYF_CASSLAGVPNEQFF
300089_P1_E2	CL-3089	GPR	180	Late	Clearer	70737	832092	2673	90	Low	CAAVVRGDKIIF	CASSLTSTRQPQHF	GCTGCCGTCGTAAGAGGGGACAAGATCATC	GCCAGCAGTCTAACTTCCACTAGGCAGCCCCAGCAT	1.106806201	1.106806201	TRAV41*01	TRAJ30*01	TRBV12-3*01	TRBD2*01	TRBJ1-5*01	CAAVVRGDKIIF_CASSLTSTRQPQHF
300089_P1_E10	CL-3089	GPR	180	Late	Clearer	70737	920255	2487	90	Low	CAMTPGGTSYGKLTF	CSARFLRQGSTYEQYF	GCAATGACCCCCGGTGGTACTAGCTATGGAAAGCTGACA	AGTGCTAGGTTCCTCCGACAGGGGTCAACCTACGAGCAGTAC	1.375045816	1.375045816	TRAV12-3*01	TRAJ52*01	TRBV20-1*01	TRBD1*01	TRBJ2-7*01	CAMTPGGTSYGKLTF_CSARFLRQGSTYEQYF
300089_P1_D9	CL-3089	GPR	180	Late	Clearer	70737	811706	3005	90	Low	CAVNADYGGATNKLIF	CASSPPQFTEAFF	GCCGTGAACGCGGATTATGGTGGTGCTACAAACAAGCTCATC	GCCAGCAGTCCCCCCCAGTTCACTGAAGCTTTC	1.254012389	1.254012389	TRAV12-2*01	TRAJ32*01	TRBV27*01		TRBJ1-1*01	CAVNADYGGATNKLIF_CASSPPQFTEAFF
300089_P1_D8	CL-3089	GPR	180	Late	Clearer	70737	812469	2583	90	Low	CAMSAGGTSYGKLTF	CASSEYKQGVTYEQYF	GCAATGAGCGCTGGTGGTACTAGCTATGGAAAGCTGACA	GCCAGCAGTGAATACAAACAGGGGGTTACCTACGAGCAGTAC	0.383673048	0.383673048	TRAV12-3*01	TRAJ52*01	TRBV25-1*01	TRBD1*01	TRBJ2-7*01	CAMSAGGTSYGKLTF_CASSEYKQGVTYEQYF
300089_P1_D5	CL-3089	GPR	180	Late	Clearer	70737	474577	2402	90	Low	CAVSDPYSKAAGNKLTF	CASSLGRGVGTEQFF	GCTGTGAGTGACCCTTACTCCAAAGCTGCAGGCAACAAGCTAACT	GCCAGCAGCTTGGGCCGGGGGGTCGGCACTGAGCAGTTC	1.434878561	1.434878561	TRAV8-4*01	TRAJ17*01	TRBV5-8*01	TRBD2*01	TRBJ2-1*01	CAVSDPYSKAAGNKLTF_CASSLGRGVGTEQFF
300089_P1_D3	CL-3089	GPR	180	Late	Clearer	70737	647378	3676	90	Low	CATAGYNTDKLIF	CASSVDRAGPDTDTQYF	GCTACGGCCGGTTATAACACCGACAAGCTCATC	GCCAGCAGCGTAGATAGAGCGGGTCCAGACACAGATACGCAGTAT	0.286047871	0.286047871	TRAV17*01	TRAJ34*01	TRBV9*01	TRBD2*01	TRBJ2-3*01	CATAGYNTDKLIF_CASSVDRAGPDTDTQYF
300089_P1_D2	CL-3089	GPR	180	Late	Clearer	70737	1140157	3078	90	Low	CAVRDIIRAGSYQLTF	CASSLPHGVGELFF	GCTGTGAGAGACATAATCAGGGCTGGGAGTTACCAACTCACT	GCCAGCAGTCTCCCCCACGGGGTGGGGGAGCTGTTT	0.427171241	0.427171241	TRAV3*01	TRAJ28*01	TRBV27*01	TRBD2*01	TRBJ2-2*01	CAVRDIIRAGSYQLTF_CASSLPHGVGELFF
300089_P1_D11	CL-3089	GPR	180	Late	Clearer	70737	815013	2868	90	Low	CAAVVRGDKIIF	CASSLTSTRQPQHF	GCTGCCGTCGTAAGAGGGGACAAGATCATC	GCCAGCAGTCTAACTTCCACTAGGCAGCCCCAGCAT	0.985715141	0.985715141	TRAV41*01	TRAJ30*01	TRBV12-3*01	TRBD2*01	TRBJ1-5*01	CAAVVRGDKIIF_CASSLTSTRQPQHF
300089_P1_D10	CL-3089	GPR	180	Late	Clearer	70737	529064	2625	90	Low	CAVRAYGQNFVF	CASSQTPPGQGTDTQYF	GCTGTGAGGGCCTATGGTCAGAATTTTGTC	GCCAGCAGCCAGACCCCACCGGGACAGGGGACAGATACGCAGTAT	0.533926131	0.533926131	TRAV3*01	TRAJ26*01	TRBV4-3*01	TRBD1*01	TRBJ2-3*01	CAVRAYGQNFVF_CASSQTPPGQGTDTQYF
300089_P1_C9	CL-3089	GPR	180	Late	Clearer	70737	822810	2878	90	Low	CAGWPLYGQNFVF	CASSSGTGGFNQPQHF	GCAGGCTGGCCCCTATATGGTCAGAATTTTGTC	GCCAGCAGTAGTGGGACAGGGGGTTTCAATCAGCCCCAGCAT	0.465299969	0.465299969	TRAV25*01	TRAJ26*01	TRBV27*01	TRBD1*01	TRBJ1-5*01	CAGWPLYGQNFVF_CASSSGTGGFNQPQHF
300089_P1_C8	CL-3089	GPR	180	Late	Clearer	70737	824625	2742	90	Low	CAAVVRGDKIIF	CASSLTSTRQPQHF	GCTGCCGTCGTAAGAGGGGACAAGATCATC	GCCAGCAGTCTAACTTCCACTAGGCAGCCCCAGCAT	2.201253467	2.201253467	TRAV41*01	TRAJ30*01	TRBV12-3*01	TRBD2*01	TRBJ1-5*01	CAAVVRGDKIIF_CASSLTSTRQPQHF
300089_P1_C6	CL-3089	GPR	180	Late	Clearer	70737	866037	2741	90	Low	CVVSGGGGFKTIF	CASILASYTDTQYF	GTGGTGAGCGGCGGTGGAGGCTTCAAAACTATC	GCCAGCATCTTAGCGTCTTACACAGATACGCAGTAT	1.973066728	1.973066728	TRAV10*01	TRAJ9*01	TRBV12-3*01		TRBJ2-3*01	CVVSGGGGFKTIF_CASILASYTDTQYF
300089_P1_C5	CL-3089	GPR	180	Late	Clearer	70737	403969	2289	90	Low	CATASYNTDKLIF	CASSVAPTGDTDTQYF	GCTACGGCCAGTTATAACACCGACAAGCTCATC	GCCAGCAGCGTAGCTCCAACGGGGGACACAGATACGCAGTAT	0.194315163	0.194315163	TRAV17*01	TRAJ34*01	TRBV9*01	TRBD2*01	TRBJ2-3*01	CATASYNTDKLIF_CASSVAPTGDTDTQYF
300089_P1_C4	CL-3089	GPR	180	Late	Clearer	70737	948692	2299	90	Low	CLVGAQHSGGYNKLIF	CASSFPVTAITGNTEAFF	CTCGTGGGTGCGCAGCATTCTGGTGGCTACAATAAGCTGATT	GCCAGCAGCTTTCCGGTGACGGCGATTACGGGGAACACTGAAGCTTTC	2.244349781	2.244349781	TRAV4*01	TRAJ4*01	TRBV11-2*01		TRBJ1-1*01	CLVGAQHSGGYNKLIF_CASSFPVTAITGNTEAFF
300089_P1_C3	CL-3089	GPR	180	Late	Clearer	70737	1034020	2960	90	Low	CLVGANTGNQFYF	CASRSHPRGGSPLHF	CTCGTGGGTGCTAACACCGGTAACCAGTTCTAT	GCCAGTAGGTCTCACCCGAGGGGGGGTTCACCCCTCCAC	1.180491803	1.180491803	TRAV4*01	TRAJ49*01	TRBV19*01	TRBD2*01	TRBJ1-6*02	CLVGANTGNQFYF_CASRSHPRGGSPLHF
300089_P1_C2	CL-3089	GPR	180	Late	Clearer	70737	970911	2476	90	Low	CLVGAPIYNQGGKLIF	CASSIQGSHYGYTF	CTCGTGGGTGCCCCGATTTATAACCAGGGAGGAAAGCTTATC	GCCAGTAGTATCCAGGGGTCGCACTATGGCTACACC	3.038069622	3.038069622	TRAV4*01	TRAJ23*01	TRBV19*01	TRBD1*01	TRBJ1-2*01	CLVGAPIYNQGGKLIF_CASSIQGSHYGYTF
300089_P1_C11	CL-3089	GPR	180	Late	Clearer	70737	1118422	3175	90	Low	CAVSDPYSKAAGNKLTF	CASRGTHYGYTF	GCTGTGAGTGACCCTTACTCCAAAGCTGCAGGCAACAAGCTAACT	GCCAGCAGAGGGACACACTATGGCTACACC	2.079742655	2.079742655	TRAV8-4*01	TRAJ17*01	TRBV11-1*01	TRBD1*01	TRBJ1-2*01	CAVSDPYSKAAGNKLTF_CASRGTHYGYTF
300089_P1_B9	CL-3089	GPR	180	Late	Clearer	70737	999134	2476	90	Low	CAVRGPMNTGFQKLVF	CASSPPQFTEAFF	GCTGTGAGAGGCCCCATGAACACAGGCTTTCAGAAACTTGTA	GCCAGCAGTCCCCCCCAGTTCACTGAAGCTTTC	0.986474534	0.986474534	TRAV3*01	TRAJ8*01	TRBV27*01		TRBJ1-1*01	CAVRGPMNTGFQKLVF_CASSPPQFTEAFF
300089_P1_B8	CL-3089	GPR	180	Late	Clearer	70737	1021214	2605	90	Low	NA	CASSPVAGVRDEQFF	NA	GCCAGCAGTCCAGTGGCGGGAGTGCGCGATGAGCAGTTC	NA	NA	NA	NA	TRBV12-3*01	TRBD2*02	TRBJ2-1*01	CASSPVAGVRDEQFF
300089_P1_B7	CL-3089	GPR	180	Late	Clearer	70737	792354	2290	90	Low	CAASIRTGGSYIPTF	CASSKFRDSSYEQYF	GCAGCAAGTATAAGGACAGGAGGAAGCTACATACCTACA	GCCAGCAGCAAATTCCGGGACAGCTCCTACGAGCAGTAC	2.623388085	2.623388085	TRAV13-1*02	TRAJ6*01	TRBV28*01	TRBD1*01	TRBJ2-7*01	CAASIRTGGSYIPTF_CASSKFRDSSYEQYF
300089_P1_B5	CL-3089	GPR	180	Late	Clearer	70737	610676	2154	90	Low	CAVRAYGQNFVF	CASSQTPPGQGTDTQYF	GCTGTGAGGGCCTATGGTCAGAATTTTGTC	GCCAGCAGCCAGACCCCACCGGGACAGGGGACAGATACGCAGTAT	1.066001762	1.066001762	TRAV3*01	TRAJ26*01	TRBV4-3*01	TRBD1*01	TRBJ2-3*01	CAVRAYGQNFVF_CASSQTPPGQGTDTQYF
300089_P1_B3	CL-3089	GPR	180	Late	Clearer	70737	915386	2592	90	Low	CAAVVRGDKIIF	CASSLTSTRQPQHF	GCTGCCGTCGTAAGAGGGGACAAGATCATC	GCCAGCAGTCTAACTTCCACTAGGCAGCCCCAGCAT	1.324572611	1.324572611	TRAV41*01	TRAJ30*01	TRBV12-3*01	TRBD2*01	TRBJ1-5*01	CAAVVRGDKIIF_CASSLTSTRQPQHF
300089_P1_B2	CL-3089	GPR	180	Late	Clearer	70737	1093880	2972	90	Low	CAVLSSGGSYIPTF	CASSKFRDSSYEQYF	GCCGTTCTATCATCAGGAGGAAGCTACATACCTACA	GCCAGCAGCAAATTCCGGGACAGCTCCTACGAGCAGTAC	0.845767018	0.845767018	TRAV1-2*01	TRAJ6*01	TRBV28*01	TRBD1*01	TRBJ2-7*01	CAVLSSGGSYIPTF_CASSKFRDSSYEQYF
300089_P1_B11	CL-3089	GPR	180	Late	Clearer	70737	972659	3157	90	Low	CAVRVYSSASKIIF	CASSLKGGGNQPQHF	GCTGTGAGAGTGTACAGCAGTGCTTCCAAGATAATC	GCCAGCAGTTTAAAGGGTGGGGGGAATCAGCCCCAGCAT	1.514304024	1.514304024	TRAV3*01	TRAJ3*01	TRBV12-4*01	TRBD2*01	TRBJ1-5*01	CAVRVYSSASKIIF_CASSLKGGGNQPQHF
300089_P1_A9	CL-3089	GPR	180	Late	Clearer	70737	752971	2368	90	Low	CAARRETGGSYIPTF	CASSVARDRASTDTQYF	GCTGCCAGGAGGGAAACAGGAGGAAGCTACATACCTACA	GCCAGCAGCGTGGCACGGGACAGGGCTAGCACAGATACGCAGTAT	1.747909363	1.747909363	TRAV8-4*03	TRAJ6*01	TRBV9*01	TRBD1*01	TRBJ2-3*01	CAARRETGGSYIPTF_CASSVARDRASTDTQYF
300089_P1_A8	CL-3089	GPR	180	Late	Clearer	70737	947914	2560	90	Low	CAMSAGGTSYGKLTF	CASSEYKQGVTYEQYF	GCAATGAGCGCTGGTGGTACTAGCTATGGAAAGCTGACA	GCCAGCAGTGAATACAAACAGGGGGTTACCTACGAGCAGTAC	0.756674319	0.756674319	TRAV12-3*01	TRAJ52*01	TRBV25-1*01	TRBD1*01	TRBJ2-7*01	CAMSAGGTSYGKLTF_CASSEYKQGVTYEQYF
300089_P1_A7	CL-3089	GPR	180	Late	Clearer	70737	1036692	2888	90	Low	CIVRGFNDYKLSF	CASSLPHNTEAFF	ATCGTCAGAGGCTTTAACGACTACAAGCTCAGC	GCCAGCAGCTTACCCCATAACACTGAAGCTTTC	1.312337189	1.312337189	TRAV26-1*02	TRAJ20*01	TRBV7-9*03		TRBJ1-1*01	CIVRGFNDYKLSF_CASSLPHNTEAFF
300089_P1_A6	CL-3089	GPR	180	Late	Clearer	70737	1070009	2611	90	Low	CAARRETGGSYIPTF	CASSVARDRASTDTQYF	GCTGCCAGGAGGGAAACAGGAGGAAGCTACATACCTACA	GCCAGCAGCGTGGCACGGGACAGGGCTAGCACAGATACGCAGTAT	3.386344748	3.386344748	TRAV8-4*03	TRAJ6*01	TRBV9*01	TRBD1*01	TRBJ2-3*01	CAARRETGGSYIPTF_CASSVARDRASTDTQYF
300089_P1_A4	CL-3089	GPR	180	Late	Clearer	70737	994192	1958	90	Low	CAVRGPMNTGFQKLVF	CASSPPQFTEAFF	GCTGTGAGAGGCCCCATGAACACAGGCTTTCAGAAACTTGTA	GCCAGCAGTCCCCCCCAGTTCACTGAAGCTTTC	0.784952135	0.784952135	TRAV3*01	TRAJ8*01	TRBV27*01		TRBJ1-1*01	CAVRGPMNTGFQKLVF_CASSPPQFTEAFF
300089_P1_A3	CL-3089	GPR	180	Late	Clearer	70737	1119423	2420	90	Low	CAVTLSGGYNKLIF	CASRGQGPVRDTQYF	GCTGTGACCCTTTCTGGTGGCTACAATAAGCTGATT	GCCAGCAGAGGACAGGGTCCAGTAAGAGATACGCAGTAT	0.499340446	0.499340446	TRAV8-6*02	TRAJ4*01	TRBV6-1*01	TRBD1*01	TRBJ2-3*01	CAVTLSGGYNKLIF_CASRGQGPVRDTQYF
300089_P1_A11	CL-3089	GPR	180	Late	Clearer	70737	1247089	3121	90	Low	CLVGDKAAGNKLTF	CASSLGRGVGTEQFF	CTCGTGGGTGACAAAGCTGCAGGCAACAAGCTAACT	GCCAGCAGCTTGGGCCGGGGGGTCGGCACTGAGCAGTTC	2.432560062	2.432560062	TRAV4*01	TRAJ17*01	TRBV5-8*01	TRBD2*01	TRBJ2-1*01	CLVGDKAAGNKLTF_CASSLGRGVGTEQFF
ELT4443_A98	CH-3023	KSK	84	Early	Chronic	3218	478618	1386	854	High	CLVGPLSGGYNKLIF	CASSQTGADQETQYF	CTCGTGGGCCCTCTTTCTGGTGGCTACAATAAGCTGATT	GCCAGCAGCCAAACAGGGGCGGATCAAGAGACCCAGTAC	2.899849559	2.899849559	TRAV4*01	TRAJ4*01	TRBV4-3*01	TRBD1*01	TRBJ2-5*01	CLVGPLSGGYNKLIF_CASSQTGADQETQYF
KSK24.D5-2nd	Ch_3023	KSK	197	Late	Chronic	NA	NA	NA	20	Low	CLVGPLSGGYNKLIF	CASSQTGADQETQYF	NA	NA	NA	NA	TRAV4*01	TRAJ4*01	TRBV4-2*01	TRBD1*01	TRBJ2-5*01	CLVGPLSGGYNKLIF_CASSQTGADQETQYF
ELT4972_A20	CH-3023	CIN	134	Late	Chronic	2843176	322824	1434	125	Low	CLVGPNARLMF	CASSLEPGAPNTGELFF	CTCGTGGGTCCCAATGCCAGACTCATG	GCCAGCAGCTTAGAACCGGGGGCCCCGAACACCGGGGAGCTGTTT	0.182200067	0.182200067	TRAV4*01	TRAJ31*01	TRBV11-1*01	TRBD1*01	TRBJ2-2*01	CLVGPNARLMF_CASSLEPGAPNTGELFF
CAI5957A072	CH-4059	CIN	88.5	Early	Chronic	5906	339783	2058	NA	NA	CLVGRGDHNQGGKLIF	CASSVLGGGYNEQFF	CTCGTGGGTCGGGGGGATCATAACCAGGGAGGAAAGCTTATC	GCCAGCAGTGTTTTGGGCGGGGGATACAATGAGCAGTTC	0.147898138	0.147898138	TRAV4*01	TRAJ23*01	TRBV6-1*01	TRBD2*01	TRBJ2-1*01	CLVGRGDHNQGGKLIF_CASSVLGGGYNEQFF
ELT4972_A127	CH-3023	CIN	196	Late	Chronic	5896155	901367	1435	77	Low	CLVGTGGSYIPTF	CASSEDRGVFMNTEAFF	CTCGTGGGTACGGGAGGAAGCTACATACCTACA	GCCAGCAGTGAGGACAGGGGGGTGTTCATGAACACTGAAGCTTTC	0.339705036	0.339705036	TRAV4*01	TRAJ6*01	TRBV6-1*01	TRBD1*01	TRBJ1-1*01	CLVGTGGSYIPTF_CASSEDRGVFMNTEAFF
CIN.A7	Ch_3023	CIN	197	Late	Chronic	NA	NA	NA	77	Low	CLVGTPLAGSGGYNKLIF	CASSLYGQGSSSYGYTF	NA	NA	NA	NA	TRAV4*01	TRAJ4*01	TRBV12-3*01	TRBD1*01	TRBJ1-2*01	CLVGTPLAGSGGYNKLIF_CASSLYGQGSSSYGYTF
CAI5957A120	CH-4059	CIN	88.5	Early	Chronic	5906	291431	740	NA	NA	CLVGTPNDYKLSF	CASSSLRSGAMNTEAFF	CTCGTGGGTACCCCTAACGACTACAAGCTCAGC	GCCAGCAGTTCCCTAAGATCAGGGGCGATGAACACTGAAGCTTTC	0.149068151	0.149068151	TRAV4*01	TRAJ20*01	TRBV28*01	TRBD1*01	TRBJ1-1*01	CLVGTPNDYKLSF_CASSSLRSGAMNTEAFF
CAI5957A075	CH-4059	CIN	88.5	Early	Chronic	5906	243724	2013	NA	NA	CLVGTPNDYKLSF	CASSSLRSGAMNTEAFF	CTCGTGGGTACCCCTAACGACTACAAGCTCAGC	GCCAGCAGTTCCCTAAGATCAGGGGCGATGAACACTGAAGCTTTC	4.408874749	4.408874749	TRAV4*01	TRAJ20*01	TRBV28*01	TRBD1*01	TRBJ1-1*01	CLVGTPNDYKLSF_CASSSLRSGAMNTEAFF
ELT4443_A204	CH-3023	CIN	84	Early	Chronic	3218	424082	1055	280	High	CLVGTYNFNKFYF	CASSQEVAAGGGDEQFF	CTCGTGGGCACGTACAACTTCAACAAATTTTAC	GCCAGCAGCCAAGAAGTAGCGGCGGGAGGGGGCGATGAGCAGTTC	0.29425412	0.29425412	TRAV4*01	TRAJ21*01	TRBV4-2*01	TRBD2*02	TRBJ2-1*01	CLVGTYNFNKFYF_CASSQEVAAGGGDEQFF
CAI5957A171	CH-4059	CIN	76.5	Early	Chronic	488992	416956	1776	NA	NA	CLVGVFNAGNNRKLW	CASRVALGSGDTQYF	CTCGTGGGTGTTTTTAATGCTGGCAACAACCGTAAGCTGA	GCCAGCAGAGTAGCGCTGGGGTCCGGAGATACGCAGTAT	0.985898009	0.985898009	TRAV4*01	TRAJ38*01	TRBV27*01	TRBD2*01	TRBJ2-3*01	CLVGVFNAGNNRKLW_CASRVALGSGDTQYF
CAI5957A201	CH-4059	CIN	102.5	Early	Chronic	588467	315764	1148	NA	NA	CLVGVNYGQNFVF	CASSQEASGASWGTQYF	CTCGTGGGCGTTAACTATGGTCAGAATTTTGTC	GCCAGCAGCCAGGAAGCTAGCGGGGCGTCCTGGGGGACCCAGTAC	1.846800427	1.846800427	TRAV4*01	TRAJ26*01	TRBV3-1*01	TRBD2*01	TRBJ2-5*01	CLVGVNYGQNFVF_CASSQEASGASWGTQYF
CAI5957A147	CH-4059	CIN	76.5	Early	Chronic	488992	309383	1743	NA	NA	CLVGVNYGQNFVF	CASSQEASGASWGTQYF	CTCGTGGGCGTTAACTATGGTCAGAATTTTGTC	GCCAGCAGCCAGGAAGCTAGCGGGGCGTCCTGGGGGACCCAGTAC	2.196135872	2.196135872	TRAV4*01	TRAJ26*01	TRBV3-1*01	TRBD2*01	TRBJ2-5*01	CLVGVNYGQNFVF_CASSQEASGASWGTQYF
CAI5957A138	CH-4059	CIN	76.5	Early	Chronic	488992	415433	1868	NA	NA	CLVGVNYGQNFVF	CASSQEASGASWGTQYF	CTCGTGGGCGTTAACTATGGTCAGAATTTTGTC	GCCAGCAGCCAGGAAGCTAGCGGGGCGTCCTGGGGGACCCAGTAC	0.358838975	0.358838975	TRAV4*01	TRAJ26*01	TRBV3-1*01	TRBD2*01	TRBJ2-5*01	CLVGVNYGQNFVF_CASSQEASGASWGTQYF
CAI5957A131	CH-4059	CIN	76.5	Early	Chronic	488992	409267	2222	NA	NA	CLVGVNYGQNFVF	CASSQEASGASWGTQYF	CTCGTGGGCGTTAACTATGGTCAGAATTTTGTC	GCCAGCAGCCAGGAAGCTAGCGGGGCGTCCTGGGGGACCCAGTAC	1.284039119	1.284039119	TRAV4*01	TRAJ26*01	TRBV3-1*01	TRBD2*01	TRBJ2-5*01	CLVGVNYGQNFVF_CASSQEASGASWGTQYF
CAI5957A081	CH-4059	CIN	88.5	Early	Chronic	5906	398998	1299	NA	NA	CLVGVNYGQNFVF	CASSQEASGASWGTQYF	CTCGTGGGCGTTAACTATGGTCAGAATTTTGTC	GCCAGCAGCCAGGAAGCTAGCGGGGCGTCCTGGGGGACCCAGTAC	1.400335546	1.400335546	TRAV4*01	TRAJ26*01	TRBV3-1*01	TRBD2*01	TRBJ2-5*01	CLVGVNYGQNFVF_CASSQEASGASWGTQYF
CAI5957A152	CH-4059	CIN	76.5	Early	Chronic	488992	293061	1452	NA	NA	CLVGVPIGNTDKLIF	CASTDLDRAFEKLFF	CTCGTGGGTGTCCCCATTGGAAACACCGACAAGCTCATC	GCCAGCACCGATTTAGACAGGGCTTTCGAAAAACTGTTT	2.485091044	2.485091044	TRAV4*01	TRAJ34*01	TRBV5-5*01	TRBD1*01	TRBJ1-4*01	CLVGVPIGNTDKLIF_CASTDLDRAFEKLFF
CAI5957A140	CH-4059	CIN	76.5	Early	Chronic	488992	388947	1937	NA	NA	CLVGVPIGNTDKLIF	CASTDLDRAFEKLFF	CTCGTGGGTGTCCCCATTGGAAACACCGACAAGCTCATC	GCCAGCACCGATTTAGACAGGGCTTTCGAAAAACTGTTT	3.101101763	3.101101763	TRAV4*01	TRAJ34*01	TRBV5-5*01	TRBD1*01	TRBJ1-4*01	CLVGVPIGNTDKLIF_CASTDLDRAFEKLFF
CAI5957A104	CH-4059	CIN	88.5	Early	Chronic	5906	357993	1945	NA	NA	CLVGVPIGNTDKLIF	CASTDLDRAFEKLFF	CTCGTGGGTGTCCCCATTGGAAACACCGACAAGCTCATC	GCCAGCACCGATTTAGACAGGGCTTTCGAAAAACTGTTT	1.650292358	1.650292358	TRAV4*01	TRAJ34*01	TRBV5-5*01	TRBD1*01	TRBJ1-4*01	CLVGVPIGNTDKLIF_CASTDLDRAFEKLFF
CAI5957A073	CH-4059	CIN	88.5	Early	Chronic	5906	376703	2101	NA	NA	CLVGVPIGNTDKLIF	CASTDLDRAFEKLFF	CTCGTGGGTGTCCCCATTGGAAACACCGACAAGCTCATC	GCCAGCACCGATTTAGACAGGGCTTTCGAAAAACTGTTT	1.330934564	1.330934564	TRAV4*01	TRAJ34*01	TRBV5-5*01	TRBD1*01	TRBJ1-4*01	CLVGVPIGNTDKLIF_CASTDLDRAFEKLFF
CAI5957A193	CH-4059	CIN	102.5	Early	Chronic	588467	320330	1761	NA	NA	CLVGVPLGGGGNKLTF	CASSLARSTEAFF	CTCGTGGGTGTACCCCTCGGGGGAGGAGGAAACAAACTCACC	GCCAGCAGCTTGGCAAGGAGCACTGAAGCTTTC	2.233214385	2.233214385	TRAV4*01	TRAJ10*01	TRBV5-6*01		TRBJ1-1*01	CLVGVPLGGGGNKLTF_CASSLARSTEAFF
CAI5957A086	CH-4059	CIN	88.5	Early	Chronic	5906	388800	1952	NA	NA	CLVGVPLGGGGNKLTF	CASSLGRSTEAFF	CTCGTGGGTGTCCCCTTAGGGGGAGGAGGAAACAAACTCACC	GCCAGCAGCTTGGGCCGGAGCACTGAAGCTTTC	0.451590524	0.451590524	TRAV4*01	TRAJ10*01	TRBV5-6*01		TRBJ1-1*01	CLVGVPLGGGGNKLTF_CASSLGRSTEAFF
CAI5957A208	CH-4059	CIN	102.5	Early	Chronic	588467	382421	1128	NA	NA	CLVGVPLGGGGNKLTF	CASSPGRGTEAFF	CTCGTGGGTGTCCCTCTTGGGGGAGGAGGAAACAAACTCACC	GCCAGCAGCCCCGGGAGAGGAACTGAAGCTTTC	1.014273705	1.014273705	TRAV4*01	TRAJ10*01	TRBV5-6*01	TRBD2*02	TRBJ1-1*01	CLVGVPLGGGGNKLTF_CASSPGRGTEAFF
CAI5957A123	CH-4059	CIN	88.5	Early	Chronic	5906	228832	681	NA	NA	CLVGVPLGGGGNKLTF	CASSQGGGTEAFF	CTCGTGGGTGTCCCCCTCGGGGGAGGAGGAAACAAACTCACC	GCCAGCAGCCAGGGTGGAGGCACTGAAGCTTTC	2.889766879	2.889766879	TRAV4*01	TRAJ10*01	TRBV14*01	TRBD2*02	TRBJ1-1*01	CLVGVPLGGGGNKLTF_CASSQGGGTEAFF
ELT4972_A128	CH-3023	CIN	196	Late	Chronic	5896155	984120	3079	77	Low	CLVGVPNDYKLSF	CASSYSEPEEEFF	CTCGTGGGTGTCCCTAACGACTACAAGCTCAGC	GCCAGCAGTTACTCCGAGCCGGAGGAAGAGTTC	0.385167105	0.385167105	TRAV4*01	TRAJ20*01	TRBV6-2*01	TRBD2*02	TRBJ2-1*01	CLVGVPNDYKLSF_CASSYSEPEEEFF
CAI5957A141	CH-4059	CIN	76.5	Early	Chronic	488992	330676	1356	NA	NA	CLVGVPSYNTDKLIF	CASSPDGETGNVSPLHF	CTCGTGGGTGTTCCATCTTATAACACCGACAAGCTCATC	GCCAGCAGCCCAGATGGAGAGACAGGGAATGTGTCACCCCTCCAC	2.357229352	2.357229352	TRAV4*01	TRAJ34*01	TRBV5-6*01	TRBD1*01	TRBJ1-6*02	CLVGVPSYNTDKLIF_CASSPDGETGNVSPLHF
ELT4443_A210	CH-3023	CIN	84	Early	Chronic	3218	383318	1325	280	High	CLVGVRRSNDYKLSF	CASSQEAGFWGEQYF	CTCGTGGGTGTTCGGCGTTCTAACGACTACAAGCTCAGC	GCCAGCAGCCAAGAGGCGGGATTCTGGGGCGAGCAGTAC	0.673301415	0.673301415	TRAV4*01	TRAJ20*01	TRBV3-1*01	TRBD2*02	TRBJ2-7*01	CLVGVRRSNDYKLSF_CASSQEAGFWGEQYF
CAI5957A174	CH-4059	CIN	76.5	Early	Chronic	488992	463799	2551	NA	NA	CLVGWDPNSGYALNF	CASSLSGRGNEQFF	CTCGTGGGTTGGGACCCAAATTCCGGGTATGCACTCAAC	GCCAGCAGTTTGTCAGGACGGGGGAATGAGCAGTTC	1.050377929	1.050377929	TRAV4*01	TRAJ41*01	TRBV12-4*01	TRBD2*01	TRBJ2-1*01	CLVGWDPNSGYALNF_CASSLSGRGNEQFF
CAI5957A151	CH-4059	CIN	76.5	Early	Chronic	488992	310206	1368	NA	NA	CLVGWDPNSGYALNF	CASSLSGRGNEQFF	CTCGTGGGTTGGGACCCAAATTCCGGGTATGCACTCAAC	GCCAGCAGTTTGTCAGGACGGGGGAATGAGCAGTTC	1.418716227	1.418716227	TRAV4*01	TRAJ41*01	TRBV12-4*01	TRBD2*01	TRBJ2-1*01	CLVGWDPNSGYALNF_CASSLSGRGNEQFF
CAI5957A105	CH-4059	CIN	88.5	Early	Chronic	5906	209232	1181	NA	NA	CLVGWDPNSGYALNF	CASSLSGRGNEQFF	CTCGTGGGTTGGGACCCAAATTCCGGGTATGCACTCAAC	GCCAGCAGTTTGTCAGGACGGGGGAATGAGCAGTTC	2.715909957	2.715909957	TRAV4*01	TRAJ41*01	TRBV12-4*01	TRBD2*01	TRBJ2-1*01	CLVGWDPNSGYALNF_CASSLSGRGNEQFF
CAI5957A178	CH-4059	CIN	76.5	Early	Chronic	488992	466563	1282	NA	NA	CLVGWLDTDKLIF	CASTIPGTNGYTF	CTCGTGGGTTGGCTTGACACCGACAAGCTCATC	GCCAGTACTATACCAGGGACCAATGGCTACACC	1.047199341	1.047199341	TRAV4*01	TRAJ34*01	TRBV19*01	TRBD1*01	TRBJ1-2*01	CLVGWLDTDKLIF_CASTIPGTNGYTF
ELT4443_A192	CH-3023	CIN	84	Early	Chronic	3218	393500	1324	280	High	CLVKDSNYQLIW	CASSQEAQGVYGANVLTF	CTCGTGAAGGATAGCAACTATCAGTTAATC	GCCAGCAGCCAAGAAGCACAGGGGGTATATGGGGCCAACGTCCTGACT	1.833339121	1.833339121	TRAV4*01	TRAJ33*01	TRBV4-2*01	TRBD1*01	TRBJ2-6*01	CLVKDSNYQLIW_CASSQEAQGVYGANVLTF
CIN. F9	Ch_3023	CIN	101	Early	Chronic	NA	NA	NA	125	Low	CLVSEPYNTDKLIF	CASSLQMASGSPDLGEQFF	NA	NA	NA	NA	TRAV4*01	TRAJ34*01	TRBV4-1*01	TRBD2*02	TRBJ2-1*01	CLVSEPYNTDKLIF_CASSLQMASGSPDLGEQFF
CAI5957A165	CH-4059	CIN	76.5	Early	Chronic	488992	389790	1153	NA	NA	CLVSFSGGFQKLVF	CSASGSTGVPEAFF	CTCGTGTCCTTTTCGGGGGGCTTTCAGAAACTTGTA	AGTGCTAGCGGTTCGACAGGGGTCCCTGAAGCTTTC	1.824629685	1.824629685	TRAV4*01	TRAJ8*01	TRBV20-1*01	TRBD1*01	TRBJ1-1*01	CLVSFSGGFQKLVF_CSASGSTGVPEAFF
ELT4972_A27	CH-3023	CIN	134	Late	Chronic	2843176	128966	753	125	Low	CLVTDKLIF	CASSNPGGWNEQFF	CTCGTGACCGACAAGCTCATC	GCCAGTAGTAATCCAGGGGGCTGGAATGAGCAGTTC	0.240911781	0.240911781	TRAV4*01	TRAJ34*01	TRBV19*01	TRBD1*01	TRBJ2-1*01	CLVTDKLIF_CASSNPGGWNEQFF
CAI5957A100	CH-4059	CIN	88.5	Early	Chronic	5906	182103	860	NA	NA	CLVVILSGAGSYQLTF	CASSEIDVSSYEQYF	CTCGTGGTTATACTCTCTGGGGCTGGGAGTTACCAACTCACT	GCCAGCAGTGAAATAGACGTGAGCTCCTACGAGCAGTAC	0.462870147	0.462870147	TRAV4*01	TRAJ28*01	TRBV6-1*01		TRBJ2-7*01	CLVVILSGAGSYQLTF_CASSEIDVSSYEQYF
ELT4972_A73	CH-3023	CIN	196	Late	Chronic	5896155	1265265	1868	77	Low	CLVVPNRDDKIIF	CASSQEVQGLGEQFF	CTCGTGGTCCCGAACAGAGATGACAAGATCATC	GCCAGCAGCCAAGAGGTACAGGGACTAGGCGAGCAGTTC	1.483039354	1.483039354	TRAV4*01	TRAJ30*01	TRBV3-1*01	TRBD2*01	TRBJ2-1*01	CLVVPNRDDKIIF_CASSQEVQGLGEQFF
CIN.B7	Ch_3023	CIN	197	Late	Chronic	NA	NA	NA	77	Low	CLVVSPSGGSYIPTF	CSVGSRESSYNEQFF	NA	NA	NA	NA	TRAV4*01	TRAJ6*01	TRBV29-1*01	TRBD2*02	TRBJ2-1*01	CLVVSPSGGSYIPTF_CSVGSRESSYNEQFF
CAI5957A168	CH-4059	CIN	76.5	Early	Chronic	488992	287014	1243	NA	NA	CLVVVPNAGNMLTF	CASSSIAGASYEQYF	CTCGTGGTTGTACCTAATGCAGGCAACATGCTCACC	GCCAGCAGCTCCATCGCAGGGGCCTCCTACGAGCAGTAC	1.612242787	1.612242787	TRAV4*01	TRAJ39*01	TRBV7-6*01	TRBD1*01	TRBJ2-7*01	CLVVVPNAGNMLTF_CASSSIAGASYEQYF
CAI5957A074	CH-4059	CIN	88.5	Early	Chronic	5906	427189	2039	NA	NA	CLVVVPNAGNMLTF	CASSSIAGASYEQYF	CTCGTGGTTGTACCTAATGCAGGCAACATGCTCACC	GCCAGCAGCTCCATCGCAGGGGCCTCCTACGAGCAGTAC	1.538701642	1.538701642	TRAV4*01	TRAJ39*01	TRBV7-6*01	TRBD1*01	TRBJ2-7*01	CLVVVPNAGNMLTF_CASSSIAGASYEQYF
CAI5957A162	CH-4059	CIN	76.5	Early	Chronic	488992	307536	1196	NA	NA	CPVGEKDSSYKLIF	CASSSRSGGEPGELFF	CCCGTGGGGGAAAAGGATAGCAGCTATAAATTGATC	GCCAGCAGCTCCCGTAGCGGGGGGGAGCCCGGGGAGCTGTTT	0.773438015	0.773438015	TRAV1-2*01	TRAJ12*01	TRBV9*01	TRBD2*01	TRBJ2-2*01	CPVGEKDSSYKLIF_CASSSRSGGEPGELFF
ELT4443_A72	CH-3023	KSK	84	Early	Chronic	3218	514466	1249	854	High	CSARIGDNNAGNMLTF	CASSPDRGDTDTQYF	TCAGCGCGAATTGGAGATAATAATGCAGGCAACATGCTCACC	GCCAGCAGCCCGGACAGGGGGGACACAGATACGCAGTAT	1.661539873	1.661539873	TRAV29/DV5*01	TRAJ39*01	TRBV4-3*01	TRBD1*01	TRBJ2-3*01	CSARIGDNNAGNMLTF_CASSPDRGDTDTQYF
KSK.C10	Ch_3023	KSK	75	Early	Chronic	NA	NA	NA	854	High	CSHPPRIAQANIF	CASSLGTGLEDQPQHF	NA	NA	NA	NA	TRAV21*01	TRAJ37*01	TRBV7-8*01	TRBD1*01	TRBJ1-5*01	CSHPPRIAQANIF_CASSLGTGLEDQPQHF
ELT4972_A101	CH-3023	CIN	196	Late	Chronic	5896155	991409	1950	77	Low	CSTGGGNKLTF	CATSIEGNTGELFF	TCGACGGGAGGAGGAAACAAACTCACC	GCCACCAGCATAGAGGGGAACACCGGGGAGCTGTTT	0.75287165	0.75287165	TRAV5*01	TRAJ10*01	TRBV15*02		TRBJ2-2*01	CSTGGGNKLTF_CATSIEGNTGELFF
KSK.G9-P2	Ch_3023	KSK	101	Early	Chronic	NA	NA	NA	241	High	CVGVAGNSNNQLIW	CASIADRGLNTEAFF	NA	NA	NA	NA	TRAV27*01	TRAJ49*01	TRBV6-5*01	TRBD1*01	TRBJ1-1*01	CVGVAGNSNNQLIW_CASIADRGLNTEAFF
ELT4443_A155	CH-3023	CIN	84	Early	Chronic	3218	372349	886	280	High	CVVLNAGNNRKLW	CASSQSPGGITYF	GTGGTCCTAAATGCTGGCAACAACCGTAAGCTGA	GCCAGCAGCCAATCGCCAGGGGGGATCACGTAT	6.197407661	6.197407661	TRAV10*01	TRAJ38*01	TRBV14*01	TRBD1*01	TRBJ2-3*01	CVVLNAGNNRKLW_CASSQSPGGITYF
ELT4443_A160	CH-3023	CIN	84	Early	Chronic	3218	391839	907	280	High	CVVNIPYSGGGADGLTF	CASSYLDRDNQPQHF	GTGGTGAACATTCCGTATTCAGGAGGAGGTGCTGACGGACTCACC	GCCAGCAGTTACCTAGACAGGGATAATCAGCCCCAGCAT	2.612636137	2.612636137	TRAV12-1*01	TRAJ45*01	TRBV6-2*01	TRBD1*01	TRBJ1-5*01	CVVNIPYSGGGADGLTF_CASSYLDRDNQPQHF
ELT4443_A137	CH-3023	KSK	84	Early	Chronic	3218	318095	1284	854	High	CVVNPHYGQNFVF	CASNDGTLNTEAFF	GTGGTGAACCCGCACTATGGTCAGAATTTTGTC	GCCAGCAACGACGGGACCTTGAACACTGAAGCTTTC	1.226164747	1.226164747	TRAV12-1*01	TRAJ26*01	TRBV5-1*01	TRBD1*01	TRBJ1-1*01	CVVNPHYGQNFVF_CASNDGTLNTEAFF
ELT4972_A102	CH-3023	CIN	196	Late	Chronic	5896155	1156555	1538	77	Low	CVVNSDFGNEKLTF	CASSSKTSRWDEQFF	GTGGTGAACTCGGACTTTGGAAATGAGAAATTAACC	GCCAGCAGCTCCAAGACTAGCCGGTGGGATGAGCAGTTC	0.163840205	0.163840205	TRAV12-1*01	TRAJ48*01	TRBV7-3*01	TRBD2*01	TRBJ2-1*01	CVVNSDFGNEKLTF_CASSSKTSRWDEQFF
ELT4443_A188	CH-3023	CIN	84	Early	Chronic	3218	523526	1391	280	High	CVVREGEYGNKLVF	CASSPGAYNEQFF	GTTGTGAGGGAGGGGGAATATGGAAACAAGCTGGTC	GCCAGCAGTCCAGGGGCATACAATGAGCAGTTC	1.713604794	1.713604794	TRAV8-2*01	TRAJ47*02	TRBV7-3*01	TRBD1*01	TRBJ2-1*01	CVVREGEYGNKLVF_CASSPGAYNEQFF
ELT4443_A92	CH-3023	KSK	84	Early	Chronic	3218	346816	1185	854	High	CVVSDLSGNTGKLIF	CASSADRGDTDTQYF	GTTGTGAGTGATCTATCTGGCAACACAGGCAAACTAATC	GCCAGCAGTGCGGACAGGGGGGATACAGATACGCAGTAT	0.147999482	0.147999482	TRAV8-2*01	TRAJ37*01	TRBV4-3*01	TRBD1*01	TRBJ2-3*01	CVVSDLSGNTGKLIF_CASSADRGDTDTQYF
ELT4443_A136	CH-3023	KSK	84	Early	Chronic	3218	391009	760	854	High	CVVSDLSGNTGKLIF	CASSADRGDTDTQYF	GTTGTGAGTGATCTATCTGGCAACACAGGCAAACTAATC	GCCAGCAGTGCGGACAGGGGGGATACAGATACGCAGTAT	5.431197572	5.431197572	TRAV8-2*01	TRAJ37*01	TRBV4-3*01	TRBD1*01	TRBJ2-3*01	CVVSDLSGNTGKLIF_CASSADRGDTDTQYF
KSK24.A5-2nd	Ch_3023	KSK	197	Late	Chronic	NA	NA	NA	20	Low	CVVSDLSGNTGKLIF	CASSADRGDTDTQYF	NA	NA	NA	NA	TRAV8-2*01	TRAJ37*01	TRBV4-2*01	TRBD1*01	TRBJ2-3*01	CVVSDLSGNTGKLIF_CASSADRGDTDTQYF
KSK.C1-P2	Ch_3023	KSK	101	Early	Chronic	NA	NA	NA	241	High	DAVGHELYSGGGDDGLTL	CASSLVPPTDTQYF	NA	NA	NA	NA	TRAV36/DV7*01	TRAJ45*01	TRBV7-8*01	NA	TRBJ2-3*01	DAVGHELYSGGGDDGLTL_CASSLVPPTDTQYF
KSK.F8	Ch_3023	KSK	75	Early	Chronic	NA	NA	NA	854	High	EPRVKSSNCF	CASSPDSTSGYSREQFF	NA	NA	NA	NA	TRAV5*01	TRAJ22*01	TRBV4-3*02	TRBD1*01	TRBJ2-1*01	EPRVKSSNCF_CASSPDSTSGYSREQFF
KSK24.F4-2nd	Ch_3023	KSK	197	Late	Chronic	NA	NA	NA	20	Low	FAARGKNAGNMLTF	CASSYPGQQETQYF	NA	NA	NA	NA	TRAV29/DV5*01	TRAJ39*01	TRBV12-3*01	TRBD1*01	TRBJ2-5*01	FAARGKNAGNMLTF_CASSYPGQQETQYF
KSK.H1-P2	Ch_3023	KSK	101	Early	Chronic	NA	NA	NA	241	High	FAARGNNAGNMLTF	CASSYPGQQETQYF	NA	NA	NA	NA	TRAV29/DV5*01	TRAJ39*01	TRBV12-3*01	TRBD1*01	TRBJ2-5*01	FAARGNNAGNMLTF_CASSYPGQQETQYF
KSK.G4	Ch_3023	KSK	197	Late	Chronic	NA	NA	NA	20	Low	FAASGNNAGNMLTF	CASSYPGQQETQYF	NA	NA	NA	NA	TRAV29/DV5*01	TRAJ39*01	TRBV12-4*02	TRBD1*01	TRBJ2-5*01	FAASGNNAGNMLTF_CASSYPGQQETQYF
KSK.B3-P2	Ch_3023	KSK	101	Early	Chronic	NA	NA	NA	241	High	FGEGAPVNSF	CASSRGTGYSNQPQHF	NA	NA	NA	NA	TRAV8-6*01	TRAJ44*01	TRBV7-8*01	TRBD1*01	TRBJ1-5*01	FGEGAPVNSF_CASSRGTGYSNQPQHF
CIN.A2	Ch_3023	CIN	197	Late	Chronic	NA	NA	NA	77	Low	FILGEYCGGTNKLIF	CASSQEIGVSGEKLFF	NA	NA	NA	NA	TRAV4*01	TRAJ4*01	TRBV4-2*01	TRBD2*01	TRBJ1-4*01	FILGEYCGGTNKLIF_CASSQEIGVSGEKLFF
CIN.G4	Ch_3023	CIN	197	Late	Chronic	NA	NA	NA	77	Low	GAEGGNNRLVF	CASSQEEGSEQYF	NA	NA	NA	NA	TRAV5*01	TRAJ7*01	TRBV4-2*01	TRBD2*02	TRBJ2-7*01	GAEGGNNRLVF_CASSQEEGSEQYF
KSK24.F5-2nd	Ch_3023	KSK	197	Late	Chronic	NA	NA	NA	20	Low	KGTKIWVRTSKSTF	CASSEATGELYEQYF	NA	NA	NA	NA	TRAV26-2*01	TRAJ28*01	TRBV2*01	TRBD1*01	TRBJ2-7*01	KGTKIWVRTSKSTF_CASSEATGELYEQYF
[truncated: 549 more rows]
