# Supplementary material for: Identification of human progenitors of exhausted CD8+ T cells associated with elevated IFN-γ response in early phase of viral infection
Source: Nat Commun. 2022 Dec 7;13:7543. doi: 10.1038/s41467-022-35281-7 (PMC9729230; doi:10.1038/s41467-022-35281-7)
Supplement: Supplementary file 7 — Supplementary Data 4 [file 41467_2022_35281_MOESM7_ESM.xlsx]

## Sheet: UMAP_Clusters_DGE
p_val	avg_log2FC	pct.1	pct.2	p_val_adj	cluster	gene
0.00776192	-0.661963	0.027	0.105	1	5	A1BG-AS1
7.4e-07	-1.52304	0.007	0.128	0.00968154	5	A2M
0.0061935	-1.44795	0.026	0.121	1	6	A2M
1.18e-06	1.09856	0.013	0.1	0.0154983	5	A2M-AS1
0.00845667	-0.777384	0.075	0.143	1	0	AAAS
7.03e-08	1.16843	0.327	0.127	0.000919843	5	AAGAB
0.00504376	0.353975	0.053	0.109	1	0	AAMDC
0.0035606	-0.465344	0.126	0.199	1	1	AAMP
1.52e-11	1.12273	0.44	0.161	2e-07	5	AAMP
0.00265575	-3.37751	0.049	0.193	1	7	AAMP
0.00496071	-0.654752	0.079	0.151	1	0	AAR2
0.000245837	0.333601	0.267	0.126	1	5	AAR2
0.00637095	-1.14797	0.057	0.115	1	0	AARS1
0.00329257	-2.13533	0.241	0.096	1	8	AASDH
0.000555347	-1.37754	0.02	0.111	1	5	ABCA5
0.00896427	-1.60213	0.057	0.115	1	0	ABCB7
0.00189124	2.15641	0.103	0.105	1	9	ABCB7
0.000664917	1.7257	0.107	0.12	1	4	ABCB8
0.00835256	-0.366867	0.213	0.113	1	7	ABCC1
0.009287	-0.794397	0.033	0.113	1	5	ABCC5
0.00601087	0.420694	0.092	0.125	1	6	ABCF2
0.000582863	-0.808601	0.049	0.122	1	0	ABCF2.1
0.00542487	0.53538	0.079	0.112	1	6	ABCF2.1
0.00582644	1.00753	0.169	0.102	1	2	ABCG1
0.0078385	1.54912	0.111	0.111	1	1	ABHD10
0.00809539	-2.59806	0.026	0.116	1	6	ABHD11
0.00181191	0.991785	0.115	0.134	1	1	ABHD13
0.00466406	1.96608	0.105	0.152	1	6	ABHD16A
2.3e-06	-1.67467	0.136	0.252	0.0301344	0	ABHD17A
0.00664146	-0.528041	0.333	0.222	1	5	ABHD17A
5.29e-08	1.46444	0.344	0.212	0.000692116	3	ABHD17A
0.000150673	0.572703	0.247	0.116	1	5	ABHD18
0.00853872	-2.10867	0.026	0.121	1	6	ABHD2
0.00400687	1.14123	0.16	0.112	1	5	ABHD2
0.00492984	-0.346141	0.11	0.066	1	2	ABHD8
4.65e-09	-1.80855	0.087	0.247	6.08e-05	0	ABI3
9.74e-05	-1.05506	0.15	0.233	1	2	ABI3
0.00044517	1.25212	0.3	0.205	1	3	ABI3
2.18e-06	1.46521	0.345	0.204	0.0285696	4	ABI3
0.00751828	0.509845	0.04	0.112	1	5	ABL1
0.000138739	-0.721492	0.174	0.289	1	3	ABLIM1
6.11e-07	0.500121	0.493	0.248	0.00799386	5	ABLIM1
0.00287619	-1.37773	0.057	0.114	1	0	ABR
0.00587389	-1.03576	0.082	0.247	1	7	ABRACL
6.28e-19	1.21583	0.587	0.205	8.22e-15	5	ABRACL
0.00924831	-2.16357	0.066	0.201	1	7	ABTB1
0.00110307	1.01091	0.204	0.063	1	8	AC002044.1
1.97e-06	0.872838	0.355	0.208	0.0257195	0	AC002075.2
0.000424779	1.28836	0.487	0.226	1	9	AC002075.2
0.00980259	-0.731169	0.079	0.133	1	0	AC002316.1
0.00162459	1.28411	0.164	0.12	1	4	AC002316.1
0.00102052	-0.487732	0.426	0.661	1	7	AC004057.1
3.66e-08	-1.08768	0.566	0.669	0.000478884	0	AC004057.1
0.000476941	-1.27761	0.407	0.66	1	8	AC004057.1
0.00873294	-0.366804	0.594	0.663	1	2	AC004057.1
6.33e-13	1.1085	0.791	0.626	8.28e-09	3	AC004057.1
2.08e-05	1.23191	0.846	0.647	0.272515	9	AC004057.1
0.00191849	1.45883	0.134	0.082	1	3	AC004079.5
0.00378084	0.989948	0.328	0.485	1	7	AC004151.1
0.00253673	0.375809	0.295	0.507	1	7	AC004453.1
1.34e-06	-0.717835	0.443	0.509	0.0175359	1	AC004453.1
0.00472539	-0.369287	0.403	0.516	1	3	AC004453.1
1e-10	0.420392	0.683	0.462	1.31e-06	0	AC004453.1
0.000172814	0.722343	0.632	0.492	1	6	AC004453.1
6.6e-09	1.38245	0.846	0.49	8.64e-05	9	AC004453.1
0.00983887	0.797255	0.053	0.106	1	5	AC004585.1
0.00685147	0.828031	0.157	0.091	1	2	AC004585.1
0.0079049	0.646254	0.222	0.088	1	8	AC004832.3
0.00026066	-0.357307	0.013	0.101	1	5	AC004832.3
0.000270791	2.40485	0.164	0.052	1	7	AC004847.1
0.00353788	1.77261	0.222	0.088	1	8	AC004884.2
0.00013649	-1.01068	0.094	0.181	1	2	AC004890.1
7.76e-06	1.44891	0.347	0.149	0.10156	5	AC004890.1
0.000755706	-0.938628	0.02	0.102	1	5	AC004908.2
0.00873328	0.559265	0.185	0.064	1	8	AC004997.1
7.04e-16	-0.812724	0.601	0.775	9.21e-12	3	AC005062.1
4.85e-08	-0.56064	0.626	0.77	0.000634728	2	AC005062.1
9.41e-07	0.716271	0.921	0.739	0.0123121	6	AC005062.1
5.66e-31	0.850607	0.921	0.713	7.41e-27	0	AC005062.1
0.00132996	-1.04063	0.02	0.108	1	5	AC005332.6
0.00697976	-1.01397	0.026	0.117	1	6	AC005523.2
0.00198577	0.843237	0.177	0.101	1	2	AC005523.2
0.00712009	2.59206	0.222	0.086	1	8	AC005562.1
0.00595577	-1.12424	0.057	0.115	1	0	AC005670.2
0.00255789	1.82099	0.092	0.11	1	6	AC005670.3
2.97e-07	-1.23297	0.087	0.228	0.00388825	0	AC005832.4
0.00806655	-1.73611	0.066	0.21	1	7	AC005832.4
0.00779724	0.542705	0.299	0.192	1	4	AC005832.4
0.00519793	0.576575	0.183	0.208	1	1	AC005832.4
1.61e-13	0.746713	0.487	0.175	2.1e-09	5	AC005832.4
6.92e-07	-1.23869	0.098	0.239	0.00905421	0	AC005833.1
0.00639229	-1.69684	0.066	0.222	1	7	AC005833.1
0.00154891	0.571082	0.191	0.22	1	1	AC005833.1
2.23e-14	0.697258	0.507	0.185	2.92e-10	5	AC005833.1
0.000250316	2.4758	0.315	0.198	1	8	AC005899.5
0.00215598	-4.26413	0.026	0.206	1	9	AC005899.5
3.13e-13	0.962157	0.487	0.172	4.09e-09	5	AC005899.5
0.00258478	2.74798	0.204	0.065	1	8	AC005911.1
0.00223601	0.391432	0.122	0.06	1	2	AC005911.1
3.92e-07	-0.596669	0.466	0.605	0.00512639	3	AC005912.1
0.000274446	0.78227	0.75	0.574	1	6	AC005912.1
7.48e-14	0.815764	0.74	0.551	9.79e-10	0	AC005912.1
5.81e-08	1.34133	0.872	0.575	0.000760572	9	AC005912.1
0.000332926	0.344572	0.263	0.333	1	1	AC005944.1
0.00756826	0.924123	0.278	0.117	1	8	AC006011.2
0.00793688	-0.886685	0.056	0.131	1	4	AC006011.2
3.21e-13	-1.27399	0.362	0.507	4.2e-09	0	AC006064.4
6.31e-05	-0.765485	0.435	0.492	0.826255	1	AC006064.4
7.4e-08	0.747869	0.601	0.46	0.000968666	3	AC006064.4
1.4e-15	1.19063	0.753	0.455	1.83e-11	5	AC006064.4
0.0090397	-0.403753	0.057	0.112	1	0	AC006441.3
0.0083279	-0.524097	0.114	0.07	1	2	AC006449.7
4.98e-05	-1.25892	0.336	0.475	0.651903	3	AC007068.1
0.00481587	-1.19226	0.246	0.461	1	7	AC007068.1
0.00065987	0.323943	0.647	0.433	1	5	AC007068.1
5.02e-09	1.45759	0.599	0.435	6.57e-05	4	AC007068.1
0.00194075	0.857984	0.17	0.095	1	3	AC007192.2
0.00521136	-0.507578	0.098	0.265	1	7	AC007318.1
4.5e-10	0.575426	0.5	0.234	5.89e-06	5	AC007318.1
0.00544896	0.841998	0.126	0.067	1	2	AC007325.4
0.00329492	0.68074	0.154	0.087	1	2	AC007384.1
0.00134884	0.367375	0.185	0.104	1	2	AC007952.4
0.000615423	0.860572	0.092	0.118	1	6	AC007952.4
0.00100239	-0.646092	0.412	0.559	1	4	AC007969.1
2.98e-05	-0.542341	0.477	0.556	0.390435	1	AC007969.1
3.98e-05	0.344956	0.512	0.549	0.520342	2	AC007969.1
1.3e-05	0.895481	0.872	0.535	0.169686	9	AC007969.1
9.95e-06	0.982093	0.776	0.531	0.130217	6	AC007969.1
0.00527644	-0.49301	0.213	0.12	1	5	AC008012.1
0.00457164	-0.387772	0.039	0.133	1	6	AC008012.1
7.48e-08	0.704464	0.541	0.857	0.000978645	7	AC008038.1
0.000361472	-0.469816	0.798	0.854	1	1	AC008038.1
0.00561365	-0.409771	0.802	0.85	1	4	AC008038.1
0.00411091	-0.339292	0.791	0.855	1	3	AC008038.1
4.71e-08	0.305237	0.928	0.828	0.00061702	0	AC008038.1
0.000104895	0.320811	0.909	0.832	1	2	AC008038.1
0.000154033	-1.10704	0.02	0.119	1	5	AC008105.3
0.00597658	0.54135	0.315	0.142	1	8	AC008124.1
0.000262014	0.376357	0.26	0.136	1	5	AC008124.1
0.00525706	-0.572401	0.185	0.059	1	8	AC008533.1
0.00329304	-4.64382	0.037	0.157	1	8	AC008555.4
0.00996623	1.24197	0.204	0.075	1	8	AC008575.1
0.0052193	0.435619	0.107	0.122	1	5	AC008763.2
0.0089995	-0.931409	0.142	0.195	1	2	AC008875.3
0.00134912	0.38419	0.164	0.191	1	1	AC008875.3
0.00516121	0.355235	0.169	0.099	1	2	AC008878.3
4.83e-11	0.7057	0.467	0.186	6.32e-07	5	AC008894.2
0.00133449	-2.31177	0.051	0.127	1	4	AC009022.1
0.000692296	1.51302	0.053	0.106	1	6	AC009088.2
0.00600568	1.10713	0.075	0.101	1	0	AC009126.1
0.00201266	-0.35243	0.165	0.091	1	2	AC009133.4
0.000324309	0.340004	0.63	0.497	1	0	AC009245.1
0.000214212	1.75093	0.107	0.103	1	5	AC009403.1
0.0067299	0.644987	0.423	0.352	1	0	AC010186.2
0.000865372	-1.80039	0.138	0.171	1	2	AC010186.4
0.00897196	0.711138	0.215	0.159	1	4	AC010186.4
0.00248896	0.882837	0.145	0.169	1	1	AC010186.4
7.77e-05	-1.06624	0.072	0.167	1	0	AC010323.1
7.01e-06	0.782777	0.293	0.136	0.091704	5	AC010323.1
0.00131377	1.39244	0.209	0.14	1	3	AC010323.1
3.52e-09	-0.98785	0.283	0.382	4.61e-05	2	AC010343.1
2.42e-06	-0.668366	0.265	0.386	0.0316738	3	AC010343.1
1.48e-05	0.58068	0.415	0.357	0.193903	0	AC010343.1
5.6e-05	0.694196	0.573	0.345	0.732392	5	AC010343.1
9.27e-05	1.23922	0.513	0.363	1	9	AC010343.1
0.00623407	-1.60632	0.204	0.12	1	8	AC010442.1
0.00558023	0.673418	0.143	0.118	1	0	AC010442.1
0.00801767	0.832725	0.181	0.111	1	2	AC010442.1
4.71e-08	-0.450078	0.237	0.419	0.000617052	3	AC010468.1
2.96e-14	0.541728	0.608	0.346	3.88e-10	0	AC010468.1
0.0012283	1.08093	0.091	0.106	1	0	AC010655.4
0.0013044	1.82755	0.079	0.104	1	6	AC010655.4
0.000242951	-0.72669	0.361	0.63	1	7	AC010761.1
4.85e-11	-0.665972	0.451	0.652	6.35e-07	3	AC010761.1
2.07e-09	-0.614987	0.508	0.641	2.71e-05	2	AC010761.1
2.23e-05	0.789783	0.897	0.613	0.291951	9	AC010761.1
1.15e-22	0.818804	0.834	0.577	1.5e-18	0	AC010761.1
0.000513568	0.66931	0.106	0.09	1	0	AC010883.1
7.3e-06	1.75512	0.389	0.124	0.0955554	8	AC010883.3
0.00186314	-0.943008	0.056	0.142	1	4	AC010883.3
0.000154653	-0.8953	0.098	0.324	1	7	AC011446.2
1.91e-05	0.457784	0.317	0.205	0.250245	0	AC011447.1
6.51e-06	1.25147	0.3	0.132	0.0851946	5	AC011476.1
0.000445757	0.626339	0.205	0.117	1	2	AC011497.2
0.00840197	-0.476793	0.068	0.13	1	0	AC011511.4
0.00080727	1.9	0.295	0.109	1	7	AC011558.1
0.00864574	-0.30316	0.161	0.108	1	2	AC011558.1
2.34e-05	-1.45068	0.213	0.326	0.306478	2	AC011603.3
0.00138638	-0.659706	0.328	0.304	1	3	AC011603.3
0.00166176	0.727464	0.336	0.302	1	1	AC011603.3
0.000237906	1.78564	0.433	0.295	1	5	AC011603.3
1.96e-05	-3.61132	0.033	0.26	0.25668	7	AC011825.3
0.00325283	0.675481	0.22	0.126	1	5	AC011933.1
1.52e-08	-0.791278	0.245	0.405	0.000198409	3	AC011979.1
0.000323947	-0.560263	0.276	0.399	1	2	AC011979.1
0.000389554	0.785379	0.605	0.368	1	6	AC011979.1
1.2e-16	0.933618	0.611	0.333	1.57e-12	0	AC011979.1
0.00787818	-1.11771	0.158	0.316	1	6	AC012085.1
0.000522064	-0.694389	0.208	0.328	1	0	AC012085.1
0.0037644	-1.42769	0.148	0.314	1	8	AC012085.1
2.36e-07	0.505874	0.533	0.285	0.00308509	5	AC012085.1
9.1e-06	0.743892	0.387	0.293	0.119149	3	AC012085.1
0.00233873	1.29665	0.259	0.101	1	8	AC012306.2
0.00810773	-0.665863	0.056	0.122	1	4	AC012645.3
0.00152225	-0.649999	0.033	0.123	1	5	AC012645.3
7.31e-05	1.00222	0.193	0.099	0.956826	2	AC012645.3
0.00961421	-0.519389	0.047	0.127	1	5	AC013394.1
0.00172937	0.399356	0.247	0.134	1	5	AC015911.11
2.06e-06	2.59472	0.128	0.093	0.0269254	9	AC015911.7
0.00123957	1.06797	0.161	0.087	1	2	AC015912.3
0.000273014	-2.55295	0.067	0.111	1	2	AC016596.3
0.000742495	1.19277	0.158	0.093	1	0	AC016596.3
0.000497397	2.43395	0.282	0.099	1	9	AC016596.3
0.0056143	-0.477995	0.146	0.085	1	2	AC016727.1
0.00704378	-0.398521	0.328	0.503	1	7	AC016739.1
1.74e-05	-0.597239	0.42	0.512	0.227449	1	AC016739.1
0.00369943	0.756548	0.744	0.49	1	9	AC016739.1
0.000551338	0.782526	0.697	0.486	1	6	AC016739.1
0.00787052	1.80862	0.259	0.111	1	8	AC016831.4
0.0013009	-0.469231	0.177	0.104	1	2	AC016831.4
0.00362743	0.979744	0.22	0.175	1	4	AC016831.6
0.00111299	0.359815	0.389	0.172	1	8	AC016876.3
0.000463726	-1.05387	0.066	0.267	1	7	AC016888.1
0.00653402	-0.80438	0.118	0.267	1	6	AC016888.1
1.82e-07	-0.798437	0.136	0.284	0.00238706	0	AC016888.1
0.000404275	-1.18571	0.074	0.266	1	8	AC016888.1
0.000692724	-0.348288	0.169	0.277	1	2	AC016888.1
8.37e-10	0.439763	0.5	0.235	1.1e-05	5	AC016888.1
1.71e-05	0.566786	0.407	0.241	0.223485	4	AC016888.1
4.1e-08	0.7161	0.391	0.235	0.000536501	3	AC016888.1
0.00689817	0.507573	0.106	0.052	1	2	AC017083.2
0.000832876	0.612064	0.26	0.154	1	5	AC018462.1
2.93e-05	1.00321	0.436	0.157	0.383367	9	AC018462.1
0.00609218	-0.58001	0.138	0.087	1	2	AC018521.5
2.82e-07	1.35675	0.453	0.199	0.00369323	5	AC018868.1
0.00198705	1.43143	0.083	0.107	1	0	AC020909.3
0.00500691	-0.318787	0.095	0.172	1	1	AC021087.5
0.000424818	1.40108	0.23	0.377	1	7	AC022075.1
0.00452644	-0.95773	0.154	0.377	1	9	AC022075.1
0.00521406	0.681666	0.154	0.088	1	2	AC022098.1
5.3e-07	1.71772	0.02	0.106	0.00693445	5	AC022098.1
0.00363199	0.385265	0.15	0.083	1	2	AC022137.3
0.00523224	-1.02524	0.027	0.101	1	5	AC022506.1
0.00382062	-2.06161	0.193	0.264	1	5	AC022966.1
0.00420704	-0.416902	0.164	0.269	1	4	AC022966.1
0.0008604	-0.407349	0.166	0.274	1	3	AC022966.1
1.56e-06	1.09054	0.382	0.233	0.0204721	2	AC022966.1
0.00214261	-0.902492	0.169	0.217	1	2	AC022968.1
1.89e-12	1.36991	0.493	0.18	2.47e-08	5	AC022968.1
0.000247388	1.61951	0.278	0.096	1	8	AC024267.7
0.00017801	-0.50262	0.649	0.715	1	1	AC024293.1
1.39e-05	0.35842	0.804	0.684	0.18237	0	AC024293.1
0.00212115	0.533743	0.737	0.702	1	6	AC024293.1
0.00550348	-0.418612	0.226	0.296	1	0	AC024592.3
0.00134896	0.382223	0.427	0.269	1	5	AC024592.3
0.00118566	-0.768055	0.213	0.354	1	5	AC025164.2
0.000476804	0.626484	0.449	0.32	1	2	AC025164.2
0.000156351	-1.96217	0.08	0.166	1	1	AC025171.1
0.00362086	-0.324807	0.315	0.146	1	8	AC025171.1
0.00749387	2.48358	0.154	0.152	1	9	AC025171.1
0.00926464	-0.506822	0.157	0.096	1	2	AC025171.2
0.00991184	0.512702	0.13	0.111	1	4	AC025198.1
3.87e-05	1.37733	0.106	0.107	0.506016	0	AC025257.1
0.00102236	-0.554022	0.033	0.115	1	5	AC025423.2
0.000109969	-0.793776	0.401	0.571	1	4	AC026403.1
5.54e-05	0.313642	0.675	0.527	0.725323	0	AC026403.1
0.00392398	0.72913	0.711	0.544	1	6	AC026403.1
0.00178747	-1.19401	0.053	0.118	1	0	AC026464.6
2.16e-05	-0.553425	0.4	0.269	0.282821	5	AC026979.2
0.00490743	0.492437	0.137	0.125	1	1	AC027290.2
0.00482842	-0.716974	0.033	0.103	1	5	AC027559.1
0.00151902	1.55049	0.154	0.085	1	2	AC027559.1
0.00120316	-1.63447	0.161	0.193	1	2	AC034102.2
1.4e-07	0.998424	0.38	0.168	0.00182997	5	AC034102.2
0.00400643	1.92735	0.243	0.181	1	4	AC034102.2
0.00760576	-2.08815	0.026	0.129	1	6	AC034193.1
0.000470619	-0.478402	0.34	0.476	1	3	AC034236.1
2.26e-10	0.586889	0.63	0.419	2.96e-06	0	AC034236.1
0.00524497	0.635791	0.553	0.45	1	6	AC034236.1
1.42e-05	-0.547379	0.117	0.241	0.18606	0	AC040162.1
0.00157738	0.426972	0.308	0.204	1	3	AC040162.1
0.00753527	-0.536787	0.185	0.07	1	8	AC040977.1
0.00103853	-0.311317	0.122	0.064	1	2	AC040977.1
0.00337179	0.396349	0.246	0.356	1	7	AC044849.1
0.00268953	-0.51407	0.257	0.37	1	3	AC044849.1
0.00311202	0.707476	0.165	0.095	1	2	AC046185.3
0.000567209	-0.562551	0.209	0.318	1	3	AC064799.1
4.23e-09	0.43873	0.457	0.269	5.53e-05	0	AC064799.1
0.00859229	-0.83692	0.039	0.145	1	6	AC064836.4
0.00901233	-1.69674	0.04	0.102	1	4	AC067945.4
0.000476583	-2.36912	0.109	0.201	1	0	AC068547.1
0.00195961	0.313996	0.233	0.161	1	3	AC068580.4
0.000321534	-1.21607	0.075	0.168	1	0	AC068631.3
9.63e-14	1.09723	0.413	0.126	1.26e-09	5	AC068631.3
0.000531752	1.19113	0.141	0.155	1	1	AC068631.3
0.00482076	-0.360753	0.222	0.13	1	8	AC068631.4
0.00153228	-4.5421	0.013	0.129	1	6	AC068775.1
0.000662911	1.33616	0.172	0.114	1	1	AC068775.1
6.79e-07	1.61478	0.229	0.104	0.00888534	3	AC068775.1
0.00216807	0.480941	0.115	0.055	1	3	AC068831.5
0.00641404	-0.723088	0.167	0.055	1	8	AC073073.1
0.000586615	-1.22602	0.013	0.103	1	5	AC073107.1
0.00540613	-1.22873	0.026	0.124	1	6	AC073264.3
0.00132424	1.48423	0.174	0.099	1	3	AC073857.1
0.000677404	-0.736884	0.61	0.721	1	4	AC073861.1
0.0053455	-0.438766	0.698	0.711	1	1	AC073861.1
1.76e-06	0.940278	0.842	0.702	0.0230412	6	AC073861.1
3.53e-05	1.05981	0.897	0.704	0.462593	9	AC073861.1
0.00146509	0.5561	0.315	0.128	1	8	AC073869.1
0.00064517	1.0837	0.138	0.067	1	2	AC074386.1
0.00118543	-0.323771	0.125	0.216	1	0	AC078819.1
0.000994445	2.89248	0.179	0.102	1	9	AC078883.1
1.26e-05	0.991292	0.207	0.114	0.164956	5	AC078927.1
0.00660194	-0.31142	0.185	0.061	1	8	AC079140.2
5.96e-05	0.77756	0.513	0.274	0.779853	6	AC079250.1
0.00327741	0.341641	0.128	0.016	1	9	AC079922.1
0.000871116	1.51603	0.315	0.119	1	8	AC083798.2
0.0017861	-1.91093	0.065	0.138	1	1	AC083798.2
0.000107536	0.643458	0.142	0.064	1	2	AC083799.1
0.00668807	0.3586	0.073	0.11	1	5	AC083862.3
0.00693219	1.83728	0.118	0.062	1	2	AC084036.1
0.00180467	0.495223	0.15	0.079	1	2	AC084337.2
0.00453205	0.666995	0.103	0.015	1	9	AC084880.1
0.000305302	-0.424422	0.198	0.321	1	3	AC087343.1
4e-08	0.372638	0.453	0.271	0.000523874	0	AC087343.1
9.54e-06	0.627086	0.539	0.29	0.124796	6	AC087343.1
0.0006892	2.16371	0.262	0.116	1	7	AC087393.2
8.37e-05	-0.857921	0.049	0.132	1	0	AC087632.2
6.99e-26	2.74029	0.367	0.092	9.15e-22	5	AC087632.2
0.00262123	-1.12135	0.057	0.12	1	0	AC090152.1
0.000379538	1.27343	0.178	0.096	1	3	AC090152.1
0.00721234	-1.92118	0.102	0.058	1	2	AC090498.1
0.0034836	-1.34441	0.185	0.061	1	8	AC090498.1
0.00886102	-0.90221	0.088	0.155	1	1	AC090527.3
0.00849418	-0.390744	0.039	0.149	1	6	AC090527.3
0.000687819	0.892571	0.24	0.134	1	5	AC090527.3
0.000710526	0.956288	0.186	0.139	1	4	AC090527.3
0.00526186	-0.584696	0.114	0.188	1	2	AC090602.1
9.04e-05	0.496442	0.253	0.161	1	0	AC090602.1
0.00100402	1.26633	0.41	0.171	1	9	AC090602.1
0.00163669	-1.85871	0.102	0.142	1	2	AC090617.3
0.000408969	0.543073	0.247	0.124	1	5	AC090617.3
0.0096445	0.886807	0.113	0.14	1	0	AC090617.3
0.00647576	1.8122	0.282	0.132	1	9	AC090617.3
0.0036421	-0.83236	0.047	0.135	1	5	AC090772.5
1.48e-07	0.879098	0.033	0.104	0.00193266	5	AC090825.1
0.00646012	0.8571	0.06	0.116	1	5	AC090948.1
0.00170436	1.36573	0.174	0.106	1	3	AC091060.1
0.00401548	-1.32741	0.026	0.127	1	6	AC091390.5
0.00321446	1.21896	0.174	0.113	1	3	AC091390.5
1.5e-06	-0.505783	0.307	0.15	0.0196955	5	AC091959.3
0.00041167	-0.587269	0.162	0.259	1	3	AC092155.2
1.37e-05	0.35151	0.362	0.219	0.179713	0	AC092155.2
0.00915851	-2.015	0.033	0.112	1	5	AC092279.2
0.000368679	0.528019	0.09	0.186	1	4	AC092338.3
0.00711717	-0.793508	0.056	0.132	1	4	AC092683.1
0.00334872	-1.67794	0.13	0.167	1	3	AC092821.4
8.61e-06	1.83222	0.254	0.149	0.11271	4	AC092821.4
0.000490224	-1.26197	0.02	0.111	1	5	AC093157.1
0.00130474	-0.980596	0.157	0.092	1	2	AC093157.1
0.00962671	-0.664339	0.073	0.136	1	1	AC093323.1
0.00892509	-0.570424	0.173	0.117	1	2	AC093323.1
6.61e-05	1.95989	0.066	0.129	0.86537	6	AC093323.1
0.00187152	-0.869648	0.245	0.331	1	0	AC093512.2
0.00305256	-1.33042	0.131	0.324	1	7	AC093512.2
4.57e-07	0.478964	0.533	0.294	0.00597844	5	AC093512.2
0.00235405	0.645155	0.344	0.312	1	3	AC093512.2
1.02e-13	0.867708	0.333	0.129	1.33e-09	5	AC093700.2
0.000486433	1.8484	0.278	0.104	1	8	AC095055.1
6.77e-05	-0.788431	0.013	0.117	0.885427	5	AC097376.3
0.000458683	0.735512	0.177	0.093	1	2	AC097376.3
0.00537856	0.475503	0.122	0.064	1	2	AC097382.3
0.00750194	-0.972962	0.026	0.118	1	6	AC097448.1
9.96e-05	-1.20697	0.027	0.105	1	5	AC099063.1
0.00202894	0.438408	0.22	0.119	1	5	AC099329.1
9.02e-05	2.1609	0.282	0.125	1	9	AC099329.1
0.0068271	-0.729817	0.426	0.629	1	7	AC099336.2
2.34e-09	0.698487	0.766	0.592	3.06e-05	0	AC099336.2
1.09e-05	1.10761	0.846	0.615	0.142861	9	AC099336.2
1.96e-05	-0.331736	0.926	0.818	0.255897	8	AC099560.2
0.000151718	-0.667239	0.607	0.831	1	7	AC099560.2
0.000166584	-0.595174	0.793	0.825	1	5	AC099560.2
1.5e-05	-0.437922	0.695	0.838	0.196168	4	AC099560.2
0.000493036	-0.388294	0.787	0.829	1	3	AC099560.2
0.00154562	0.501907	0.816	0.822	1	6	AC099560.2
1.04e-15	0.723107	0.906	0.805	1.36e-11	0	AC099560.2
4.84e-07	1.30758	0.974	0.818	0.0063333	9	AC099560.2
0.00322633	-0.364861	0.165	0.096	1	2	AC100810.1
0.00300999	2.20003	0.066	0.109	1	6	AC100810.1
0.00134326	0.774099	0.165	0.09	1	2	AC104066.5
0.00595728	-1.5034	0.051	0.235	1	9	AC104109.4
0.00971913	0.521817	0.368	0.206	1	6	AC104563.1
1.1e-10	0.888482	0.353	0.117	1.45e-06	5	AC106795.1
2.65e-12	-1.37567	0.261	0.477	3.46e-08	3	AC107032.1
0.00538211	-0.418725	0.35	0.46	1	2	AC107032.1
0.00124249	0.591644	0.645	0.432	1	6	AC107032.1
1.71e-14	0.92796	0.653	0.4	2.23e-10	0	AC107032.1
0.000155501	-1.04379	0.115	0.2	1	3	AC107075.1
0.00793348	0.753232	0.154	0.091	1	2	AC107982.1
0.00989455	0.422233	0.233	0.137	1	5	AC108488.2
0.00554511	0.494688	0.293	0.198	1	5	AC109460.4
0.000143013	0.358643	0.444	0.198	1	8	AC110994.3
3.87e-05	0.66085	0.52	0.361	0.506936	4	AC113404.3
9.32e-11	-0.713937	0.664	0.806	1.22e-06	3	AC113935.1
0.00303439	0.628533	0.897	0.781	1	9	AC113935.1
1.46e-18	0.824406	0.909	0.759	1.92e-14	0	AC113935.1
0.00340151	-0.739904	0.11	0.061	1	2	AC114490.1
0.000580351	-0.662668	0.146	0.233	1	2	AC114491.1
1.3e-06	0.682447	0.427	0.198	0.0170247	5	AC114491.1
0.00706662	1.65741	0.13	0.042	1	8	AC114495.2
0.00172809	0.380816	0.389	0.185	1	8	AC114728.1
0.00203774	-0.420974	0.087	0.203	1	5	AC114728.1
7.89e-05	0.447138	0.275	0.176	1	0	AC114728.1
0.00463831	-1.44625	0.026	0.129	1	6	AC114760.2
1.83e-06	-1.44406	0.013	0.136	0.0239783	5	AC114760.2
0.00799211	-0.894841	0.177	0.114	1	2	AC114760.2
4.52e-08	-0.571989	0.443	0.787	0.000592116	7	AC115223.1
1.65e-06	-0.634666	0.696	0.788	0.0215557	3	AC115223.1
9.4e-05	0.485493	0.974	0.769	1	9	AC115223.1
2.37e-10	0.582655	0.883	0.752	3.1e-06	0	AC115223.1
1.48e-12	-1.19013	0.238	0.428	1.94e-08	0	AC116347.1
2.14e-05	-0.80894	0.295	0.416	0.279522	2	AC116347.1
7.31e-06	-1.42648	0.111	0.407	0.0956326	8	AC116347.1
1.57e-05	-1.54602	0.131	0.407	0.205414	7	AC116347.1
0.000934909	0.369915	0.49	0.379	1	3	AC116347.1
0.00372785	0.641235	0.59	0.392	1	9	AC116347.1
1.75e-31	1.77327	0.78	0.357	2.29e-27	5	AC116347.1
2.81e-05	-0.81053	0.492	0.765	0.368036	7	AC116533.1
3.28e-15	-1.02993	0.632	0.777	4.29e-11	3	AC116533.1
0.000532272	-0.306556	0.638	0.769	1	4	AC116533.1
6.74e-05	0.36776	0.887	0.74	0.882174	5	AC116533.1
0.000634471	0.701043	0.949	0.749	1	9	AC116533.1
2.06e-15	0.846666	0.853	0.735	2.7e-11	0	AC116533.1
0.00572298	-2.07397	0.057	0.109	1	0	AC124016.2
0.00303593	0.518183	0.039	0.129	1	6	AC125494.1
0.00107405	-2.48945	0.185	0.126	1	8	AC125611.3
4.08e-06	1.21624	0.247	0.116	0.05334	5	AC125611.3
9.08e-05	-0.740004	0.02	0.127	1	5	AC127502.1
0.00534195	1.0101	0.132	0.116	1	6	AC127502.1
0.003918	0.768466	0.394	0.316	1	2	AC129492.3
0.000112626	0.604107	0.605	0.423	1	6	AC131235.2
0.000899922	-0.681883	0.02	0.108	1	5	AC131392.1
0.00376297	1.2776	0.158	0.088	1	3	AC131392.1
0.000693437	1.42313	0.12	0.115	1	5	AC132008.2
0.000976142	-0.737686	0.04	0.136	1	5	AC132942.1
0.00331659	1.5441	0.23	0.094	1	7	AC133550.2
0.00183952	-0.434321	0.027	0.107	1	5	AC133550.2
0.00194778	-1.24893	0.185	0.055	1	8	AC133552.5
0.00687716	-2.24488	0.068	0.121	1	0	AC133555.4
0.000178045	1.48311	0.19	0.098	1	3	AC133555.4
0.00130822	3.19349	0.185	0.051	1	8	AC133644.2
0.00147536	0.366051	0.106	0.128	1	0	AC133644.3
0.00270172	-1.06994	0.04	0.117	1	5	AC135507.1
0.00778304	1.11024	0.278	0.12	1	8	AC135983.3
7.65e-05	-1.70625	0.027	0.136	1	5	AC135983.3
0.00800503	1.74169	0.222	0.096	1	8	AC136475.1
0.000548468	-0.797343	0.02	0.117	1	5	AC136475.2
0.00127263	1.32379	0.23	0.392	1	7	AC136632.1
0.00214577	-0.468896	0.321	0.398	1	1	AC136632.1
0.00585066	-0.442959	0.282	0.398	1	4	AC136632.1
0.00969763	-2.64898	0.128	0.093	1	9	AC137499.1
0.000281142	-1.79706	0.027	0.114	1	5	AC138150.1
0.00214629	0.594816	0.222	0.072	1	8	AC138207.8
0.00216001	1.83728	0.231	0.118	1	9	AC138811.2
0.00128403	-2.11838	0.026	0.151	1	6	AC138969.1
0.00441083	-1.356	0.076	0.14	1	1	AC139530.1
0.00118297	0.588943	0.109	0.133	1	0	AC139530.1
0.00194659	-0.410314	0.224	0.306	1	2	AC144530.1
0.00338914	-0.388545	0.206	0.309	1	3	AC144530.1
1.36e-05	0.303887	0.408	0.27	0.177781	0	AC144530.1
0.00764239	-0.42486	0.073	0.164	1	5	AC145207.2
0.000488762	-1.14338	0.02	0.105	1	5	AC159540.2
0.0082846	-0.698348	0.026	0.114	1	6	AC211429.2
0.00504586	-0.581572	0.138	0.105	1	2	AC211429.2
0.00541863	-0.459863	0.04	0.117	1	5	AC211429.2
0.0030797	0.437949	0.04	0.105	1	5	AC233968.1
0.000796673	1.48219	0.079	0.103	1	0	AC233968.1
0.0049923	-1.5564	0.057	0.114	1	0	AC243829.1
0.00617255	1.03518	0.124	0.102	1	4	AC243829.1
0.00388067	2.24687	0.158	0.094	1	3	AC243829.1
3.43e-06	1.64452	0.04	0.1	0.0448416	5	AC243829.4
0.00343328	0.937752	1	0.96	1	8	AC243919.1
2.23e-23	-1.70972	0.929	0.968	2.91e-19	3	AC243919.1
2.1e-05	-0.689469	0.852	0.966	0.275358	7	AC243919.1
0.00643236	-0.955041	0.973	0.96	1	5	AC243919.1
4.65e-06	0.69987	0.987	0.96	0.0608931	6	AC243919.1
6.74e-36	1.45492	1	0.954	8.82e-32	0	AC243919.1
3.35e-06	-2.34221	0.073	0.202	0.0438826	4	AC245014.3
0.0040943	-0.880447	0.115	0.201	1	3	AC245014.3
0.00953123	0.69564	0.245	0.176	1	0	AC245014.3
0.000897291	-0.657905	0.06	0.163	1	5	AC245140.2
0.00348964	0.411101	0.224	0.14	1	2	AC245140.2
0.00833854	-0.9519	0.205	0.177	1	2	AC245407.2
0.00747376	0.794655	0.094	0.104	1	0	AC246785.3
2.5e-06	-2.32837	0.174	0.285	0.0326736	3	AC253572.2
0.00133554	-1.98312	0.3	0.264	1	5	AC253572.2
0.00265495	-1.63771	0.181	0.278	1	4	AC253572.2
4.07e-10	0.592003	0.467	0.195	5.32e-06	5	ACAA1
0.00514326	-1.7636	0.053	0.213	1	6	ACAA2
7.96e-05	-1.65378	0.117	0.222	1	0	ACAA2
8.72e-06	-1.52173	0.126	0.22	0.114073	2	ACAA2
0.0044085	0.773184	0.305	0.192	1	4	ACAA2
2.5e-20	1.73791	0.5	0.174	3.27e-16	5	ACAA2
0.00131747	-4.25955	0.131	0.208	1	7	ACAA2
0.00271923	-4.5634	0.074	0.209	1	8	ACAA2
0.00680534	-1.10852	0.047	0.13	1	5	ACAD11
0.000435516	-2.86273	0.013	0.138	1	6	ACAD8
0.00115072	0.351977	0.259	0.128	1	8	ACAD8
0.00013527	1.34297	0.206	0.118	1	3	ACAD8
0.000142595	0.95207	0.22	0.104	1	5	ACADM
0.00180906	0.872653	0.193	0.11	1	5	ACADS
0.005587	-1.03114	0.115	0.293	1	7	ACADVL
7.04e-08	-0.479785	0.647	0.423	0.000920823	5	ACAP1
0.000337465	0.549669	0.364	0.46	1	3	ACAP1
0.00182848	-1.03474	0.161	0.21	1	2	ACAP2
0.00258716	0.906619	0.288	0.192	1	4	ACAP2
0.000234258	-0.598601	0.02	0.12	1	5	ACAP3
7.13e-05	-2.01374	0.075	0.161	0.933113	0	ACAT1
2.22e-13	1.27043	0.393	0.121	2.91e-09	5	ACAT1
0.00968312	-0.557461	0.165	0.135	1	2	ACAT2
3.51e-08	0.794627	0.3	0.123	0.000458961	5	ACAT2
0.00600127	1.11699	0.157	0.095	1	2	ACBD4
0.000181805	-0.913575	0.02	0.111	1	5	ACCS
6.06e-06	0.430886	0.293	0.125	0.0793187	5	ACD
0.00733318	-1.03607	0.22	0.151	1	5	ACIN1
0.00813411	0.871181	0.202	0.139	1	3	ACLY
1.76e-05	1.18986	0.16	0.099	0.230816	5	ACOT13
0.00337703	-0.372026	0.213	0.118	1	5	ACOT2
5.99e-07	-3.12856	0.064	0.148	0.00783929	0	ACOT7
0.00837751	-2.05489	0.026	0.139	1	6	ACOT7
0.00835171	-1.1347	0.091	0.142	1	2	ACOT7
5.18e-24	2.58017	0.407	0.105	6.77e-20	5	ACOT7
0.0031459	2.25908	0.315	0.152	1	8	ACOT9
0.000703699	-1.13174	0.115	0.337	1	7	ACP1
0.000873572	-1.27867	0.068	0.151	1	0	ACP5
5.77e-07	0.372907	0.307	0.119	0.00755571	5	ACP5
0.00335959	-0.971592	0.02	0.103	1	5	ACP6
0.0039211	0.40504	0.13	0.073	1	2	ACSL1
0.00252305	-2.77458	0.056	0.136	1	4	ACSL3
1.32e-05	-1.27313	0.075	0.189	0.172484	0	ACSL5
9.19e-11	0.366114	0.407	0.146	1.2e-06	5	ACSL5
0.00216003	1.01114	0.266	0.158	1	4	ACSL5
0.00632948	-1.47661	0.039	0.152	1	6	ACSS1
0.00269947	-0.574704	0.22	0.139	1	5	ACSS1
0.00282631	-2.09614	0.053	0.112	1	0	ACTA2
4e-05	1.52874	0.147	0.098	0.523091	5	ACTA2
1.89e-35	-1.52562	0.996	0.998	2.47e-31	0	ACTB
1.79e-06	-1.39906	0.981	0.998	0.023459	8	ACTB
2.08e-22	-1.58215	0.984	0.998	2.72e-18	7	ACTB
5.92e-09	0.453038	1	0.997	7.75e-05	4	ACTB
9.08e-26	0.818843	1	0.997	1.19e-21	3	ACTB
1.11e-30	1.44808	1	0.997	1.45e-26	5	ACTB
6.33e-16	0.316923	0.213	0.017	8.28e-12	5	ACTBP11
0.000566796	-0.833245	0.13	0.356	1	8	ACTBP2
2.02e-09	-0.797339	0.226	0.373	2.65e-05	0	ACTBP2
0.000274855	-0.546071	0.317	0.354	1	1	ACTBP2
0.000173566	-0.541704	0.268	0.364	1	2	ACTBP2
6.33e-44	1.82586	0.707	0.311	8.29e-40	5	ACTBP2
3.9e-24	1.77955	0.96	0.88	5.1e-20	5	ACTG1
9.22e-05	-1.62051	0.776	0.893	1	6	ACTG1
0.000679118	-1.07902	0.849	0.895	1	0	ACTG1
0.000118469	-0.652978	0.878	0.889	1	1	ACTG1
5.23e-08	-1.44736	0.803	0.891	0.000684314	7	ACTG1
1.92e-09	0.646256	0.96	0.878	2.51e-05	4	ACTG1
0.000927332	-0.403749	0.026	0.16	1	6	ACTG1P10
0.00314546	-0.346479	0.094	0.166	1	0	ACTG1P10
0.00243733	0.774647	0.359	0.149	1	9	ACTG1P10
4.79e-09	0.822892	0.307	0.138	6.27e-05	5	ACTG1P10
0.00151571	-0.38698	0.193	0.108	1	5	ACTG1P14
0.00530829	-0.816857	0.026	0.133	1	6	ACTG1P20
9.73e-06	0.630697	0.247	0.116	0.12735	5	ACTG1P20
0.00248418	-3.57964	0.013	0.118	1	6	ACTL6A
1.71e-07	1.35971	0.24	0.1	0.00223144	5	ACTL6A
2.45e-07	-1.06604	0	0.108	0.00320731	5	ACTN1
0.00429287	-1.02103	0.04	0.105	1	4	ACTN1
0.000865998	1.04796	0.121	0.094	1	0	ACTN1
1.59e-05	-1.91956	0.083	0.198	0.207882	0	ACTN4
1.21e-12	0.737167	0.447	0.151	1.58e-08	5	ACTN4
0.00108346	0.742558	0.26	0.168	1	4	ACTN4
0.0026047	-1.36159	0.117	0.207	1	0	ACTR1A
5.42e-09	0.416345	0.413	0.169	7.09e-05	5	ACTR1A
0.00740904	-3.92138	0.145	0.283	1	6	ACTR2
0.00311019	-0.74129	0.209	0.289	1	2	ACTR2
0.00628888	-0.525773	0.211	0.289	1	0	ACTR2
8.22e-12	0.898371	0.527	0.25	1.08e-07	5	ACTR2
0.00271357	-0.716633	0.223	0.33	1	0	ACTR3
9.95e-05	-0.557087	0.228	0.328	1	2	ACTR3
0.00948911	0.362081	0.412	0.3	1	4	ACTR3
0.000481628	-3.64273	0.18	0.318	1	7	ACTR3
2.01e-25	1.74353	0.693	0.273	2.63e-21	5	ACTR3
0.000511847	-2.31779	0.118	0.141	1	2	ACTR6
0.00711716	0.488942	0.173	0.103	1	2	ACTR8
0.00157114	2.57274	0.079	0.139	1	6	ACYP2
4.03e-09	-1.78885	0.102	0.267	5.28e-05	0	ADA
0.00725726	-0.301834	0.181	0.251	1	2	ADA
1.35e-05	0.629967	0.384	0.221	0.176566	4	ADA
2.21e-15	1.17854	0.553	0.207	2.9e-11	5	ADA
0.000468333	-3.6789	0.148	0.243	1	8	ADA
0.00968064	1.56724	0.107	0.098	1	5	ADAL
0.000702715	1.62708	0.122	0.138	1	1	ADAM10
0.00463802	0.584886	0.177	0.105	1	2	ADAM17
0.00337218	1.90656	0.23	0.22	1	7	ADAM8
0.00100815	-0.993983	0.136	0.238	1	0	ADAM8
0.00017497	-0.449927	0.34	0.208	1	5	ADAM8
0.00109156	0.645921	0.328	0.207	1	4	ADAM8
9.17e-05	-1.36536	0.049	0.125	1	0	ADAP1
2.9e-09	-0.426775	0.587	0.315	3.79e-05	5	ADAR
2.81e-06	1.07953	0.475	0.324	0.0367237	4	ADAR
0.000853667	1.4532	0.113	0.122	1	4	ADAT1
5.23e-07	-0.947407	0.347	0.176	0.00684143	5	ADD1
0.00122554	-0.848683	0.252	0.352	1	2	ADD3
0.00102624	1.39784	0.441	0.323	1	4	ADD3
4.42e-06	-0.645383	0.533	0.393	0.0578875	5	ADGRE5
4.63e-05	-2.59187	0.039	0.228	0.606432	6	ADGRG1
8.26e-15	-1.92555	0.053	0.252	1.08e-10	0	ADGRG1
2.28e-05	-0.781304	0.118	0.238	0.298177	2	ADGRG1
1.77e-14	1.15607	0.469	0.187	2.32e-10	4	ADGRG1
1.33e-16	1.62374	0.423	0.18	1.74e-12	3	ADGRG1
0.000129584	-3.78676	0.056	0.224	1	8	ADGRG1
2.75e-05	-1.95918	0.049	0.14	0.360316	0	ADGRG5
0.00633904	0.579903	0.186	0.117	1	4	ADGRG5
0.00776155	1.25436	0.053	0.128	1	6	ADGRG5
4.54e-15	0.823979	0.467	0.151	5.94e-11	5	ADH5
0.00461448	-3.45449	0.049	0.186	1	7	ADH5
0.00039702	1.94528	0.282	0.133	1	9	ADI1
0.00836635	-0.656563	0.064	0.124	1	0	ADIPOR2
3.48e-08	0.657099	0.347	0.14	0.000455313	5	ADK
0.000170888	0.614629	0.293	0.148	1	5	ADNP
0.00717611	-1.3425	0.026	0.115	1	6	ADNP2
0.00443059	-1.17675	0.033	0.119	1	5	ADNP2
0.00651154	-2.58972	0.026	0.123	1	6	ADPRHL2
0.00533022	-1.37785	0.069	0.129	1	1	ADPRHL2
0.000107996	-1.97713	0.057	0.133	1	1	ADPRM
0.00934348	1.07483	0.132	0.118	1	0	ADPRM
0.00807058	-1.09327	0.134	0.102	1	2	ADRB2
0.00954826	-1.07305	0.06	0.117	1	0	ADRB2
0.000297015	0.52855	0.073	0.111	1	5	ADRB2
0.00292525	-0.879684	0.208	0.314	1	0	ADRM1
1.65e-11	0.740405	0.573	0.268	2.15e-07	5	ADRM1
7.29e-09	0.587257	0.407	0.165	9.54e-05	5	ADSL
0.00210937	-0.58438	0.296	0.123	1	8	AEN
0.00740092	-0.4059	0.08	0.141	1	1	AFTPH
0.00500656	0.966513	0.169	0.105	1	2	AGAP2
0.00173712	-0.507088	0.161	0.099	1	2	AGAP4
0.00133415	-0.439836	0.165	0.105	1	2	AGAP6
0.00154282	-0.694385	0.02	0.106	1	5	AGAP7P
0.00540827	1.24757	0.157	0.09	1	2	AGBL2
0.00114923	1.02782	0.157	0.093	1	2	AGBL5
0.00448825	-1.1051	0.027	0.101	1	5	AGER
0.000284787	-1.14673	0.075	0.167	1	0	AGK
3.9e-10	0.412534	0.367	0.129	5.1e-06	5	AGK
0.00150711	1.67897	0.333	0.137	1	8	AGO2
0.00856641	-0.924912	0.088	0.154	1	1	AGO2
0.00627811	-0.721363	0.15	0.113	1	2	AGPAT2
0.00316507	-2.06243	0.222	0.115	1	8	AGPAT2
0.00688669	-0.827597	0.134	0.091	1	2	AGPAT4
0.00172145	0.746383	0.158	0.086	1	3	AGPAT4
0.00011373	1.24815	0.073	0.1	1	4	AGPAT4
0.00142549	0.781056	0.173	0.105	1	2	AGPAT5
0.00820164	-1.53378	0.113	0.18	1	0	AGTRAP
0.0041149	0.400061	0.226	0.162	1	4	AGTRAP
0.0058492	0.559432	0.229	0.158	1	3	AGTRAP
0.00590565	-3.26151	0.056	0.173	1	8	AGTRAP
0.00140609	-0.346196	0.177	0.099	1	2	AHCTF1
9.52e-08	1.5455	0.273	0.098	0.00124581	5	AHCY
8.73e-05	0.353422	0.273	0.126	1	5	AHI1
7.39e-05	-0.380211	0.493	0.311	0.967409	5	AHNAK
0.00258545	-2.35994	0.262	0.331	1	7	AHNAK
0.000253436	1.14225	0.312	0.331	1	3	AHNAK
0.00077846	-0.472339	0.083	0.17	1	0	AHSA1
5.57e-11	1.07093	0.387	0.132	7.29e-07	5	AHSA1
4.26e-09	0.315562	0.28	0.105	5.57e-05	5	AIF1
0.00200118	-0.706975	0.064	0.133	1	0	AIFM1
8.96e-09	1.41862	0.287	0.105	0.000117263	5	AIFM1
0.00173909	1.62342	0.1	0.108	1	5	AIM2
0.00548685	-0.754006	0.24	0.33	1	2	AIMP1
0.00314191	-1.38911	0.06	0.125	1	0	AIMP2
0.00185314	-0.770391	0.233	0.336	1	1	AIP
0.0071608	-0.326058	0.145	0.327	1	6	AIP
2.26e-09	0.441835	0.58	0.291	2.96e-05	5	AIP
0.000157319	-0.587154	0.091	0.186	1	0	AK2
4.71e-13	0.513071	0.433	0.142	6.16e-09	5	AK2
3.53e-10	1.1906	0.373	0.134	4.62e-06	5	AK3
0.00941723	-0.780011	0.343	0.433	1	0	AKAP13
0.00269659	-0.557037	0.331	0.435	1	2	AKAP13
0.000706554	-0.381673	0.6	0.399	1	5	AKAP13
7.58e-09	1.58279	0.571	0.399	9.92e-05	4	AKAP13
0.00550709	-0.600713	0.119	0.209	1	4	AKAP17A
0.000915972	1.05781	0.26	0.187	1	2	AKAP17A
0.000484728	1.01951	0.173	0.093	1	2	AKAP5
0.00142122	-0.980631	0.138	0.225	1	2	AKIRIN2
0.00378441	-1.16231	0.149	0.237	1	1	AKNA
4.39e-05	0.352456	0.327	0.155	0.574365	5	AKR1A1
0.000464436	1.12217	0.237	0.158	1	3	AKR1A1
0.00147478	-0.656897	0.201	0.246	1	2	AKR1B1
5.72e-09	0.547375	0.473	0.214	7.48e-05	5	AKR1B1
0.00216804	-2.44074	0.066	0.246	1	7	AKR1B1
0.00163028	1.35838	0.269	0.233	1	3	AKR1B1
4.13e-07	0.675977	0.34	0.137	0.00539926	5	AKR7A2
0.00585431	0.636625	0.113	0.124	1	5	AKT1
0.00286177	1.08378	0.187	0.109	1	5	AKTIP
5.94e-15	-0.997208	0.383	0.635	7.78e-11	3	AL009174.1
4.93e-07	-0.739804	0.512	0.611	0.00645318	2	AL009174.1
1.39e-14	0.710339	0.774	0.56	1.81e-10	0	AL009174.1
0.0037768	0.759529	0.169	0.097	1	2	AL021155.5
0.00937332	2.08107	0.123	0.071	1	3	AL022067.1
0.00142888	1.55694	0.222	0.07	1	8	AL031600.3
2.03e-05	0.6858	0.298	0.198	0.265552	0	AL031727.1
0.000459185	0.780785	0.462	0.209	1	9	AL031727.1
0.0037493	1.05948	0.113	0.061	1	5	AL031775.1
0.00244715	-0.822114	0.026	0.129	1	6	AL031777.2
0.00279593	-0.601597	0.072	0.135	1	0	AL031777.2
0.000184774	-1.93498	0.045	0.115	1	0	AL031846.1
0.00203995	2.14441	0.066	0.106	1	6	AL031846.1
0.00106487	0.351918	0.302	0.201	1	0	AL031847.2
0.00131326	-0.392263	0.169	0.264	1	2	AL031985.2
0.00135908	-0.520472	0.126	0.187	1	3	AL033519.3
0.000608804	0.433748	0.245	0.164	1	0	AL033519.3
4.36e-06	1.36474	0.385	0.172	0.0570291	9	AL033519.3
0.000187894	0.434366	0.158	0.126	1	0	AL034379.1
0.00455691	0.838077	0.146	0.082	1	2	AL034430.2
0.00353933	1.16275	0.113	0.101	1	5	AL035078.4
2.19e-05	0.362277	0.577	0.442	0.286139	0	AL049873.1
5.11e-05	0.694387	0.605	0.457	0.669044	6	AL049873.1
8.5e-05	1.23688	0.667	0.459	1	9	AL049873.1
0.00766504	-1.3193	0.039	0.152	1	6	AL096870.2
0.00847121	-0.819439	0.153	0.146	1	5	AL096870.2
4.17e-06	-1.08685	0.362	0.459	0.0546333	0	AL121845.2
2.18e-05	0.370695	0.605	0.422	0.284728	4	AL121845.2
2.35e-05	0.611692	0.633	0.423	0.30784	5	AL121845.2
0.00256136	-0.594995	0.148	0.357	1	7	AL121845.3
1.52e-07	-0.76508	0.211	0.376	0.00198497	0	AL121845.3
0.000677775	-1.253	0.148	0.356	1	8	AL121845.3
0.00986185	-0.440848	0.332	0.352	1	1	AL121845.3
0.000903575	0.539199	0.469	0.334	1	4	AL121845.3
2.32e-08	0.580192	0.6	0.323	0.000303212	5	AL121845.3
0.00759628	0.655857	0.59	0.343	1	9	AL121845.3
9.93e-06	0.696775	0.395	0.34	0.129891	3	AL121845.3
0.000165731	0.970747	0.06	0.117	1	5	AL121900.1
0.00598099	0.706063	0.259	0.103	1	8	AL121944.2
0.00363368	1.46085	0.138	0.073	1	2	AL133338.1
0.00105483	-0.90933	0.148	0.362	1	7	AL133352.1
0.00619623	-1.03314	0.026	0.119	1	6	AL133453.1
0.000363271	-1.07526	0.013	0.105	1	5	AL136038.1
0.00997419	-0.530534	0.142	0.088	1	2	AL136038.1
0.00475199	0.865666	0.171	0.141	1	6	AL136298.3
5.24e-16	-0.968425	0.818	0.907	6.86e-12	3	AL136454.1
6.27e-06	-0.542377	0.858	0.9	0.0821125	2	AL136454.1
0.00653066	-0.475428	0.953	0.887	1	5	AL136454.1
2.52e-25	0.904453	0.966	0.879	3.3e-21	0	AL136454.1
0.000682888	0.809344	0.176	0.139	1	1	AL137247.2
0.00182511	-0.352705	0.033	0.105	1	5	AL138478.1
2.4e-05	-0.308994	0.229	0.29	0.314598	1	AL139095.2
0.00121103	0.580322	0.538	0.273	1	9	AL139095.2
0.000256511	-0.349226	0.095	0.185	1	1	AL139100.2
0.00752456	0.593246	0.053	0.108	1	5	AL139246.5
0.00289223	0.469028	0.222	0.075	1	8	AL139274.2
0.00665901	0.840738	0.149	0.129	1	1	AL157777.1
0.00524182	1.05076	0.204	0.07	1	8	AL157902.1
0.00749717	1.10108	0.122	0.066	1	2	AL157902.1
0.00179429	0.487496	0.233	0.162	1	5	AL158801.6
0.00841258	-1.0808	0.166	0.229	1	0	AL159141.1
0.00159516	-0.700411	0.02	0.105	1	5	AL159163.1
0.00728017	0.386939	0.15	0.087	1	2	AL159163.1
0.00188472	1.18402	0.232	0.149	1	2	AL160408.2
5.38e-06	-0.830627	0.225	0.351	0.0704461	3	AL161787.1
0.00818416	-1.22059	0.148	0.338	1	7	AL161787.1
0.00178609	-0.337101	0.252	0.346	1	2	AL161787.1
0.00146769	0.7115	0.368	0.329	1	6	AL161787.1
1.93e-07	0.896792	0.426	0.311	0.00252178	0	AL161787.1
0.000126012	1.61022	0.217	0.123	1	2	AL162151.2
0.000618414	-0.782367	0.02	0.11	1	5	AL162377.1
0.00803922	-0.706232	0.146	0.093	1	2	AL162377.1
0.00366419	0.61359	0.075	0.107	1	0	AL162377.1
0.00954547	0.899941	0.138	0.081	1	2	AL162581.1
9.53e-05	-0.734404	0.374	0.366	1	0	AL353644.2
4.17e-05	0.551352	0.366	0.367	0.545339	2	AL353644.2
3.24e-11	0.877876	0.353	0.133	4.24e-07	5	AL354714.2
0.00437893	-0.489509	0.138	0.073	1	2	AL354733.3
6.26e-06	0.587093	0.333	0.148	0.0818667	5	AL358333.3
0.00713626	-0.34374	0.226	0.267	1	0	AL358472.6
9.57e-06	0.631231	0.336	0.246	0.125214	3	AL358472.6
1.14e-07	-1.77539	0	0.11	0.00148719	5	AL359711.2
0.00410605	1.51767	0.106	0.098	1	0	AL359711.2
0.00268645	-0.932674	0.026	0.132	1	6	AL360181.3
6.12e-08	-1.15297	0.182	0.33	0.000801455	3	AL365357.1
0.00263997	-0.677089	0.319	0.304	1	2	AL365357.1
4.76e-08	0.917825	0.385	0.291	0.000622383	0	AL365357.1
9.54e-06	1.22211	0.408	0.302	0.124887	6	AL365357.1
2.75e-05	1.5995	0.41	0.304	0.359474	9	AL365357.1
0.00694951	0.403315	0.138	0.076	1	2	AL365361.1
0.00465908	-0.837162	0.241	0.137	1	8	AL391839.2
0.00161254	-2.56097	0.049	0.11	1	0	AL441992.2
0.00209907	1.42	0.088	0.102	1	1	AL441992.2
0.00259491	-0.412116	0.154	0.085	1	2	AL445363.3
4.25e-06	0.438534	0.027	0.103	0.0556788	5	AL445363.3
0.00650774	0.356316	0.115	0.132	1	1	AL445433.1
0.00809269	0.382036	0.138	0.077	1	2	AL450384.2
0.00873253	-0.635199	0.426	0.629	1	7	AL450405.1
0.000703825	-0.497747	0.546	0.637	1	1	AL450405.1
6.47e-05	1.04399	0.872	0.615	0.846725	9	AL450405.1
0.00040696	2.00546	0.14	0.101	1	5	AL451165.2
0.000106338	1.95116	0.107	0.099	1	5	AL512625.1
0.00559627	0.485925	0.241	0.092	1	8	AL512791.1
2.78e-05	-1.47802	0.007	0.107	0.364149	5	AL512791.1
0.0044855	1.70116	0.12	0.091	1	5	AL590399.1
4.39e-05	-0.719379	0.134	0.222	0.574418	3	AL590556.1
2.16e-05	0.619662	0.313	0.187	0.282522	0	AL590556.1
0.00222515	1.55734	0.096	0.1	1	4	AL590764.1
0.000853373	-0.525187	0.607	0.455	1	5	AL590764.2
2.91e-06	-1.60192	0.164	0.481	0.0380934	7	AL590764.2
0.000433786	0.723542	0.565	0.451	1	3	AL590764.2
4.61e-05	-0.489661	0.525	0.785	0.603109	7	AL590867.2
5.17e-09	0.544222	0.864	0.757	6.77e-05	0	AL590867.2
7.49e-05	0.683697	0.897	0.772	0.980838	9	AL590867.2
7.59e-05	0.494906	0.22	0.114	0.992721	2	AL591684.2
0.00613835	-0.632759	0.027	0.103	1	5	AL591806.4
0.00626071	0.471347	0.15	0.086	1	2	AL591806.4
9.19e-19	-1.49161	0.289	0.546	1.2e-14	3	AL591846.2
0.00396803	-0.80645	0.328	0.512	1	7	AL591846.2
3.93e-06	-0.96671	0.543	0.497	0.0514908	2	AL591846.2
3.01e-06	-0.432321	0.35	0.524	0.039389	4	AL591846.2
3.96e-06	0.935914	0.697	0.495	0.0518822	6	AL591846.2
1.47e-32	1.26195	0.766	0.452	1.92e-28	0	AL591846.2
0.000719693	1.42686	0.615	0.502	1	9	AL591846.2
0.00915808	1.77144	0.23	0.092	1	7	AL591895.1
4.97e-05	-0.571268	0.013	0.106	0.650949	5	AL591895.1
0.00498799	0.50885	0.087	0.1	1	0	AL591895.1
0.00367645	-0.441439	0.067	0.165	1	5	AL592114.1
9.53e-05	-0.734404	0.374	0.366	1	0	AL592188.1
4.17e-05	0.551352	0.366	0.367	0.545339	2	AL592188.1
0.00772811	1.01269	0.222	0.084	1	8	AL592494.2
2.29e-06	-0.389098	0.033	0.182	0.0300331	5	AL627171.4
0.0068608	-1.25463	0.026	0.116	1	6	AL645933.5
0.000193663	0.454242	0.273	0.135	1	5	AL662797.2
0.000326653	-0.88678	0.027	0.128	1	5	AL662844.4
0.00370621	-0.324208	0.027	0.107	1	5	AL669918.1
3.67e-05	-0.6305	0.459	0.742	0.479862	7	AL671277.1
9.64e-11	-0.966431	0.653	0.747	1.26e-06	0	AL671277.1
0.00109795	-0.956963	0.592	0.738	1	6	AL671277.1
8.74e-08	0.45676	0.864	0.714	0.0011437	4	AL671277.1
1.12e-05	0.489294	0.826	0.713	0.14672	3	AL671277.1
2.27e-16	1.02189	0.907	0.713	2.97e-12	5	AL671277.1
0.00129153	-0.783088	0.027	0.117	1	5	AL691432.2
0.0073722	1.46248	0.205	0.106	1	9	AL691432.2
5.8e-06	-0.314388	0.013	0.111	0.075953	5	AL928711.1
0.00454677	2.16094	0.241	0.102	1	8	ALDH3A2
0.0021258	0.34184	0.072	0.1	1	0	ALDH6A1
3.23e-09	0.66379	0.347	0.126	4.22e-05	5	ALDH9A1
0.000286263	-0.80871	0.747	0.794	1	0	ALDOA
2.79e-08	0.683679	0.933	0.771	0.000364749	5	ALDOA
6.86e-05	-1.67151	0.057	0.147	0.898381	0	ALG1
0.00247009	1.0654	0.202	0.119	1	3	ALG1
0.000251708	-0.550967	0.213	0.129	1	5	ALG12
0.00295667	-1.11357	0.115	0.191	1	3	ALG13
0.00588195	-2.69205	0.026	0.131	1	6	ALG2
0.00639737	-0.986475	0.259	0.121	1	8	ALG2
0.00514583	0.383563	0.22	0.12	1	5	ALG3
3.51e-05	1.70286	0.22	0.109	0.459674	5	ALG8
0.00180391	2.18884	0.079	0.102	1	6	ALKBH2
0.00980274	-0.878889	0.069	0.12	1	1	ALKBH3
1.45e-07	-0.57489	0.38	0.207	0.00189817	5	ALKBH5
0.00708121	0.618765	0.244	0.219	1	2	ALKBH5
0.00478108	-0.511012	0.051	0.127	1	4	ALOX12-AS1
0.00210679	1.32621	0.167	0.114	1	5	ALOX12-AS1
0.000855041	-0.758301	0.253	0.358	1	0	ALOX5AP
1.42e-07	1.09811	0.463	0.325	0.00186258	4	ALOX5AP
1.61e-14	1.14829	0.647	0.309	2.1e-10	5	ALOX5AP
0.00667221	-0.916074	0.204	0.074	1	8	ALS2
0.00311092	-1.35779	0.051	0.132	1	4	ALYREF
0.000180897	0.887492	0.233	0.111	1	5	ALYREF
0.000541677	-0.550452	0.134	0.069	1	2	AMBRA1
0.00329901	-3.26403	0.092	0.2	1	6	AMD1
0.0092994	0.530321	0.073	0.11	1	4	AMMECR1
0.00690752	-1.38182	0.068	0.13	1	0	AMPD2
0.00281873	1.61974	0.259	0.098	1	8	AMY2B
0.000133837	-2.3357	0.027	0.111	1	5	AMY2B
0.00614815	1.32728	0.087	0.106	1	0	AMY2B
3.96e-05	-1.13071	0.138	0.229	0.517789	2	AMZ2
5.9e-16	1.0117	0.527	0.182	7.72e-12	5	AMZ2
0.000281799	1.26821	0.333	0.199	1	4	AMZ2
0.00723462	-0.35789	0.173	0.109	1	2	AMZ2P1
0.00089707	1.2245	0.215	0.146	1	0	ANAPC1
0.00244996	-4.34891	0	0.12	1	9	ANAPC10
0.000190665	-0.734851	0.22	0.107	1	5	ANAPC10
5.42e-10	0.453139	0.567	0.269	7.09e-06	5	ANAPC11
0.00356518	-0.645281	0.142	0.167	1	3	ANAPC13
3.61e-05	-1.07841	0.091	0.204	0.473068	0	ANAPC15
0.00840054	-0.988373	0.049	0.191	1	7	ANAPC15
0.00401618	-2.85092	0.13	0.187	1	8	ANAPC15
5.87e-22	1.68827	0.52	0.151	7.68e-18	5	ANAPC15
0.00769363	-0.380737	0.433	0.467	1	2	ANAPC16
9.97e-05	-0.332797	0.64	0.443	1	5	ANAPC16
0.00236383	0.775207	0.068	0.112	1	0	ANAPC2
0.00998242	1.04569	0.157	0.095	1	2	ANAPC2
1.71e-13	0.762431	0.647	0.292	2.23e-09	5	ANAPC5
1.62e-08	-2.30703	0	0.126	0.000212075	5	ANK3
0.00563114	-2.16283	0.051	0.122	1	4	ANK3
0.00802814	1.37267	0.166	0.103	1	0	ANK3
0.00424768	-0.640518	0.047	0.13	1	5	ANKH
0.00552511	0.502916	0.278	0.122	1	8	ANKMY1
0.00782529	-1.02442	0.064	0.122	1	0	ANKMY2
9.96e-05	-0.814059	0.32	0.214	1	5	ANKRD11
0.00742473	-0.61112	0.276	0.47	1	6	ANKRD12
3.73e-05	0.718569	0.498	0.453	0.487975	0	ANKRD12
0.00800981	-0.704095	0.278	0.133	1	8	ANKRD13C
0.00909314	-2.33851	0.039	0.139	1	6	ANKRD17
0.00338065	1.48349	0.066	0.112	1	6	ANKRD26
4.27e-05	-1.95997	0.013	0.108	0.558688	5	ANKRD28
0.00704912	-1.23724	0.146	0.091	1	2	ANKRD28
0.00714915	0.457451	0.072	0.105	1	0	ANKRD28
0.00725173	-1.90357	0.22	0.251	1	5	ANKRD36
0.00358017	-0.915944	0.077	0.252	1	9	ANKRD36
0.00931985	-0.546569	0.291	0.239	1	0	ANKRD36
0.00117623	1.0438	0.305	0.236	1	1	ANKRD36
0.000102647	0.327595	0.313	0.147	1	5	ANKRD39
0.0076098	-2.13176	0.045	0.104	1	4	ANKRD44-AS1
0.00125543	-0.488804	0.02	0.105	1	5	ANKRD44-AS1
0.00295351	-0.307033	0.154	0.087	1	2	ANKRD44-AS1
0.000462431	1.59755	0.222	0.065	1	8	ANO10
0.000414982	1.064	0.185	0.099	1	2	ANO9
0.000651098	-1.52118	0.14	0.236	1	0	ANP32A
0.00441778	-1.35792	0.066	0.226	1	7	ANP32A
1.34e-09	0.521793	0.467	0.194	1.76e-05	5	ANP32A
0.00219603	0.910119	0.328	0.207	1	4	ANP32A
0.000642856	-0.755562	0.265	0.386	1	3	ANP32B
0.00363154	-1.4066	0.18	0.374	1	7	ANP32B
6.91e-19	1.3201	0.653	0.337	9.04e-15	5	ANP32B
1.67e-11	1.15975	0.52	0.226	2.18e-07	5	ANP32E
7.28e-05	-0.923508	0.579	0.604	0.952202	2	ANXA1
2.41e-05	-1.22999	0.311	0.611	0.314757	7	ANXA1
0.00948498	0.326553	0.667	0.591	1	4	ANXA1
0.000832946	0.503932	0.687	0.591	1	5	ANXA1
2.13e-11	0.344803	0.68	0.381	2.78e-07	5	ANXA11
0.0085145	0.368686	0.486	0.4	1	4	ANXA11
1.85e-13	-1.70303	0.215	0.425	2.41e-09	0	ANXA2
0.009946	-0.957467	0.211	0.399	1	6	ANXA2
0.000248355	-0.89745	0.346	0.399	1	2	ANXA2
0.000911973	0.892636	0.466	0.376	1	3	ANXA2
2.18e-19	1.54024	0.707	0.357	2.86e-15	5	ANXA2
1.46e-09	-0.661877	0.117	0.299	1.92e-05	0	ANXA2P2
0.0039805	-0.429736	0.22	0.277	1	2	ANXA2P2
0.000434138	0.466188	0.344	0.254	1	3	ANXA2P2
0.000192156	0.64005	0.179	0.271	1	9	ANXA2P2
8.05e-14	0.898347	0.573	0.237	1.05e-09	5	ANXA2P2
0.00475876	-0.648049	0.267	0.157	1	5	ANXA2R
0.00717432	-0.877554	0.072	0.127	1	0	ANXA4
0.00597375	0.614083	0.16	0.114	1	5	ANXA4
5.29e-29	1.91568	0.727	0.334	6.92e-25	5	ANXA5
4.68e-07	-1.24206	0.291	0.387	0.00612914	2	ANXA5
3.37e-07	-1.18661	0.242	0.397	0.00441514	0	ANXA5
0.000411249	-1.85287	0.148	0.38	1	7	ANXA5
3.47e-05	0.722373	0.514	0.354	0.454132	4	ANXA5
0.00628298	-1.15139	0.224	0.371	1	6	ANXA6
2.14e-07	-1.0664	0.223	0.392	0.00280574	0	ANXA6
0.000116408	-0.741423	0.351	0.366	1	1	ANXA6
0.0012212	-1.62497	0.148	0.373	1	7	ANXA6
0.000347129	-0.405983	0.268	0.382	1	2	ANXA6
8.22e-10	0.515408	0.647	0.334	1.08e-05	5	ANXA6
0.00589427	0.866058	0.427	0.352	1	3	ANXA6
1.99e-08	1.0723	0.52	0.344	0.00026052	4	ANXA6
0.00128755	-0.34534	0.213	0.328	1	3	ANXA7
0.00912549	0.387975	0.377	0.296	1	0	ANXA7
0.0039082	0.895352	0.394	0.294	1	2	ANXA7
0.00489606	-2.56544	0.148	0.316	1	7	ANXA7
0.000403255	-3.61297	0.079	0.248	1	6	AOAH
0.00103061	-1.1816	0.185	0.25	1	2	AOAH
0.00279299	0.328384	0.4	0.223	1	5	AOAH
0.0027719	0.609934	0.339	0.227	1	4	AOAH
0.00285318	0.806603	0.296	0.229	1	3	AOAH
0.00178391	-0.943503	0.02	0.106	1	5	AP000254.2
0.00759216	-0.484488	0.075	0.13	1	0	AP000295.1
0.00033616	-1.51186	0.02	0.119	1	5	AP000347.1
0.00695067	0.559966	0.165	0.099	1	2	AP000347.1
0.00814964	0.502377	0.222	0.084	1	8	AP000769.2
0.0084298	-1.69361	0.051	0.12	1	4	AP000787.1
7.81e-07	2.10233	0.143	0.106	0.0102271	0	AP000787.1
0.000727865	-0.474827	0.287	0.262	1	5	AP001000.1
0.00434844	-0.703004	0.095	0.176	1	3	AP001086.1
0.000137906	0.776114	0.226	0.15	1	0	AP001086.1
0.000181304	-0.61039	0.557	0.804	1	7	AP001324.1
6.47e-20	-1.26466	0.68	0.816	8.47e-16	3	AP001324.1
7.23e-05	-0.641559	0.718	0.804	0.946103	4	AP001324.1
0.00481786	-0.300825	0.807	0.792	1	2	AP001324.1
2.82e-06	0.773879	0.855	0.791	0.0369168	6	AP001324.1
0.00228702	0.824153	0.923	0.791	1	9	AP001324.1
3.15e-33	1.10944	0.928	0.768	4.12e-29	0	AP001324.1
0.000287557	1.29943	0.085	0.106	1	4	AP002748.4
0.00240239	-0.449453	0.148	0.337	1	7	AP002784.2
1.49e-07	-0.687383	0.217	0.352	0.00194818	2	AP002784.2
1.71e-12	0.823935	0.593	0.303	2.23e-08	5	AP002784.2
0.00112958	-0.650367	0.02	0.109	1	5	AP002807.1
0.000204119	2.09277	0.308	0.116	1	9	AP003068.1
0.00398196	-0.821989	0.118	0.188	1	1	AP003108.2
1.05e-10	0.737722	0.42	0.151	1.38e-06	5	AP003108.2
2.82e-11	0.604198	0.475	0.333	3.7e-07	0	AP003352.1
3.02e-05	-0.963255	0.007	0.102	0.395235	5	AP003717.4
0.00475943	1.83776	0.105	0.092	1	6	AP003717.4
0.00769179	-0.583142	0.122	0.075	1	2	AP005019.1
0.00194928	-0.734998	0.126	0.071	1	2	AP005061.2
0.00728258	0.487942	0.211	0.156	1	0	AP005263.1
0.0093523	0.510623	0.168	0.165	1	1	AP005263.1
0.000486489	1.69874	0.085	0.1	1	4	AP006621.3
0.0023421	-1.60793	0.039	0.154	1	6	AP1B1
6.19e-06	0.611524	0.3	0.133	0.0810472	5	AP1B1
0.000120399	0.683378	0.119	0.152	1	4	AP1B1
0.00253683	-1.43275	0.259	0.122	1	8	AP1G1
0.00184584	1.05728	0.056	0.135	1	4	AP1G1
9.99e-05	-0.771298	0.13	0.243	1	1	AP1M1
2.29e-12	0.598854	0.5	0.196	2.99e-08	5	AP1M1
0.00376563	-0.489752	0.064	0.13	1	0	AP2A1
0.00177318	0.960103	0.153	0.186	1	1	AP2B1
0.00116763	-0.95454	0.313	0.427	1	0	AP2M1
0.00614017	0.333024	0.514	0.395	1	4	AP2M1
1.41e-10	0.436708	0.693	0.378	1.85e-06	5	AP2M1
0.00355419	-1.37069	0.082	0.261	1	7	AP2S1
0.000168531	-0.42709	0.161	0.272	1	2	AP2S1
0.00154027	-2.27067	0.13	0.258	1	8	AP2S1
2.21e-20	1.05323	0.627	0.215	2.9e-16	5	AP2S1
0.00161868	-3.00385	0.026	0.139	1	6	AP3B1
2.04e-09	1.15113	0.32	0.114	2.67e-05	5	AP3B1
0.0095902	1.01878	0.098	0.124	1	0	AP3M2
0.000418367	0.38326	0.16	0.245	1	1	AP3S1
1.16e-11	0.418103	0.513	0.202	1.52e-07	5	AP3S1
0.00312999	0.398879	0.154	0.087	1	2	AP4S1
0.00060719	-0.570469	0.233	0.137	1	5	AP5Z1
0.000194105	-1.80603	0.027	0.123	1	5	APBA2
0.00681824	-1.64806	0.204	0.133	1	8	APBA3
0.000404307	0.669025	0.247	0.124	1	5	APBA3
0.00181314	0.9274	0.126	0.135	1	1	APBB1
0.00874919	-0.941439	0.132	0.308	1	6	APBB1IP
0.00394146	-1.03551	0.115	0.307	1	7	APBB1IP
0.00542701	-0.77413	0.228	0.313	1	2	APBB1IP
6.63e-07	0.307871	0.527	0.276	0.0086742	5	APBB1IP
0.00436603	0.69898	0.401	0.286	1	4	APBB1IP
0.000351682	1.19875	0.315	0.109	1	8	APBB3
0.00463938	0.96384	0.111	0.117	1	1	APBB3
0.00074654	-0.546917	0.118	0.211	1	1	APEH
4.04e-10	0.57972	0.433	0.171	5.29e-06	5	APEH
0.00469123	0.924921	0.091	0.103	1	0	APH1B
0.0045977	1.13799	0.083	0.113	1	0	APIP
9.6e-06	-0.950396	0.204	0.354	0.125681	0	APMAP
0.000126184	-0.882597	0.224	0.349	1	2	APMAP
0.00055902	-2.05677	0.131	0.337	1	7	APMAP
0.000507098	0.851769	0.452	0.313	1	4	APMAP
2.35e-05	1.18741	0.427	0.31	0.307759	3	APMAP
3.83e-15	2.48243	0.12	0.002	5.01e-11	5	APOBEC3B
1.89e-21	1.22888	0.8	0.402	2.47e-17	5	APOBEC3C
6.35e-14	-1.6431	0.242	0.48	8.3e-10	0	APOBEC3C
2.62e-13	-1.37078	0.276	0.471	3.43e-09	2	APOBEC3C
0.0062223	-1.13871	0.316	0.446	1	6	APOBEC3C
1.56e-05	-1.87931	0.148	0.45	0.204426	8	APOBEC3C
2.15e-05	0.517409	0.593	0.421	0.281589	4	APOBEC3C
0.000244436	-2.27814	0.262	0.447	1	7	APOBEC3C
4.71e-13	1.33714	0.621	0.406	6.16e-09	3	APOBEC3C
0.00150226	-0.738885	0.057	0.125	1	0	APOBEC3D
0.00246502	0.949396	0.136	0.111	1	4	APOBEC3D
0.0069715	1.29679	0.173	0.108	1	5	APOBEC3D
0.000920032	-1.35649	0.057	0.13	1	0	APOBEC3F
0.00107936	0.452685	0.207	0.108	1	5	APOBEC3F
2.75e-14	-2.20535	0.174	0.348	3.6e-10	0	APOBEC3G
1.28e-11	-1.46336	0.177	0.346	1.68e-07	2	APOBEC3G
9.75e-06	0.730222	0.458	0.301	0.127628	4	APOBEC3G
5.3e-23	1.24656	0.713	0.278	6.94e-19	5	APOBEC3G
3.48e-06	1.37441	0.427	0.298	0.0455535	3	APOBEC3G
2.97e-05	-2.47113	0.045	0.127	0.389184	0	APOBEC3H
0.000746588	-1.7674	0.053	0.125	1	1	APOBEC3H
1.6e-07	1.37111	0.26	0.098	0.0020899	5	APOBEC3H
0.00702704	-0.96506	0.068	0.13	1	0	APOL1
5.51e-05	0.981155	0.22	0.11	0.721091	5	APOL1
0.00358541	-2.34955	0.053	0.169	1	6	APOL2
0.0029255	-1.31382	0.102	0.176	1	0	APOL2
2.64e-06	1.25803	0.313	0.148	0.0345983	5	APOL2
0.00160055	0.320923	0.307	0.162	1	5	APOL3
0.00251753	-3.50356	0.05	0.109	1	1	APOO
0.00406514	0.353914	0.177	0.106	1	2	APPBP2
0.000236033	0.949172	0.073	0.123	1	4	APPBP2
0.00161881	-3.12946	0.122	0.123	1	2	APPL1
0.00500231	0.621914	0.259	0.101	1	8	APPL2
0.000130095	-0.353946	0.279	0.555	1	7	APRT
0.00705752	0.314483	0.222	0.102	1	8	AQP3
0.00822862	-0.923192	0.045	0.114	1	4	AQP3
0.00125088	-0.48382	0.033	0.114	1	5	AQP3
6.68e-05	0.978938	0.185	0.091	0.874707	2	AQP3
0.00601884	-0.769133	0.075	0.141	1	0	ARAP1
0.00315642	-1.14797	0.151	0.232	1	0	ARAP2
0.00272825	-0.460534	0.347	0.205	1	5	ARAP2
4.21e-05	1.33577	0.322	0.206	0.550588	4	ARAP2
9.45e-08	1.8762	0.224	0.093	0.00123616	2	AREG
2.84e-07	-3.57053	0.007	0.126	0.00372136	5	AREG
8.12e-07	-3.56462	0.017	0.127	0.0106319	4	AREG
5.61e-05	1.35986	0.333	0.107	0.734766	8	AREG
0.00495509	-3.27983	0.095	0.118	1	3	AREG
0.000332358	-2.19848	0.053	0.13	1	0	AREL1
0.00110489	-0.830449	0.555	0.646	1	0	ARF1
5.52e-07	-1.44065	0.377	0.641	0.00722893	7	ARF1
2.63e-08	0.477258	0.833	0.609	0.000344024	5	ARF1
0.000395819	0.768823	0.68	0.621	1	3	ARF1
0.00384084	-0.6986	0.039	0.15	1	6	ARF3
0.000881371	-0.456445	0.407	0.226	1	5	ARF4
0.009844	0.495361	0.114	0.061	1	2	ARF4-AS1
0.00220922	-0.713734	0.18	0.399	1	7	ARF5
0.000140053	-0.970525	0.332	0.389	1	0	ARF6
0.000428452	0.751579	0.387	0.378	1	3	ARF6
0.00224637	-0.356819	0.307	0.174	1	5	ARFGAP2
0.00864524	-0.708372	0.076	0.139	1	1	ARFIP2
0.00104371	0.721626	0.253	0.133	1	5	ARFRP1
0.00615615	-0.457429	0.224	0.422	1	6	ARGLU1
0.00944089	1.57958	0.068	0.105	1	4	ARHGAP11B.1
0.00261194	1.24682	0.259	0.096	1	8	ARHGAP12
0.000868888	-1.56495	0.02	0.11	1	5	ARHGAP12
2.92e-10	-1.25072	0.474	0.621	3.82e-06	3	ARHGAP15
1.99e-06	0.57887	0.694	0.578	0.0260654	0	ARHGAP15
0.00476269	-0.41582	0.193	0.11	1	5	ARHGAP18
0.00716556	-0.956149	0.177	0.265	1	0	ARHGAP25
7.79e-05	-0.547709	0.38	0.237	1	5	ARHGAP25
7.92e-05	0.743355	0.39	0.233	1	4	ARHGAP25
0.00167204	1.81724	0.436	0.246	1	9	ARHGAP25
0.000416646	1.82873	0.039	0.147	1	6	ARHGAP26
0.00704335	-1.80102	0.039	0.139	1	6	ARHGAP27
0.00877665	-1.04702	0.091	0.143	1	0	ARHGAP27
0.0013086	-0.884124	0.166	0.271	1	0	ARHGAP30
0.00549102	-0.992063	0.427	0.308	1	5	ARHGAP4
0.00462411	0.849893	0.307	0.322	1	2	ARHGAP4
9.97e-05	-0.368907	0.027	0.105	1	5	ARHGAP5
0.00600557	0.507776	0.497	0.372	1	4	ARHGAP9
0.000767696	-0.584338	0.528	0.572	1	0	ARHGDIA
1.3e-05	0.919424	0.589	0.561	0.170114	3	ARHGDIA
4.06e-23	-1.1092	0.852	0.975	5.31e-19	7	ARHGDIB
9.5e-06	0.521656	0.98	0.969	0.124334	3	ARHGDIB
3.16e-07	0.654696	1	0.967	0.00413147	5	ARHGDIB
0.00414954	0.969492	0.492	0.575	1	7	ARHGEF1
4.35e-08	-0.576648	0.733	0.555	0.000569489	5	ARHGEF1
0.00246112	0.546672	0.549	0.576	1	3	ARHGEF1
0.00248923	0.809484	0.092	0.142	1	6	ARHGEF18
0.00136481	-2.47077	0.079	0.216	1	6	ARHGEF3
0.00145385	-0.778115	0.136	0.224	1	0	ARHGEF3
0.00770508	0.848463	0.305	0.197	1	4	ARHGEF3
0.0054658	-1.41899	0.026	0.123	1	6	ARHGEF35-AS1
9.08e-05	0.35491	0.273	0.142	1	5	ARHGEF6
0.00708359	0.515123	0.137	0.157	1	1	ARHGEF6
6.66e-05	-0.335573	0.02	0.103	0.871525	5	ARHGEF9
0.00239597	-1.22808	0.22	0.167	1	5	ARID1A
0.000435461	-2.00286	0.25	0.406	1	6	ARID4B
0.00679408	0.878213	0.556	0.412	1	8	ARID5A
0.00140479	-1.20426	0.387	0.421	1	5	ARID5A
9.88e-05	-0.657518	0.3	0.439	1	3	ARID5A
1.04e-06	0.329723	0.555	0.39	0.0136344	0	ARID5A
4.16e-07	1.24019	0.52	0.398	0.00543802	2	ARID5A
1.92e-05	-0.803821	0.36	0.212	0.250726	5	ARID5B
0.00204107	-0.621305	0.169	0.237	1	2	ARID5B
0.00547978	0.635144	0.288	0.219	1	4	ARID5B
0.000264345	0.394333	0.213	0.116	1	2	ARIH1
0.000152512	-0.425409	0.487	0.286	1	5	ARIH2
0.000135862	-1.95459	0.082	0.314	1	7	ARIH2
0.000898608	0.525297	0.072	0.116	1	0	ARIH2OS
3.48e-05	1.8512	0.207	0.103	0.455376	5	ARL1
0.00672824	-0.628014	0.253	0.138	1	5	ARL14EP
0.00683855	1.89216	0.222	0.095	1	8	ARL15
0.00725424	-0.999164	0.053	0.109	1	0	ARL15
0.000333571	-1.67437	0.106	0.205	1	0	ARL16
0.00562091	-3.26979	0.066	0.193	1	7	ARL16
0.00232384	-0.614378	0.36	0.214	1	5	ARL2BP
1.33e-05	0.620795	0.253	0.11	0.17369	5	ARL3
0.000405739	-0.468571	0.567	0.46	1	5	ARL4C
0.00145163	0.329019	0.472	0.47	1	2	ARL4C
0.00569701	-0.843354	0.027	0.108	1	5	ARL4D
0.00378394	0.443542	0.157	0.089	1	2	ARL4D
0.00322861	1.5938	0.093	0.212	1	8	ARL5A
0.00143954	-1.89558	0.14	0.222	1	0	ARL5A
0.00307519	-0.799634	0.315	0.399	1	2	ARL6IP1
0.00485138	-0.655288	0.294	0.404	1	0	ARL6IP1
0.000421394	-2.16537	0.18	0.394	1	7	ARL6IP1
3.19e-05	1.0966	0.531	0.368	0.417095	4	ARL6IP1
3.44e-06	-0.691999	0.417	0.5	0.045	2	ARL6IP5
6.16e-05	-1.69536	0.213	0.497	0.806006	7	ARL6IP5
0.00343511	0.475038	0.559	0.477	1	4	ARL6IP5
3.1e-08	1.17556	0.32	0.119	0.000405478	5	ARL6IP6
0.0062879	-1.30904	0.287	0.153	1	5	ARL8B
0.00860502	-1.9773	0.026	0.123	1	6	ARMC10
0.0016597	0.309498	0.068	0.114	1	0	ARMC2
0.000837092	-1.03889	0.06	0.137	1	0	ARMC6
0.00191711	0.747922	0.2	0.117	1	5	ARMC6
0.00675845	1.54026	0.13	0.071	1	2	ARMCX5-GPRASP2
0.00454569	-0.402885	0.259	0.116	1	8	ARMCX7P
2.32e-05	1.45985	0.228	0.12	0.304149	2	ARMH1
0.00764733	2.27414	0.134	0.094	1	3	ARMT1
0.0040496	2.1561	0.115	0.115	1	1	ARNT
0.00337679	-2.02602	0.026	0.146	1	6	ARPC1A
3.57e-05	0.372007	0.28	0.126	0.466681	5	ARPC1A
8.91e-09	-1.34438	0.608	0.741	0.000116654	0	ARPC1B
2.7e-06	-1.19026	0.459	0.729	0.0353525	7	ARPC1B
1.22e-05	-1.63482	0.537	0.725	0.159752	8	ARPC1B
0.000888792	-0.35262	0.693	0.723	1	2	ARPC1B
2.77e-15	0.909959	0.927	0.697	3.63e-11	5	ARPC1B
2.12e-08	1.04709	0.818	0.7	0.000277463	3	ARPC1B
9.17e-17	-1.27253	0.843	0.895	1.2e-12	2	ARPC2
0.00120268	-0.703783	0.722	0.893	1	8	ARPC2
0.000595218	-1.2177	0.75	0.894	1	6	ARPC2
2.42e-15	-2.18088	0.639	0.897	3.16e-11	7	ARPC2
4.16e-08	0.806605	0.944	0.88	0.000543835	4	ARPC2
1.54e-17	1.24149	0.987	0.876	2.01e-13	5	ARPC2
3.48e-07	-1.07937	0.525	0.75	0.00455058	7	ARPC3
0.0012558	-0.821328	0.687	0.753	1	0	ARPC3
4.47e-07	-0.761418	0.673	0.755	0.00585075	2	ARPC3
0.000160781	0.361023	0.831	0.731	1	4	ARPC3
1.03e-14	0.938411	0.927	0.722	1.35e-10	5	ARPC3
0.00844424	-1.4364	0.117	0.192	1	0	ARPC3P1
0.00247359	-0.850064	0.287	0.168	1	5	ARPC3P1
0.00140653	-1.75872	0.25	0.45	1	6	ARPC4
0.00398444	-1.15948	0.311	0.446	1	7	ARPC4
5.94e-09	-0.71463	0.272	0.474	7.78e-05	0	ARPC4
0.000367057	-0.679944	0.339	0.46	1	2	ARPC4
6.38e-18	0.925635	0.78	0.405	8.35e-14	5	ARPC4
4.01e-07	1.01886	0.61	0.419	0.00524482	4	ARPC4
0.00300769	-2.01686	0.053	0.174	1	6	ARPC4-TTLL3
2.37e-10	-2.03909	0.192	0.368	3.1e-06	0	ARPC5
0.000192556	-0.785902	0.244	0.357	1	2	ARPC5
0.000165747	-2.17108	0.148	0.346	1	7	ARPC5
2.01e-05	0.851392	0.48	0.321	0.263461	4	ARPC5
1.68e-21	1.12689	0.727	0.298	2.2e-17	5	ARPC5
1.86e-09	-1.7932	0.143	0.321	2.44e-05	0	ARPC5L
3.41e-13	0.709495	0.6	0.26	4.46e-09	5	ARPC5L
0.000129656	-0.698875	0.253	0.391	1	0	ARRB2
0.0010923	0.428957	0.497	0.351	1	4	ARRB2
0.00378524	0.630216	0.391	0.363	1	3	ARRB2
0.00670166	-0.755079	0.102	0.179	1	0	ARRDC1
6.79e-05	1.04162	0.28	0.162	0.888345	2	ARRDC2
0.000163655	1.5729	0.218	0.211	1	1	ARRDC3
0.000202406	-0.77148	0.04	0.112	1	5	ARSB
0.00618375	1.30499	0.079	0.115	1	6	ARSG
2.78e-06	1.86638	0.127	0.097	0.0363249	5	ARV1
0.00547603	1.58311	0.183	0.141	1	1	ASAH1
0.00368514	-1.02115	0.069	0.138	1	1	ASB1
0.003287	-1.76405	0.073	0.118	1	1	ASB7
3.18e-05	-0.37542	0.313	0.15	0.415681	5	ASB8
0.00507738	0.988689	0.215	0.159	1	4	ASB8
0.00311208	0.698616	0.073	0.137	1	4	ASCC1
2.5e-06	1.13006	0.267	0.116	0.0327309	5	ASCC1
5.65e-05	-0.572707	0.347	0.177	0.739584	5	ASCC2
0.000518994	-0.738976	0.053	0.116	1	0	ASCL2
0.00977065	-0.702915	0.026	0.11	1	6	ASCL2
0.00714385	0.51123	0.119	0.104	1	4	ASCL2
2.98e-06	1.2851	0.186	0.09	0.0390354	3	ASCL2
0.00466469	1.16647	0.181	0.111	1	2	ASDURF
0.00049584	-1.26992	0.068	0.11	1	4	ASF1B
3.32e-24	3.2339	0.193	0.096	4.35e-20	5	ASF1B
0.00491795	0.529852	0.213	0.12	1	5	ASL
5.49e-05	0.936951	0.013	0.102	0.718337	5	ASPH
0.00276201	0.667182	0.053	0.133	1	6	ASPSCR1
6.01e-06	1.77287	0.107	0.044	0.0785985	5	ASRGL1
0.000105701	0.847394	0.087	0.128	1	0	ATAD2
0.00597225	-0.606226	0.142	0.093	1	2	ATAD3A
0.00168427	1.17795	0.166	0.102	1	3	ATAD3B
0.0001205	0.388271	0.127	0.05	1	5	ATAD5
0.00486615	-0.368241	0.161	0.097	1	2	ATAT1
0.000130333	-0.836125	0.013	0.111	1	5	ATF5
0.00463913	-0.771209	0.075	0.145	1	0	ATF6
0.000441781	0.494951	0.24	0.122	1	5	ATF6
0.0071292	-0.827893	0.126	0.204	1	1	ATF6B
0.00471587	-1.76321	0.158	0.338	1	6	ATF7IP
4.28e-06	0.314244	0.54	0.307	0.0559792	5	ATF7IP
0.00492362	-1.07405	0.193	0.266	1	2	ATF7IP2
2.01e-11	0.656714	0.527	0.226	2.63e-07	5	ATF7IP2
0.00726328	-1.42153	0.064	0.125	1	0	ATG101
0.00364398	0.314784	0.287	0.157	1	5	ATG13
0.00150725	1.13306	0.333	0.136	1	8	ATG2A
0.00567811	-1.13193	0.074	0.246	1	8	ATG3
4.28e-10	0.305539	0.467	0.217	5.61e-06	5	ATG3
0.00724226	-1.82311	0.039	0.139	1	6	ATG9A
0.00688308	-0.714042	0.259	0.13	1	8	ATG9A
4.96e-05	1.11294	0.224	0.117	0.648716	2	ATG9A
2e-16	1.55586	0.433	0.127	2.61e-12	5	ATIC
0.00265128	-0.424934	0.033	0.11	1	5	ATL2
3.18e-05	0.55943	0.185	0.087	0.415628	2	ATL2
0.00382924	-4.24064	0.049	0.137	1	7	ATOX1
0.00119638	-0.86066	0.04	0.135	1	5	ATP10A
0.00171316	-0.515842	0.027	0.103	1	5	ATP11C
0.00840458	-1.35235	0.026	0.115	1	6	ATP13A2
0.00934383	-0.301801	0.082	0.233	1	7	ATP1A1
0.000863965	-0.367637	0.353	0.214	1	5	ATP1A1
0.00081015	-0.791809	0.336	0.398	1	1	ATP1B3
0.00763713	-0.75772	0.158	0.245	1	0	ATP2A3
0.00109246	-0.475558	0.313	0.222	1	5	ATP2A3
0.00291352	-0.475074	0.134	0.223	1	3	ATP2B1
0.0001295	-0.408742	0.36	0.194	1	5	ATP2B1
0.00312994	0.920258	0.21	0.209	1	1	ATP2B1
0.000328798	0.974129	0.333	0.122	1	8	ATP2B1-AS1
0.00672183	-0.826036	0.073	0.135	1	5	ATP2B1-AS1
2.48e-05	1.07856	0.233	0.128	0.325106	3	ATP2B4
0.000151954	2.68572	0.107	0.113	1	1	ATP2C1
2.86e-05	-0.782921	0.441	0.506	0.374887	2	ATP5F1A
0.00220034	0.577613	0.582	0.485	1	4	ATP5F1A
7.65e-16	1.20437	0.767	0.468	1e-11	5	ATP5F1A
0.000536576	-0.73058	0.574	0.705	1	7	ATP5F1B
7.45e-13	0.939069	0.893	0.679	9.75e-09	5	ATP5F1B
0.00987525	-0.659927	0.362	0.42	1	2	ATP5F1C
0.00633754	-0.44882	0.332	0.426	1	0	ATP5F1C
0.0063226	0.471199	0.48	0.402	1	4	ATP5F1C
9.56e-05	-2.01598	0.18	0.42	1	7	ATP5F1C
2.28e-15	1.1268	0.7	0.38	2.98e-11	5	ATP5F1C
0.00500476	-1.26995	0.279	0.467	1	7	ATP5F1D
2.83e-09	0.312889	0.72	0.433	3.71e-05	5	ATP5F1D
5.26e-05	-0.669778	0.623	0.841	0.688088	7	ATP5F1E
1.67e-13	-0.631507	0.78	0.843	2.19e-09	2	ATP5F1E
0.000485385	-0.413941	0.747	0.85	1	0	ATP5F1E
0.00173513	0.402294	0.859	0.828	1	1	ATP5F1E
5.33e-19	0.64073	1	0.815	6.98e-15	5	ATP5F1E
0.000173088	-0.716936	0.377	0.641	1	7	ATP5IF1
3.88e-05	-0.607753	0.61	0.634	0.507405	2	ATP5IF1
0.00173843	-0.324835	0.528	0.651	1	0	ATP5IF1
6.8e-09	0.427976	0.84	0.609	8.89e-05	5	ATP5IF1
4.62e-13	0.916579	0.507	0.194	6.04e-09	5	ATP5MC1
6.14e-05	-0.415808	0.553	0.682	0.80392	1	ATP5MC2
3.4e-10	-1.77664	0.279	0.676	4.46e-06	7	ATP5MC2
1.06e-15	0.386286	0.933	0.633	1.39e-11	5	ATP5MC2
0.00596818	0.620221	0.692	0.655	1	3	ATP5MC2
6.9e-06	-0.867432	0.366	0.495	0.0903253	0	ATP5MC3
7.02e-05	-1.51667	0.213	0.484	0.918284	7	ATP5MC3
0.00488436	0.368603	0.582	0.46	1	4	ATP5MC3
1.32e-16	1.24701	0.76	0.444	1.73e-12	5	ATP5MC3
3.55e-07	-0.834825	0.39	0.47	0.00464638	2	ATP5MD
2.82e-16	0.79881	0.787	0.423	3.68e-12	5	ATP5MD
0.000243332	-0.735	0.311	0.574	1	7	ATP5ME
0.00801675	-0.965068	0.463	0.567	1	8	ATP5ME
1.75e-09	0.458762	0.807	0.539	2.29e-05	5	ATP5ME
0.000956188	-0.553743	0.335	0.435	1	2	ATP5MF
0.000841514	-2.12346	0.241	0.425	1	8	ATP5MF
2.05e-16	1.37122	0.713	0.388	2.69e-12	5	ATP5MF
0.000646489	1.73482	0.59	0.414	1	9	ATP5MF
0.00272611	-0.679223	0.815	0.75	1	8	ATP5MG
8.24e-12	-2.04792	0.426	0.765	1.08e-07	7	ATP5MG
3.28e-10	0.671866	0.92	0.734	4.29e-06	5	ATP5MG
0.00277755	0.790595	0.769	0.751	1	9	ATP5MG
0.00749491	-1.28778	0.377	0.569	1	7	ATP5MPL
0.00522764	-0.581956	0.512	0.571	1	2	ATP5MPL
1.51e-09	0.449366	0.787	0.538	1.98e-05	5	ATP5MPL
1.31e-06	-1.36864	0.252	0.373	0.0170842	2	ATP5PB
0.00719844	-1.54496	0.18	0.361	1	7	ATP5PB
0.00404892	0.678724	0.463	0.34	1	4	ATP5PB
4.13e-19	1.4775	0.673	0.321	5.4e-15	5	ATP5PB
0.000571643	-1.56296	0.197	0.443	1	7	ATP5PD
2.2e-09	0.534333	0.693	0.407	2.87e-05	5	ATP5PD
6.93e-05	-0.59068	0.268	0.413	0.907421	0	ATP5PF
0.00172531	-1.57509	0.18	0.397	1	7	ATP5PF
1.05e-11	0.60726	0.673	0.359	1.37e-07	5	ATP5PF
0.0044547	-0.678352	0.476	0.523	1	2	ATP5PO
0.000590991	-1.61707	0.328	0.523	1	7	ATP5PO
0.00635676	0.648973	0.605	0.504	1	4	ATP5PO
8.63e-12	0.816116	0.72	0.494	1.13e-07	5	ATP5PO
1.75e-05	-2.06156	0.082	0.348	0.228792	7	ATP6AP2
0.00485757	0.95741	0.435	0.326	1	4	ATP6AP2
0.00021662	0.548232	0.333	0.123	1	8	ATP6V0A2
0.00719336	-0.884156	0.268	0.354	1	0	ATP6V0B
1.43e-08	-0.973582	0.647	0.525	0.000186875	5	ATP6V0C
0.000483802	-0.88739	0.509	0.541	1	0	ATP6V0C
6.4e-06	-1.20275	0.23	0.548	0.0837811	7	ATP6V0C
2.55e-07	1.06877	0.486	0.546	0.00333883	3	ATP6V0C
0.00683449	-0.838334	0.208	0.25	1	0	ATP6V0D1
6.22e-14	0.673401	0.547	0.211	8.14e-10	5	ATP6V0D1
0.00304846	-3.30368	0.098	0.248	1	7	ATP6V0D1
0.00886645	-0.409152	0.328	0.533	1	7	ATP6V0E1
2.31e-05	-1.15339	0.457	0.539	0.302124	2	ATP6V0E1
0.00193371	-0.890617	0.315	0.533	1	8	ATP6V0E1
0.00482159	-0.642487	0.026	0.127	1	6	ATP6V1B2
0.00692849	-0.554736	0.068	0.133	1	0	ATP6V1B2
3.29e-06	1.84271	0.193	0.102	0.043077	5	ATP6V1C1
0.000102551	-2.34049	0.13	0.138	1	2	ATP6V1D
0.00737754	-1.79038	0.026	0.143	1	6	ATP6V1D
0.00161761	-1.53548	0.083	0.148	1	0	ATP6V1D
3.43e-07	1.32187	0.287	0.121	0.00449385	5	ATP6V1D
0.00720853	-2.84973	0.053	0.195	1	6	ATP6V1E1
0.00414225	-0.351192	0.118	0.202	1	1	ATP6V1E1
1.95e-06	-2.82681	0.164	0.363	0.0255669	7	ATP6V1F
0.00036162	-0.465904	0.747	0.575	1	5	ATP6V1G1
0.00405948	0.439367	0.136	0.162	1	0	ATP6V1H
0.00341327	-1.26495	0.033	0.115	1	5	ATP7A
0.00363008	-2.93943	0.039	0.154	1	6	ATP8A1
2.54e-06	0.357174	0.287	0.114	0.0332361	5	ATPAF1
0.00381073	1.42623	0.15	0.093	1	3	ATPSCKMT
0.00168857	1.09077	0.17	0.099	1	3	ATRN
1.19e-05	-0.407743	0.513	0.288	0.155133	5	ATRX
0.000730086	-0.574761	0.333	0.185	1	5	ATXN1
0.00399344	-0.838823	0.15	0.188	1	2	ATXN10
0.00254348	-1.86914	0.037	0.187	1	8	ATXN10
0.00766784	1.09607	0.192	0.181	1	4	ATXN10
0.00549699	-0.619742	0.161	0.099	1	2	ATXN2
0.00826262	-0.707541	0.142	0.189	1	3	ATXN7
0.00462948	1.25272	0.259	0.104	1	8	ATXN7.1
0.00835578	-1.14142	0.026	0.114	1	6	ATXN7.1
0.00519061	-0.484019	0.047	0.116	1	5	ATXN7.1
0.00274752	0.706126	0.169	0.098	1	2	ATXN7.1
0.00312381	-2.61296	0.026	0.133	1	6	ATXN7L1
0.00842475	0.551364	0.161	0.098	1	2	ATXN7L2
0.00237287	0.500958	0.213	0.132	1	2	ATXN7L3B
5.43e-05	-1.08042	0.249	0.348	0.710223	0	AURKAIP1
0.00204936	-0.736664	0.145	0.341	1	6	AURKAIP1
2.79e-17	0.660408	0.68	0.296	3.65e-13	5	AURKAIP1
0.000100946	-2.294	0.098	0.341	1	7	AURKAIP1
1.98e-10	2.24466	0.113	0.09	2.59e-06	5	AURKB
0.00722294	1.05643	0.107	0.1	1	4	AUTS2
0.00433902	-2.12129	0.045	0.121	1	4	AVPI1
0.00545386	1.22932	0.173	0.101	1	2	AVPI1
3.46e-05	1.28668	0.209	0.123	0.45269	3	AXIN1
0.00103311	-1.43965	0.13	0.144	1	2	AZI2
6.14e-07	0.710589	0.293	0.126	0.00803711	5	AZI2
0.00290969	-3.1896	0.039	0.162	1	6	AZIN1
6.92e-63	-0.98648	0.967	1	9.06e-59	7	B2M
1.6e-14	-0.798602	1	0.999	2.09e-10	2	B2M
6.65e-09	0.488526	1	0.999	8.7e-05	4	B2M
5.81e-16	0.581002	1	0.998	7.6e-12	1	B2M
0.000331939	-2.66883	0.039	0.189	1	6	B3GAT3
0.00233709	0.420993	0.165	0.092	1	2	B3GLCT
0.00937831	0.759566	0.118	0.18	1	6	B3GNT2
0.00225622	0.541684	0.339	0.232	1	2	B4GALT1
0.000319886	-2.06902	0.053	0.125	1	0	B4GALT4
0.000319694	0.694766	0.177	0.091	1	2	B4GALT7
0.000132641	-1.30979	0.153	0.243	1	1	BABAM1
0.0029709	-0.969281	0.181	0.238	1	0	BABAM1
1e-18	1.04673	0.573	0.192	1.31e-14	5	BABAM1
0.00119644	1.05026	0.241	0.226	1	3	BABAM1
0.00106075	-1.37369	0.154	0.212	1	2	BABAM2
5.25e-05	1.09396	0.125	0.108	0.687453	0	BACH2
8.01e-05	2.2163	0.315	0.103	1	8	BACH2
0.00071659	-1.30622	0.04	0.12	1	4	BACH2
5.49e-05	-1.151	0.013	0.121	0.719054	5	BACH2
0.00554203	0.360898	0.165	0.1	1	2	BACH2
0.00594633	0.96651	0.202	0.136	1	3	BAD
0.00308782	-1.76445	0.064	0.127	1	0	BAG4
0.00702192	2.28181	0.158	0.155	1	6	BAG6
0.00468362	-0.581216	0.125	0.212	1	0	BAK1
4.06e-16	1.08738	0.5	0.166	5.31e-12	5	BAK1
1.71e-05	-0.542948	0.138	0.262	0.223676	2	BANF1
3.43e-06	0.397643	0.395	0.223	0.0448979	4	BANF1
1.2e-17	1.2223	0.58	0.207	1.57e-13	5	BANF1
0.000378642	1.58191	0.315	0.115	1	8	BAP1
0.00806504	-0.349843	0.053	0.128	1	5	BAP1
0.0046341	1.39457	0.173	0.1	1	5	BARD1
8.72e-05	1.62896	0.217	0.132	1	3	BATF
0.00382731	-2.31161	0.026	0.151	1	6	BATF
4.48e-08	-2.26689	0.053	0.164	0.000586254	0	BATF
0.00133217	-1.34381	0.106	0.153	1	2	BATF
3.31e-14	0.956493	0.407	0.118	4.33e-10	5	BATF
0.00607332	-0.311583	0.4	0.27	1	5	BAZ1A
0.00022987	1.95004	0.282	0.169	1	9	BAZ2A
0.00213029	-1.53355	0.053	0.137	1	5	BAZ2B
0.00823391	-0.525183	0.161	0.095	1	2	BBS9
0.00552215	-0.585817	0.082	0.252	1	7	BBX
0.00625419	0.477618	0.084	0.131	1	1	BCAP29
3.29e-05	-0.899543	0.257	0.402	0.431172	0	BCAP31
1.37e-07	0.39199	0.613	0.353	0.00179602	5	BCAP31
0.000309313	0.666259	0.52	0.36	1	4	BCAP31
0.00553184	-2.01242	0.051	0.124	1	4	BCAS2P2
0.00110821	-0.475543	0.185	0.102	1	2	BCAS2P2
0.00528885	-0.994242	0.385	0.394	1	1	BCAS4
0.0032073	-1.6979	0.197	0.401	1	7	BCAS4
2.71e-11	0.799423	0.647	0.366	3.55e-07	5	BCAS4
0.000608286	1.28763	0.692	0.385	1	9	BCAS4
3.64e-11	1.95808	0.1	0.003	4.77e-07	5	BCAT1
0.00855966	-0.835873	0.193	0.248	1	2	BCCIP
2.32e-06	0.35169	0.447	0.218	0.0303277	5	BCCIP
5.03e-05	-1.875	0.083	0.187	0.658086	0	BCKDHA
0.000993614	-1.23859	0.057	0.132	1	1	BCKDK
0.00470417	-1.23459	0.064	0.131	1	0	BCKDK
0.00356216	-1.77869	0.204	0.117	1	8	BCKDK
0.00011328	0.681661	0.24	0.108	1	5	BCKDK
0.0082214	-1.2076	0.227	0.154	1	5	BCL10
0.00217959	-0.747486	0.094	0.174	1	0	BCL10
0.00205624	-0.363885	0.073	0.174	1	5	BCL11B
0.00365228	-0.689721	0.033	0.122	1	5	BCL2
0.00357261	0.663598	0.189	0.113	1	2	BCL2A1
0.00203772	-1.206	0.064	0.131	1	0	BCL2L1
0.00755773	-1.46721	0.114	0.16	1	2	BCL2L11
3.52e-06	-0.821699	0.06	0.171	0.0460797	0	BCL2L11
2.92e-05	1.16293	0.3	0.137	0.381983	5	BCL2L11
2.66e-06	1.5314	0.26	0.139	0.0347617	4	BCL2L11
0.00783016	-1.21549	0.026	0.119	1	6	BCL2L12
0.00114294	0.769395	0.207	0.105	1	5	BCL2L12
0.000610539	-0.324436	0.273	0.146	1	5	BCL3
9.5e-05	-0.32466	0.413	0.232	1	5	BCL7B
0.000448458	-0.763249	0.344	0.448	1	3	BCLAF1
0.000289648	0.391251	0.6	0.414	1	5	BCLAF1
0.00119018	-0.383888	0.053	0.201	1	6	BCLAF1P2
0.00547185	0.317061	0.218	0.19	1	1	BCLAF1P2
0.00682422	-2.34104	0.026	0.121	1	6	BCOR
0.00561497	-1.14228	0.064	0.127	1	0	BCOR
0.00859223	-3.13924	0.026	0.116	1	6	BCS1L
0.00236935	1.04465	0.164	0.115	1	4	BDH2
0.000983146	1.27474	0.513	0.317	1	9	BECN1
0.00838912	0.380193	0.574	0.363	1	8	BEST1
3.38e-08	-1.41042	0.18	0.39	0.000442238	5	BEST1
1.5e-12	-0.696314	0.136	0.4	1.97e-08	4	BEST1
6.84e-05	-0.608262	0.265	0.39	0.895788	3	BEST1
0.00856701	0.317418	0.539	0.362	1	6	BEST1
2.55e-15	0.907121	0.579	0.331	3.34e-11	2	BEST1
0.00345925	1.32677	0.315	0.145	1	8	BEX2
2.97e-06	-2.04095	0.079	0.164	0.0388451	3	BEX2
6.55e-05	-0.393237	0.062	0.162	0.857373	4	BEX2
0.000212651	0.754718	0.24	0.134	1	2	BEX2
5.72e-05	0.968759	0.23	0.135	0.748622	0	BEX2
0.000693094	-2.96738	0.091	0.122	1	3	BEX3
0.00650518	-1.29375	0.051	0.125	1	4	BEX3
0.00724794	1.58049	0.155	0.109	1	0	BEX3
7e-05	-1.61657	0.119	0.197	0.91636	3	BEX4
2.93e-05	3.04087	0.125	0.09	0.383464	0	BEX5
3.12e-07	-3.11309	0	0.105	0.00408517	5	BEX5
0.00671299	-3.08048	0.04	0.103	1	4	BEX5
0.00476841	-1.07459	0.15	0.085	1	2	BEX5
0.005251	0.93221	0.126	0.166	1	1	BFAR
0.00789483	-0.722868	0.109	0.185	1	0	BHLHE40
3.7e-05	1.49217	0.265	0.155	0.483994	3	BHLHE40
0.00891661	0.727072	0.138	0.083	1	3	BHLHE40-AS1
0.00166969	-0.815244	0.033	0.121	1	5	BICRAL
6.72e-08	0.635454	0.36	0.143	0.000880084	5	BID
0.000337219	-4.37957	0.019	0.169	1	8	BID
0.000134273	-0.97907	0.374	0.426	1	0	BIN1
0.00932958	-0.994036	0.23	0.425	1	7	BIN1
1.64e-16	0.418722	0.753	0.382	2.15e-12	5	BIN1
7.28e-05	0.561166	0.548	0.401	0.953261	4	BIN1
0.00124464	-0.476145	0.443	0.636	1	7	BIN2
0.00346904	-1.27546	0.444	0.635	1	8	BIN2
0.00630105	-0.587085	0.559	0.642	1	2	BIN2
2.23e-05	-0.454037	0.521	0.65	0.29146	0	BIN2
0.000303872	0.546621	0.715	0.612	1	3	BIN2
1.33e-05	0.6622	0.751	0.613	0.174121	4	BIN2
0.00434192	-1.40215	0.293	0.187	1	5	BIRC2
0.00339269	-0.880856	0.057	0.115	1	0	BIRC5
0.00277703	-0.847664	0.045	0.113	1	4	BIRC5
2.32e-31	2.81658	0.273	0.088	3.04e-27	5	BIRC5
0.00976077	1.06454	0.062	0.108	1	4	BIVM
0.000935551	-0.37292	0.233	0.134	1	5	BLCAP
0.00770424	-1.59696	0.068	0.131	1	0	BLMH
9.15e-09	1.7214	0.247	0.108	0.000119728	5	BLMH
0.00942139	-0.89027	0.272	0.365	1	0	BLOC1S1
0.00114972	-0.722663	0.26	0.366	1	2	BLOC1S1
9.04e-15	0.397068	0.68	0.315	1.18e-10	5	BLOC1S1
3.45e-06	1.41138	0.411	0.338	0.0450937	3	BLOC1S1
0.00858915	-0.531597	0.182	0.222	1	3	BLOC1S2
7.14e-10	0.350009	0.46	0.19	9.34e-06	5	BLOC1S2
0.000891252	-1.13997	0.098	0.187	1	0	BLVRA
0.00721668	0.389611	0.066	0.178	1	6	BLVRA
9.21e-12	0.838882	0.42	0.146	1.21e-07	5	BLVRA
0.0032167	-3.19995	0.039	0.151	1	6	BNIP1
0.00223032	-1.0112	0.079	0.159	1	0	BNIP1
0.00356603	0.51291	0.253	0.135	1	5	BNIP1
0.00197367	-0.624502	0.527	0.34	1	5	BNIP2
0.00644484	-1.57533	0.039	0.145	1	6	BOD1L1
0.000211993	1.12653	0.14	0.107	1	5	BOLA1
0.000755649	-0.949008	0.115	0.33	1	7	BOLA2
0.000382335	-0.475497	0.223	0.342	1	0	BOLA2
0.00417387	0.603711	0.387	0.309	1	3	BOLA2
0.00354701	-1.16132	0.049	0.203	1	7	BOLA2-SMG1P6
1.16e-05	0.454538	0.367	0.18	0.151477	5	BOLA2-SMG1P6
0.000832831	-0.662522	0.164	0.385	1	7	BOLA2B
0.000224051	-0.742278	0.287	0.394	1	0	BOLA2B
0.00902279	0.706562	0.407	0.371	1	3	BOLA2B
2.03e-10	0.815666	0.353	0.12	2.65e-06	5	BOLA3
2.37e-06	0.980671	0.26	0.112	0.0310527	5	BOP1
0.0011319	1.39205	0.162	0.11	1	3	BORCS6
0.00683945	-0.534028	0.098	0.173	1	0	BORCS7
3.19e-05	-0.454599	0.28	0.148	0.417439	5	BORCS7
0.00147751	-1.48903	0.126	0.14	1	2	BPGM
0.000899671	1.23652	0.213	0.123	1	3	BPGM
0.00462818	-1.59352	0.057	0.118	1	0	BPNT1
0.00189376	1.29827	0.167	0.102	1	5	BPNT1
0.00209902	-0.469734	0.094	0.18	1	0	BPTF
0.00985638	-0.411479	0.079	0.146	1	0	BRAP
0.000838194	0.570852	0.24	0.117	1	5	BRCC3
0.00505652	1.65073	0.166	0.122	1	3	BRCC3
0.00521129	-0.478917	0.407	0.249	1	5	BRD2
0.00883071	1.11136	0.333	0.255	1	4	BRD2
0.00762152	-1.41667	0.026	0.114	1	6	BRF1
0.00758724	0.643932	0.039	0.106	1	6	BRI3BP
0.000169426	1.03329	0.173	0.095	1	5	BRI3BP
1.58e-05	-0.90534	0.189	0.327	0.207043	0	BRK1
0.000453541	-0.655522	0.213	0.322	1	2	BRK1
0.000321909	-1.31078	0.098	0.312	1	7	BRK1
5.17e-19	0.95138	0.673	0.266	6.77e-15	5	BRK1
2.29e-08	1.08394	0.492	0.281	0.000299349	4	BRK1
0.00448601	-0.796734	0.155	0.247	1	0	BRMS1
0.00244009	-1.16423	0.065	0.138	1	1	BSCL2
0.000307906	-1.01901	0.385	0.498	1	0	BSG
0.00252785	-1.16204	0.279	0.488	1	7	BSG
3.38e-13	0.411717	0.78	0.448	4.42e-09	5	BSG
5.44e-05	-1.38113	0.174	0.284	0.712182	0	BST2
8.65e-07	-0.390055	0.146	0.288	0.0113223	2	BST2
0.000857971	0.461676	0.384	0.25	1	4	BST2
6.07e-12	0.526258	0.553	0.235	7.95e-08	5	BST2
0.00503062	1.05596	0.092	0.164	1	6	BTAF1
0.000314884	1.25036	0.141	0.163	1	1	BTBD1
0.000226943	1.25845	0.154	0.078	1	2	BTBD11
0.00254768	0.54027	0.246	0.099	1	7	BTBD2
0.00681801	-0.746907	0.027	0.108	1	5	BTBD6
0.00726175	-0.555925	0.138	0.093	1	2	BTBD6
8.42e-06	-1.55671	0.02	0.115	0.11014	5	BTBD9
0.00273476	-0.409493	0.689	0.81	1	7	BTF3
2.05e-05	0.354126	0.913	0.794	0.268496	5	BTF3
0.00881994	-1.13772	0.142	0.137	1	3	BTF3L4
0.00533613	0.803042	0.205	0.125	1	2	BTF3L4
0.00570147	-4.44406	0.033	0.142	1	7	BTF3L4
5.75e-05	-0.501608	0.639	0.866	0.752501	7	BTG1
2.63e-10	-1.14493	0.853	0.858	3.44e-06	5	BTG1
1.69e-07	-0.61088	0.759	0.876	0.00220615	3	BTG1
0.00288417	0.350946	0.913	0.847	1	2	BTG1
0.000184658	0.572937	0.859	0.857	1	1	BTG1
0.0016207	-1.43937	0.2	0.294	1	5	BTG2
0.00694384	0.69219	0.355	0.272	1	1	BTG2
0.000102502	-4.38163	0.049	0.231	1	7	BTG3
0.00631676	-1.4502	0.057	0.111	1	0	BTN2A2
0.00819162	-1.20946	0.142	0.094	1	2	BTN2A2
0.00731637	0.350123	0.336	0.245	1	3	BTN3A1
0.00176001	-0.672649	0.131	0.323	1	7	BTN3A2
5.76e-08	-1.13703	0.177	0.342	0.000753182	2	BTN3A2
0.0014719	-0.876005	0.226	0.333	1	0	BTN3A2
8.27e-05	0.539488	0.458	0.298	1	4	BTN3A2
3.47e-06	1.35288	0.423	0.295	0.0454426	3	BTN3A2
0.00159151	-0.998302	0.24	0.177	1	5	BTN3A3
0.000338498	-0.971357	0.245	0.367	1	0	BUB3
0.00907273	0.648795	0.161	0.096	1	2	BUD13
0.000337893	-2.05616	0.098	0.325	1	7	BUD23
0.000122258	0.542226	0.319	0.316	1	2	BUD23
0.00198952	-1.27197	0.184	0.392	1	6	BUD31
0.00142828	-1.58796	0.197	0.39	1	7	BUD31
1.32e-10	0.534834	0.667	0.353	1.73e-06	5	BUD31
2.61e-05	-2.30247	0.007	0.105	0.34133	5	BX284668.5
1.06e-05	-0.482255	0.605	0.742	0.139065	3	BX679664.3
8.35e-11	0.54249	0.86	0.692	1.09e-06	0	BX679664.3
3.78e-05	-0.402482	0.727	0.501	0.495189	5	BZW1
0.000759249	-0.301788	0.098	0.265	1	7	BZW1P2
0.00703549	-3.31542	0.026	0.147	1	6	BZW2
0.00465739	-1.56159	0.079	0.153	1	0	BZW2
1.89e-10	0.894016	0.36	0.118	2.48e-06	5	BZW2
0.00984708	-0.834525	0.06	0.115	1	0	C11orf24
0.00950019	1.616	0.204	0.079	1	8	C11orf68
0.00319934	0.771673	0.094	0.113	1	0	C11orf71
0.00830632	-1.06693	0.033	0.116	1	5	C11orf80
0.000931088	-1.64904	0.155	0.241	1	0	C11orf98
0.000542674	-0.809186	0.146	0.242	1	2	C11orf98
2.01e-15	0.946375	0.54	0.194	2.63e-11	5	C11orf98
0.000850705	1.09544	0.092	0.12	1	1	C12orf29
1.92e-08	2.00305	0.027	0.105	0.000251346	5	C12orf42
0.00619919	0.742725	0.133	0.101	1	5	C12orf45
6.64e-05	0.506733	0.217	0.312	0.868363	3	C12orf57
0.00843198	-0.483569	0.241	0.122	1	8	C12orf65
0.00218725	-2.21101	0.263	0.458	1	6	C12orf75
3.95e-13	-1.44344	0.283	0.482	5.17e-09	0	C12orf75
8.79e-08	-1.42062	0.323	0.473	0.00115075	2	C12orf75
0.000628328	-0.937511	0.23	0.458	1	7	C12orf75
4.67e-07	0.787902	0.577	0.425	0.00611626	3	C12orf75
9.78e-10	0.873644	0.633	0.426	1.28e-05	4	C12orf75
1.07e-14	1.13075	0.733	0.419	1.4e-10	5	C12orf75
0.00544947	0.832731	0.079	0.109	1	6	C12orf76
6.08e-06	0.875372	0.287	0.115	0.0795407	5	C14orf119
0.00347235	-1.67738	0.073	0.141	1	1	C15orf40
0.00206712	0.889587	0.22	0.121	1	5	C15orf40
0.000188271	0.558917	0.24	0.147	1	2	C15orf61
0.00490464	1.01105	0.198	0.128	1	3	C16orf87
9.92e-05	-1.14308	0.298	0.371	1	0	C17orf49
0.00456088	-1.23966	0.164	0.367	1	7	C17orf49
4.98e-05	-0.371865	0.248	0.38	0.651259	2	C17orf49
1.1e-17	0.665644	0.72	0.321	1.44e-13	5	C17orf49
0.00290008	1.07623	0.407	0.35	1	3	C17orf49
0.0096784	1.00044	0.15	0.09	1	2	C17orf75
0.00238124	-1.1037	0.15	0.144	1	2	C18orf21
0.000136115	0.460594	0.06	0.13	1	0	C18orf25
5.37e-05	-0.87761	0.333	0.211	0.702765	5	C18orf32
0.00160407	-1.07829	0.068	0.145	1	0	C19orf12
0.00233949	1.52982	0.186	0.122	1	3	C19orf12
3.29e-05	0.733171	0.267	0.119	0.430037	5	C19orf25
0.000161536	1.07748	0.247	0.124	1	5	C19orf48
0.00297441	1.92745	0.171	0.134	1	6	C19orf48
0.000421746	-0.470022	0.344	0.466	1	3	C19orf53
1.17e-07	0.321726	0.687	0.422	0.00153574	5	C19orf53
6.28e-06	-0.361618	0.373	0.176	0.0821301	5	C1D
0.00180179	-0.650628	0.068	0.141	1	4	C1GALT1
0.00422918	3.23782	0.085	0.103	1	4	C1GALT1C1
0.000460865	0.462739	0.173	0.096	1	2	C1orf162
0.00778182	-2.02227	0.053	0.167	1	6	C1orf174
0.000391218	-4.32805	0.013	0.143	1	6	C1orf21
0.00305948	-2.18102	0.106	0.142	1	2	C1orf21
0.000703457	-0.455694	0.068	0.15	1	0	C1orf21
0.00437306	0.780968	0.202	0.124	1	3	C1orf21
0.000462207	1.24391	0.232	0.124	1	4	C1orf21
0.00388367	0.538815	0.137	0.133	1	1	C1orf35
1.31e-08	0.304571	0.493	0.228	0.000171625	5	C1orf43
3.38e-05	1.6018	0.177	0.087	0.442504	2	C1orf54
0.00953881	-0.965492	0.24	0.313	1	2	C1orf56
2.04e-05	0.382162	0.424	0.278	0.267526	1	C1orf56
0.00458586	0.304448	0.027	0.1	1	5	C1orf61
6.63e-12	0.721733	0.58	0.261	8.67e-08	5	C1QBP
4.65e-05	-2.38076	0.066	0.3	0.608016	7	C1QBP
6.55e-06	1.38451	0.08	0.101	0.0857137	5	C1RL
0.00356415	1.04357	0.213	0.117	1	5	C21orf59-TCP10L
0.000389835	0.694557	0.253	0.12	1	5	C21orf91
0.00984503	-0.822096	0.106	0.183	1	0	C22orf39
2.45e-06	0.88997	0.347	0.151	0.0320273	5	C22orf39
0.00349738	0.643424	0.161	0.095	1	2	C2CD3
0.00897815	-0.736942	0.11	0.058	1	2	C2orf27A.1
0.00382188	-1.38391	0.185	0.062	1	8	C2orf27A.1
0.00295301	0.329272	0.173	0.099	1	2	C2orf42
2.29e-06	0.346213	0.373	0.178	0.0299181	5	C2orf68
0.00417892	-0.889926	0.033	0.117	1	5	C2orf69
0.00219913	0.558784	0.173	0.097	1	2	C2orf69
0.00440624	0.824343	0.073	0.117	1	1	C2orf74
0.000515285	-2.70479	0.049	0.109	1	0	C3orf14
6.05e-08	2.11193	0.173	0.091	0.000791353	5	C3orf14
0.00488652	-1.07737	0.513	0.41	1	9	C4orf3
0.00121981	0.324291	0.363	0.422	1	1	C4orf3
1.22e-08	0.477766	0.1	0.008	0.000160045	5	C4orf46
0.000763672	-0.329495	0.347	0.21	1	5	C4orf48
0.00935525	1.41708	0.205	0.224	1	9	C4orf48
0.00364258	0.310303	0.084	0.14	1	1	C5orf24
0.000576203	0.751475	0.1	0.097	1	5	C5orf30
9.04e-05	1.06659	0.073	0.105	1	4	C6orf120
2.56e-07	0.582899	0.313	0.126	0.00335234	5	C6orf226
0.000135305	-0.788772	0.246	0.521	1	7	C6orf62
0.00180988	-0.34386	0.68	0.493	1	5	C6orf62
0.00637677	-0.893648	0.113	0.181	1	0	C6orf89
0.0026044	0.767154	0.185	0.054	1	8	C8orf58
0.00368344	-2.63938	0.026	0.129	1	6	C8orf76
8.25e-06	1.10452	0.213	0.115	0.107949	5	C8orf76
0.000889801	-0.432959	0.154	0.088	1	2	C8orf82
0.000197537	1.21274	0.04	0.104	1	5	C8orf82
0.00404236	-0.758609	0.328	0.416	1	0	C9orf16
1.49e-13	0.411074	0.713	0.369	1.95e-09	5	C9orf16
0.00719733	0.699521	0.395	0.403	1	3	C9orf16
0.00825009	-3.17883	0.026	0.12	1	6	C9orf72
8e-07	-1.5598	0.213	0.539	0.010476	7	C9orf78
0.00443921	-1.71583	0.026	0.129	1	6	C9orf85
0.00864137	-0.853636	0.072	0.135	1	0	C9orf85
0.00144185	1.33098	0.174	0.115	1	3	C9orf85
0.000411462	-1.37887	0.138	0.174	1	2	CA5B
0.00447988	-1.1073	0.033	0.173	1	7	CA5B
0.00655455	0.357145	0.28	0.156	1	5	CA5B
0.00857798	0.591799	0.233	0.155	1	3	CA5B
0.00963665	1.90943	0.149	0.147	1	1	CAB39
0.00576533	0.876834	0.206	0.136	1	3	CABIN1
0.00693822	-0.763284	0.215	0.316	1	0	CACYBP
0.000771428	-2.01432	0.131	0.306	1	7	CACYBP
3.74e-16	1.14527	0.6	0.268	4.9e-12	5	CACYBP
8.3e-08	0.704323	0.38	0.171	0.00108586	5	CACYBPP2
0.000512424	0.832464	0.202	0.189	1	1	CACYBPP2
0.00016696	0.867599	0.288	0.174	1	4	CALCOCO1
0.00377506	-0.880206	0.147	0.239	1	0	CALCOCO2
0.000332208	-0.442342	0.393	0.206	1	5	CALCOCO2
0.00616823	1.36661	0.124	0.106	1	4	CALHM2
0.000177695	-0.603714	0.934	0.971	1	7	CALM1
7.36e-05	-0.583568	0.972	0.969	0.963533	2	CALM1
0.00171569	-0.536643	0.921	0.972	1	6	CALM1
6.03e-05	0.433177	0.993	0.967	0.789467	5	CALM1
4.3e-05	-0.642446	0.508	0.747	0.562935	7	CALM2
0.000281682	-0.446254	0.744	0.737	1	2	CALM2
0.00093282	-0.815567	0.299	0.416	1	2	CALM2P2
1.39e-07	-1.6659	0.082	0.41	0.00181872	7	CALM2P2
0.0059357	0.311198	0.477	0.381	1	1	CALM2P2
8.96e-06	1.62716	0.6	0.376	0.117261	5	CALM2P2
0.000578904	-1.07297	0.42	0.454	1	1	CALM3
0.00946625	-0.464371	0.263	0.457	1	6	CALM3
5e-22	1.32105	0.727	0.419	6.55e-18	5	CALM3
3.43e-06	-3.83642	0.164	0.459	0.04494	7	CALM3
0.000153248	-0.82759	0.396	0.511	1	0	CALR
0.000584042	0.818753	0.569	0.477	1	3	CALR
0.00640006	1.20549	0.296	0.128	1	8	CAMK2G
5.25e-06	-1.49645	0.142	0.268	0.0686722	3	CAMK4
0.000363337	-0.362537	0.4	0.232	1	5	CAMK4
5.45e-07	-0.425119	0.393	0.207	0.00712723	5	CAMLG
0.00374723	-1.13841	0.13	0.203	1	3	CAMTA1
0.00744566	0.319686	0.141	0.201	1	1	CAMTA1
2.8e-06	0.323399	0.38	0.171	0.036588	5	CAMTA1
0.00607414	-0.313037	0.157	0.104	1	2	CAMTA2
0.00182521	-1.12054	0.227	0.135	1	5	CAND1
0.00349673	-0.65603	0.085	0.151	1	4	CAND1
2.35e-06	0.514663	0.433	0.209	0.0307914	5	CANX
0.00490518	-2.64215	0.074	0.236	1	8	CANX
8.38e-11	-1.14781	0.48	0.613	1.1e-06	2	CAP1
8.5e-05	-1.13147	0.408	0.601	1	6	CAP1
7.75e-07	-0.897585	0.468	0.617	0.0101399	0	CAP1
0.000298239	-1.12648	0.344	0.602	1	7	CAP1
4.63e-11	0.450199	0.847	0.566	6.05e-07	5	CAP1
0.000519597	0.474005	0.688	0.574	1	3	CAP1
4.08e-10	0.82573	0.763	0.571	5.34e-06	4	CAP1
0.00572405	-1.07008	0.066	0.213	1	6	CAPN1
5.49e-08	0.302348	0.413	0.185	0.000717893	5	CAPN1
0.00803747	0.731754	0.26	0.199	1	4	CAPN1
0.000125713	-0.760149	0.325	0.459	1	0	CAPN2
0.00132097	0.846865	0.518	0.422	1	3	CAPN2
6.28e-07	0.46267	0.313	0.128	0.00821703	5	CAPRIN1
0.00375309	0.671799	0.111	0.152	1	1	CAPRIN1
0.00876094	-0.510517	0.04	0.12	1	5	CAPS
1.5e-06	-1.25575	0.355	0.486	0.0195837	0	CAPZA1
3.07e-16	1.91172	0.72	0.438	4.01e-12	5	CAPZA1
0.00555547	-0.555152	0.592	0.676	1	0	CAPZB
8.92e-11	-1.65567	0.246	0.678	1.17e-06	7	CAPZB
1.76e-09	0.398309	0.88	0.639	2.3e-05	5	CAPZB
0.000454709	0.54258	0.763	0.649	1	4	CAPZB
0.000514933	0.604564	0.755	0.644	1	3	CAPZB
0.00522665	-1.26214	0.039	0.139	1	6	CARD11
0.0049416	-0.681531	0.053	0.143	1	5	CARD11
0.000716692	0.756933	0.209	0.12	1	2	CARD11
1.87e-07	-1.53378	0.204	0.34	0.00245219	0	CARD16
0.000132026	-0.984918	0.236	0.333	1	2	CARD16
0.000168657	-1.57719	0.093	0.325	1	8	CARD16
0.000188127	0.586002	0.446	0.301	1	4	CARD16
5.54e-13	1.10317	0.607	0.287	7.25e-09	5	CARD16
0.00722337	0.57135	0.158	0.247	1	3	CARD19
0.00542877	-0.695601	0.099	0.175	1	1	CARHSP1
1.25e-25	1.58554	0.52	0.126	1.63e-21	5	CARHSP1
0.00660714	-1.56428	0.045	0.117	1	4	CARS2
0.00761467	-1.25915	0.259	0.146	1	8	CASC3
1.81e-05	1.3367	0.141	0.152	0.237043	1	CASC3
0.00154903	0.463799	0.367	0.199	1	5	CASC4
0.00346852	-1.9808	0.027	0.11	1	5	CASK
1.7e-10	0.899868	0.473	0.2	2.23e-06	5	CASP1
0.00253133	-2.55051	0.056	0.232	1	8	CASP1
0.000192247	-0.622693	0.072	0.164	1	0	CASP2
4.6e-09	0.487062	0.34	0.125	6.02e-05	5	CASP3
0.000558774	0.630432	0.088	0.157	1	1	CASP3
1.05e-05	-1.33657	0.252	0.375	0.137937	2	CASP4
0.00131916	-1.17708	0.145	0.366	1	6	CASP4
7.12e-05	-0.72956	0.275	0.371	0.931679	0	CASP4
1.06e-13	0.468021	0.68	0.321	1.38e-09	5	CASP4
8.15e-06	0.67021	0.503	0.337	0.106646	4	CASP4
0.000287753	-0.473735	0.064	0.148	1	0	CASP7
1.09e-09	0.463364	0.333	0.113	1.43e-05	5	CASP7
0.00375691	-1.14282	0.184	0.39	1	6	CASP8
0.000173875	-0.786079	0.276	0.4	1	2	CASP8
0.00140736	0.478476	0.508	0.364	1	4	CASP8
0.00201311	-4.44823	0	0.124	1	9	CASP8AP2
0.00877067	-0.711663	0.072	0.13	1	0	CASP8AP2
0.00864725	-1.64981	0.033	0.111	1	5	CASP9
0.00368964	1.57193	0.161	0.093	1	2	CASP9
8.55e-06	-0.306371	0.46	0.257	0.111912	5	CAST
0.00553706	1.66308	0.241	0.099	1	8	CASTOR1
0.00329887	1.71711	0.161	0.093	1	2	CASTOR1
0.00125383	-0.867773	0.083	0.167	1	0	CAT
0.0050081	-0.709906	0.114	0.161	1	2	CAT
7.53e-09	0.543172	0.353	0.133	9.85e-05	5	CAT
0.00234979	-0.467189	0.447	0.267	1	5	CBLB
0.00486801	0.803322	0.229	0.295	1	1	CBLB
0.000770658	-1.09404	0.189	0.28	1	2	CBLL1
1.41e-06	1.64042	0.227	0.099	0.018472	5	CBR1
0.00112883	-0.50114	0.407	0.237	1	5	CBWD5
0.0040165	0.551336	0.214	0.261	1	1	CBWD5
0.00425521	0.875459	0.248	0.161	1	2	CBWD6
0.000804948	-0.684498	0.241	0.308	1	3	CBX3
6.56e-14	1.01373	0.6	0.266	8.59e-10	5	CBX3
0.00586673	-0.524592	0.047	0.133	1	5	CBX4
3.13e-11	1.2949	0.347	0.119	4.09e-07	5	CBX5
0.0069686	0.357247	0.352	0.17	1	8	CBX6
0.000556289	0.581557	0.265	0.159	1	3	CBX6
3.87e-05	-1.13909	0.013	0.115	0.505864	5	CBX7
0.0075683	2.1537	0.131	0.174	1	7	CCAR1
7.83e-05	-0.625217	0.313	0.158	1	5	CCAR1
0.00157042	-4.72938	0.037	0.177	1	8	CCAR1
0.00813925	0.882452	0.039	0.145	1	6	CCAR2
0.00124285	-0.821299	0.307	0.189	1	5	CCDC107
0.0033739	-1.63276	0.049	0.207	1	7	CCDC107
0.00334214	0.555797	0.294	0.189	1	4	CCDC107
0.00855306	-0.979071	0.185	0.067	1	8	CCDC112
0.000775998	1.33621	0.053	0.107	1	6	CCDC117
3.21e-05	-1.17538	0.238	0.342	0.420533	0	CCDC12
0.00397631	-1.06677	0.125	0.213	1	0	CCDC124
0.0043677	1.00801	0.113	0.098	1	4	CCDC127
0.00909091	-0.3959	0.107	0.177	1	1	CCDC130
2.01e-05	-1.06933	0.092	0.195	0.26362	1	CCDC142
0.000744386	-1.73241	0.027	0.119	1	5	CCDC144A
8.09e-05	-1.13471	0.296	0.113	1	8	CCDC159
0.0092498	1.36574	0.162	0.111	1	3	CCDC159
2.18e-06	-1.58832	0.117	0.24	0.0285891	0	CCDC167
2.04e-18	1.02597	0.567	0.183	2.67e-14	5	CCDC167
0.00289486	-1.36638	0.213	0.283	1	3	CCDC18-AS1
0.00220837	0.604828	0.367	0.26	1	4	CCDC18-AS1
0.000283328	0.953436	0.332	0.259	1	0	CCDC18-AS1
0.00571877	-1.98531	0.039	0.168	1	6	CCDC186
0.00941446	0.633045	0.09	0.123	1	4	CCDC22
2.54e-09	0.539832	0.407	0.15	3.32e-05	5	CCDC25
0.00282112	-4.02385	0.066	0.185	1	7	CCDC28A
4.66e-06	-2.14247	0.038	0.126	0.0609226	0	CCDC28B
3.52e-07	0.79552	0.253	0.096	0.00461022	5	CCDC28B
0.00673784	1.45391	0.096	0.113	1	4	CCDC28B
6.51e-05	0.960129	0.273	0.126	0.852423	5	CCDC32
2.34e-10	0.681916	0.113	0.006	3.06e-06	5	CCDC34
0.00261553	-1.73069	0.068	0.139	1	0	CCDC47
0.00294117	0.545174	0.069	0.138	1	1	CCDC47
2.18e-09	1.44869	0.313	0.108	2.86e-05	5	CCDC47
0.00265789	0.882045	0.161	0.102	1	2	CCDC50
4.09e-05	1.06027	0.26	0.149	0.535096	2	CCDC57
2.15e-05	-0.311747	0.467	0.255	0.280903	5	CCDC59
0.00647025	-1.48499	0.115	0.284	1	7	CCDC69
0.00537605	-0.395685	0.201	0.292	1	2	CCDC69
0.00048541	0.704155	0.379	0.265	1	4	CCDC69
0.00847627	-0.691364	0.15	0.099	1	2	CCDC7
0.00759096	-1.00667	0.259	0.122	1	8	CCDC84
0.00236363	-1.07743	0.23	0.317	1	0	CCDC85B
1.79e-09	0.481936	0.553	0.276	2.35e-05	5	CCDC85B
9.35e-09	0.915751	0.327	0.118	0.000122427	5	CCDC90B
0.00351521	-0.478891	0.068	0.136	1	4	CCDC93
5.19e-06	0.32679	0.228	0.109	0.0678746	2	CCDC93
0.00898871	0.373162	0.189	0.118	1	2	CCDC97
0.00562079	-2.62816	0.026	0.118	1	6	CCL28
0.000566446	0.745296	0.091	0.118	1	0	CCL28
0.00907179	-2.64832	0.026	0.116	1	6	CCL3
0.00312847	-1.40354	0.057	0.122	1	0	CCL3
3.58e-07	1.53252	0.153	0.1	0.00468372	4	CCL3L3
0.00862867	-1.5617	0.026	0.11	1	6	CCL3L3
0.00646485	-0.73311	0.06	0.115	1	0	CCL3L3
1.03e-12	1.56319	0.486	0.217	1.35e-08	4	CCL4
6.11e-13	1.70126	0.383	0.221	7.99e-09	3	CCL4
1.3e-06	-2.83089	0.026	0.258	0.0169506	6	CCL4
8.86e-12	-2.53011	0.091	0.278	1.16e-07	0	CCL4
2.12e-08	-1.82923	0.118	0.272	0.000276898	2	CCL4
3.92e-05	3.00737	0.202	0.102	0.512458	3	CCL4L2
0.000281707	-2.36858	0.057	0.13	1	0	CCL4L2
0.00013282	1.1717	0.175	0.11	1	4	CCL4L2
9.89e-20	0.926026	0.988	0.911	1.29e-15	3	CCL5
2.39e-17	1.10091	0.994	0.914	3.12e-13	4	CCL5
5.32e-28	-1.56218	0.83	0.942	6.97e-24	0	CCL5
0.000165282	-0.585274	0.918	0.924	1	7	CCL5
0.000127037	-0.952111	0.763	0.931	1	6	CCL5
2.47e-08	-0.784614	0.894	0.929	0.000322795	2	CCL5
4.17e-06	0.34033	0.98	0.917	0.0546373	5	CCL5
5.43e-16	2.8703	0.127	0.053	7.11e-12	5	CCNA2
4.54e-14	2.8486	0.1	0.086	5.94e-10	5	CCNB1
0.00024155	1.00758	0.213	0.111	1	5	CCNB1IP1
0.00341502	-1.63828	0.062	0.108	1	4	CCNB2
2.15e-30	4.16132	0.187	0.094	2.82e-26	5	CCNB2
0.00906689	1.08978	0.122	0.169	1	1	CCNC
0.00515879	-0.490638	0.733	0.593	1	5	CCND3
3.68e-10	0.664435	0.613	0.323	4.81e-06	5	CCNDBP1
7.32e-08	0.776448	0.407	0.172	0.000958257	5	CCNG1
0.00419003	-4.63442	0.082	0.199	1	7	CCNG1
0.00177457	-0.968195	0.4	0.235	1	5	CCNH
0.00799136	-0.54028	0.727	0.573	1	5	CCNI
0.00152228	0.782555	0.373	0.217	1	5	CCNK
0.00925339	0.64336	0.083	0.11	1	0	CCP110
2.71e-05	1.13685	0.291	0.163	0.354367	2	CCR7
2.66e-18	1.47739	0.377	0.145	3.48e-14	0	CCR7
1.65e-13	-4.4906	0.017	0.204	2.16e-09	4	CCR7
1.89e-17	-4.13282	0.091	0.201	2.47e-13	3	CCR7
1.94e-07	-2.54787	0.047	0.198	0.00253567	5	CCR7
0.00406931	-0.905313	0.115	0.197	1	1	CCR7
0.00268017	-0.508609	0.3	0.197	1	5	CCSER2
0.00108796	1.45013	0.294	0.196	1	4	CCSER2
2.59e-07	0.508149	0.473	0.239	0.00339578	5	CCT2
8.92e-16	1.05204	0.573	0.217	1.17e-11	5	CCT3
0.00506167	-1.42137	0.157	0.231	1	2	CCT4
1.62e-13	0.902302	0.507	0.189	2.13e-09	5	CCT4
8.43e-17	1.35479	0.527	0.196	1.1e-12	5	CCT5
0.00891315	-0.769399	0.157	0.233	1	2	CCT6A
1.78e-10	0.776056	0.473	0.194	2.33e-06	5	CCT6A
2.51e-15	1.01901	0.627	0.294	3.28e-11	5	CCT7
4.47e-13	1.04093	0.533	0.278	5.85e-09	5	CCT8
0.00178011	-0.834655	0.026	0.147	1	6	CCT8P1
0.00354864	-1.72928	0.109	0.197	1	0	CCZ1B
0.00885716	0.328642	0.13	0.193	1	1	CCZ1B
0.000681426	-0.881367	0.013	0.103	1	5	CD101
0.00498095	0.997354	0.15	0.084	1	3	CD101
3.55e-05	1.52418	0.194	0.112	0.46452	3	CD151
0.00427195	0.939483	0.053	0.133	1	5	CD151
0.00621666	1.11601	0.191	0.138	1	1	CD160
0.00783772	-1.85695	0.122	0.151	1	2	CD160
0.000672746	-1.09867	0.079	0.16	1	0	CD160
5.62e-11	1.06955	0.757	0.553	7.36e-07	4	CD2
0.00100431	-0.795221	0.483	0.594	1	0	CD2
6.56e-05	-0.721416	0.508	0.589	0.858992	2	CD2
1.19e-06	0.340184	0.793	0.553	0.015577	5	CD2
0.00963571	-2.01938	0.026	0.121	1	6	CD226
0.00198297	-1.4123	0.094	0.136	1	2	CD244
2.15e-07	-1.38614	0.038	0.148	0.00281473	0	CD244
5.89e-08	0.360676	0.287	0.113	0.000770235	5	CD244
7.71e-05	1.23148	0.203	0.12	1	4	CD244
0.00215798	-1.96873	0.061	0.127	1	1	CD248
0.000672441	-0.994442	0.457	0.486	1	0	CD27
0.000351611	0.560569	0.548	0.473	1	4	CD27
3.31e-07	-2.34585	0.164	0.494	0.00433751	7	CD27
9.93e-08	-2.7177	0.075	0.203	0.00129982	3	CD28
6.59e-05	-0.569658	0.272	0.165	0.862749	2	CD28
4e-13	0.960986	0.427	0.142	5.24e-09	5	CD2BP2
0.00980494	-0.747784	0.064	0.122	1	0	CD300A
7.95e-05	1.38907	0.194	0.097	1	3	CD300A
0.000151867	-0.65885	0.328	0.605	1	7	CD37
4.7e-07	-0.657681	0.753	0.578	0.0061473	5	CD37
3.3e-05	1.95016	0.232	0.141	0.432386	4	CD38
6.89e-23	2.39885	0.467	0.118	9.02e-19	5	CD38
0.00134511	-3.23261	0.026	0.157	1	6	CD38
7.25e-06	-2.86495	0.098	0.161	0.0949372	2	CD38
9.85e-08	-2.32503	0.064	0.168	0.00128906	0	CD38
3.82e-05	-1.75615	0.076	0.166	0.500358	1	CD38
3.15e-05	-0.784428	0.689	0.88	0.411808	7	CD3D
2.89e-12	-0.875533	0.815	0.883	3.78e-08	2	CD3D
1.2e-05	-1.43658	0.759	0.876	0.157557	8	CD3D
8.15e-08	0.500863	0.947	0.865	0.00106707	5	CD3D
9.75e-09	0.547791	0.944	0.864	0.000127599	4	CD3D
1.01e-05	0.718797	0.937	0.86	0.132583	3	CD3D
8.25e-07	-1.03422	0.623	0.859	0.010796	7	CD3E
2.14e-07	-0.567134	0.76	0.868	0.00279762	2	CD3E
0.00879318	-0.448895	0.927	0.842	1	5	CD3E
1.6e-05	0.355585	0.927	0.841	0.208909	4	CD3E
0.00013261	0.71049	0.885	0.843	1	1	CD3E
[truncated: 9,191 more rows]

## Sheet: Phenotypes_DGE
p_val	avg_log2FC	pct.1	pct.2	p_val_adj	cluster	gene
0.00739402	2.54258	0.151	0.11	1	PD-1int CD127low	AC087854.2
0.00374608	2.176	0.149	0.088	1	PD-1int CD127low	TNFSF14
3.18204e-11	2.13198	0.194	0.073	4.16434e-07	PD-1int CD127low	TRGV5
0.00345687	2.11855	0.133	0.071	1	PD-1int CD127low	TRBV6-1
0.00615473	2.00525	0.139	0.085	1	PD-1int CD127low	SEC61A2
8.6647e-06	1.90374	0.155	0.079	0.113395	PD-1int CD127low	KIF19
0.00632625	1.89291	0.133	0.075	1	PD-1int CD127low	AL137060.6
0.00931019	1.82573	0.123	0.067	1	PD-1int CD127low	TRBV7-3
5.32245e-13	1.7355	0.206	0.085	6.96549e-09	PD-1int CD127low	TRBV27
1.78052e-17	1.72128	0.456	0.27	2.33017e-13	PD-1int CD127low	FGFBP2
0.00245503	1.67692	0.131	0.071	1	PD-1int CD127low	SNORA63B
0.00828617	1.66168	0.119	0.068	1	PD-1int CD127low	MIR1248
6.52948e-05	1.65866	0.145	0.079	0.854513	PD-1int CD127low	TRAV25
0.00343394	1.64273	0.133	0.071	1	PD-1int CD127low	TRAV22
8.9742e-05	1.60988	0.149	0.077	1	PD-1int CD127low	HEBP1
0.000267341	1.58805	0.143	0.072	1	PD-1int CD127low	TRAV41
0.00557747	1.56321	0.139	0.084	1	PD-1int CD127low	DLEU1
0.00116718	1.52313	0.159	0.095	1	PD-1int CD127low	TSPAN5
0.00230136	1.48077	0.159	0.119	1	PD-1int CD127low	TARS1
0.00287666	1.47546	0.143	0.091	1	PD-1int CD127low	ABRAXAS2
0.00249075	1.43922	0.198	0.13	1	PD-1int CD127low	DDX3Y
0.00770708	1.43885	0.171	0.112	1	PD-1int CD127low	ITPR1
0.00373914	1.42083	0.169	0.11	1	PD-1int CD127low	ADGRG5
0.0093321	1.4052	0.135	0.082	1	PD-1int CD127low	FHOD1
0.00277949	1.40063	0.149	0.086	1	PD-1int CD127low	KBTBD8
0.000367413	1.36992	0.165	0.089	1	PD-1int CD127low	ACAP3
5.15311e-06	1.34198	0.218	0.19	0.0674388	PD-1int CD127low	RPS6KA1
0.00639859	1.30873	0.155	0.099	1	PD-1int CD127low	FAM234A
0.00815042	1.29045	0.141	0.086	1	PD-1int CD127low	PIGU
7.42261e-06	1.28993	0.226	0.127	0.0971397	PD-1int CD127low	S1PR5
0.00622094	1.28552	0.143	0.084	1	PD-1int CD127low	ULK2
0.000809573	1.27386	0.169	0.097	1	PD-1int CD127low	AC116366.2
2.28323e-05	1.26593	0.145	0.071	0.298807	PD-1int CD127low	AC004884.2
0.00118945	1.2588	0.155	0.089	1	PD-1int CD127low	QKI
0.000201252	1.24456	0.151	0.078	1	PD-1int CD127low	WEE1
0.0091713	1.23587	0.262	0.236	1	PD-1int CD127low	RTN4
0.00274002	1.23422	0.151	0.09	1	PD-1int CD127low	HLA-DOA
1.80018e-07	1.22759	0.173	0.075	0.0023559	PD-1int CD127low	LAIR2
0.000324405	1.21881	0.179	0.106	1	PD-1int CD127low	TTC38
5.11862e-07	1.21271	0.349	0.296	0.00669874	PD-1int CD127low	KLRC4-KLRK1
0.00833919	1.21005	0.149	0.1	1	PD-1int CD127low	TUBGCP3
0.00872254	1.20713	0.167	0.113	1	PD-1int CD127low	METTL16
0.00301021	1.19915	0.155	0.091	1	PD-1int CD127low	RPTOR
0.00330304	1.19707	0.222	0.188	1	PD-1int CD127low	CRELD2
0.00315608	1.17794	0.161	0.109	1	PD-1int CD127low	UBE2Z
0.000636216	1.16722	0.147	0.084	1	PD-1int CD127low	ERCC6
0.00305285	1.165	0.155	0.091	1	PD-1int CD127low	OGG1
0.00160491	1.16063	0.153	0.085	1	PD-1int CD127low	PGPEP1
1.54914e-06	1.1543	0.192	0.118	0.0202736	PD-1int CD127low	MTND6P4
4.30873e-06	1.1504	0.175	0.087	0.0563883	PD-1int CD127low	CX3CR1
0.00189415	1.1494	0.185	0.118	1	PD-1int CD127low	VPS13B
0.00381016	1.1457	0.161	0.098	1	PD-1int CD127low	ZNF708
0.00299103	1.13885	0.147	0.084	1	PD-1int CD127low	SPATA5L1
0.00983258	1.13487	0.137	0.079	1	PD-1int CD127low	ZNF420
0.00729558	1.12116	0.149	0.095	1	PD-1int CD127low	WSB2
0.00793228	1.12009	0.147	0.088	1	PD-1int CD127low	PUS3
0.00402393	1.11577	0.143	0.081	1	PD-1int CD127low	DCAF4
7.55755e-05	1.11015	0.284	0.218	0.989056	PD-1int CD127low	MIAT
0.00213987	1.10483	0.135	0.074	1	PD-1int CD127low	TRAV26-1
0.00378749	1.10271	0.141	0.08	1	PD-1int CD127low	ZNF397
0.00417022	1.07535	0.151	0.096	1	PD-1int CD127low	AC087190.1
0.00766694	1.07197	0.165	0.108	1	PD-1int CD127low	ING5
0.00756023	1.0578	0.147	0.09	1	PD-1int CD127low	XPO5
1.08348e-17	1.05042	0.649	0.441	1.41795e-13	PD-1int CD127low	GZMH
0.00486784	1.04576	0.208	0.171	1	PD-1int CD127low	UBE2J2
0.00495374	1.02992	0.155	0.092	1	PD-1int CD127low	PIGN
4.09901e-05	1.02016	0.308	0.241	0.536437	PD-1int CD127low	SPON2
0.00190093	1.01729	0.169	0.101	1	PD-1int CD127low	MIR22HG
0.00948226	1.0159	0.155	0.097	1	PD-1int CD127low	FNDC3B
0.00424144	1.01576	0.143	0.081	1	PD-1int CD127low	TSEN2
5.14377e-05	1.01562	0.278	0.204	0.673165	PD-1int CD127low	TBX21
0.00976936	1.00822	0.171	0.112	1	PD-1int CD127low	GALNT2
0.00906888	1.007	0.141	0.084	1	PD-1int CD127low	ROGDI
0.00239842	1.00326	0.153	0.087	1	PD-1int CD127low	FAM160A2
0.00238411	1.00183	0.167	0.108	1	PD-1int CD127low	TTC24
0.00942835	0.998545	0.143	0.088	1	PD-1int CD127low	PSAT1
0.00675235	0.993046	0.149	0.092	1	PD-1int CD127low	SLC2A8
0.00645344	0.982581	0.147	0.087	1	PD-1int CD127low	PRKAB2
0.00140973	0.976322	0.157	0.09	1	PD-1int CD127low	RPRD1B
0.000371759	0.973794	0.286	0.221	1	PD-1int CD127low	RAB37
0.00388402	0.971982	0.155	0.092	1	PD-1int CD127low	MANBA
0.00110362	0.971959	0.161	0.111	1	PD-1int CD127low	ITPK1
0.00113829	0.970955	0.151	0.091	1	PD-1int CD127low	ACBD3
0.00582227	0.969159	0.157	0.095	1	PD-1int CD127low	WDR36
0.00119489	0.967322	0.155	0.09	1	PD-1int CD127low	RPAP1
0.00272916	0.963797	0.2	0.176	1	PD-1int CD127low	LASP1
0.00399997	0.953046	0.31	0.263	1	PD-1int CD127low	SAMD3
0.00387805	0.952579	0.153	0.091	1	PD-1int CD127low	HGH1
0.00256916	0.948741	0.163	0.097	1	PD-1int CD127low	AGPS
0.00127358	0.94621	0.161	0.092	1	PD-1int CD127low	VCL
1.62721e-08	0.946057	0.286	0.154	0.000212952	PD-1int CD127low	ZNF683
0.00734225	0.937144	0.206	0.171	1	PD-1int CD127low	DCAF8
0.00618757	0.933773	0.181	0.136	1	PD-1int CD127low	FGR
0.0047403	0.924394	0.129	0.076	1	PD-1int CD127low	PTMAP4
0.00394005	0.923828	0.147	0.086	1	PD-1int CD127low	HLA-U
0.0014522	0.922928	0.155	0.091	1	PD-1int CD127low	INPP5B
0.00195511	0.919423	0.177	0.107	1	PD-1int CD127low	FAM53C
0.00901229	0.916003	0.206	0.141	1	PD-1int CD127low	MLLT6
8.09266e-05	0.90592	0.165	0.089	1	PD-1int CD127low	BICRAL
0.007196	0.902895	0.179	0.129	1	PD-1int CD127low	SERTAD3
0.00522196	0.902748	0.155	0.095	1	PD-1int CD127low	KIAA0586
0.00912912	0.89979	0.147	0.088	1	PD-1int CD127low	UBFD1
0.00879993	0.899363	0.173	0.113	1	PD-1int CD127low	GIGYF2
0.00490649	0.888783	0.202	0.147	1	PD-1int CD127low	CERKL
0.00269761	0.885994	0.165	0.102	1	PD-1int CD127low	OAS3
0.00187414	0.880879	0.198	0.141	1	PD-1int CD127low	ITPRIP
0.00223631	0.880196	0.137	0.075	1	PD-1int CD127low	A2M-AS1
0.00673547	0.875894	0.149	0.091	1	PD-1int CD127low	P2RX7
0.00389043	0.874768	0.192	0.125	1	PD-1int CD127low	MAN2B2
0.00716533	0.873767	0.141	0.083	1	PD-1int CD127low	SNX16
0.00227066	0.87142	0.181	0.115	1	PD-1int CD127low	ARHGAP27
0.00193948	0.870954	0.183	0.118	1	PD-1int CD127low	SLC38A10
0.0040748	0.869651	0.361	0.33	1	PD-1int CD127low	GLG1
0.00166925	0.864429	0.248	0.22	1	PD-1int CD127low	PLEK
0.000153405	0.852701	0.248	0.297	1	PD-1int CD127low	YTHDC1
0.00362171	0.848684	0.159	0.096	1	PD-1int CD127low	DEAF1
0.00914477	0.844308	0.188	0.144	1	PD-1int CD127low	RASGRP1
0.000545549	0.839367	0.407	0.357	1	PD-1int CD127low	STAT1
3.6671e-09	0.838876	0.565	0.471	4.79913e-05	PD-1int CD127low	CALR
5.78635e-05	0.833315	0.183	0.098	0.75726	PD-1int CD127low	PRSS23
0.00860508	0.831637	0.115	0.063	1	PD-1int CD127low	SPATS2
0.000457151	0.829567	0.351	0.281	1	PD-1int CD127low	FCRL6
0.00204264	0.829529	0.234	0.195	1	PD-1int CD127low	RASA3
0.00770232	0.827157	0.145	0.086	1	PD-1int CD127low	AP002807.1
9.44083e-05	0.824459	0.49	0.412	1	PD-1int CD127low	DDIT4
0.00955262	0.820021	0.135	0.079	1	PD-1int CD127low	AL031591.1
0.00183446	0.818765	0.155	0.087	1	PD-1int CD127low	LDLR
0.000106143	0.81695	0.254	0.178	1	PD-1int CD127low	KLRC4
0.000478952	0.812894	0.319	0.243	1	PD-1int CD127low	PMAIP1
0.00328616	0.811631	0.401	0.376	1	PD-1int CD127low	MED15
0.00547937	0.809024	0.185	0.121	1	PD-1int CD127low	ARID3B
0.00247491	0.806019	0.163	0.107	1	PD-1int CD127low	DGKQ
0.00276633	0.800027	0.204	0.24	1	PD-1int CD127low	ARID5B
0.00112736	0.798099	0.421	0.403	1	PD-1int CD127low	ADGRE5
0.000294819	0.796349	0.308	0.231	1	PD-1int CD127low	ZEB2
0.000279355	0.793872	0.155	0.085	1	PD-1int CD127low	RETSAT
0.000852561	0.791812	0.163	0.096	1	PD-1int CD127low	PEA15
0.00327661	0.790179	0.143	0.081	1	PD-1int CD127low	PIK3C2A
0.00323444	0.784734	0.153	0.091	1	PD-1int CD127low	IDE
0.00477884	0.782025	0.143	0.086	1	PD-1int CD127low	TRAV12-3
0.00892229	0.778362	0.222	0.217	1	PD-1int CD127low	UPF3A
0.00382234	0.770823	0.157	0.092	1	PD-1int CD127low	C2orf69
0.0086499	0.766548	0.143	0.086	1	PD-1int CD127low	ZNF33B
3.387e-22	0.765048	0.869	0.68	4.43256e-18	PD-1int CD127low	NKG7
0.00195701	0.750108	0.161	0.094	1	PD-1int CD127low	INO80
0.00826504	0.749025	0.145	0.085	1	PD-1int CD127low	STX2
0.00188415	0.747103	0.272	0.206	1	PD-1int CD127low	KLRD1
0.00629993	0.746324	0.141	0.081	1	PD-1int CD127low	CLCC1
0.00530049	0.739748	0.19	0.134	1	PD-1int CD127low	MFSD5
0.00790975	0.737552	0.159	0.1	1	PD-1int CD127low	PAXIP1-AS1
0.000361389	0.733901	0.25	0.191	1	PD-1int CD127low	INO80E
0.00200202	0.732117	0.276	0.248	1	PD-1int CD127low	PIM3
0.00559078	0.730889	0.135	0.076	1	PD-1int CD127low	CACNA1C-AS2
2.0559e-08	0.729073	0.391	0.261	0.000269055	PD-1int CD127low	KLRB1
0.00487962	0.72683	0.175	0.118	1	PD-1int CD127low	SRGAP2
0.000215338	0.726539	0.171	0.094	1	PD-1int CD127low	PLA2G6
0.000264453	0.723117	0.286	0.224	1	PD-1int CD127low	GTF3C1
0.00576372	0.722945	0.188	0.123	1	PD-1int CD127low	PSD4
0.00612982	0.718263	0.153	0.094	1	PD-1int CD127low	TCF3
0.00366408	0.713959	0.137	0.079	1	PD-1int CD127low	SLC2A6
0.00671181	0.712447	0.143	0.088	1	PD-1int CD127low	TRBV12-3
0.00525173	0.709038	0.171	0.11	1	PD-1int CD127low	DTX3
3.30873e-06	0.702925	0.603	0.537	0.0433014	PD-1int CD127low	ZAP70
0.00477477	0.697038	0.327	0.314	1	PD-1int CD127low	PLSCR3
0.00852733	0.693964	0.141	0.085	1	PD-1int CD127low	SUV39H1
0.00950702	0.673423	0.139	0.08	1	PD-1int CD127low	PTGDR
2.18887e-05	0.672893	0.294	0.198	0.286457	PD-1int CD127low	ADGRG1
0.00815352	0.669284	0.157	0.096	1	PD-1int CD127low	NR4A3
0.00844817	0.668839	0.185	0.123	1	PD-1int CD127low	TBC1D20
0.0010578	0.668424	0.163	0.098	1	PD-1int CD127low	WWC3
0.00899232	0.66496	0.486	0.44	1	PD-1int CD127low	PRMT2
0.00723662	0.661042	0.262	0.299	1	PD-1int CD127low	MVP
8.31262e-05	0.659681	0.161	0.086	1	PD-1int CD127low	ELF4
0.0016421	0.65415	0.196	0.125	1	PD-1int CD127low	CEP78
0.000266657	0.652636	0.454	0.388	1	PD-1int CD127low	CTSD
0.00205635	0.650171	0.157	0.09	1	PD-1int CD127low	TBC1D13
0.00457943	0.647994	0.258	0.23	1	PD-1int CD127low	REST
0.00105683	0.647012	0.76	0.775	1	PD-1int CD127low	FP671120.8
0.00454011	0.646305	0.161	0.096	1	PD-1int CD127low	ACOT1
0.00784104	0.644054	0.208	0.148	1	PD-1int CD127low	PEPD
0.000151585	0.643706	0.262	0.208	1	PD-1int CD127low	ADAM8
4.35167e-05	0.641761	0.556	0.465	0.569503	PD-1int CD127low	ITGB7
0.00571114	0.639516	0.139	0.078	1	PD-1int CD127low	CD101
0.00423861	0.638565	0.157	0.097	1	PD-1int CD127low	LLGL2
0.00551214	0.633815	0.151	0.09	1	PD-1int CD127low	ZNF142
1.35549e-06	0.631685	0.601	0.482	0.0177393	PD-1int CD127low	SLC9A3R1
0.00855638	0.630798	0.242	0.18	1	PD-1int CD127low	TAZ
0.00654264	0.624586	0.345	0.287	1	PD-1int CD127low	RORA
4.10879e-12	0.62195	0.895	0.81	5.37718e-08	PD-1int CD127low	CD8A
0.00294159	0.620726	0.192	0.132	1	PD-1int CD127low	ATP2B4
0.00896612	0.615784	0.133	0.077	1	PD-1int CD127low	ACER3
0.000668471	0.614987	0.204	0.237	1	PD-1int CD127low	UBA1
0.00993642	0.612417	0.141	0.085	1	PD-1int CD127low	PPM1N
0.0047128	0.611301	0.145	0.083	1	PD-1int CD127low	CLCF1
0.00868742	0.609168	0.224	0.168	1	PD-1int CD127low	PRAL
0.000788116	0.606139	0.448	0.373	1	PD-1int CD127low	PXN
0.00638552	0.602975	0.167	0.108	1	PD-1int CD127low	DLEU2
0.00402809	0.601002	0.153	0.089	1	PD-1int CD127low	AC138866.1
0.000992109	0.599127	0.185	0.114	1	PD-1int CD127low	PRKY
0.00680425	0.598886	0.151	0.093	1	PD-1int CD127low	ZBTB11
0.00842067	0.598674	0.137	0.081	1	PD-1int CD127low	TRGV8
4.31411e-05	0.598604	0.522	0.418	0.564587	PD-1int CD127low	MYO1F
0.00659506	0.59046	0.143	0.085	1	PD-1int CD127low	NAPB
4.69641e-12	0.588375	0.867	0.746	6.14619e-08	PD-1int CD127low	ITGB2
0.00992292	0.588135	0.133	0.076	1	PD-1int CD127low	HPGD
0.000319547	0.586241	0.387	0.3	1	PD-1int CD127low	DOK2
0.008167	0.583831	0.306	0.33	1	PD-1int CD127low	GRB2
0.00238302	0.582223	0.665	0.614	1	PD-1int CD127low	PNRC1
0.00113581	0.580915	0.161	0.09	1	PD-1int CD127low	ITGAM
0.00340826	0.580521	0.141	0.081	1	PD-1int CD127low	SLC36A1
0.00780937	0.577911	0.165	0.103	1	PD-1int CD127low	SH3GL1
0.0078249	0.57296	0.143	0.085	1	PD-1int CD127low	MLC1
0.00185454	0.570613	0.151	0.089	1	PD-1int CD127low	TCP11L1
0.00342494	0.569822	0.272	0.207	1	PD-1int CD127low	KPNA2
0.00315914	0.567103	0.542	0.48	1	PD-1int CD127low	TAP1
0.00991486	0.566329	0.147	0.089	1	PD-1int CD127low	TSC22D2
0.000382421	0.566133	0.351	0.332	1	PD-1int CD127low	RASSF5
0.00157667	0.565751	0.159	0.092	1	PD-1int CD127low	SLC25A22
5.12086e-18	0.564723	0.998	0.991	6.70167e-14	PD-1int CD127low	HLA-C
0.000144227	0.563904	0.643	0.568	1	PD-1int CD127low	IRF1
0.00797304	0.56222	0.373	0.313	1	PD-1int CD127low	TPST2
0.00431947	0.558658	0.155	0.093	1	PD-1int CD127low	HINFP
0.00124079	0.558102	0.417	0.364	1	PD-1int CD127low	HLA-L
0.00652276	0.557384	0.2	0.139	1	PD-1int CD127low	PUM1
0.000145519	0.552811	0.633	0.541	1	PD-1int CD127low	HSPA5
3.70469e-18	0.552787	0.994	0.976	4.84832e-14	PD-1int CD127low	HLA-A
0.00956634	0.551396	0.194	0.215	1	PD-1int CD127low	SLC35A4
2.55392e-06	0.544521	0.75	0.68	0.0334232	PD-1int CD127low	TAPBP
0.00116998	0.541439	0.131	0.19	1	PD-1int CD127low	RPL22L1
0.000178774	0.540061	0.258	0.27	1	PD-1int CD127low	ITGB2-AS1
0.00704933	0.540048	0.145	0.102	1	PD-1int CD127low	NDUFAF5
8.56983e-06	0.539851	0.522	0.411	0.112153	PD-1int CD127low	HLA-DRB5
0.00734501	0.539457	0.308	0.306	1	PD-1int CD127low	GRK6
6.98025e-14	0.532343	0.998	0.997	9.13505e-10	PD-1int CD127low	HLA-B
0.00279953	0.531858	0.357	0.294	1	PD-1int CD127low	SYNE1
2.7e-07	0.529595	0.843	0.77	0.00353349	PD-1int CD127low	CTSW
0.00714809	0.528981	0.308	0.338	1	PD-1int CD127low	AC005944.1
0.000335024	0.526156	0.161	0.086	1	PD-1int CD127low	ASCL2
0.00906396	0.523247	0.171	0.111	1	PD-1int CD127low	GNPTAB
0.00152712	0.522296	0.681	0.614	1	PD-1int CD127low	ARF1
0.00368658	0.520661	0.329	0.262	1	PD-1int CD127low	TPP1
0.0015397	0.517495	0.327	0.293	1	PD-1int CD127low	RAD23A
1.4263e-14	0.514919	0.788	0.739	1.86659e-10	PD-1int CD127low	HLA-H
0.00180251	0.514608	0.429	0.378	1	PD-1int CD127low	MYO1G
0.00305537	0.511979	0.282	0.226	1	PD-1int CD127low	GBP1
0.00675317	0.501917	0.228	0.232	1	PD-1int CD127low	RNF187
0.00748513	0.49453	0.153	0.093	1	PD-1int CD127low	CTBP1-DT
2.89545e-05	0.493089	0.877	0.816	0.378927	PD-1int CD127low	DUSP2
0.000158043	0.491619	0.502	0.408	1	PD-1int CD127low	PRF1
1.79559e-10	0.489976	0.855	0.729	2.34989e-06	PD-1int CD127low	CST7
0.00097234	0.489722	0.175	0.103	1	PD-1int CD127low	GTF2IRD2
0.000117591	0.484595	0.716	0.624	1	PD-1int CD127low	LY6E
1.13544e-06	0.48448	0.635	0.516	0.0148595	PD-1int CD127low	HLA-DPB1
0.00329199	0.484397	0.149	0.085	1	PD-1int CD127low	PPIEL
0.00502927	0.476406	0.194	0.128	1	PD-1int CD127low	AC027290.3
0.0002263	0.475886	0.26	0.293	1	PD-1int CD127low	FLOT2
0.00233702	0.47565	0.444	0.395	1	PD-1int CD127low	SYNE2
0.00779373	0.472454	0.325	0.269	1	PD-1int CD127low	TGFBR3
1.01191e-06	0.466643	0.698	0.579	0.0132429	PD-1int CD127low	PPP1CA
0.00256881	0.463672	0.319	0.249	1	PD-1int CD127low	AC016888.1
2.84658e-05	0.461983	0.296	0.195	0.372532	PD-1int CD127low	MATK
0.00828271	0.45863	0.845	0.8	1	PD-1int CD127low	CD8B
0.00292958	0.4575	0.149	0.086	1	PD-1int CD127low	EIF2AK3
0.00045047	0.452873	0.415	0.315	1	PD-1int CD127low	GZMM
0.00512207	0.450837	0.149	0.088	1	PD-1int CD127low	LMNA
0.00415471	0.450374	0.19	0.122	1	PD-1int CD127low	SOCS1
0.00640064	0.445083	0.784	0.725	1	PD-1int CD127low	EMP3
2.90738e-07	0.438936	0.986	0.972	0.00380489	PD-1int CD127low	HLA-E
0.00627007	0.437684	0.161	0.099	1	PD-1int CD127low	WIPF2
2.12046e-07	0.436487	0.893	0.845	0.00277505	PD-1int CD127low	ZFP36L2
0.00936133	0.435486	0.145	0.089	1	PD-1int CD127low	ANAPC2
0.0025443	0.435454	0.308	0.315	1	PD-1int CD127low	SHKBP1
0.00195314	0.434863	0.554	0.482	1	PD-1int CD127low	RAB5IF
0.00346945	0.434349	0.159	0.093	1	PD-1int CD127low	PLLP
0.00473677	0.433547	0.151	0.089	1	PD-1int CD127low	DSTYK
1.47172e-05	0.433292	0.982	0.967	0.192604	PD-1int CD127low	SH3BGRL3
0.00456798	0.43131	0.165	0.102	1	PD-1int CD127low	SH2B1
0.00613155	0.427324	0.149	0.089	1	PD-1int CD127low	PPME1
0.00792251	0.425681	0.147	0.09	1	PD-1int CD127low	ZNF592
0.000663959	0.422897	0.597	0.519	1	PD-1int CD127low	FLNA
0.00770833	0.421011	0.181	0.126	1	PD-1int CD127low	GLUL
0.00622777	0.420542	0.393	0.388	1	PD-1int CD127low	RAB7A
0.00274466	0.416722	0.167	0.105	1	PD-1int CD127low	DUSP22
0.00475067	0.416677	0.673	0.626	1	PD-1int CD127low	IER2
0.0093516	0.414588	0.395	0.382	1	PD-1int CD127low	ARF6
0.00467142	0.414481	0.133	0.089	1	PD-1int CD127low	AC004585.1
0.00375752	0.412441	0.149	0.086	1	PD-1int CD127low	RHEBL1
0.0013722	0.412001	0.304	0.328	1	PD-1int CD127low	AC093512.2
0.00730377	0.410183	0.155	0.094	1	PD-1int CD127low	LY6G5B
0.00209188	0.408966	0.143	0.081	1	PD-1int CD127low	AC133550.2
0.000858795	0.407696	0.337	0.336	1	PD-1int CD127low	RASAL3
0.00886606	0.407628	0.738	0.716	1	PD-1int CD127low	PCBP1
0.00154222	0.405887	0.643	0.561	1	PD-1int CD127low	LAT
0.00761493	0.403629	0.579	0.575	1	PD-1int CD127low	ARHGEF1
0.00917123	0.400759	0.746	0.71	1	PD-1int CD127low	VAMP2
0.00977437	0.397007	0.155	0.097	1	PD-1int CD127low	SMIM11A
0.00559663	0.396393	0.554	0.507	1	PD-1int CD127low	MSN
0.000349254	0.393903	0.371	0.39	1	PD-1int CD127low	AL353644.2
0.000349254	0.393903	0.371	0.39	1	PD-1int CD127low	AL592188.1
0.000349254	0.393903	0.371	0.39	1	PD-1int CD127low	FP671120.4
0.000349254	0.393903	0.371	0.39	1	PD-1int CD127low	RNA5-8SN1
0.000349254	0.393903	0.371	0.39	1	PD-1int CD127low	RNA5-8SN2
0.000349254	0.393903	0.371	0.39	1	PD-1int CD127low	RNA5-8SN3
0.000349254	0.393903	0.371	0.39	1	PD-1int CD127low	RNA5-8SN4
0.000349254	0.393903	0.371	0.39	1	PD-1int CD127low	RNA5-8SN5
0.00777348	0.389129	0.169	0.222	1	PD-1int CD127low	AC104563.1
0.00327666	0.38736	0.417	0.344	1	PD-1int CD127low	NLRC5
0.00477903	0.386202	0.573	0.503	1	PD-1int CD127low	ITGA4
0.00604708	0.386149	0.141	0.082	1	PD-1int CD127low	FAM149B1
0.0010727	0.384347	0.623	0.547	1	PD-1int CD127low	PDIA3
0.000231774	0.382207	0.863	0.818	1	PD-1int CD127low	TPM3
0.00395752	0.381955	0.552	0.514	1	PD-1int CD127low	PRKCH
0.00458229	0.374004	0.438	0.385	1	PD-1int CD127low	ANXA2
0.00509554	0.373784	0.147	0.086	1	PD-1int CD127low	CPT1B
0.00923232	0.366486	0.796	0.746	1	PD-1int CD127low	HSP90AA1
0.00403423	0.364177	0.163	0.099	1	PD-1int CD127low	A2M
8.38813e-07	0.362609	0.887	0.796	0.0109775	PD-1int CD127low	CYBA
0.000585775	0.359592	0.431	0.45	1	PD-1int CD127low	RNF166
0.00198708	0.356279	0.518	0.488	1	PD-1int CD127low	CD6
0.00636846	0.355216	0.123	0.072	1	PD-1int CD127low	ZC3H7B
0.00327688	0.348201	0.19	0.127	1	PD-1int CD127low	INO80D
5.60737e-10	0.347508	0.99	0.977	7.33837e-06	PD-1int CD127low	PFN1
3.25253e-11	0.345302	0.998	0.998	4.25658e-07	PD-1int CD127low	ACTB
0.00297517	0.343079	0.141	0.077	1	PD-1int CD127low	MMP23B
0.00969066	0.341908	0.135	0.113	1	PD-1int CD127low	STAU2
0.00991711	0.341343	0.827	0.779	1	PD-1int CD127low	LSP1
0.00155017	0.335023	0.859	0.807	1	PD-1int CD127low	H3-3A
0.00589043	0.33344	0.159	0.096	1	PD-1int CD127low	GUSBP3
0.00888238	0.332964	0.171	0.125	1	PD-1int CD127low	YLPM1
0.00012096	0.331466	0.825	0.765	1	PD-1int CD127low	RAC2
0.00915221	0.330891	0.179	0.123	1	PD-1int CD127low	PHF14
0.0093047	0.327693	0.157	0.097	1	PD-1int CD127low	AGPAT3
0.00743838	0.327373	0.139	0.082	1	PD-1int CD127low	SLC35A2
0.000891783	0.326144	0.337	0.384	1	PD-1int CD127low	HSPA9
0.00174298	0.324516	0.2	0.128	1	PD-1int CD127low	DUSP5
0.00272126	0.320859	0.385	0.314	1	PD-1int CD127low	RPS4Y1
0.000247261	0.319288	0.315	0.348	1	PD-1int CD127low	TMC8
9.52908e-08	0.318066	0.804	0.694	0.00124707	PD-1int CD127low	AL671277.1
0.00171193	0.316249	0.147	0.097	1	PD-1int CD127low	ATG4A
6.79434e-06	0.310676	0.623	0.516	0.0889176	PD-1int CD127low	HLA-DPA1
0.00573267	0.309684	0.641	0.582	1	PD-1int CD127low	CAP1
0.00696119	0.308868	0.304	0.242	1	PD-1int CD127low	GNAI2
0.004676	0.301247	0.984	0.962	1	PD-1int CD127low	CD52
0.00202049	-0.302855	0.95	0.963	1	PD-1int CD127low	RPLP0
0.00490259	-0.303191	0.337	0.414	1	PD-1int CD127low	BCAS4
0.00510692	-0.304771	0.815	0.837	1	PD-1int CD127low	COX4I1
3.07247e-05	-0.307697	0.893	0.931	0.402094	PD-1int CD127low	RPL23
2.50765e-08	-0.308579	0.996	0.996	0.000328177	PD-1int CD127low	MTATP6P1
0.00179342	-0.308633	0.974	0.989	1	PD-1int CD127low	RPL15
0.00480334	-0.309893	0.296	0.394	1	PD-1int CD127low	SRP9
0.0079048	-0.312224	0.145	0.106	1	PD-1int CD127low	LRRC37A
2.00884e-06	-0.313437	0.708	0.799	0.0262897	PD-1int CD127low	RPL4P4
0.000145427	-0.313504	0.145	0.216	1	PD-1int CD127low	RPL23AP74
2.54934e-07	-0.314535	0.996	0.994	0.00333632	PD-1int CD127low	RPL37
0.000555767	-0.316915	0.956	0.972	1	PD-1int CD127low	RPS16
8.94878e-07	-0.317911	0.446	0.603	0.0117113	PD-1int CD127low	PDCD4
7.45127e-07	-0.320209	0.192	0.319	0.00975148	PD-1int CD127low	RPS20P14
2.02495e-07	-0.321968	0.996	0.995	0.00265005	PD-1int CD127low	RPS3
8.66171e-05	-0.322531	0.992	0.992	1	PD-1int CD127low	MT-ND1
1.34251e-06	-0.322681	0.931	0.962	0.0175694	PD-1int CD127low	RPL18AP3
0.000184418	-0.325136	0.97	0.979	1	PD-1int CD127low	RPL18
1.84978e-05	-0.326193	0.296	0.418	0.242081	PD-1int CD127low	AC136632.1
6.00206e-10	-0.327285	0.296	0.458	7.85489e-06	PD-1int CD127low	RPS3AP47
0.00586189	-0.327397	0.31	0.393	1	PD-1int CD127low	BEST1
0.00663997	-0.327721	0.234	0.301	1	PD-1int CD127low	PPIG
2.55397e-05	-0.329384	0.758	0.816	0.334238	PD-1int CD127low	NPM1
2.31378e-06	-0.331444	0.998	0.999	0.0302805	PD-1int CD127low	RPS29
2.51485e-06	-0.332104	0.175	0.3	0.0329119	PD-1int CD127low	NELL2
0.00419621	-0.332413	0.964	0.975	1	PD-1int CD127low	RPL5
0.00733527	-0.33412	0.262	0.352	1	PD-1int CD127low	ST13
0.00431382	-0.338051	0.135	0.081	1	PD-1int CD127low	WDPCP
0.00354115	-0.338515	0.212	0.269	1	PD-1int CD127low	MMADHC
0.00156798	-0.338553	0.565	0.644	1	PD-1int CD127low	AL450405.1
0.0081021	-0.339084	0.454	0.509	1	PD-1int CD127low	NOP58
1.53693e-05	-0.339255	0.925	0.943	0.201139	PD-1int CD127low	RPL10A
0.00745196	-0.339266	0.165	0.105	1	PD-1int CD127low	GPR137
3.32079e-05	-0.339398	0.565	0.675	0.434592	PD-1int CD127low	RPL41P2
0.00932251	-0.339892	0.589	0.601	1	PD-1int CD127low	UQCRQ
0.000134989	-0.341036	0.716	0.79	1	PD-1int CD127low	SNRPD2
0.00465991	-0.343236	0.155	0.225	1	PD-1int CD127low	AL031727.1
0.000198755	-0.343344	0.911	0.904	1	PD-1int CD127low	RPL24
0.000994356	-0.343696	0.877	0.9	1	PD-1int CD127low	RPS5
1.78302e-08	-0.344486	0.48	0.633	0.000233344	PD-1int CD127low	MTCO3P12
1.62454e-10	-0.346684	0.194	0.351	2.12604e-06	PD-1int CD127low	RPS7P10
9.97219e-08	-0.347847	0.988	0.995	0.00130506	PD-1int CD127low	RPLP2
0.00221493	-0.348422	0.536	0.618	1	PD-1int CD127low	ARHGAP15
1.9826e-08	-0.349304	0.994	0.991	0.000259463	PD-1int CD127low	RPLP1
2.70336e-09	-0.350064	0.935	0.953	3.53788e-05	PD-1int CD127low	RPL38
3.37789e-05	-0.352893	0.911	0.92	0.442064	PD-1int CD127low	RPL28
0.00286927	-0.353185	0.151	0.106	1	PD-1int CD127low	SLC12A7
0.00409927	-0.353806	0.411	0.512	1	PD-1int CD127low	SNRPG
8.85768e-07	-0.354058	0.917	0.954	0.011592	PD-1int CD127low	RPL35A
7.04746e-08	-0.356755	0.988	0.987	0.000922301	PD-1int CD127low	RPL36
0.00125823	-0.35735	0.363	0.472	1	PD-1int CD127low	TMEM258
0.000101588	-0.358335	0.204	0.308	1	PD-1int CD127low	RPL22P1
0.000108022	-0.362795	0.99	0.996	1	PD-1int CD127low	MT-ND2
2.26196e-07	-0.363099	0.363	0.502	0.00296022	PD-1int CD127low	RPL7P23
0.0057894	-0.36427	0.145	0.113	1	PD-1int CD127low	RAB4B-EGLN2
0.000140038	-0.365216	0.391	0.518	1	PD-1int CD127low	EEF1B2P6
0.000218292	-0.366327	0.825	0.865	1	PD-1int CD127low	RPL36AL
0.00483407	-0.366728	0.357	0.441	1	PD-1int CD127low	C4orf3
0.00149982	-0.367081	0.379	0.49	1	PD-1int CD127low	LYAR
0.0055644	-0.367508	0.355	0.451	1	PD-1int CD127low	EIF3E
4.08351e-07	-0.368219	0.98	0.994	0.00534409	PD-1int CD127low	RPS2
0.00106491	-0.371039	0.869	0.877	1	PD-1int CD127low	CXCR4
0.000233711	-0.371738	0.343	0.454	1	PD-1int CD127low	TSTD1
0.00610607	-0.372774	0.165	0.11	1	PD-1int CD127low	AC114760.2
0.00524534	-0.375127	0.23	0.314	1	PD-1int CD127low	NDFIP1
0.00888113	-0.375527	0.123	0.07	1	PD-1int CD127low	ITFG2-AS1.1
5.16866e-08	-0.376062	0.202	0.336	0.000676423	PD-1int CD127low	RPL21P39
0.0063986	-0.378077	0.427	0.528	1	PD-1int CD127low	MORF4L1
1.50899e-06	-0.380861	0.248	0.376	0.0197481	PD-1int CD127low	TPT1P9
3.19187e-05	-0.381143	0.266	0.388	0.41772	PD-1int CD127low	EIF2S3
0.000935916	-0.381616	0.19	0.285	1	PD-1int CD127low	AL031985.2
0.00488422	-0.384938	0.127	0.095	1	PD-1int CD127low	AL162377.1
7.11456e-05	-0.385867	0.839	0.889	0.931082	PD-1int CD127low	PFDN5
8.7166e-07	-0.388607	0.96	0.987	0.0114074	PD-1int CD127low	RPS15A
0.000615019	-0.388613	0.498	0.561	1	PD-1int CD127low	EIF3H
1.81637e-05	-0.388929	0.944	0.959	0.237708	PD-1int CD127low	RPL26
5.00108e-06	-0.390045	0.792	0.871	0.0654491	PD-1int CD127low	RPL6P27
0.00324326	-0.392322	0.29	0.38	1	PD-1int CD127low	GPX4
1.64839e-06	-0.392958	0.208	0.334	0.0215724	PD-1int CD127low	AC064799.1
0.00621973	-0.393451	0.149	0.109	1	PD-1int CD127low	AL133318.1
3.7205e-11	-0.393749	1	0.999	4.86902e-07	PD-1int CD127low	RPL41
2.1095e-08	-0.395089	0.399	0.551	0.00027607	PD-1int CD127low	AC009245.1
0.00803647	-0.395122	0.202	0.282	1	PD-1int CD127low	PLAC8
7.40392e-11	-0.396425	0.972	0.971	9.68951e-07	PD-1int CD127low	RPS28
2.089e-09	-0.399856	0.927	0.939	2.73387e-05	PD-1int CD127low	RPS21
0.000366091	-0.401301	0.976	0.981	1	PD-1int CD127low	RPL39
0.00730962	-0.402439	0.256	0.346	1	PD-1int CD127low	GCC2
0.00733447	-0.403235	0.167	0.245	1	PD-1int CD127low	ENY2
9.38664e-05	-0.406044	0.998	0.999	1	PD-1int CD127low	RPS27A
0.0034485	-0.406345	0.137	0.133	1	PD-1int CD127low	VAMP4
2.0673e-05	-0.406443	0.802	0.847	0.270547	PD-1int CD127low	EEF1B2
0.00920394	-0.406591	0.244	0.316	1	PD-1int CD127low	TBCA
0.00808061	-0.408314	0.179	0.252	1	PD-1int CD127low	CARD19
0.0041312	-0.408512	0.355	0.452	1	PD-1int CD127low	WDR83OS
5.96714e-06	-0.408773	0.448	0.59	0.0780919	PD-1int CD127low	PIK3IP1
0.000107147	-0.412008	0.946	0.959	1	PD-1int CD127low	RPL17
0.00624594	-0.413977	0.147	0.107	1	PD-1int CD127low	AL133453.1
0.00232512	-0.414122	0.109	0.175	1	PD-1int CD127low	GIMAP2
0.00339349	-0.414777	0.153	0.226	1	PD-1int CD127low	OCIAD1
2.4328e-05	-0.416696	0.21	0.329	0.31838	PD-1int CD127low	AC144530.1
3.19739e-10	-0.417104	0.998	0.999	4.18442e-06	PD-1int CD127low	RPS18
0.00692714	-0.419227	0.129	0.075	1	PD-1int CD127low	TRAV26-2
9.58129e-08	-0.419573	0.206	0.343	0.0012539	PD-1int CD127low	RPL24P4
0.00487582	-0.420502	0.403	0.507	1	PD-1int CD127low	CAPZA1
0.00321577	-0.421054	0.506	0.597	1	PD-1int CD127low	TPI1
1.31342e-07	-0.422684	0.391	0.546	0.00171887	PD-1int CD127low	RPL21P93
5.15626e-08	-0.425017	0.24	0.373	0.000674799	PD-1int CD127low	RPL21P134
0.00172528	-0.425419	0.516	0.6	1	PD-1int CD127low	GAS5
1.54924e-10	-0.426434	0.996	0.999	2.02749e-06	PD-1int CD127low	RPL31
7.81382e-10	-0.426832	0.98	0.99	1.02259e-05	PD-1int CD127low	RPS25
0.00166623	-0.427187	0.379	0.482	1	PD-1int CD127low	C19orf53
1.35791e-08	-0.428527	0.266	0.406	0.000177709	PD-1int CD127low	AC011979.1
2.36657e-09	-0.429143	0.222	0.372	3.09713e-05	PD-1int CD127low	RPL21P120
0.00240884	-0.430335	0.125	0.202	1	PD-1int CD127low	AC090602.1
1.86827e-10	-0.430836	0.992	0.996	2.44501e-06	PD-1int CD127low	RPL27A
0.00818764	-0.433778	0.151	0.1	1	PD-1int CD127low	MEX3C
3.22223e-08	-0.434327	0.994	0.993	0.000421694	PD-1int CD127low	RPS6
0.00767712	-0.43478	0.145	0.125	1	PD-1int CD127low	AL591684.2
0.00747779	-0.435697	0.151	0.224	1	PD-1int CD127low	MRPL51
0.00380657	-0.43596	0.607	0.673	1	PD-1int CD127low	TOMM7
3.91674e-06	-0.43665	0.972	0.976	0.0512583	PD-1int CD127low	RPS13
3.30018e-11	-0.43749	0.968	0.981	4.31895e-07	PD-1int CD127low	RPS20
0.00895687	-0.440139	0.147	0.103	1	PD-1int CD127low	BCL2
0.00756665	-0.441768	0.131	0.099	1	PD-1int CD127low	RPUSD4
1.03507e-05	-0.441837	0.79	0.865	0.135459	PD-1int CD127low	AC008038.1
0.000367892	-0.442273	0.159	0.255	1	PD-1int CD127low	AC114491.1
0.00981492	-0.442906	0.147	0.103	1	PD-1int CD127low	HMBOX1
2.43004e-05	-0.44567	0.958	0.959	0.318019	PD-1int CD127low	RPS17
0.00895549	-0.449562	0.141	0.09	1	PD-1int CD127low	USP32
6.92201e-09	-0.450367	0.196	0.349	9.05883e-05	PD-1int CD127low	AC087343.1
6.74222e-09	-0.451269	0.556	0.695	8.82355e-05	PD-1int CD127low	RPS7P1
6.01173e-07	-0.453132	0.165	0.282	0.00786755	PD-1int CD127low	RPL24P8
4.07171e-11	-0.453249	0.998	0.998	5.32864e-07	PD-1int CD127low	RPS14
0.00758561	-0.454204	0.135	0.099	1	PD-1int CD127low	ZNF426
0.00227704	-0.454826	0.147	0.217	1	PD-1int CD127low	CXCR3
3.2533e-08	-0.454868	0.492	0.658	0.00042576	PD-1int CD127low	RPL5P34
1.44843e-12	-0.456034	0.998	0.998	1.89556e-08	PD-1int CD127low	MT-CYB
4.1644e-05	-0.460308	0.925	0.947	0.544995	PD-1int CD127low	RPL14
1.00071e-07	-0.46349	0.407	0.561	0.00130962	PD-1int CD127low	FTLP3
0.0027518	-0.463804	0.222	0.297	1	PD-1int CD127low	SIRPG
4.49908e-05	-0.469719	0.155	0.237	0.588795	PD-1int CD127low	RPS4XP3
9.80724e-07	-0.471559	0.976	0.993	0.0128347	PD-1int CD127low	RPL11
0.004903	-0.472356	0.127	0.119	1	PD-1int CD127low	HSBP1L1
0.00265422	-0.474	0.177	0.222	1	PD-1int CD127low	AC093591.1
2.59118e-11	-0.474673	0.98	0.989	3.39107e-07	PD-1int CD127low	EEF1A1P5
4.12418e-09	-0.475246	0.375	0.544	5.39731e-05	PD-1int CD127low	AC004453.1
0.00205741	-0.475386	0.133	0.111	1	PD-1int CD127low	SESN1
0.00212054	-0.476813	0.147	0.225	1	PD-1int CD127low	TRGV10
0.00956095	-0.478477	0.141	0.089	1	PD-1int CD127low	AC092279.2
8.43784e-08	-0.481299	0.704	0.807	0.00110426	PD-1int CD127low	AC113935.1
0.00439974	-0.485165	0.218	0.301	1	PD-1int CD127low	DGUOK
0.00275658	-0.485321	0.139	0.11	1	PD-1int CD127low	TRGV9
0.00436416	-0.492159	0.165	0.108	1	PD-1int CD127low	TLE3
0.00278596	-0.493406	0.206	0.293	1	PD-1int CD127low	SYAP1
5.32621e-05	-0.494713	0.429	0.549	0.697041	PD-1int CD127low	ZFAS1
4.14354e-05	-0.498619	0.482	0.591	0.542265	PD-1int CD127low	RPL12P16
0.000199468	-0.500631	0.831	0.877	1	PD-1int CD127low	PABPC1
6.16474e-08	-0.500749	0.139	0.251	0.000806779	PD-1int CD127low	AC002075.2
0.00793451	-0.504671	0.139	0.111	1	PD-1int CD127low	SKIV2L
6.91848e-08	-0.505635	0.315	0.472	0.000905422	PD-1int CD127low	FTH1P8
2.344e-11	-0.507433	0.714	0.793	3.06759e-07	PD-1int CD127low	RPL10P9
0.00393051	-0.508005	0.242	0.338	1	PD-1int CD127low	TMSB4XP6
0.00291227	-0.508287	0.137	0.215	1	PD-1int CD127low	PYM1
1.81496e-06	-0.510286	0.966	0.984	0.0237524	PD-1int CD127low	RPS23
0.00477457	-0.51086	0.141	0.112	1	PD-1int CD127low	ZNF211
0.00556648	-0.511157	0.28	0.359	1	PD-1int CD127low	FRG1
1.53779e-06	-0.512118	0.179	0.304	0.020125	PD-1int CD127low	RPL35P5
0.00719363	-0.512214	0.145	0.104	1	PD-1int CD127low	MAP3K14
3.56603e-06	-0.514453	0.351	0.494	0.0466687	PD-1int CD127low	AC034236.1
1.66553e-05	-0.5164	0.149	0.259	0.217968	PD-1int CD127low	RPL34P27
0.000450655	-0.51657	0.982	0.992	1	PD-1int CD127low	FTH1
0.0012569	-0.518138	0.123	0.202	1	PD-1int CD127low	AL592183.1
0.00110625	-0.518682	0.121	0.189	1	PD-1int CD127low	ZBTB25
5.06647e-09	-0.521739	0.998	0.998	6.63049e-05	PD-1int CD127low	RPL21
1.66744e-07	-0.525095	0.647	0.754	0.00218218	PD-1int CD127low	RPSAP58
2.3864e-11	-0.525334	0.407	0.585	3.12308e-07	PD-1int CD127low	AC007969.1
0.000732597	-0.526247	0.159	0.102	1	PD-1int CD127low	WDR53
0.00154852	-0.526893	0.119	0.195	1	PD-1int CD127low	RCAN3
0.00168235	-0.527614	0.319	0.416	1	PD-1int CD127low	PRDX6
0.0025371	-0.529222	0.123	0.099	1	PD-1int CD127low	CDT1
0.0094075	-0.53067	0.115	0.086	1	PD-1int CD127low	AL355075.4
6.39461e-08	-0.531048	0.393	0.555	0.000836863	PD-1int CD127low	RPL26P19
0.000773164	-0.532788	0.133	0.12	1	PD-1int CD127low	LZIC
1.17772e-15	-0.534143	0.462	0.672	1.54128e-11	PD-1int CD127low	AC010761.1
0.00569013	-0.535722	0.22	0.303	1	PD-1int CD127low	PASK
9.72919e-09	-0.538421	0.617	0.733	0.000127326	PD-1int CD127low	AC024293.1
2.43608e-10	-0.538461	0.966	0.977	3.1881e-06	PD-1int CD127low	RPS24
0.00511191	-0.538708	0.123	0.109	1	PD-1int CD127low	MRI1
4.31953e-09	-0.539403	0.706	0.792	5.65297e-05	PD-1int CD127low	AC115223.1
0.00249893	-0.541079	0.145	0.224	1	PD-1int CD127low	SNRPGP10
7.8776e-12	-0.541661	0.998	1	1.03094e-07	PD-1int CD127low	RPS27
1.53469e-07	-0.544218	0.544	0.669	0.00200845	PD-1int CD127low	NFKBIA
0.00788796	-0.544815	0.244	0.331	1	PD-1int CD127low	MPHOSPH8
0.00858496	-0.544921	0.133	0.124	1	PD-1int CD127low	C12orf65
1.94684e-10	-0.546687	0.992	0.991	2.54782e-06	PD-1int CD127low	RPL30
2.13654e-08	-0.553834	0.764	0.845	0.000279609	PD-1int CD127low	AC099560.2
0.00851364	-0.554509	0.143	0.182	1	PD-1int CD127low	HNRNPH2
2.30374e-09	-0.555979	0.619	0.753	3.01491e-05	PD-1int CD127low	BX679664.3
8.13151e-08	-0.556176	0.24	0.393	0.00106417	PD-1int CD127low	Z74021.1
0.00447959	-0.558837	0.125	0.199	1	PD-1int CD127low	AC004890.1
0.00654793	-0.561347	0.131	0.087	1	PD-1int CD127low	LRRC61
1.43758e-09	-0.562	0.986	0.993	1.88137e-05	PD-1int CD127low	RPL7
0.000424268	-0.562225	0.208	0.297	1	PD-1int CD127low	DHRS7
0.00357963	-0.563029	0.127	0.126	1	PD-1int CD127low	MRRF
0.00827015	-0.563306	0.135	0.089	1	PD-1int CD127low	CHCHD6
1.85523e-06	-0.563972	0.75	0.827	0.0242795	PD-1int CD127low	RPL22
6.34994e-11	-0.565054	0.94	0.959	8.31016e-07	PD-1int CD127low	RPL23AP42
8.41966e-15	-0.565769	0.603	0.745	1.10188e-10	PD-1int CD127low	AC073861.1
5.30958e-14	-0.565772	0.671	0.778	6.94865e-10	PD-1int CD127low	RPLP0P6
6.05047e-15	-0.567481	0.337	0.554	7.91826e-11	PD-1int CD127low	AC016739.1
0.00875745	-0.568242	0.137	0.086	1	PD-1int CD127low	MON1A
8.29307e-12	-0.570838	0.198	0.366	1.08531e-07	PD-1int CD127low	FTH1P11
6.15536e-11	-0.570905	0.998	0.998	8.05552e-07	PD-1int CD127low	RPL34
2.03104e-10	-0.57317	0.978	0.99	2.65803e-06	PD-1int CD127low	RPS12
2.62694e-09	-0.576329	0.3	0.469	3.43788e-05	PD-1int CD127low	MTND1P23
2.5759e-05	-0.5766	0.123	0.222	0.337108	PD-1int CD127low	XIST
3.35149e-13	-0.577196	0.992	0.993	4.38609e-09	PD-1int CD127low	RPL32
4.9276e-12	-0.5785	0.998	0.999	6.44875e-08	PD-1int CD127low	RPL23A
0.000579402	-0.580258	0.173	0.265	1	PD-1int CD127low	RPS14P8
0.00913443	-0.580504	0.262	0.318	1	PD-1int CD127low	SRP19
0.000137737	-0.582492	0.165	0.097	1	PD-1int CD127low	SLC15A4
9.30369e-11	-0.582824	0.304	0.484	1.21757e-06	PD-1int CD127low	AC107032.1
4.44755e-11	-0.590276	0.171	0.332	5.82051e-07	PD-1int CD127low	RPL9P7
8.79725e-15	-0.593188	0.917	0.936	1.1513e-10	PD-1int CD127low	RPL13AP5
2.99851e-12	-0.596254	0.524	0.708	3.92415e-08	PD-1int CD127low	RPL14P1
0.00655444	-0.601455	0.232	0.32	1	PD-1int CD127low	RBIS
4.9863e-07	-0.603533	0.373	0.533	0.00652557	PD-1int CD127low	RPL34P18
0.00384957	-0.604497	0.141	0.083	1	PD-1int CD127low	AC099063.1
0.00549531	-0.604511	0.125	0.104	1	PD-1int CD127low	AL360270.1
1.12235e-13	-0.604595	0.198	0.395	1.46882e-09	PD-1int CD127low	FTH1P7
6.71955e-10	-0.607297	0.129	0.254	8.79387e-06	PD-1int CD127low	RPS27P29
2.20287e-08	-0.608288	0.44	0.578	0.000288289	PD-1int CD127low	RPL12P4
3.33915e-13	-0.61025	0.812	0.901	4.36995e-09	PD-1int CD127low	RPS27AP16
4.56065e-09	-0.61394	0.966	0.965	5.96852e-05	PD-1int CD127low	RPS4X
0.00558489	-0.624308	0.129	0.083	1	PD-1int CD127low	ZNF599
2.63874e-13	-0.631788	0.411	0.597	3.45332e-09	PD-1int CD127low	AC026403.1
3.59637e-13	-0.632688	0.276	0.476	4.70657e-09	PD-1int CD127low	FTH1P2
2.95432e-15	-0.634231	0.661	0.788	3.86632e-11	PD-1int CD127low	RPS2P46
1.38204e-11	-0.635923	0.214	0.392	1.80868e-07	PD-1int CD127low	FTH1P20
0.00315729	-0.639293	0.274	0.373	1	PD-1int CD127low	AL161787.1
0.00531166	-0.640718	0.137	0.21	1	PD-1int CD127low	MRPL2
0.00777047	-0.642384	0.141	0.214	1	PD-1int CD127low	ERH
2.34538e-08	-0.642837	0.925	0.949	0.000306939	PD-1int CD127low	RPL36A
0.00363047	-0.64591	0.147	0.09	1	PD-1int CD127low	CTSH
0.00237696	-0.651672	0.274	0.374	1	PD-1int CD127low	SNHG32
1.84106e-13	-0.653466	0.45	0.654	2.4094e-09	PD-1int CD127low	AL009174.1
3.06869e-12	-0.653549	0.764	0.863	4.01599e-08	PD-1int CD127low	RPL15P3
0.0074955	-0.654142	0.123	0.086	1	PD-1int CD127low	LMAN2L
0.0068672	-0.65558	0.117	0.182	1	PD-1int CD127low	NPC2
1.27546e-05	-0.657135	0.421	0.505	0.16692	PD-1int CD127low	RPS18P12
2.19257e-05	-0.663071	0.093	0.103	0.286942	PD-1int CD127low	TRAV8-4
1.09687e-09	-0.66352	0.567	0.697	1.43547e-05	PD-1int CD127low	FTH1P10
3.50613e-09	-0.664393	0.99	0.992	4.58848e-05	PD-1int CD127low	RPS3A
0.000335286	-0.665275	0.137	0.103	1	PD-1int CD127low	AP000787.1
0.0023719	-0.667192	0.147	0.096	1	PD-1int CD127low	MED12
1.73989e-09	-0.667788	0.351	0.525	2.27699e-05	PD-1int CD127low	AL049873.1
0.00685542	-0.667796	0.145	0.106	1	PD-1int CD127low	ZFX
1.56144e-16	-0.670526	0.683	0.805	2.04346e-12	PD-1int CD127low	AL590867.2
1.19803e-14	-0.671467	0.429	0.61	1.56786e-10	PD-1int CD127low	RPL10AP6
5.51985e-08	-0.675424	0.474	0.616	0.000722382	PD-1int CD127low	AC005912.1
0.00659958	-0.676689	0.139	0.106	1	PD-1int CD127low	CYP2R1
0.00539114	-0.67702	0.117	0.089	1	PD-1int CD127low	ACTN1
0.00168138	-0.681198	0.139	0.092	1	PD-1int CD127low	ZNF136
7.93431e-08	-0.682842	0.288	0.444	0.00103836	PD-1int CD127low	SMDT1
4.46374e-09	-0.683373	0.675	0.778	5.8417e-05	PD-1int CD127low	LEPROTL1
8.46281e-13	-0.683616	0.212	0.397	1.10753e-08	PD-1int CD127low	RPS28P7
0.00820477	-0.684626	0.111	0.115	1	PD-1int CD127low	ADHFE1
0.000134365	-0.69284	0.179	0.127	1	PD-1int CD127low	NBPF9
0.00596563	-0.694225	0.125	0.163	1	PD-1int CD127low	KAT5
3.86821e-12	-0.696456	0.923	0.962	5.06233e-08	PD-1int CD127low	RPS2P5
1.3801e-14	-0.698604	0.47	0.65	1.80613e-10	PD-1int CD127low	RPL21P28
0.00329336	-0.698909	0.129	0.088	1	PD-1int CD127low	TCEAL1
2.50644e-10	-0.700876	0.524	0.664	3.28018e-06	PD-1int CD127low	NPM1P27
2.1507e-06	-0.701248	0.304	0.416	0.0281462	PD-1int CD127low	AC010343.1
0.00451269	-0.703224	0.099	0.14	1	PD-1int CD127low	GCHFR
0.00175916	-0.705042	0.111	0.089	1	PD-1int CD127low	MAP3K14-AS1
0.000801773	-0.706239	0.141	0.109	1	PD-1int CD127low	TMEM192
1.5954e-09	-0.712014	0.399	0.57	2.08791e-05	PD-1int CD127low	SNHG29
6.47216e-15	-0.715158	0.47	0.68	8.47012e-11	PD-1int CD127low	AC099336.2
2.6227e-13	-0.716738	0.855	0.904	3.43233e-09	PD-1int CD127low	AL136454.1
0.00232692	-0.718508	0.137	0.095	1	PD-1int CD127low	LRP5L
0.00254665	-0.719661	0.151	0.109	1	PD-1int CD127low	BLZF1
0.0030559	-0.724316	0.131	0.113	1	PD-1int CD127low	MRPL46
0.000226651	-0.730405	0.139	0.101	1	PD-1int CD127low	ACTR5
0.00391226	-0.740106	0.135	0.1	1	PD-1int CD127low	ZCCHC3
3.99629e-18	-0.740662	0.94	0.967	5.22994e-14	PD-1int CD127low	RPL7P9
0.00169007	-0.740958	0.21	0.305	1	PD-1int CD127low	SH2D1A
1.00713e-11	-0.741379	0.756	0.848	1.31803e-07	PD-1int CD127low	RPL3P4
0.000275874	-0.743088	0.135	0.107	1	PD-1int CD127low	CCL3
4.42791e-13	-0.747401	0.762	0.858	5.79481e-09	PD-1int CD127low	RPL10P16
0.0088209	-0.750341	0.119	0.086	1	PD-1int CD127low	HOOK2
0.00279404	-0.755586	0.129	0.098	1	PD-1int CD127low	IL24
0.00598971	-0.75718	0.113	0.127	1	PD-1int CD127low	TMEM9
0.00848493	-0.758549	0.125	0.09	1	PD-1int CD127low	AC090825.1
0.00169645	-0.758571	0.117	0.129	1	PD-1int CD127low	SNX9
0.0032977	-0.758707	0.183	0.262	1	PD-1int CD127low	MRPL20
0.00204064	-0.760558	0.107	0.138	1	PD-1int CD127low	DHRS3
0.00782249	-0.765302	0.22	0.276	1	PD-1int CD127low	HNRNPA3
0.0096461	-0.779459	0.145	0.206	1	PD-1int CD127low	EIF4E
0.00288762	-0.781207	0.107	0.153	1	PD-1int CD127low	PPID
0.00131661	-0.782781	0.155	0.089	1	PD-1int CD127low	ZNF562
0.000197777	-0.783585	0.099	0.173	1	PD-1int CD127low	BEX2
0.00794787	-0.783593	0.137	0.13	1	PD-1int CD127low	MRPL39
0.000840321	-0.784155	0.139	0.088	1	PD-1int CD127low	ATL2
0.00714247	-0.791815	0.117	0.083	1	PD-1int CD127low	AP003499.4
9.0509e-23	-0.792284	0.623	0.79	1.18449e-18	PD-1int CD127low	AC005062.1
0.00115319	-0.792622	0.135	0.095	1	PD-1int CD127low	ELAC1
0.00344347	-0.793657	0.135	0.197	1	PD-1int CD127low	NFU1
4.44152e-17	-0.796307	0.389	0.578	5.81261e-13	PD-1int CD127low	RPS3AP5
0.00254113	-0.806065	0.135	0.099	1	PD-1int CD127low	ABL1
0.00786326	-0.808026	0.123	0.095	1	PD-1int CD127low	ID3
0.0034565	-0.813814	0.119	0.101	1	PD-1int CD127low	SNRPGP15
2.34991e-12	-0.814969	0.714	0.822	3.07533e-08	PD-1int CD127low	AP001324.1
0.00730476	-0.817855	0.127	0.088	1	PD-1int CD127low	AL356599.1
0.0044812	-0.823138	0.145	0.141	1	PD-1int CD127low	HACD3
0.0055208	-0.82553	0.107	0.079	1	PD-1int CD127low	ZNF446
0.000460458	-0.828323	0.127	0.202	1	PD-1int CD127low	CCR7
0.00299472	-0.831051	0.139	0.09	1	PD-1int CD127low	TADA2A
0.000432914	-0.831816	0.131	0.093	1	PD-1int CD127low	AC097376.3
0.00223804	-0.838621	0.216	0.253	1	PD-1int CD127low	STMN1
0.00902555	-0.842589	0.135	0.081	1	PD-1int CD127low	SLC9A6
0.0086127	-0.843089	0.123	0.092	1	PD-1int CD127low	EPHX2
0.00852091	-0.84469	0.131	0.184	1	PD-1int CD127low	SLC35B1
1.19082e-16	-0.847026	0.665	0.788	1.55842e-12	PD-1int CD127low	SH3D19
1.22636e-17	-0.847159	0.875	0.939	1.60493e-13	PD-1int CD127low	RPL7P1
0.00296553	-0.848022	0.153	0.162	1	PD-1int CD127low	PCNA
3.52626e-18	-0.851401	0.802	0.872	4.61482e-14	PD-1int CD127low	RPS3AP26
0.00123621	-0.855921	0.101	0.08	1	PD-1int CD127low	LINC01215
0.00858402	-0.863225	0.127	0.086	1	PD-1int CD127low	AC087854.1
0.000675913	-0.863353	0.133	0.219	1	PD-1int CD127low	COPS8
0.000291259	-0.863886	0.133	0.101	1	PD-1int CD127low	CYB561
6.59279e-05	-0.86994	0.101	0.151	0.862798	PD-1int CD127low	LSR
4.10502e-07	-0.871584	0.212	0.328	0.00537224	PD-1int CD127low	SELL
0.00782309	-0.87634	0.109	0.165	1	PD-1int CD127low	RALA
0.0044355	-0.883978	0.113	0.094	1	PD-1int CD127low	ZNF10
0.00260421	-0.88898	0.159	0.1	1	PD-1int CD127low	ATRIP
0.00214603	-0.890305	0.246	0.344	1	PD-1int CD127low	PDE4B
3.8177e-05	-0.891612	0.157	0.24	0.499622	PD-1int CD127low	LEF1
0.00066654	-0.89572	0.145	0.083	1	PD-1int CD127low	PCYOX1
0.00552011	-0.898736	0.121	0.174	1	PD-1int CD127low	TIA1
1.68909e-16	-0.908961	0.669	0.787	2.21052e-12	PD-1int CD127low	AC116533.1
0.000178787	-0.909943	0.258	0.341	1	PD-1int CD127low	AL365357.1
0.00601011	-0.91115	0.111	0.071	1	PD-1int CD127low	CHIC1
0.00384631	-0.918731	0.125	0.125	1	PD-1int CD127low	CXCR6
1.57428e-11	-0.922194	0.524	0.691	2.06026e-07	PD-1int CD127low	EEF1B2P3
0.00205754	-0.923067	0.113	0.134	1	PD-1int CD127low	STYX
0.00610417	-0.923427	0.129	0.2	1	PD-1int CD127low	CD28
0.00514862	-0.928113	0.119	0.081	1	PD-1int CD127low	DUSP6
0.00517877	-0.943249	0.069	0.11	1	PD-1int CD127low	RPL41P1
0.00770289	-0.945331	0.131	0.083	1	PD-1int CD127low	BX284668.5
0.00836999	-0.945477	0.131	0.099	1	PD-1int CD127low	ASF1B
0.00419811	-0.954377	0.153	0.214	1	PD-1int CD127low	SMN1
4.13433e-05	-0.959738	0.125	0.222	0.54106	PD-1int CD127low	SVIP
0.00528456	-0.962118	0.161	0.235	1	PD-1int CD127low	LSM12
0.00269746	-0.965221	0.119	0.088	1	PD-1int CD127low	LRRN3
0.00718647	-0.972799	0.123	0.088	1	PD-1int CD127low	RNVU1-30
0.00821042	-0.975756	0.117	0.095	1	PD-1int CD127low	FAAH2
0.00210136	-0.976663	0.117	0.135	1	PD-1int CD127low	NSMCE2
5.1106e-08	-0.989638	0.956	0.961	0.000668824	PD-1int CD127low	AC243919.1
3.25916e-16	-0.990757	0.625	0.758	4.26527e-12	PD-1int CD127low	RPS23P8
3.24158e-22	-0.991764	0.935	0.949	4.24226e-18	PD-1int CD127low	RPS3AP6
0.00249342	-0.995481	0.139	0.148	1	PD-1int CD127low	CCDC174
0.00099892	-0.997264	0.111	0.105	1	PD-1int CD127low	AQP3
0.00982835	-0.998569	0.123	0.123	1	PD-1int CD127low	ARMCX7P
0.00471306	-1.00398	0.278	0.341	1	PD-1int CD127low	UBXN4
0.00572205	-1.0084	0.145	0.117	1	PD-1int CD127low	SMYD3
0.00796918	-1.01731	0.135	0.124	1	PD-1int CD127low	TAF8
0.00939945	-1.01806	0.133	0.1	1	PD-1int CD127low	PIP5K1A
0.00390829	-1.02297	0.137	0.101	1	PD-1int CD127low	ATP6V1C1
0.00328309	-1.02632	0.125	0.085	1	PD-1int CD127low	ZNF587
0.000481706	-1.02887	0.143	0.217	1	PD-1int CD127low	WDR74
0.00511187	-1.04214	0.131	0.11	1	PD-1int CD127low	ZNF880
3.69165e-05	-1.04476	0.109	0.136	0.483126	PD-1int CD127low	FXYD7
0.00120651	-1.04547	0.109	0.161	1	PD-1int CD127low	TNFSF8
0.00402692	-1.04707	0.129	0.096	1	PD-1int CD127low	FBXO22
0.000108862	-1.05395	0.429	0.537	1	PD-1int CD127low	S1PR1
0.000134492	-1.05542	0.161	0.237	1	PD-1int CD127low	AC109326.1
0.000568069	-1.06314	0.131	0.077	1	PD-1int CD127low	LINC00641
0.00246795	-1.06314	0.149	0.205	1	PD-1int CD127low	PRDX3
0.00259856	-1.07145	0.113	0.11	1	PD-1int CD127low	MAD2L1
0.0087711	-1.08022	0.131	0.114	1	PD-1int CD127low	CCL28
0.00749657	-1.08127	0.135	0.091	1	PD-1int CD127low	CEP83
0.00467804	-1.08435	0.131	0.123	1	PD-1int CD127low	SOAT1
0.00181034	-1.09019	0.127	0.132	1	PD-1int CD127low	AC004556.3
0.00404239	-1.09477	0.121	0.107	1	PD-1int CD127low	LYRM9
0.00128464	-1.09611	0.075	0.121	1	PD-1int CD127low	AC016596.3
0.00538881	-1.09709	0.171	0.131	1	PD-1int CD127low	USP42
6.30743e-13	-1.10228	0.643	0.752	8.25453e-09	PD-1int CD127low	RPL21P75
2.05458e-16	-1.10595	0.337	0.565	2.68882e-12	PD-1int CD127low	AL591846.2
0.00605132	-1.11373	0.127	0.119	1	PD-1int CD127low	UNK
0.00791231	-1.11631	0.149	0.109	1	PD-1int CD127low	PSEN1
0.00768666	-1.11703	0.103	0.128	1	PD-1int CD127low	MRPS28
0.00628961	-1.12041	0.113	0.113	1	PD-1int CD127low	BDH1
0.00684243	-1.12128	0.119	0.078	1	PD-1int CD127low	TRUB1
0.000494527	-1.12162	0.115	0.09	1	PD-1int CD127low	TRAV8-6
0.00374372	-1.12212	0.129	0.111	1	PD-1int CD127low	UBE2D4
0.000913653	-1.12357	0.075	0.122	1	PD-1int CD127low	RPL41P5
1.67875e-18	-1.12878	0.954	0.967	2.19698e-14	PD-1int CD127low	RPL21P16
0.00942994	-1.13102	0.125	0.082	1	PD-1int CD127low	TKTL1
0.00997623	-1.15211	0.139	0.094	1	PD-1int CD127low	XPNPEP3
0.00755642	-1.15474	0.117	0.084	1	PD-1int CD127low	AP003717.4
0.00151244	-1.15678	0.129	0.122	1	PD-1int CD127low	FARS2
0.00868728	-1.17183	0.119	0.099	1	PD-1int CD127low	AMY2B
0.00348187	-1.17204	0.121	0.101	1	PD-1int CD127low	LRRC42
0.00353948	-1.1807	0.119	0.12	1	PD-1int CD127low	GRAP
0.000309701	-1.18078	0.131	0.175	1	PD-1int CD127low	GPR171
0.00656096	-1.1809	0.125	0.105	1	PD-1int CD127low	AC026124.2
0.00402075	-1.19087	0.121	0.076	1	PD-1int CD127low	SNORA33
0.000274205	-1.19336	0.115	0.184	1	PD-1int CD127low	SORL1
0.000631736	-1.19456	0.107	0.132	1	PD-1int CD127low	TRABD2A
0.000256093	-1.20684	0.137	0.222	1	PD-1int CD127low	PRKCQ-AS1
0.00456717	-1.20756	0.125	0.119	1	PD-1int CD127low	TRAPPC2B
0.000248767	-1.21046	0.101	0.118	1	PD-1int CD127low	NSG1
0.00440253	-1.2214	0.113	0.148	1	PD-1int CD127low	COA3
0.00496631	-1.23233	0.109	0.129	1	PD-1int CD127low	DNTTIP1
2.00259e-11	-1.25492	0.274	0.439	2.62078e-07	PD-1int CD127low	IL7R
0.00718352	-1.26153	0.137	0.176	1	PD-1int CD127low	WASHC2C
0.000596565	-1.28772	0.129	0.102	1	PD-1int CD127low	PBX4
0.00384164	-1.28826	0.105	0.116	1	PD-1int CD127low	TRAV14DV4
0.00530583	-1.3006	0.119	0.104	1	PD-1int CD127low	TEX30
0.00347111	-1.3174	0.127	0.109	1	PD-1int CD127low	BOLA1
0.00235933	-1.32743	0.133	0.086	1	PD-1int CD127low	TMEM251
0.00984076	-1.38071	0.123	0.105	1	PD-1int CD127low	RGPD1
0.00749797	-1.38686	0.131	0.094	1	PD-1int CD127low	TTC33
0.00379963	-1.39171	0.135	0.154	1	PD-1int CD127low	SUPV3L1
0.00652955	-1.39901	0.129	0.09	1	PD-1int CD127low	FAM185A
0.000667468	-1.4043	0.125	0.131	1	PD-1int CD127low	AC090772.5
0.00441342	-1.42763	0.113	0.1	1	PD-1int CD127low	APOO
0.00588269	-1.4325	0.113	0.102	1	PD-1int CD127low	THAP2
0.000631608	-1.44035	0.119	0.089	1	PD-1int CD127low	TRBV20-1
0.00810096	-1.44098	0.125	0.106	1	PD-1int CD127low	RXYLT1
0.000433276	-1.44337	0.131	0.094	1	PD-1int CD127low	PIK3CA
0.0022857	-1.44637	0.115	0.099	1	PD-1int CD127low	CHPT1
0.00190306	-1.45353	0.125	0.094	1	PD-1int CD127low	ZNF621
0.00397131	-1.46735	0.137	0.081	1	PD-1int CD127low	POLI
0.00314507	-1.47343	0.105	0.099	1	PD-1int CD127low	AL049766.3
0.00397914	-1.48258	0.123	0.098	1	PD-1int CD127low	AC107982.1
0.00242585	-1.48445	0.107	0.107	1	PD-1int CD127low	RNVU1-19
0.00142762	-1.48615	0.125	0.099	1	PD-1int CD127low	ZNF487
1.51815e-07	-1.48705	0.129	0.195	0.00198681	PD-1int CD127low	GPR183
4.94904e-06	-1.49214	0.115	0.206	0.0647681	PD-1int CD127low	ALG13
2.37986e-11	-1.51864	0.446	0.58	3.11452e-07	PD-1int CD127low	FOS
0.000702462	-1.58159	0.121	0.09	1	PD-1int CD127low	ID1
0.00237219	-1.58797	0.131	0.096	1	PD-1int CD127low	AC243829.1
0.00817192	-1.61756	0.119	0.095	1	PD-1int CD127low	MAP9
0.0030764	-1.67402	0.131	0.11	1	PD-1int CD127low	C9orf72
0.00406091	-1.71661	0.137	0.101	1	PD-1int CD127low	MCM9
0.000182455	-1.72186	0.093	0.117	1	PD-1int CD127low	NT5C3B
0.00286948	-1.72494	0.131	0.095	1	PD-1int CD127low	SRR
0.00431148	-1.74017	0.123	0.1	1	PD-1int CD127low	ZNF468
0.00371231	-1.75907	0.119	0.101	1	PD-1int CD127low	WDR86-AS1
0.000798861	-1.76672	0.107	0.128	1	PD-1int CD127low	AK6
0.00393492	-1.77463	0.133	0.085	1	PD-1int CD127low	C12orf42
0.000440907	-1.80474	0.107	0.109	1	PD-1int CD127low	AL121944.2
2.22693e-05	-1.80881	0.099	0.11	0.291439	PD-1int CD127low	SPINT2
0.00276444	-1.84147	0.101	0.096	1	PD-1int CD127low	TRAV12-1
0.00019492	-1.86874	0.131	0.107	1	PD-1int CD127low	TM9SF1
0.00376441	-1.97765	0.143	0.102	1	PD-1int CD127low	FANCD2
0.00107151	-2.00823	0.127	0.092	1	PD-1int CD127low	ZNF568
8.32758e-07	-2.04206	0.089	0.119	0.0108983	PD-1int CD127low	SCGB3A1
0.000428231	-2.06187	0.115	0.072	1	PD-1int CD127low	AL133338.1
0.00651839	-2.14862	0.113	0.089	1	PD-1int CD127low	RPPH1
0.00364904	-2.15057	0.129	0.113	1	PD-1int CD127low	LINC00342
2.08618e-09	-2.24258	0.073	0.135	2.73018e-05	PD-1int CD127low	MAL
0.000342844	-2.2497	0.151	0.155	1	PD-1int CD127low	KLRC2
0.00200526	-2.29097	0.117	0.105	1	PD-1int CD127low	POLD3
0.00285691	-2.35861	0.121	0.104	1	PD-1int CD127low	RGPD2
0.0020025	-2.44786	0.133	0.124	1	PD-1int CD127low	MAP2K4
8.69353e-13	-2.51818	0.097	0.238	1.13772e-08	PD-1int CD127low	RGCC
3.96665e-06	-2.52221	0.081	0.143	0.0519115	PD-1int CD127low	TRBV12-4
4.45227e-06	-2.53174	0.105	0.099	0.0582669	PD-1int CD127low	IL23A
0.000236416	-2.57591	0.133	0.113	1	PD-1int CD127low	SNX13
0.000590295	-2.7816	0.103	0.107	1	PD-1int CD127low	TYROBP
4.27113e-11	-2.84253	0.046	0.115	5.58962e-07	PD-1int CD127low	TRAV21
6.77218e-05	-2.97381	0.103	0.093	0.886275	PD-1int CD127low	FXYD2
2.01145e-10	-3.06838	0.067	0.137	2.63239e-06	PD-1int CD127low	TXK
1.91722e-35	5.63465	0.36	0.099	2.50906e-31	PD-1low CD127low	KLRF1
2.03486e-40	5.60036	0.427	0.123	2.66302e-36	PD-1low CD127low	KLRC2
5.99165e-34	5.57386	0.307	0.083	7.84127e-30	PD-1low CD127low	TYROBP
1.3752e-22	4.69066	0.26	0.091	1.79972e-18	PD-1low CD127low	KIR2DL1
2.72021e-43	4.38661	0.413	0.09	3.55994e-39	PD-1low CD127low	TRBV12-4
1.04732e-48	3.77487	0.607	0.241	1.37062e-44	PD-1low CD127low	GNLY
4.30803e-06	3.76139	0.127	0.108	0.0563792	PD-1low CD127low	IFIT2
8.1712e-19	3.60212	0.38	0.102	1.06936e-14	PD-1low CD127low	AC068775.1
1.69976e-14	3.49811	0.24	0.091	2.22448e-10	PD-1low CD127low	KIR2DS4
0.00312114	3.05297	0.107	0.102	1	PD-1low CD127low	IFIT3
1.62171e-08	2.74954	0.24	0.098	0.000212234	PD-1low CD127low	TRAV14DV4
0.0022349	2.59381	0.087	0.117	1	PD-1low CD127low	CEP295
3.77772e-14	2.51186	0.353	0.102	4.9439e-10	PD-1low CD127low	KLRC3
1.19431e-15	2.37349	0.547	0.349	1.563e-11	PD-1low CD127low	IFITM3
0.000669694	2.32486	0.1	0.139	1	PD-1low CD127low	DHX40
5.51562e-06	2.31662	0.34	0.182	0.0721829	PD-1low CD127low	PATL2
7.5807e-06	2.22439	0.207	0.091	0.0992086	PD-1low CD127low	MIR10B
0.00333302	2.166	0.087	0.107	1	PD-1low CD127low	NUBPL
0.00240917	2.11367	0.093	0.132	1	PD-1low CD127low	RNFT1
0.00749753	2.09809	0.08	0.112	1	PD-1low CD127low	TMEM218
0.00164291	2.08857	0.153	0.13	1	PD-1low CD127low	ZC3H14
0.000500946	2.01035	0.207	0.12	1	PD-1low CD127low	ZNF600
5.14278e-11	1.97647	0.447	0.161	6.73035e-07	PD-1low CD127low	HOPX
0.00212112	1.96978	0.213	0.175	1	PD-1low CD127low	BHLHE40
0.00173063	1.93987	0.093	0.134	1	PD-1low CD127low	NCALD
0.00162501	1.91815	0.087	0.13	1	PD-1low CD127low	FMR1
5.97599e-05	1.89202	0.133	0.137	0.782078	PD-1low CD127low	VPS11
2.7971e-08	1.87357	0.3	0.137	0.000366057	PD-1low CD127low	FCGR3A
2.01811e-05	1.87105	0.073	0.134	0.26411	PD-1low CD127low	NOL9
0.000104136	1.81353	0.14	0.147	1	PD-1low CD127low	RAP2C
0.000873785	1.8097	0.133	0.154	1	PD-1low CD127low	COPG1
0.00426663	1.79806	0.167	0.115	1	PD-1low CD127low	RHOC
0.00883277	1.79312	0.16	0.179	1	PD-1low CD127low	DYNC1I2
0.00616143	1.79079	0.093	0.101	1	PD-1low CD127low	CAB39L
2.83375e-12	1.72859	0.64	0.356	3.70852e-08	PD-1low CD127low	GZMB
0.000519058	1.72364	0.16	0.094	1	PD-1low CD127low	TRAV25
0.00508051	1.71681	0.187	0.195	1	PD-1low CD127low	ATXN2L
0.00245176	1.68839	0.107	0.108	1	PD-1low CD127low	LRRC42
0.000450155	1.68187	0.227	0.132	1	PD-1low CD127low	CD320
0.00236119	1.67114	0.14	0.133	1	PD-1low CD127low	STX5
0.00673912	1.6701	0.12	0.132	1	PD-1low CD127low	TENT4B
0.000584325	1.66841	0.113	0.124	1	PD-1low CD127low	MYC
0.000356012	1.64889	0.093	0.131	1	PD-1low CD127low	MTSS1
0.000106048	1.6452	0.347	0.187	1	PD-1low CD127low	CMC1
0.00342614	1.64512	0.113	0.141	1	PD-1low CD127low	PUM3
0.00101637	1.63101	0.1	0.111	1	PD-1low CD127low	ADRB2
0.00111725	1.60521	0.127	0.135	1	PD-1low CD127low	TFDP2
0.00293305	1.5983	0.053	0.127	1	PD-1low CD127low	ATRIP
0.0024714	1.59174	0.08	0.145	1	PD-1low CD127low	SEL1L3
0.000649725	1.5401	0.1	0.151	1	PD-1low CD127low	SHOC2
0.00129709	1.53755	0.067	0.127	1	PD-1low CD127low	CPSF3
0.00107318	1.52358	0.3	0.217	1	PD-1low CD127low	KLRG1
0.000576393	1.51879	0.113	0.183	1	PD-1low CD127low	RRN3
0.000827953	1.47834	0.087	0.132	1	PD-1low CD127low	KEAP1
0.00609371	1.45487	0.373	0.308	1	PD-1low CD127low	SYNE1
0.00166509	1.44763	0.067	0.123	1	PD-1low CD127low	CLIP4
0.00372001	1.44583	0.087	0.12	1	PD-1low CD127low	ATAD3B
0.00124969	1.4281	0.093	0.111	1	PD-1low CD127low	AC012306.2
0.00470546	1.41164	0.127	0.163	1	PD-1low CD127low	PPP4R3A
0.00668143	1.40168	0.107	0.105	1	PD-1low CD127low	OSBPL5
0.00804673	1.3841	0.1	0.138	1	PD-1low CD127low	ATAD1
0.00113728	1.36496	0.067	0.123	1	PD-1low CD127low	AC022400.9
0.00124409	1.35754	0.093	0.141	1	PD-1low CD127low	NAA16
0.000129753	1.35492	0.267	0.148	1	PD-1low CD127low	S1PR5
0.00862402	1.33501	0.113	0.147	1	PD-1low CD127low	EIF4E3
0.000476063	1.33028	0.087	0.123	1	PD-1low CD127low	KATNBL1
0.00894038	1.32945	0.113	0.108	1	PD-1low CD127low	PAN2
1.27382e-05	1.32586	0.313	0.194	0.166704	PD-1low CD127low	EFHD2
0.00249419	1.31778	0.107	0.135	1	PD-1low CD127low	KLHL9
0.000108804	1.31361	0.133	0.157	1	PD-1low CD127low	ACSS1
0.00613395	1.3087	0.053	0.136	1	PD-1low CD127low	ELP4
0.00309476	1.30781	0.147	0.142	1	PD-1low CD127low	BOD1L1
2.00834e-05	1.30284	0.193	0.087	0.262832	PD-1low CD127low	KIR2DL3
0.00893237	1.2907	0.093	0.118	1	PD-1low CD127low	LINC01881
0.000581095	1.27862	0.04	0.128	1	PD-1low CD127low	N4BP1
1.38897e-05	1.26338	0.067	0.128	0.181775	PD-1low CD127low	ELP6
0.000667629	1.25611	0.147	0.155	1	PD-1low CD127low	AKAP8
0.000637814	1.25171	0.073	0.136	1	PD-1low CD127low	LYRM4
0.000529684	1.24633	0.167	0.16	1	PD-1low CD127low	CTC1
3.23781e-05	1.24176	0.107	0.149	0.423733	PD-1low CD127low	ASNSD1
4.62705e-05	1.23892	0.54	0.426	0.605543	PD-1low CD127low	LGALS1
0.00276024	1.22919	0.18	0.175	1	PD-1low CD127low	AC092338.3
0.00452484	1.21917	0.127	0.172	1	PD-1low CD127low	PCBP1-AS1
0.0026141	1.20877	0.193	0.233	1	PD-1low CD127low	SMG1
3.7697e-05	1.19769	0.06	0.1	0.493341	PD-1low CD127low	LINC01002
0.00495448	1.19585	0.087	0.126	1	PD-1low CD127low	XCL2
0.000210899	1.19175	0.127	0.146	1	PD-1low CD127low	TUT7
0.00188202	1.18769	0.16	0.156	1	PD-1low CD127low	HEATR5B
0.00311377	1.18748	0.107	0.094	1	PD-1low CD127low	BHLHE40-AS1
0.0059486	1.18578	0.107	0.14	1	PD-1low CD127low	PIP4K2C
0.00991397	1.1609	0.14	0.16	1	PD-1low CD127low	DPM2
0.00232197	1.16055	0.08	0.124	1	PD-1low CD127low	TMEM71
0.00647323	1.16009	0.073	0.128	1	PD-1low CD127low	ACTG1P14
0.00592616	1.15862	0.127	0.17	1	PD-1low CD127low	TRIM21
0.000110441	1.15825	0.193	0.208	1	PD-1low CD127low	ZNFX1
2.889e-05	1.1509	0.093	0.14	0.378083	PD-1low CD127low	USP28
0.000825138	1.1439	0.093	0.135	1	PD-1low CD127low	SPG11
0.000455386	1.14155	0.067	0.125	1	PD-1low CD127low	SCPEP1
8.80905e-05	1.14112	0.107	0.156	1	PD-1low CD127low	CABIN1
0.00011339	1.13645	0.08	0.115	1	PD-1low CD127low	ZCCHC3
0.000886119	1.13513	0.133	0.184	1	PD-1low CD127low	RMND5A
0.00113146	1.12701	0.173	0.188	1	PD-1low CD127low	TRG-AS1
0.00190294	1.12457	0.113	0.171	1	PD-1low CD127low	PXN-AS1
0.00582071	1.12199	0.113	0.111	1	PD-1low CD127low	TFE3
0.00610712	1.11157	0.093	0.132	1	PD-1low CD127low	EP400
0.00327245	1.10981	0.107	0.12	1	PD-1low CD127low	XRRA1
0.00512881	1.10866	0.107	0.137	1	PD-1low CD127low	NT5DC1
0.0042457	1.10289	0.213	0.238	1	PD-1low CD127low	TGOLN2
0.00697999	1.09913	0.087	0.114	1	PD-1low CD127low	TP53BP1
0.00166349	1.09805	0.18	0.253	1	PD-1low CD127low	SSR1
6.39791e-07	1.09661	0.067	0.168	0.00837294	PD-1low CD127low	FBXO6
0.00287398	1.09443	0.167	0.111	1	PD-1low CD127low	CD300A
0.00108527	1.09205	0.073	0.135	1	PD-1low CD127low	CBX4
7.42872e-05	1.09137	0.067	0.128	0.972196	PD-1low CD127low	MRPS31
0.00489196	1.08923	0.087	0.135	1	PD-1low CD127low	ANAPC4
0.00939559	1.08639	0.06	0.117	1	PD-1low CD127low	ASTE1
0.000295327	1.08582	0.073	0.135	1	PD-1low CD127low	PHTF2
0.000635443	1.08077	0.1	0.174	1	PD-1low CD127low	SENP5
0.00726028	1.07717	0.107	0.159	1	PD-1low CD127low	AC093012.1
0.000726584	1.0621	0.1	0.174	1	PD-1low CD127low	PIN4
0.00214682	1.06182	0.473	0.285	1	PD-1low CD127low	FCRL6
0.000785239	1.05924	0.093	0.149	1	PD-1low CD127low	MKNK1
0.00143772	1.05595	0.08	0.147	1	PD-1low CD127low	USP5
0.000991577	1.05407	0.147	0.202	1	PD-1low CD127low	PTK2B
0.00660532	1.05406	0.1	0.141	1	PD-1low CD127low	CCNT1
0.00152105	1.05146	0.08	0.122	1	PD-1low CD127low	SETDB2
1.00251e-12	1.0488	1	0.999	1.31198e-08	PD-1low CD127low	MALAT1
0.000299012	1.04407	0.173	0.246	1	PD-1low CD127low	JAK3
0.00161615	1.03683	0.093	0.139	1	PD-1low CD127low	RABGGTA
5.8333e-05	1.0367	0.127	0.162	0.763404	PD-1low CD127low	ZNF22
0.00327252	1.03467	0.08	0.127	1	PD-1low CD127low	LEPROT
0.00547043	1.03267	0.1	0.137	1	PD-1low CD127low	MOSPD3
0.00262856	1.02981	0.06	0.133	1	PD-1low CD127low	TRMU
0.00781466	1.02853	0.1	0.144	1	PD-1low CD127low	ZNF213-AS1
0.00306598	1.02044	0.093	0.141	1	PD-1low CD127low	NSUN5
0.00240623	1.01718	0.113	0.162	1	PD-1low CD127low	LRBA
0.0032209	1.01424	0.08	0.14	1	PD-1low CD127low	METAP1
0.00100509	0.999523	0.107	0.132	1	PD-1low CD127low	PNO1
2.33488e-06	0.999016	0.433	0.205	0.0305566	PD-1low CD127low	KLRD1
0.00270936	0.998986	0.053	0.103	1	PD-1low CD127low	TRIM35
0.00584191	0.996669	0.113	0.139	1	PD-1low CD127low	CDKN2AIP
0.00270818	0.996362	0.1	0.163	1	PD-1low CD127low	KPNA6
0.00704694	0.995269	0.067	0.139	1	PD-1low CD127low	LRRFIP2
0.000856175	0.972519	0.147	0.176	1	PD-1low CD127low	BDP1
0.000324157	0.968147	0.12	0.139	1	PD-1low CD127low	APLP2
0.00541732	0.964434	0.073	0.141	1	PD-1low CD127low	ORC3
0.00967196	0.959554	0.1	0.138	1	PD-1low CD127low	DTNBP1
0.00146085	0.954076	0.107	0.156	1	PD-1low CD127low	ECD
0.00281637	0.936318	0.147	0.209	1	PD-1low CD127low	POLDIP2
0.000127131	0.930909	0.133	0.165	1	PD-1low CD127low	NCBP3
0.00151354	0.928425	0.12	0.148	1	PD-1low CD127low	NDE1
0.00197281	0.925151	0.127	0.175	1	PD-1low CD127low	PARP12
0.00210659	0.919149	0.247	0.23	1	PD-1low CD127low	PRKDC
0.00103868	0.909082	0.433	0.429	1	PD-1low CD127low	UBE2V1
0.000233638	0.905768	0.067	0.132	1	PD-1low CD127low	LAS1L
0.000675777	0.901617	0.12	0.14	1	PD-1low CD127low	ADI1
0.00370781	0.90042	0.213	0.229	1	PD-1low CD127low	ATP1A1
0.000774038	0.897946	0.127	0.153	1	PD-1low CD127low	IRF7
0.00052055	0.893022	0.093	0.128	1	PD-1low CD127low	GPATCH4
3.64902e-05	0.892445	0.093	0.141	0.477547	PD-1low CD127low	FGD5-AS1
0.00976336	0.892357	0.067	0.124	1	PD-1low CD127low	NKAPD1
0.000521449	0.888439	0.087	0.148	1	PD-1low CD127low	RGS14
0.00712209	0.883401	0.107	0.136	1	PD-1low CD127low	AAAS
0.000498847	0.879762	0.073	0.141	1	PD-1low CD127low	MCCC2
0.00881237	0.872201	0.113	0.126	1	PD-1low CD127low	TMEM203
0.0017531	0.868458	0.093	0.147	1	PD-1low CD127low	TRPT1
0.000779825	0.865967	0.12	0.163	1	PD-1low CD127low	GNB1
0.000372878	0.858819	0.067	0.134	1	PD-1low CD127low	SPOUT1
0.000603972	0.858532	0.113	0.197	1	PD-1low CD127low	PTPN22
0.00863202	0.855508	0.147	0.195	1	PD-1low CD127low	AC034102.2
0.0028076	0.855066	0.233	0.257	1	PD-1low CD127low	RAB8A
0.00677136	0.851923	0.087	0.118	1	PD-1low CD127low	GTF2H2
0.00780671	0.851019	0.113	0.172	1	PD-1low CD127low	SLC25A26
0.00068654	0.837766	0.147	0.19	1	PD-1low CD127low	GNPTG
0.00143487	0.837452	0.107	0.162	1	PD-1low CD127low	CLIP1
0.00131091	0.835773	0.053	0.131	1	PD-1low CD127low	YTHDC2
0.00475699	0.83078	0.1	0.159	1	PD-1low CD127low	SPTLC1
0.00170667	0.830584	0.14	0.191	1	PD-1low CD127low	AC008875.3
0.000544157	0.829289	0.12	0.194	1	PD-1low CD127low	FTSJ1
0.00224782	0.824211	0.153	0.165	1	PD-1low CD127low	BCL3
6.28351e-05	0.822153	0.133	0.2	0.822323	PD-1low CD127low	SMN1
0.000321362	0.815425	0.073	0.144	1	PD-1low CD127low	SETD3
1.99674e-06	0.808977	0.153	0.244	0.0261314	PD-1low CD127low	EIF4EBP2
0.000180031	0.806592	0.073	0.15	1	PD-1low CD127low	BAZ1B
0.00907518	0.805541	0.107	0.138	1	PD-1low CD127low	BORCS5
0.00324569	0.803571	0.12	0.161	1	PD-1low CD127low	NOP2
0.0089535	0.797477	0.073	0.134	1	PD-1low CD127low	ZNF146
0.000507248	0.796669	0.08	0.167	1	PD-1low CD127low	DNAJC4
0.00965913	0.794715	0.12	0.148	1	PD-1low CD127low	CEP350
0.0001618	0.790316	0.087	0.167	1	PD-1low CD127low	EED
0.000193052	0.783238	0.107	0.186	1	PD-1low CD127low	GPBP1L1
0.00137061	0.781146	0.107	0.17	1	PD-1low CD127low	RTCB
0.000245927	0.775722	0.067	0.138	1	PD-1low CD127low	KIAA2026
0.000436594	0.773878	0.093	0.15	1	PD-1low CD127low	NUP62
0.00268303	0.772172	0.113	0.171	1	PD-1low CD127low	GTF2IP1
0.00121974	0.771365	0.133	0.192	1	PD-1low CD127low	NAAA
0.00255186	0.768535	0.14	0.182	1	PD-1low CD127low	TNKS2
0.0018847	0.766338	0.073	0.159	1	PD-1low CD127low	RBM14
4.04366e-05	0.765112	0.087	0.142	0.529194	PD-1low CD127low	MUS81
0.00286751	0.754872	0.053	0.133	1	PD-1low CD127low	C6orf136
0.00908507	0.75438	0.093	0.15	1	PD-1low CD127low	GLUL
0.00530964	0.754271	0.267	0.303	1	PD-1low CD127low	PTPN6
0.00185498	0.751955	0.073	0.138	1	PD-1low CD127low	SNX4
0.00658698	0.75036	0.08	0.139	1	PD-1low CD127low	AL353807.5
0.00196737	0.749628	0.533	0.514	1	PD-1low CD127low	C6orf62
0.00845856	0.74565	0.107	0.154	1	PD-1low CD127low	DDX54
0.0020034	0.744406	0.08	0.132	1	PD-1low CD127low	MSMO1
0.00205777	0.744169	0.107	0.154	1	PD-1low CD127low	ZBTB24
0.000229014	0.743601	0.08	0.148	1	PD-1low CD127low	CYTH2
0.00231928	0.740506	0.073	0.142	1	PD-1low CD127low	C3orf38
2.1947e-05	0.732888	0.833	0.785	0.287221	PD-1low CD127low	IFITM2
1.42335e-05	0.731918	0.08	0.15	0.186274	PD-1low CD127low	EIF4EP2
0.000380117	0.728858	0.107	0.157	1	PD-1low CD127low	TMEM43
0.000103608	0.727733	0.053	0.123	1	PD-1low CD127low	TBC1D7
0.00561724	0.727407	0.153	0.192	1	PD-1low CD127low	PLD3
0.00726653	0.725209	0.347	0.402	1	PD-1low CD127low	LCP2
0.00180724	0.724039	0.06	0.141	1	PD-1low CD127low	SRPK1
0.00164355	0.723396	0.12	0.189	1	PD-1low CD127low	TM9SF2
0.00070691	0.715999	0.087	0.149	1	PD-1low CD127low	GAB3
0.00607809	0.715615	0.22	0.271	1	PD-1low CD127low	PRELID3B
0.00104919	0.713961	0.06	0.129	1	PD-1low CD127low	DNTTIP1
0.00104062	0.710581	0.073	0.168	1	PD-1low CD127low	NIPAL3
0.00113096	0.709227	0.067	0.15	1	PD-1low CD127low	PHF14
8.2122e-06	0.699188	0.06	0.159	0.107473	PD-1low CD127low	NOC2L
0.000234975	0.69832	0.147	0.215	1	PD-1low CD127low	ZNF106
1.01785e-05	0.696907	0.16	0.226	0.133206	PD-1low CD127low	AC008894.2
0.00557895	0.68736	0.167	0.202	1	PD-1low CD127low	GLTP
0.000206072	0.686498	0.107	0.154	1	PD-1low CD127low	DHRS4L2
0.00344711	0.676993	0.1	0.111	1	PD-1low CD127low	SPAG1
2.24556e-05	0.676835	0.047	0.13	0.293876	PD-1low CD127low	SHLD1
3.79555e-05	0.673429	0.067	0.147	0.496724	PD-1low CD127low	CDKN2AIPNL
0.00269284	0.668989	0.713	0.744	1	PD-1low CD127low	PPP2R5C
0.00066769	0.668856	0.407	0.238	1	PD-1low CD127low	PLAC8
0.000167862	0.665223	0.153	0.242	1	PD-1low CD127low	AP3S1
0.0073039	0.662512	0.173	0.231	1	PD-1low CD127low	GRAP2
0.0023567	0.662128	0.093	0.135	1	PD-1low CD127low	IFRD2
0.00108736	0.661591	0.093	0.138	1	PD-1low CD127low	GBP3
0.00480049	0.660957	0.14	0.146	1	PD-1low CD127low	CCDC174
9.77028e-05	0.659955	0.06	0.144	1	PD-1low CD127low	ABCE1
0.000565438	0.655613	0.107	0.167	1	PD-1low CD127low	HTATSF1
0.00011896	0.652767	0.04	0.132	1	PD-1low CD127low	ELMOD3
0.00415053	0.648834	0.173	0.23	1	PD-1low CD127low	GATA3
0.0030759	0.648077	0.233	0.277	1	PD-1low CD127low	PRPF4B
0.00345029	0.64608	0.113	0.159	1	PD-1low CD127low	OASL
0.00573646	0.642235	0.153	0.161	1	PD-1low CD127low	KMT2C
8.11777e-05	0.639084	0.113	0.16	1	PD-1low CD127low	ESCO1
0.000202995	0.638167	0.113	0.149	1	PD-1low CD127low	TNRC6A
0.00186099	0.631534	0.72	0.729	1	PD-1low CD127low	YBX1
0.00234871	0.631519	0.087	0.139	1	PD-1low CD127low	SEC22C
0.000585777	0.631478	0.093	0.146	1	PD-1low CD127low	UHMK1
0.000698642	0.631252	0.087	0.159	1	PD-1low CD127low	HSPA14
0.000135728	0.627626	0.06	0.139	1	PD-1low CD127low	AFG3L1P
0.000370309	0.626063	0.087	0.168	1	PD-1low CD127low	ARHGEF6
0.00106233	0.618948	0.107	0.178	1	PD-1low CD127low	FAM104A
0.00916861	0.615159	0.187	0.226	1	PD-1low CD127low	ZRANB2
0.00237554	0.612222	0.073	0.144	1	PD-1low CD127low	ABHD17B
0.000482577	0.608775	0.14	0.176	1	PD-1low CD127low	PTPRE
0.0037807	0.603246	0.293	0.36	1	PD-1low CD127low	PSMD4
0.00516171	0.601141	0.133	0.19	1	PD-1low CD127low	SLFN5
0.00114648	0.599766	0.113	0.185	1	PD-1low CD127low	API5
8.55867e-05	0.596243	0.093	0.153	1	PD-1low CD127low	YIPF4
0.00796367	0.595072	0.087	0.137	1	PD-1low CD127low	NUMA1
0.00213339	0.594488	0.067	0.127	1	PD-1low CD127low	WDR53
0.000325684	0.589489	0.073	0.168	1	PD-1low CD127low	NAMPT
0.0031741	0.589334	0.067	0.149	1	PD-1low CD127low	NR2C1
0.00557476	0.58706	0.067	0.122	1	PD-1low CD127low	FXN
0.00136794	0.585227	0.087	0.138	1	PD-1low CD127low	GLB1
0.00103646	0.581965	0.08	0.151	1	PD-1low CD127low	CSNK1G3
0.00594136	0.581374	0.153	0.231	1	PD-1low CD127low	PREX1
0.00241566	0.580159	0.067	0.141	1	PD-1low CD127low	OSGEP
0.00662128	0.575854	0.113	0.147	1	PD-1low CD127low	TIMM22
0.00571903	0.575349	0.187	0.212	1	PD-1low CD127low	FAM174C
0.00153671	0.573727	0.08	0.158	1	PD-1low CD127low	MAGT1
0.00839968	0.573508	0.067	0.126	1	PD-1low CD127low	ZBED5
0.00333209	0.56864	0.12	0.153	1	PD-1low CD127low	CHD9
0.00269875	0.567922	0.133	0.198	1	PD-1low CD127low	PNKD
0.00999723	0.567144	0.447	0.45	1	PD-1low CD127low	CAPN2
3.862e-06	0.566836	0.287	0.411	0.050542	PD-1low CD127low	PXN
0.00204544	0.566206	0.153	0.252	1	PD-1low CD127low	PBXIP1
0.00515034	0.565868	0.12	0.194	1	PD-1low CD127low	ILK
0.00533866	0.564032	0.067	0.136	1	PD-1low CD127low	POLM
0.00256665	0.560214	0.053	0.141	1	PD-1low CD127low	COG8
0.00505045	0.560128	0.067	0.132	1	PD-1low CD127low	MOCS2
0.00285906	0.559799	0.133	0.159	1	PD-1low CD127low	ELOA
0.00130912	0.555626	0.107	0.153	1	PD-1low CD127low	C20orf27
0.0002444	0.555034	0.093	0.188	1	PD-1low CD127low	NCOA4
0.00490981	0.551938	0.273	0.331	1	PD-1low CD127low	BECN1
0.000319378	0.550403	0.08	0.14	1	PD-1low CD127low	GNL1
0.000407986	0.549207	0.127	0.163	1	PD-1low CD127low	ERLEC1
0.00579859	0.549044	0.073	0.134	1	PD-1low CD127low	ZNF639
0.00511577	0.54409	0.12	0.181	1	PD-1low CD127low	KLF13
0.00489251	0.543982	0.08	0.137	1	PD-1low CD127low	TXLNG
0.00637141	0.54371	0.273	0.291	1	PD-1low CD127low	NUCB1
0.000793967	0.543024	0.127	0.213	1	PD-1low CD127low	FAAP20
0.000630723	0.539278	0.087	0.148	1	PD-1low CD127low	ACD
0.00687532	0.534534	0.1	0.148	1	PD-1low CD127low	RECQL
9.04143e-05	0.531395	0.08	0.186	1	PD-1low CD127low	ACSL5
0.000835705	0.531356	0.06	0.131	1	PD-1low CD127low	CKAP2
0.000310602	0.528808	0.067	0.162	1	PD-1low CD127low	MIA2
0.0085269	0.526826	0.113	0.126	1	PD-1low CD127low	FRG1GP
0.000830455	0.524432	0.087	0.152	1	PD-1low CD127low	C16orf87
0.000713271	0.519786	0.133	0.193	1	PD-1low CD127low	RNF220
0.000402591	0.514498	0.14	0.222	1	PD-1low CD127low	RANGRF
0.00497654	0.514219	0.147	0.184	1	PD-1low CD127low	VASP
0.00612079	0.512772	0.113	0.168	1	PD-1low CD127low	SIGMAR1
9.65413e-09	0.510037	0.06	0.177	0.000126344	PD-1low CD127low	PRCC
0.00545427	0.508712	0.147	0.164	1	PD-1low CD127low	FOSL2
6.27035e-05	0.507439	0.047	0.108	0.8206	PD-1low CD127low	MRPS10P1
0.00406056	0.504139	0.093	0.165	1	PD-1low CD127low	SMARCA5
0.000548023	0.49799	0.453	0.535	1	PD-1low CD127low	PRKCH
0.000128135	0.493987	0.073	0.147	1	PD-1low CD127low	CASP7
0.00188979	0.493575	0.093	0.153	1	PD-1low CD127low	RNF34
0.000354643	0.490677	0.1	0.133	1	PD-1low CD127low	VPS52
0.000975306	0.487891	0.087	0.162	1	PD-1low CD127low	FRYL
0.00765429	0.486826	0.107	0.155	1	PD-1low CD127low	ZC3H11A
0.00295999	0.485694	0.073	0.14	1	PD-1low CD127low	MR1
0.00129852	0.484887	0.113	0.167	1	PD-1low CD127low	MTHFD2
5.54921e-05	0.481674	0.06	0.142	0.726225	PD-1low CD127low	CARNMT1
0.00413961	0.481541	0.107	0.156	1	PD-1low CD127low	TAF12
0.00864141	0.480292	0.147	0.2	1	PD-1low CD127low	PHIP
0.00331673	0.475789	0.1	0.139	1	PD-1low CD127low	PTGES2
0.00150156	0.475669	0.093	0.166	1	PD-1low CD127low	AHSA1
0.00090886	0.475539	0.233	0.29	1	PD-1low CD127low	TPP1
0.00946801	0.473914	0.153	0.197	1	PD-1low CD127low	SRSF4
0.00026895	0.471216	0.18	0.264	1	PD-1low CD127low	KHDRBS1
0.00508921	0.470637	0.107	0.154	1	PD-1low CD127low	EI24
7.26422e-05	0.469634	0.087	0.176	0.950669	PD-1low CD127low	NUP210
0.000468113	0.468164	0.087	0.158	1	PD-1low CD127low	AC015911.10
0.00720395	0.466934	0.193	0.23	1	PD-1low CD127low	ANP32A
0.00144229	0.462095	0.087	0.148	1	PD-1low CD127low	KDELR1
0.00230732	0.45757	0.233	0.307	1	PD-1low CD127low	SRP19
0.00648238	0.453665	0.067	0.134	1	PD-1low CD127low	ALYREF
0.00102832	0.452184	0.093	0.18	1	PD-1low CD127low	UBAP2L
0.000164485	0.451448	0.5	0.625	1	PD-1low CD127low	EEF2
1.36545e-05	0.45017	0.96	0.912	0.178696	PD-1low CD127low	RPS26
0.000543087	0.449469	0.047	0.13	1	PD-1low CD127low	STAMBP
0.000989448	0.445929	0.253	0.29	1	PD-1low CD127low	STOM
0.0039423	0.445632	0.087	0.144	1	PD-1low CD127low	SDF2
0.00909681	0.445176	0.24	0.313	1	PD-1low CD127low	RAB1B
0.000977114	0.444726	0.1	0.151	1	PD-1low CD127low	MAPKAPK5
0.00742001	0.442348	1	0.996	1	PD-1low CD127low	MT-ND4
5.65704e-06	0.439558	0.053	0.137	0.0740337	PD-1low CD127low	TIFA
1.69317e-05	0.438985	0.093	0.194	0.221585	PD-1low CD127low	INSIG1
0.00739914	0.438684	0.1	0.156	1	PD-1low CD127low	CHCHD10
0.00939103	0.435814	0.12	0.191	1	PD-1low CD127low	FAM50A
0.00846555	0.431105	0.247	0.295	1	PD-1low CD127low	ITK
0.000334025	0.430962	0.673	0.492	1	PD-1low CD127low	GZMH
1.6084e-06	0.426076	0.047	0.128	0.0210492	PD-1low CD127low	MTHFS
0.000151467	0.421713	0.06	0.141	1	PD-1low CD127low	TOLLIP
0.00225485	0.416926	0.093	0.151	1	PD-1low CD127low	TIMM10B
0.000186063	0.414641	0.06	0.154	1	PD-1low CD127low	AC073896.1
0.00859128	0.413325	0.333	0.406	1	PD-1low CD127low	POLR2L
0.00022478	0.413216	0.173	0.257	1	PD-1low CD127low	COX7A2L
0.00139781	0.412561	0.08	0.145	1	PD-1low CD127low	TMPO
0.00186645	0.412025	0.06	0.14	1	PD-1low CD127low	MCM3
0.00313191	0.410336	0.08	0.147	1	PD-1low CD127low	ACTR6
0.00484174	0.409749	0.18	0.244	1	PD-1low CD127low	ATP2A3
0.000403736	0.409035	0.26	0.318	1	PD-1low CD127low	SH2D2A
0.00311656	0.405832	0.047	0.137	1	PD-1low CD127low	NDRG3
0.000114277	0.400517	0.053	0.138	1	PD-1low CD127low	VPS16
0.00828625	0.400184	0.267	0.322	1	PD-1low CD127low	SASH3
0.0021222	0.396889	0.053	0.131	1	PD-1low CD127low	PNMA1
0.00201263	0.396023	0.093	0.165	1	PD-1low CD127low	IPCEF1
0.00274013	0.393203	0.087	0.168	1	PD-1low CD127low	PRPF38A
0.000185499	0.390847	0.24	0.281	1	PD-1low CD127low	CKLF
3.61221e-07	0.388315	0.22	0.372	0.0047273	PD-1low CD127low	MAPRE2
0.00101315	0.385877	0.107	0.167	1	PD-1low CD127low	ANAPC1
0.00589276	0.385404	0.133	0.192	1	PD-1low CD127low	ARNTL
2.68394e-07	0.384897	0.053	0.159	0.00351248	PD-1low CD127low	CDKN2A
0.00847346	0.382872	0.107	0.182	1	PD-1low CD127low	YY1
0.000461176	0.381784	0.113	0.221	1	PD-1low CD127low	PPP6R2
0.00752878	0.380367	0.133	0.155	1	PD-1low CD127low	CAB39
0.00170008	0.378941	0.247	0.322	1	PD-1low CD127low	SMN2
0.00233914	0.377604	0.193	0.257	1	PD-1low CD127low	B4GALT1
0.000299666	0.372324	0.073	0.147	1	PD-1low CD127low	IL10RB
0.00620806	0.369584	0.253	0.306	1	PD-1low CD127low	EIF3C
0.000595236	0.367826	0.073	0.129	1	PD-1low CD127low	HEXD
0.00896296	0.367635	0.12	0.173	1	PD-1low CD127low	RPL24P2
0.000607022	0.366546	0.06	0.147	1	PD-1low CD127low	BTN2A1
0.000607557	0.366294	0.093	0.161	1	PD-1low CD127low	RUNX1
0.00242775	0.365247	0.153	0.233	1	PD-1low CD127low	ATG12
0.0051497	0.364777	0.187	0.232	1	PD-1low CD127low	UBAC2
0.000765455	0.36368	0.073	0.136	1	PD-1low CD127low	SCRN2
0.00181496	0.363566	0.127	0.189	1	PD-1low CD127low	GLOD4
0.00404858	0.362122	0.133	0.202	1	PD-1low CD127low	SERINC3
0.000871994	0.361875	0.087	0.159	1	PD-1low CD127low	DMAC1
0.00857784	0.360913	0.26	0.311	1	PD-1low CD127low	WBP2
0.00214539	0.360219	0.053	0.126	1	PD-1low CD127low	FAF1
0.00227582	0.357681	0.08	0.156	1	PD-1low CD127low	MRPS22
0.00533542	0.356583	0.133	0.2	1	PD-1low CD127low	POLE3
0.00205163	0.353367	0.16	0.23	1	PD-1low CD127low	AKNA
0.00188666	0.346715	0.28	0.364	1	PD-1low CD127low	KARS1
0.00435132	0.346685	0.073	0.123	1	PD-1low CD127low	MAGOHB
0.00154941	0.34608	0.4	0.257	1	PD-1low CD127low	TIMM23
0.000136381	0.34502	0.06	0.134	1	PD-1low CD127low	TVP23B
0.00451334	0.344473	0.313	0.375	1	PD-1low CD127low	NLRC5
0.000579864	0.343735	0.08	0.15	1	PD-1low CD127low	FCHSD1
0.00765956	0.34176	0.133	0.198	1	PD-1low CD127low	PDP1
0.00814202	0.341401	0.18	0.228	1	PD-1low CD127low	QARS1
0.00412433	0.341143	0.233	0.29	1	PD-1low CD127low	IL2RB
0.00105376	0.340123	0.073	0.161	1	PD-1low CD127low	NFKB1
0.00237896	0.335937	0.1	0.153	1	PD-1low CD127low	TMOD3
0.00306885	0.3351	0.173	0.22	1	PD-1low CD127low	AC022968.1
0.00917183	0.327533	0.233	0.304	1	PD-1low CD127low	FAM107B
0.00205966	0.325008	0.08	0.153	1	PD-1low CD127low	OSBPL9
0.000255987	0.320058	0.087	0.16	1	PD-1low CD127low	RAB4A
0.00151704	0.318467	0.1	0.174	1	PD-1low CD127low	ZDHHC6
0.00647558	0.316251	0.127	0.149	1	PD-1low CD127low	USP1
0.00946788	0.313055	0.067	0.125	1	PD-1low CD127low	SNRNP25
0.000722018	0.313033	0.1	0.165	1	PD-1low CD127low	KIAA1191
0.00383059	0.312581	0.107	0.186	1	PD-1low CD127low	FLI1
0.00245082	0.312442	0.227	0.288	1	PD-1low CD127low	NDUFB6
0.000379166	0.311104	0.1	0.174	1	PD-1low CD127low	IMMT
0.00539047	0.310756	0.067	0.143	1	PD-1low CD127low	PIGH
0.00194832	0.309017	0.233	0.276	1	PD-1low CD127low	AL358472.6
0.00462104	0.307204	0.08	0.15	1	PD-1low CD127low	USP7
0.00103845	0.305273	0.06	0.141	1	PD-1low CD127low	GMDS
0.000228083	-0.301367	0.053	0.139	1	PD-1low CD127low	ASB3
8.43152e-05	-0.301446	0.533	0.58	1	PD-1low CD127low	SOD1
0.00750034	-0.302557	0.227	0.298	1	PD-1low CD127low	COPS6
9.33074e-05	-0.30301	0.053	0.163	1	PD-1low CD127low	RFX7
0.000470851	-0.305234	0.28	0.353	1	PD-1low CD127low	HNRNPR
0.000974562	-0.30639	0.067	0.153	1	PD-1low CD127low	MARCHF7
0.00878028	-0.306499	0.113	0.191	1	PD-1low CD127low	LINC01089
0.00817712	-0.3065	0.233	0.325	1	PD-1low CD127low	ARHGAP4
0.00209987	-0.308873	0.813	0.856	1	PD-1low CD127low	RPL36AL
0.00147991	-0.30913	0.327	0.424	1	PD-1low CD127low	SEC61G
0.00654885	-0.309876	0.2	0.298	1	PD-1low CD127low	AC010422.8
7.33076e-05	-0.30998	0.333	0.47	0.959377	PD-1low CD127low	ANAPC16
0.00541994	-0.310583	0.08	0.143	1	PD-1low CD127low	EIPR1
0.00157754	-0.313139	0.06	0.156	1	PD-1low CD127low	RETREG3
0.00871398	-0.313142	0.247	0.314	1	PD-1low CD127low	SAMSN1
0.00320752	-0.313705	0.873	0.895	1	PD-1low CD127low	RPS8
0.0085781	-0.314891	0.1	0.165	1	PD-1low CD127low	ZMAT2
1.36416e-05	-0.315896	0.04	0.144	0.178527	PD-1low CD127low	ELAC2
0.00362988	-0.316165	0.273	0.277	1	PD-1low CD127low	GSDMD
0.00054307	-0.316361	0.433	0.416	1	PD-1low CD127low	ATP5F1C
0.00457339	-0.317044	0.287	0.374	1	PD-1low CD127low	MAF1
0.00477131	-0.317638	0.2	0.262	1	PD-1low CD127low	IDH3G
0.000633958	-0.317966	0.887	0.954	1	PD-1low CD127low	RPL38
0.00147878	-0.318045	0.08	0.159	1	PD-1low CD127low	TAF6
0.00589127	-0.318202	0.713	0.775	1	PD-1low CD127low	RPL4P4
0.00605099	-0.31863	0.153	0.217	1	PD-1low CD127low	ATP2B1
0.00226437	-0.318968	0.04	0.127	1	PD-1low CD127low	TAF15
0.00384501	-0.318982	0.073	0.155	1	PD-1low CD127low	LAGE3
0.00628952	-0.31917	0.173	0.233	1	PD-1low CD127low	CHCHD7
3.96317e-06	-0.320513	0.06	0.163	0.051866	PD-1low CD127low	TXNDC9
1.14511e-06	-0.320949	0.867	0.916	0.0149861	PD-1low CD127low	SARAF
0.000597813	-0.321031	0.147	0.247	1	PD-1low CD127low	AP003419.1
0.00510234	-0.32207	0.087	0.156	1	PD-1low CD127low	BATF
0.00291582	-0.322201	0.333	0.421	1	PD-1low CD127low	UQCRFS1
0.0001622	-0.322518	0.127	0.229	1	PD-1low CD127low	SUMO2P17
0.00359835	-0.322782	0.493	0.591	1	PD-1low CD127low	EDF1
0.00515085	-0.323032	0.14	0.213	1	PD-1low CD127low	GRSF1
0.000824433	-0.32346	0.593	0.647	1	PD-1low CD127low	SRSF2
0.00639028	-0.323521	0.213	0.283	1	PD-1low CD127low	USP3
0.00308742	-0.324095	0.06	0.143	1	PD-1low CD127low	VAMP4
0.00117223	-0.324329	0.427	0.526	1	PD-1low CD127low	WIPF1
0.00534025	-0.324601	0.087	0.162	1	PD-1low CD127low	G6PD
0.00120371	-0.324641	0.32	0.417	1	PD-1low CD127low	TOB1
0.0011049	-0.325208	0.927	0.957	1	PD-1low CD127low	RPL26
0.00186923	-0.325517	0.2	0.291	1	PD-1low CD127low	ELOC
0.00339181	-0.325624	0.06	0.128	1	PD-1low CD127low	MTFR1L
3.25434e-05	-0.326094	0.6	0.752	0.425896	PD-1low CD127low	EIF5A
0.000133267	-0.327206	0.953	0.972	1	PD-1low CD127low	CALM1
0.0050425	-0.327399	0.34	0.423	1	PD-1low CD127low	UBBP4
0.000122519	-0.327451	0.493	0.629	1	PD-1low CD127low	LIME1
0.00993357	-0.327601	0.107	0.176	1	PD-1low CD127low	CRLF3
0.00114086	-0.328173	0.053	0.14	1	PD-1low CD127low	DFFA
0.00620555	-0.329526	0.053	0.132	1	PD-1low CD127low	TEN1
0.000752169	-0.331898	0.24	0.309	1	PD-1low CD127low	CACYBP
0.000223642	-0.332056	0.053	0.149	1	PD-1low CD127low	VCPKMT
0.000391336	-0.333082	0.187	0.332	1	PD-1low CD127low	RPS10-NUDT3
0.0045105	-0.333809	0.293	0.366	1	PD-1low CD127low	PPP4C
0.00295918	-0.334959	0.193	0.267	1	PD-1low CD127low	PIM2
0.00425382	-0.336227	0.08	0.158	1	PD-1low CD127low	MX1
0.00104639	-0.336298	0.06	0.155	1	PD-1low CD127low	ELP1
0.00226203	-0.336896	0.327	0.427	1	PD-1low CD127low	TSTD1
0.000789732	-0.336998	0.52	0.628	1	PD-1low CD127low	NPM1P27
0.000871981	-0.337228	0.54	0.61	1	PD-1low CD127low	RPL5P34
0.00712229	-0.33732	0.153	0.221	1	PD-1low CD127low	SMARCB1
0.00186729	-0.337617	0.207	0.301	1	PD-1low CD127low	PTBP1
0.000280481	-0.337954	0.053	0.153	1	PD-1low CD127low	FAM118A
1.88624e-05	-0.338028	0.767	0.882	0.246853	PD-1low CD127low	LAPTM5
0.00489355	-0.339438	0.067	0.137	1	PD-1low CD127low	SLC7A6OS
0.000287988	-0.339913	0.1	0.199	1	PD-1low CD127low	CHCHD5
0.00312855	-0.341712	0.073	0.162	1	PD-1low CD127low	MAP2K1
0.000181456	-0.342408	0.153	0.253	1	PD-1low CD127low	RAB37
0.00613727	-0.343787	0.1	0.187	1	PD-1low CD127low	AC068580.4
0.000555888	-0.344235	0.713	0.687	1	PD-1low CD127low	HMGB2
0.000938037	-0.344319	0.147	0.239	1	PD-1low CD127low	COMMD7
0.000285542	-0.344771	0.067	0.17	1	PD-1low CD127low	DCK
0.000220949	-0.345143	0.16	0.25	1	PD-1low CD127low	GAPDHP61
0.00243734	-0.345881	0.06	0.144	1	PD-1low CD127low	DDHD2
0.00754469	-0.346109	0.067	0.144	1	PD-1low CD127low	E2F4
0.00461968	-0.34613	0.173	0.257	1	PD-1low CD127low	STXBP2
0.00212988	-0.347645	0.06	0.144	1	PD-1low CD127low	MRPS26
0.000138166	-0.348127	0.067	0.162	1	PD-1low CD127low	EBNA1BP2
0.00392383	-0.349083	0.607	0.676	1	PD-1low CD127low	HNRNPA1P7
0.00631104	-0.350477	0.373	0.452	1	PD-1low CD127low	CYTIP
0.000138359	-0.351583	0.813	0.795	1	PD-1low CD127low	NPM1
0.0011696	-0.353147	0.14	0.232	1	PD-1low CD127low	CCT4
0.000110858	-0.354305	0.053	0.156	1	PD-1low CD127low	H1-3
0.0013426	-0.354457	0.153	0.245	1	PD-1low CD127low	CLPP
0.00275748	-0.355026	0.113	0.179	1	PD-1low CD127low	CHMP2B
0.00157668	-0.358062	0.047	0.142	1	PD-1low CD127low	HMGN2P4
0.000252368	-0.358999	0.673	0.794	1	PD-1low CD127low	SON
0.000399729	-0.35925	0.187	0.246	1	PD-1low CD127low	NDUFAB1
5.7874e-06	-0.359901	0.073	0.218	0.0757397	PD-1low CD127low	CD27-AS1
0.00922396	-0.360135	0.253	0.263	1	PD-1low CD127low	MFF
0.000572983	-0.36027	0.213	0.306	1	PD-1low CD127low	PVRIG
0.000811164	-0.360474	0.853	0.897	1	PD-1low CD127low	RPS5
1.23719e-05	-0.360691	0.607	0.755	0.161911	PD-1low CD127low	FXYD5
0.00225666	-0.361587	0.24	0.331	1	PD-1low CD127low	SRSF9
0.00276418	-0.36162	0.1	0.185	1	PD-1low CD127low	RICTOR
0.000771191	-0.361863	0.393	0.46	1	PD-1low CD127low	UBE2L6
0.00953509	-0.362378	0.14	0.219	1	PD-1low CD127low	POM121C
0.00766273	-0.362582	0.087	0.204	1	PD-1low CD127low	RPL23AP74
0.000539601	-0.362748	0.053	0.139	1	PD-1low CD127low	PEX19
4.71342e-05	-0.362756	0.033	0.126	0.616845	PD-1low CD127low	ALKBH3
4.95309e-05	-0.362851	0.173	0.278	0.648211	PD-1low CD127low	GDI2
0.00997271	-0.363742	0.093	0.177	1	PD-1low CD127low	AC092821.4
0.00126985	-0.363787	0.267	0.322	1	PD-1low CD127low	PSMB7
2.23376e-07	-0.364646	0.207	0.39	0.00292333	PD-1low CD127low	RNASET2
1.72102e-07	-0.36531	0.28	0.468	0.0022523	PD-1low CD127low	EIF3G
0.00887214	-0.365403	0.067	0.14	1	PD-1low CD127low	NPAT
0.000644044	-0.36612	0.093	0.198	1	PD-1low CD127low	RANP1
0.00834241	-0.366448	0.133	0.205	1	PD-1low CD127low	ZNF622
6.73626e-07	-0.367	0.887	0.933	0.00881574	PD-1low CD127low	RPL12
1.4585e-05	-0.368828	0.053	0.153	0.190873	PD-1low CD127low	HACD3
3.20673e-05	-0.369289	0.933	0.978	0.419664	PD-1low CD127low	RPS24
0.00050163	-0.369327	0.2	0.291	1	PD-1low CD127low	SS18L2
1.26398e-07	-0.37162	0.113	0.254	0.00165417	PD-1low CD127low	NACA3P
1.33567e-06	-0.373874	0.82	0.928	0.0174799	PD-1low CD127low	RPL28
0.00101548	-0.374372	0.047	0.136	1	PD-1low CD127low	ICE1
0.000550918	-0.37455	0.08	0.181	1	PD-1low CD127low	HLA-DQB2
0.000192413	-0.375196	0.587	0.702	1	PD-1low CD127low	FYB1
0.00226135	-0.377631	0.207	0.285	1	PD-1low CD127low	AKIRIN1
0.00338833	-0.379583	0.38	0.39	1	PD-1low CD127low	NOSIP
0.00716763	-0.380353	0.147	0.215	1	PD-1low CD127low	SRSF8
0.00611264	-0.381159	0.053	0.141	1	PD-1low CD127low	KATNB1
0.00572489	-0.381197	0.093	0.162	1	PD-1low CD127low	GRHPR
7.28953e-05	-0.381259	0.04	0.141	0.953981	PD-1low CD127low	SLC35B2
2.13036e-06	-0.381552	0.493	0.641	0.02788	PD-1low CD127low	TMBIM6
0.00603123	-0.381952	0.133	0.227	1	PD-1low CD127low	PTGER4
0.00984609	-0.382017	0.153	0.235	1	PD-1low CD127low	RGS19
0.00340725	-0.382361	0.06	0.139	1	PD-1low CD127low	NUP160
5.02343e-05	-0.383096	0.953	0.99	0.657417	PD-1low CD127low	RPS15
1.37636e-06	-0.383534	0.34	0.505	0.0180124	PD-1low CD127low	PKM
0.000101232	-0.38387	0.933	0.979	1	PD-1low CD127low	RPS13
0.00493007	-0.384285	0.093	0.163	1	PD-1low CD127low	TPRKB
3.51221e-05	-0.384843	0.08	0.188	0.459643	PD-1low CD127low	CTSB
0.00128265	-0.385736	0.667	0.765	1	PD-1low CD127low	ATP5MG
0.00479677	-0.386218	0.087	0.168	1	PD-1low CD127low	MT1F
0.00138168	-0.387798	0.293	0.373	1	PD-1low CD127low	SURF4
0.00183644	-0.388283	0.067	0.153	1	PD-1low CD127low	SERTAD1
4.54882e-08	-0.389343	0.967	0.965	0.000595304	PD-1low CD127low	RPS4X
0.000492396	-0.390929	0.1	0.2	1	PD-1low CD127low	KLHDC3
0.000198644	-0.391434	0.067	0.159	1	PD-1low CD127low	GNG10
0.00905181	-0.391824	0.14	0.21	1	PD-1low CD127low	LBH
0.0045785	-0.391983	0.08	0.156	1	PD-1low CD127low	IWS1
0.000807786	-0.392189	0.053	0.136	1	PD-1low CD127low	TRNAU1AP
6.50915e-06	-0.392845	0.067	0.168	0.0851852	PD-1low CD127low	HAPLN3
0.000275498	-0.394519	0.133	0.236	1	PD-1low CD127low	TIGIT
0.00636	-0.394573	0.16	0.218	1	PD-1low CD127low	NUDT21
0.0091461	-0.395078	0.107	0.194	1	PD-1low CD127low	ZNF428
0.0025	-0.395249	0.22	0.297	1	PD-1low CD127low	CBLB
0.00097428	-0.396326	0.133	0.237	1	PD-1low CD127low	ALKBH5
2.50609e-06	-0.396831	0.08	0.215	0.0327972	PD-1low CD127low	TOX
0.00631181	-0.396988	0.247	0.33	1	PD-1low CD127low	GABARAPL1
5.94676e-05	-0.397955	0.053	0.165	0.778252	PD-1low CD127low	ADA2
0.00303455	-0.398682	0.08	0.165	1	PD-1low CD127low	CCND2
0.000103373	-0.399695	0.947	0.981	1	PD-1low CD127low	RPS23
0.00399144	-0.400112	0.38	0.379	1	PD-1low CD127low	HLA-DRA
0.00538479	-0.401088	0.967	0.99	1	PD-1low CD127low	RPL36
0.00983989	-0.401443	0.353	0.417	1	PD-1low CD127low	CTSD
0.00770667	-0.401913	0.127	0.204	1	PD-1low CD127low	APEH
0.000506436	-0.402394	0.08	0.193	1	PD-1low CD127low	BRD4
0.000675201	-0.403074	0.213	0.306	1	PD-1low CD127low	CSTB
0.0096951	-0.403898	0.267	0.328	1	PD-1low CD127low	RHBDD2
0.00426546	-0.404263	0.127	0.211	1	PD-1low CD127low	ETFB
6.29742e-06	-0.404293	0.54	0.646	0.0824144	PD-1low CD127low	FYN
2.14023e-05	-0.404617	0.113	0.26	0.280092	PD-1low CD127low	UQCRHL
4.25184e-05	-0.404961	0.067	0.185	0.556438	PD-1low CD127low	SPNS1
0.00767447	-0.405914	0.067	0.145	1	PD-1low CD127low	DPP3
0.000174391	-0.406236	0.307	0.407	1	PD-1low CD127low	ARF5
0.00231599	-0.406403	0.26	0.356	1	PD-1low CD127low	IL16
7.21015e-06	-0.406625	0.947	0.983	0.0943593	PD-1low CD127low	RPL39
0.00011482	-0.406655	0.64	0.776	1	PD-1low CD127low	TLE5
0.000607046	-0.407952	0.073	0.165	1	PD-1low CD127low	NIPA2
0.00140664	-0.408575	0.067	0.166	1	PD-1low CD127low	AL354714.2
1.07027e-05	-0.409132	0.153	0.274	0.140066	PD-1low CD127low	RPS4XP22
9.47818e-06	-0.409315	0.307	0.42	0.124041	PD-1low CD127low	H2AZ2
0.00913551	-0.40933	0.073	0.123	1	PD-1low CD127low	TK1
0.00107965	-0.41027	0.067	0.168	1	PD-1low CD127low	GATD3B
0.00514279	-0.41081	0.087	0.164	1	PD-1low CD127low	SUMO2P1
0.00426379	-0.411719	0.187	0.266	1	PD-1low CD127low	SCAMP2
0.00496364	-0.412653	0.253	0.25	1	PD-1low CD127low	MMADHC
0.00840886	-0.414854	0.1	0.169	1	PD-1low CD127low	OAS2
0.00599966	-0.416173	0.18	0.312	1	PD-1low CD127low	RPS7P10
0.00570138	-0.4164	0.42	0.491	1	PD-1low CD127low	TRAF3IP3
1.2862e-05	-0.416619	0.993	0.998	0.168324	PD-1low CD127low	RPL10
0.000656008	-0.417296	0.993	0.989	1	PD-1low CD127low	RPS2
0.000985878	-0.417522	0.233	0.358	1	PD-1low CD127low	EIF3FP3
1.0101e-05	-0.417631	0.607	0.758	0.132192	PD-1low CD127low	RPLP0P6
6.69938e-06	-0.41791	0.9	0.955	0.0876747	PD-1low CD127low	RPS9
0.00714222	-0.418198	0.347	0.438	1	PD-1low CD127low	SF3B5
0.00348056	-0.418944	0.107	0.194	1	PD-1low CD127low	APOL6
0.000160487	-0.419112	0.04	0.145	1	PD-1low CD127low	NMD3
4.26821e-05	-0.419124	0.033	0.127	0.558581	PD-1low CD127low	ZNF226
0.000993817	-0.419402	0.1	0.185	1	PD-1low CD127low	MTG1
0.000552333	-0.41994	0.113	0.228	1	PD-1low CD127low	SYNC
2.44642e-06	-0.421384	0.06	0.179	0.0320163	PD-1low CD127low	ARAF
0.00112969	-0.421518	0.047	0.126	1	PD-1low CD127low	AHCY
0.00213731	-0.421605	0.067	0.142	1	PD-1low CD127low	POP7
0.000713621	-0.421651	0.9	0.955	1	PD-1low CD127low	UBA52
0.00869255	-0.421864	0.367	0.426	1	PD-1low CD127low	DDX24
1.81019e-07	-0.422383	0.987	0.987	0.00236899	PD-1low CD127low	EIF1
0.000882752	-0.422715	0.593	0.654	1	PD-1low CD127low	UQCRB
0.00127586	-0.423014	0.807	0.849	1	PD-1low CD127low	RPL6P27
0.00149414	-0.423476	0.387	0.484	1	PD-1low CD127low	RHOG
0.00933206	-0.423898	0.06	0.123	1	PD-1low CD127low	MRPL15
3.72372e-10	-0.424054	0.68	0.881	4.87323e-06	PD-1low CD127low	ZFP36L2
0.000270047	-0.42505	0.1	0.191	1	PD-1low CD127low	SMIM27
8.7163e-05	-0.425991	0.12	0.208	1	PD-1low CD127low	EIF4E2
0.00110501	-0.426048	0.167	0.274	1	PD-1low CD127low	AC007318.1
0.00911138	-0.426081	0.113	0.203	1	PD-1low CD127low	ABTB1
0.00322249	-0.42797	0.52	0.628	1	PD-1low CD127low	AL450405.1
0.00434912	-0.428227	0.04	0.116	1	PD-1low CD127low	AL353763.2
0.00679763	-0.428728	0.107	0.194	1	PD-1low CD127low	NINJ1
0.00319929	-0.430002	0.047	0.131	1	PD-1low CD127low	RFX5
3.24743e-05	-0.431149	0.053	0.168	0.424992	PD-1low CD127low	RAB22A
0.0079898	-0.431759	0.053	0.141	1	PD-1low CD127low	GALNT2
0.00296875	-0.432058	0.64	0.675	1	PD-1low CD127low	TAGLN2
0.00759128	-0.432293	0.147	0.202	1	PD-1low CD127low	FNTA
0.00126411	-0.432352	0.1	0.206	1	PD-1low CD127low	RPL21P11
0.00571501	-0.43287	0.033	0.111	1	PD-1low CD127low	ST3GAL2
0.000372209	-0.433585	0.393	0.481	1	PD-1low CD127low	MAP1LC3B
0.00513445	-0.433909	0.053	0.102	1	PD-1low CD127low	TRAV12-1
0.00887788	-0.435072	0.033	0.115	1	PD-1low CD127low	DCAF15
0.00183939	-0.435287	0.153	0.219	1	PD-1low CD127low	ZNHIT3
2.20819e-06	-0.435366	0.627	0.736	0.0288986	PD-1low CD127low	SRSF7
0.00353707	-0.435802	0.053	0.133	1	PD-1low CD127low	RPF2
0.000141415	-0.435912	0.3	0.426	1	PD-1low CD127low	SEC61B
0.00188815	-0.436419	0.313	0.42	1	PD-1low CD127low	CD48
0.00962667	-0.438062	0.253	0.344	1	PD-1low CD127low	AURKAIP1
0.00699178	-0.439628	0.267	0.306	1	PD-1low CD127low	U2AF1L5
0.00842206	-0.440751	0.073	0.158	1	PD-1low CD127low	RLF
0.00547848	-0.441113	0.093	0.17	1	PD-1low CD127low	POLR2M
0.00254997	-0.441156	1	0.998	1	PD-1low CD127low	ACTB
0.00349093	-0.441478	0.42	0.449	1	PD-1low CD127low	ARPC4
7.36689e-05	-0.442212	0.08	0.18	0.964105	PD-1low CD127low	HSBP1
0.000691665	-0.44295	0.98	0.982	1	PD-1low CD127low	HLA-A
0.00266011	-0.443313	0.1	0.186	1	PD-1low CD127low	TIMM13
0.00156183	-0.443467	0.127	0.224	1	PD-1low CD127low	CNPPD1
0.0072201	-0.446602	0.087	0.158	1	PD-1low CD127low	TMEM35B
0.000157382	-0.447685	0.06	0.159	1	PD-1low CD127low	NTMT1
0.00174891	-0.448055	0.24	0.345	1	PD-1low CD127low	MTFP1
0.000230494	-0.448277	0.507	0.62	1	PD-1low CD127low	CD44
3.28101e-05	-0.448507	0.14	0.238	0.429385	PD-1low CD127low	COPZ1
0.00121854	-0.448678	0.22	0.255	1	PD-1low CD127low	SRPK2
7.25103e-13	-0.449947	0.987	0.977	9.48942e-09	PD-1low CD127low	RPS15A
8.7016e-06	-0.450197	0.067	0.197	0.113878	PD-1low CD127low	DAZAP1
0.000514698	-0.452208	0.073	0.168	1	PD-1low CD127low	RRP7A
0.0074497	-0.452767	0.06	0.129	1	PD-1low CD127low	TDP2
0.00911346	-0.453508	0.107	0.176	1	PD-1low CD127low	SFT2D2
1.61197e-05	-0.453883	0.073	0.218	0.210959	PD-1low CD127low	AC110994.3
1.72676e-05	-0.454679	0.413	0.552	0.225981	PD-1low CD127low	TRA2B
0.00381988	-0.454785	0.173	0.242	1	PD-1low CD127low	CHCHD3
0.00121956	-0.455338	0.08	0.175	1	PD-1low CD127low	HK1
0.00715054	-0.45594	0.153	0.227	1	PD-1low CD127low	PARP1
8.26854e-06	-0.456399	0.82	0.812	0.10821	PD-1low CD127low	HMGN2
0.000820466	-0.4564	0.253	0.343	1	PD-1low CD127low	XRCC5
0.00254001	-0.459663	0.1	0.174	1	PD-1low CD127low	SLC35B1
7.00764e-05	-0.463775	0.04	0.147	0.91709	PD-1low CD127low	AP3B1
0.000286873	-0.463841	0.053	0.158	1	PD-1low CD127low	PCNT
0.0053182	-0.46386	0.067	0.143	1	PD-1low CD127low	MRPL32
0.00218548	-0.464061	0.1	0.182	1	PD-1low CD127low	MRPL21
0.00374897	-0.464946	0.64	0.727	1	PD-1low CD127low	RPSAP58
0.0015794	-0.465432	0.067	0.145	1	PD-1low CD127low	MRPS33
1.09837e-05	-0.465465	0.507	0.573	0.143744	PD-1low CD127low	TUBA4A
0.0044394	-0.466327	0.073	0.156	1	PD-1low CD127low	ABCD4
0.0031691	-0.470322	0.1	0.18	1	PD-1low CD127low	RCN2
3.61206e-09	-0.472339	0.933	0.955	4.72711e-05	PD-1low CD127low	UBC
5.81432e-07	-0.47304	0.887	0.944	0.0076092	PD-1low CD127low	RPS7
0.000676642	-0.473548	0.14	0.245	1	PD-1low CD127low	GPX1
0.00444003	-0.473907	0.073	0.158	1	PD-1low CD127low	HSPA4
0.00558755	-0.474164	0.067	0.141	1	PD-1low CD127low	SAP130
0.000698926	-0.47433	0.06	0.15	1	PD-1low CD127low	MRPL40
0.00982351	-0.474578	0.067	0.138	1	PD-1low CD127low	PICALM
0.000757859	-0.474669	0.053	0.148	1	PD-1low CD127low	ELMO2
1.36261e-05	-0.475646	0.433	0.589	0.178325	PD-1low CD127low	GYPC
0.00348982	-0.477396	0.127	0.2	1	PD-1low CD127low	MICU2
0.00563011	-0.477723	0.067	0.123	1	PD-1low CD127low	SMIM15
5.91679e-05	-0.47778	0.06	0.167	0.77433	PD-1low CD127low	PITRM1
0.0082359	-0.478267	0.14	0.216	1	PD-1low CD127low	BAG1
3.65972e-05	-0.478784	0.793	0.853	0.478947	PD-1low CD127low	NACA
0.00904163	-0.480086	0.087	0.159	1	PD-1low CD127low	AC012184.2
7.56298e-05	-0.482503	0.313	0.454	0.989767	PD-1low CD127low	CD5
0.00249358	-0.485198	0.073	0.153	1	PD-1low CD127low	CIAPIN1
0.00811816	-0.485201	0.16	0.238	1	PD-1low CD127low	H2AJ
0.00819114	-0.485504	0.327	0.413	1	PD-1low CD127low	PEBP1
1.80564e-05	-0.486252	0.033	0.136	0.236304	PD-1low CD127low	TTC28-AS1
1.43645e-05	-0.48646	0.14	0.257	0.187989	PD-1low CD127low	PECAM1
0.00138442	-0.487988	0.153	0.233	1	PD-1low CD127low	IGBP1
0.00431248	-0.490054	0.06	0.126	1	PD-1low CD127low	NSL1
5.88047e-05	-0.491349	0.127	0.227	0.769577	PD-1low CD127low	HLA-DRB6
0.000190392	-0.492656	0.72	0.826	1	PD-1low CD127low	CD8B
9.35787e-06	-0.493114	0.113	0.234	0.122466	PD-1low CD127low	TOMM22
0.00532005	-0.494019	0.107	0.18	1	PD-1low CD127low	TIMM8B
1.36416e-07	-0.495372	0.393	0.593	0.00178527	PD-1low CD127low	ARHGDIA
0.00227415	-0.496238	0.06	0.149	1	PD-1low CD127low	STX11
0.000154895	-0.496369	0.053	0.154	1	PD-1low CD127low	TP53I13
0.0069549	-0.496429	0.033	0.112	1	PD-1low CD127low	AC009630.3
0.006317	-0.496654	0.107	0.174	1	PD-1low CD127low	LINC02446
0.00550948	-0.497627	0.073	0.157	1	PD-1low CD127low	ARL17B
0.00314309	-0.498365	0.133	0.213	1	PD-1low CD127low	ARRDC3
0.00685033	-0.49886	0.2	0.269	1	PD-1low CD127low	HSD17B10
0.0070805	-0.502432	0.347	0.355	1	PD-1low CD127low	GOLPH3
0.00470881	-0.504562	0.82	0.852	1	PD-1low CD127low	RPS3AP26
0.00354779	-0.505761	0.173	0.212	1	PD-1low CD127low	DCTN2
0.000501829	-0.507482	0.12	0.202	1	PD-1low CD127low	SUCLG1
0.00587173	-0.508154	0.047	0.124	1	PD-1low CD127low	PAFAH1B3
0.00305144	-0.508478	0.087	0.159	1	PD-1low CD127low	PDK3
4.35486e-05	-0.509282	0.407	0.545	0.569921	PD-1low CD127low	NDUFB9
0.000204816	-0.509841	0.053	0.14	1	PD-1low CD127low	GTF2H5
0.00172657	-0.509889	0.227	0.327	1	PD-1low CD127low	JUN
0.00885829	-0.512599	0.313	0.347	1	PD-1low CD127low	PRPF40A
0.00567872	-0.514433	0.08	0.169	1	PD-1low CD127low	ITPRIP
0.00158457	-0.514485	0.273	0.388	1	PD-1low CD127low	AC022075.1
0.00439445	-0.515038	0.24	0.301	1	PD-1low CD127low	SNRPD1
0.00388298	-0.515264	0.18	0.272	1	PD-1low CD127low	GNAI2
0.000209193	-0.516342	0.487	0.597	1	PD-1low CD127low	AL009174.1
0.00922003	-0.516501	0.28	0.341	1	PD-1low CD127low	TCF25
0.00702046	-0.516572	0.093	0.174	1	PD-1low CD127low	ZPR1
0.000355055	-0.517537	0.48	0.547	1	PD-1low CD127low	SUMO2
0.000126004	-0.517698	0.06	0.154	1	PD-1low CD127low	DNAJC9
0.000853169	-0.518464	0.04	0.134	1	PD-1low CD127low	OGFOD1
0.000361052	-0.520339	0.633	0.757	1	PD-1low CD127low	EMP3
0.00110589	-0.520624	0.873	0.942	1	PD-1low CD127low	RPS21
1.48799e-05	-0.522305	0.287	0.331	0.194734	PD-1low CD127low	HLA-J
0.00330035	-0.523447	0.12	0.208	1	PD-1low CD127low	CHST11
0.000113383	-0.524252	0.233	0.354	1	PD-1low CD127low	NDUFS7
0.000565645	-0.524293	0.06	0.15	1	PD-1low CD127low	TCEAL8
0.00075399	-0.524326	0.8	0.898	1	PD-1low CD127low	AL136454.1
0.00583161	-0.524598	0.073	0.147	1	PD-1low CD127low	STXBP3
0.00296665	-0.525314	0.113	0.206	1	PD-1low CD127low	FKBP5
0.000210649	-0.52551	0.107	0.202	1	PD-1low CD127low	AAMP
7.22631e-06	-0.525806	0.187	0.334	0.0945707	PD-1low CD127low	PPP1R18
0.000208699	-0.525893	0.113	0.24	1	PD-1low CD127low	CSRNP1
2.52281e-07	-0.526892	0.92	0.936	0.00330161	PD-1low CD127low	PPIA
0.000774185	-0.527654	0.08	0.182	1	PD-1low CD127low	LDLRAP1
0.00345169	-0.527834	0.253	0.323	1	PD-1low CD127low	CIAO2B
0.0057403	-0.528879	0.28	0.285	1	PD-1low CD127low	PMPCB
0.000280394	-0.529921	0.08	0.169	1	PD-1low CD127low	GPR171
0.000582044	-0.530266	0.053	0.144	1	PD-1low CD127low	CALU
0.00223176	-0.530889	0.08	0.174	1	PD-1low CD127low	IL27RA
0.00198247	-0.531602	0.08	0.172	1	PD-1low CD127low	MYADM
0.000129651	-0.533087	0.74	0.853	1	PD-1low CD127low	PPIAP22
0.000357084	-0.534354	0.073	0.161	1	PD-1low CD127low	EIF2S1
6.00334e-08	-0.534498	0.52	0.645	0.000785657	PD-1low CD127low	SLC2A3
0.00918201	-0.534725	0.127	0.19	1	PD-1low CD127low	ARSA
0.00517054	-0.535219	0.06	0.131	1	PD-1low CD127low	MED19
0.00110183	-0.535489	0.06	0.138	1	PD-1low CD127low	CFAP20
0.00883456	-0.537226	0.527	0.618	1	PD-1low CD127low	MT2A
0.00457847	-0.53793	0.34	0.381	1	PD-1low CD127low	ATF4
0.00479641	-0.538377	0.413	0.511	1	PD-1low CD127low	RPL26P19
0.00243292	-0.538676	0.073	0.15	1	PD-1low CD127low	VPS26C
1.37085e-07	-0.539042	0.747	0.815	0.00179403	PD-1low CD127low	KLRK1
0.00138051	-0.539224	0.193	0.258	1	PD-1low CD127low	DECR1
0.00505269	-0.540038	0.307	0.364	1	PD-1low CD127low	IDH3B
2.79814e-05	-0.541063	0.26	0.393	0.366192	PD-1low CD127low	GBP5
0.00220908	-0.541477	0.353	0.396	1	PD-1low CD127low	VDAC2
0.000236863	-0.541591	0.093	0.202	1	PD-1low CD127low	URM1
0.00369886	-0.541807	0.06	0.148	1	PD-1low CD127low	NOLC1
0.00182658	-0.541957	0.26	0.367	1	PD-1low CD127low	EPC1
6.66209e-05	-0.542125	0.04	0.145	0.871868	PD-1low CD127low	MEMO1
0.00244802	-0.543474	0.207	0.31	1	PD-1low CD127low	IFI27L2
0.000154213	-0.544065	0.073	0.174	1	PD-1low CD127low	NMI
0.0037372	-0.544522	0.333	0.389	1	PD-1low CD127low	PRDX6
0.001137	-0.545567	0.093	0.188	1	PD-1low CD127low	TSSC4
0.00172638	-0.545625	0.187	0.3	1	PD-1low CD127low	RASGRP2
0.00183089	-0.545964	0.287	0.359	1	PD-1low CD127low	SNRPB2
0.0011294	-0.546112	0.18	0.263	1	PD-1low CD127low	PCNP
0.00481098	-0.54732	0.147	0.214	1	PD-1low CD127low	SCAMP3
5.89099e-05	-0.548379	0.707	0.748	0.770953	PD-1low CD127low	LEPROTL1
6.02887e-06	-0.549951	0.9	0.884	0.0788998	PD-1low CD127low	ACTG1
0.00716468	-0.55033	0.087	0.165	1	PD-1low CD127low	NSFL1C
2.41162e-05	-0.55138	0.46	0.539	0.315609	PD-1low CD127low	PARK7
1.87673e-07	-0.551762	0.213	0.356	0.00245607	PD-1low CD127low	TC2N
0.00447987	-0.552501	0.08	0.159	1	PD-1low CD127low	ILF3-DT
0.000864617	-0.554833	0.067	0.156	1	PD-1low CD127low	MAN2B2
0.000399391	-0.555397	0.14	0.248	1	PD-1low CD127low	STMP1
0.00305974	-0.556019	0.16	0.244	1	PD-1low CD127low	ITSN2
4.14329e-05	-0.556278	0.06	0.165	0.542232	PD-1low CD127low	AC011476.1
1.12775e-05	-0.557182	0.033	0.15	0.147588	PD-1low CD127low	DUSP28
2.17373e-05	-0.557284	0.653	0.73	0.284475	PD-1low CD127low	YWHAB
0.00472436	-0.558705	0.233	0.304	1	PD-1low CD127low	TAF7
5.9609e-06	-0.559529	1	0.987	0.0780103	PD-1low CD127low	FTH1
0.00997871	-0.560376	0.087	0.158	1	PD-1low CD127low	PHACTR4
9.60426e-05	-0.561394	0.08	0.179	1	PD-1low CD127low	HNRNPH2
0.00080852	-0.56146	0.073	0.162	1	PD-1low CD127low	HSPBP1
1.21216e-08	-0.561801	0.047	0.219	0.000158635	PD-1low CD127low	AL031727.1
0.00918732	-0.562221	0.267	0.374	1	PD-1low CD127low	ITGB1
0.000171991	-0.562828	0.24	0.298	1	PD-1low CD127low	VDAC3
0.00184708	-0.562853	0.073	0.155	1	PD-1low CD127low	COA6
7.94571e-06	-0.56553	0.24	0.387	0.103985	PD-1low CD127low	MRPL33
0.00345297	-0.565939	0.093	0.177	1	PD-1low CD127low	PEPD
0.00655012	-0.566258	0.147	0.221	1	PD-1low CD127low	UBE2G1
2.02798e-05	-0.566406	0.033	0.134	0.265402	PD-1low CD127low	TMEM141
0.0022594	-0.567411	0.047	0.136	1	PD-1low CD127low	RIT1
5.08775e-07	-0.567563	0.16	0.315	0.00665834	PD-1low CD127low	STARD7
0.00350131	-0.567594	0.047	0.126	1	PD-1low CD127low	RCHY1
8.2724e-05	-0.568202	0.08	0.177	1	PD-1low CD127low	JAKMIP1
0.00642116	-0.568267	0.18	0.245	1	PD-1low CD127low	HPCAL1
0.000540253	-0.568666	0.193	0.294	1	PD-1low CD127low	GPBP1
0.000877579	-0.569652	0.053	0.138	1	PD-1low CD127low	DNM1L
0.00716147	-0.571339	0.047	0.126	1	PD-1low CD127low	ACOX1
0.00169519	-0.572772	0.44	0.522	1	PD-1low CD127low	EIF4G2
0.00559275	-0.573049	0.107	0.199	1	PD-1low CD127low	IGFLR1
0.0042691	-0.57331	0.44	0.568	1	PD-1low CD127low	RPL12P16
5.47579e-06	-0.573355	0.027	0.156	0.0716616	PD-1low CD127low	ZNF580
7.85741e-05	-0.573524	0.747	0.746	1	PD-1low CD127low	RPS2P46
0.00251065	-0.574027	0.1	0.194	1	PD-1low CD127low	TRPC4AP
0.00325086	-0.574478	0.207	0.282	1	PD-1low CD127low	SDR39U1
0.00288931	-0.5747	0.04	0.128	1	PD-1low CD127low	APOBEC3D
0.000109081	-0.574744	0.353	0.369	1	PD-1low CD127low	ANP32B
0.00122462	-0.576526	0.047	0.135	1	PD-1low CD127low	TUBB2A
0.00705019	-0.578055	0.633	0.705	1	PD-1low CD127low	AC073861.1
3.38368e-05	-0.578066	0.247	0.381	0.442823	PD-1low CD127low	C17orf49
0.00400929	-0.578439	0.033	0.116	1	PD-1low CD127low	SYNE3
1.23051e-06	-0.578961	0.887	0.925	0.0161037	PD-1low CD127low	GAPDH
0.00920419	-0.581439	0.073	0.149	1	PD-1low CD127low	ANGEL2
0.000352913	-0.5826	0.473	0.545	1	PD-1low CD127low	HMGB1P6
2.00671e-06	-0.58319	0.027	0.149	0.0262619	PD-1low CD127low	SMIM4
0.00301467	-0.584073	0.173	0.229	1	PD-1low CD127low	GSTO1
0.000594935	-0.585166	0.06	0.147	1	PD-1low CD127low	ACAT2
0.00524481	-0.585578	0.5	0.52	1	PD-1low CD127low	ATP5PO
0.000157789	-0.586391	0.067	0.172	1	PD-1low CD127low	MOB3A
0.000151317	-0.590094	0.12	0.244	1	PD-1low CD127low	RSBN1
1.53528e-07	-0.590268	0.7	0.77	0.00200922	PD-1low CD127low	HSP90AA1
0.00159627	-0.590283	0.067	0.168	1	PD-1low CD127low	NFATC1
0.000741305	-0.590811	0.087	0.186	1	PD-1low CD127low	MAP7D1
0.00884485	-0.591859	0.2	0.256	1	PD-1low CD127low	SDHB
3.55572e-05	-0.592179	0.04	0.15	0.465337	PD-1low CD127low	RFXANK
0.000860297	-0.594749	0.18	0.251	1	PD-1low CD127low	HSPD1
0.000494816	-0.595789	0.22	0.321	1	PD-1low CD127low	PPP1R2
0.00629483	-0.59652	0.087	0.178	1	PD-1low CD127low	ATG16L1
0.00209687	-0.598079	0.213	0.298	1	PD-1low CD127low	ZNF331
0.0016713	-0.598845	0.06	0.153	1	PD-1low CD127low	TRIM28
8.30356e-08	-0.59903	0.873	0.948	0.00108669	PD-1low CD127low	RPL36A
0.00205782	-0.599284	0.18	0.286	1	PD-1low CD127low	PASK
0.00404828	-0.59959	0.107	0.181	1	PD-1low CD127low	TMEM256
0.00119604	-0.602354	0.067	0.15	1	PD-1low CD127low	NSF
0.00124186	-0.60246	0.06	0.161	1	PD-1low CD127low	FBXO33
0.00595177	-0.602982	0.08	0.157	1	PD-1low CD127low	MPDU1
0.00782159	-0.603002	0.107	0.152	1	PD-1low CD127low	CWC27
0.000278151	-0.604815	0.38	0.388	1	PD-1low CD127low	PSMA4
0.00581893	-0.605746	0.153	0.228	1	PD-1low CD127low	KIF22
0.000489173	-0.606189	0.313	0.378	1	PD-1low CD127low	TMEM50A
0.00832903	-0.606711	0.133	0.21	1	PD-1low CD127low	MT1X
0.00115267	-0.608007	0.267	0.289	1	PD-1low CD127low	EMC7
2.32129e-06	-0.608065	0.353	0.515	0.0303788	PD-1low CD127low	CD6
0.000253168	-0.610287	0.413	0.601	1	PD-1low CD127low	MTCO3P12
0.00201271	-0.610611	0.76	0.823	1	PD-1low CD127low	RPL3P4
0.00286809	-0.61224	0.08	0.164	1	PD-1low CD127low	DHX15
0.00966834	-0.612587	0.087	0.168	1	PD-1low CD127low	AZIN1
2.47012e-10	-0.613006	0.873	0.874	3.23265e-06	PD-1low CD127low	CXCR4
0.00378664	-0.613211	0.173	0.254	1	PD-1low CD127low	PRMT1
0.00252771	-0.613614	0.12	0.209	1	PD-1low CD127low	MTMR14
2.46539e-06	-0.613993	0.76	0.809	0.0322645	PD-1low CD127low	BTF3
0.000198805	-0.614329	0.053	0.151	1	PD-1low CD127low	LYRM1
0.000288615	-0.615342	0.293	0.307	1	PD-1low CD127low	RBBP4
0.00119354	-0.616544	0.08	0.169	1	PD-1low CD127low	EPSTI1
0.00708423	-0.616796	0.087	0.154	1	PD-1low CD127low	RPUSD3
6.99342e-05	-0.617443	0.08	0.207	0.915229	PD-1low CD127low	HNRNPA0
0.000354061	-0.617981	0.2	0.24	1	PD-1low CD127low	RNASEH2B
4.77303e-05	-0.618203	0.293	0.416	0.624646	PD-1low CD127low	TUBA1A
0.000151599	-0.620102	0.04	0.138	1	PD-1low CD127low	SLC38A5
0.00196496	-0.62145	0.073	0.168	1	PD-1low CD127low	TRIB2
0.00173283	-0.621755	0.107	0.191	1	PD-1low CD127low	CSRP1
0.00089871	-0.623225	0.173	0.266	1	PD-1low CD127low	SERPINB1
1.80914e-05	-0.623284	0.3	0.453	0.236762	PD-1low CD127low	DDIT4
1.12253e-07	-0.624509	0.6	0.792	0.00146905	PD-1low CD127low	ZFP36
0.00174461	-0.624566	0.08	0.197	1	PD-1low CD127low	RPL23AP2
0.00347109	-0.628466	0.053	0.127	1	PD-1low CD127low	MRPS28
0.000391601	-0.629961	0.087	0.194	1	PD-1low CD127low	MOB2
0.00963519	-0.629962	0.06	0.123	1	PD-1low CD127low	NDUFAF5
0.00235704	-0.630634	0.42	0.498	1	PD-1low CD127low	SNU13
0.00080703	-0.630927	0.107	0.187	1	PD-1low CD127low	CCDC25
8.05228e-05	-0.631323	0.56	0.605	1	PD-1low CD127low	SAT1
0.00430008	-0.63212	0.1	0.182	1	PD-1low CD127low	DCP2
0.00100479	-0.632878	0.093	0.183	1	PD-1low CD127low	APOL3
0.00841892	-0.63438	0.133	0.209	1	PD-1low CD127low	GLUD1
0.00870765	-0.63482	0.307	0.402	1	PD-1low CD127low	SMDT1
0.00062876	-0.635295	0.133	0.232	1	PD-1low CD127low	MAX
0.00753406	-0.635727	0.073	0.151	1	PD-1low CD127low	UXS1
7.53447e-05	-0.635967	0.193	0.315	0.986036	PD-1low CD127low	UBE2N
0.000560026	-0.636108	0.04	0.116	1	PD-1low CD127low	ABITRAM
9.11874e-05	-0.636461	0.153	0.276	1	PD-1low CD127low	DDX21
0.00160056	-0.637174	0.067	0.157	1	PD-1low CD127low	TMEM222
2.36055e-05	-0.637645	0.147	0.28	0.308926	PD-1low CD127low	AC034238.2
0.000437464	-0.638452	0.933	0.975	1	PD-1low CD127low	RPS28
0.000166238	-0.638797	0.067	0.166	1	PD-1low CD127low	UBE3A
0.00661736	-0.638839	0.18	0.239	1	PD-1low CD127low	SPG21
0.000143361	-0.641578	0.16	0.266	1	PD-1low CD127low	PSMB2
0.00115455	-0.642685	0.173	0.258	1	PD-1low CD127low	TRAPPC2L
0.00651291	-0.644811	0.06	0.144	1	PD-1low CD127low	FUT8
1.37452e-11	-0.648696	0.627	0.774	1.79883e-07	PD-1low CD127low	DNAJB1
0.000205997	-0.648922	0.087	0.187	1	PD-1low CD127low	UBL7
0.00181521	-0.650004	0.44	0.542	1	PD-1low CD127low	RPL12P4
0.000511956	-0.650611	0.107	0.177	1	PD-1low CD127low	RPL22L1
2.58439e-06	-0.650616	0.753	0.832	0.033822	PD-1low CD127low	H3-3A
0.000469924	-0.651043	0.073	0.182	1	PD-1low CD127low	GMIP
0.00327647	-0.651321	0.1	0.183	1	PD-1low CD127low	AP002387.2
8.52523e-05	-0.652318	0.04	0.144	1	PD-1low CD127low	AC008012.1
0.00238589	-0.652425	0.373	0.384	1	PD-1low CD127low	BCAS2
0.00516237	-0.652606	0.233	0.298	1	PD-1low CD127low	TBCA
7.65988e-07	-0.65365	0.56	0.721	0.0100245	PD-1low CD127low	H3P6
6.44438e-05	-0.654849	0.313	0.428	0.843377	PD-1low CD127low	CSNK2B
0.00139052	-0.656796	0.16	0.247	1	PD-1low CD127low	CSK
2.16629e-05	-0.657101	0.86	0.938	0.283502	PD-1low CD127low	RPL13AP5
0.00196066	-0.657613	0.187	0.206	1	PD-1low CD127low	PSMD14
0.000421982	-0.658443	0.093	0.195	1	PD-1low CD127low	GBP4
0.00493746	-0.660071	0.06	0.135	1	PD-1low CD127low	MRM3
0.00660561	-0.660184	0.113	0.185	1	PD-1low CD127low	FRG1BP
0.000528482	-0.661289	0.293	0.347	1	PD-1low CD127low	SIVA1
0.00152178	-0.66144	0.207	0.29	1	PD-1low CD127low	CTSC
0.00218196	-0.663091	0.093	0.226	1	PD-1low CD127low	RPS27P29
4.38568e-05	-0.663363	0.093	0.203	0.573954	PD-1low CD127low	XRN2
0.000767363	-0.664245	0.067	0.158	1	PD-1low CD127low	ABHD12
0.00338074	-0.664371	0.053	0.144	1	PD-1low CD127low	PJA2
8.50697e-05	-0.666294	0.127	0.229	1	PD-1low CD127low	STOML2
0.00126815	-0.666551	0.107	0.199	1	PD-1low CD127low	ERCC3
0.000776638	-0.666717	0.087	0.182	1	PD-1low CD127low	ILKAP
0.00728822	-0.668881	0.173	0.23	1	PD-1low CD127low	NOP56
0.00245494	-0.669869	0.22	0.272	1	PD-1low CD127low	JPT1
0.00132154	-0.670241	0.42	0.538	1	PD-1low CD127low	AC007969.1
1.50676e-05	-0.670666	0.033	0.143	0.19719	PD-1low CD127low	ZNF480
0.00556292	-0.670938	0.127	0.201	1	PD-1low CD127low	CAMTA1
0.00997445	-0.673063	0.22	0.227	1	PD-1low CD127low	THOC7
1.9749e-06	-0.673874	0.1	0.222	0.0258455	PD-1low CD127low	MSL3
1.1353e-06	-0.67472	0.033	0.158	0.0148576	PD-1low CD127low	APH1A
0.0039371	-0.677832	0.16	0.272	1	PD-1low CD127low	CORO1B
3.51286e-05	-0.678947	0.113	0.232	0.459728	PD-1low CD127low	TEX264
0.00037184	-0.679797	0.047	0.143	1	PD-1low CD127low	P2RX5
0.000239834	-0.681746	0.107	0.218	1	PD-1low CD127low	BAK1
0.0085166	-0.682013	0.107	0.177	1	PD-1low CD127low	MRPS18B
0.00808612	-0.682466	0.06	0.134	1	PD-1low CD127low	BLMH
3.82476e-06	-0.682481	0.027	0.134	0.0500546	PD-1low CD127low	BCKDK
0.000696935	-0.684384	0.047	0.141	1	PD-1low CD127low	UBIAD1
0.00904282	-0.685116	0.067	0.141	1	PD-1low CD127low	AC099329.1
0.0047712	-0.685128	0.247	0.261	1	PD-1low CD127low	TUBB4B
0.00477135	-0.685286	0.047	0.128	1	PD-1low CD127low	DCTN5
0.00839196	-0.686692	0.107	0.174	1	PD-1low CD127low	TSNAX
0.00219015	-0.688039	0.1	0.196	1	PD-1low CD127low	ATXN7
0.000283024	-0.688212	0.06	0.162	1	PD-1low CD127low	MARCKSL1
0.00407397	-0.689052	0.34	0.457	1	PD-1low CD127low	CYTOR
0.00559821	-0.689448	0.147	0.206	1	PD-1low CD127low	CHURC1-FNTB
0.00957855	-0.689796	0.187	0.222	1	PD-1low CD127low	WARS1
0.00322301	-0.689897	0.213	0.314	1	PD-1low CD127low	RAD23A
0.00191854	-0.690844	0.193	0.298	1	PD-1low CD127low	TTC39C
0.00664479	-0.691128	0.213	0.282	1	PD-1low CD127low	DCTN3
7.99174e-06	-0.691813	0.3	0.35	0.104588	PD-1low CD127low	UQCRC2
0.000231134	-0.692685	0.1	0.198	1	PD-1low CD127low	MPPE1
0.00219204	-0.692969	0.44	0.55	1	PD-1low CD127low	HMGN2P5
2.98766e-05	-0.693341	0.073	0.191	0.390995	PD-1low CD127low	EIF2B1
8.59674e-05	-0.693444	0.213	0.323	1	PD-1low CD127low	EHD1
0.00355398	-0.695178	0.06	0.141	1	PD-1low CD127low	SLAMF1
0.00183655	-0.695895	0.767	0.838	1	PD-1low CD127low	TRBC1
0.000726083	-0.696597	0.12	0.223	1	PD-1low CD127low	STK38
0.00912721	-0.697278	0.207	0.296	1	PD-1low CD127low	METTL26
5.25373e-08	-0.698727	0.293	0.368	0.000687556	PD-1low CD127low	ACTBP2
0.000141893	-0.698782	0.047	0.153	1	PD-1low CD127low	AC005000.1
2.91712e-05	-0.700181	0.067	0.188	0.381764	PD-1low CD127low	DUSP4
0.00803263	-0.700379	0.193	0.273	1	PD-1low CD127low	PLP2
0.00623203	-0.702241	0.06	0.148	1	PD-1low CD127low	TMEM189
2.48075e-06	-0.702432	0.073	0.182	0.0324656	PD-1low CD127low	TXNDC17
0.002816	-0.703038	0.073	0.162	1	PD-1low CD127low	AP5Z1
0.0023079	-0.704054	0.147	0.198	1	PD-1low CD127low	PSMD1
0.00430565	-0.706593	0.173	0.265	1	PD-1low CD127low	N4BP2L1
0.00293729	-0.706599	0.313	0.344	1	PD-1low CD127low	SNHG32
0.0075174	-0.709436	0.073	0.147	1	PD-1low CD127low	DNASE2
0.000962656	-0.711199	0.153	0.218	1	PD-1low CD127low	CTSA
0.00744254	-0.713939	0.16	0.195	1	PD-1low CD127low	NASP
0.000710319	-0.714222	0.107	0.197	1	PD-1low CD127low	PDCL3
0.00259562	-0.716045	0.173	0.27	1	PD-1low CD127low	C16orf54
0.00187532	-0.716216	0.113	0.197	1	PD-1low CD127low	PYM1
0.00147636	-0.717013	0.053	0.148	1	PD-1low CD127low	RPS6KA3
0.00799975	-0.717767	0.267	0.319	1	PD-1low CD127low	CDK11A
0.000741117	-0.719024	0.053	0.156	1	PD-1low CD127low	UBN1
3.24283e-05	-0.721502	0.173	0.299	0.424389	PD-1low CD127low	MRPL57
7.3241e-05	-0.72274	0.053	0.146	0.958505	PD-1low CD127low	C21orf91
3.84059e-12	-0.723368	0.693	0.853	5.02618e-08	PD-1low CD127low	DUSP2
0.000303922	-0.725166	0.073	0.188	1	PD-1low CD127low	RILPL2
6.33796e-11	-0.726916	0.813	0.89	8.29448e-07	PD-1low CD127low	TRAC
0.00885074	-0.727154	0.04	0.123	1	PD-1low CD127low	ERI1
0.00119807	-0.727337	0.067	0.15	1	PD-1low CD127low	HLA-DMB
0.00146909	-0.727966	0.1	0.198	1	PD-1low CD127low	TRPV2
4.79277e-06	-0.728363	0.147	0.293	0.062723	PD-1low CD127low	RPL9P7
0.000235585	-0.728499	0.113	0.21	1	PD-1low CD127low	NDUFAF8
0.00428179	-0.730836	0.06	0.141	1	PD-1low CD127low	KPNA1
0.000494162	-0.730913	0.273	0.441	1	PD-1low CD127low	AC107032.1
0.000448179	-0.733667	0.32	0.405	1	PD-1low CD127low	OTUB1
1.00859e-07	-0.733854	0.613	0.656	0.00131994	PD-1low CD127low	UCP2
0.000927514	-0.73502	0.413	0.492	1	PD-1low CD127low	AC004151.1
0.00379669	-0.735468	0.267	0.372	1	PD-1low CD127low	MZT2B
0.00244329	-0.736568	0.06	0.149	1	PD-1low CD127low	GNB5
0.000267002	-0.738837	0.047	0.141	1	PD-1low CD127low	TRMT2A
0.000261322	-0.739757	0.053	0.15	1	PD-1low CD127low	TMEM165
0.00756962	-0.740729	0.253	0.342	1	PD-1low CD127low	RBM38
0.000682879	-0.742318	0.053	0.153	1	PD-1low CD127low	ALDH16A1
1.91545e-06	-0.742438	0.58	0.679	0.0250675	PD-1low CD127low	CAPZB
0.0079024	-0.744146	0.087	0.157	1	PD-1low CD127low	AC119044.1
0.00485093	-0.744879	0.113	0.205	1	PD-1low CD127low	MIB2
0.00172189	-0.74719	0.18	0.267	1	PD-1low CD127low	SLX1A
2.40319e-07	-0.747356	0.073	0.218	0.00314505	PD-1low CD127low	NUBP2
0.00333624	-0.749707	0.513	0.491	1	PD-1low CD127low	H2AZ1
0.00140567	-0.749855	0.673	0.737	1	PD-1low CD127low	AL671277.1
0.00212271	-0.75306	0.2	0.296	1	PD-1low CD127low	BAZ1A
1.81525e-07	-0.753164	0.047	0.188	0.00237562	PD-1low CD127low	TUSC2
8.8225e-09	-0.757277	0.48	0.681	0.00011546	PD-1low CD127low	CNN2
0.00827153	-0.757293	0.053	0.138	1	PD-1low CD127low	MTA2
7.68918e-06	-0.757323	0.347	0.384	0.100628	PD-1low CD127low	ANXA5
0.00175065	-0.758809	0.067	0.156	1	PD-1low CD127low	MOV10
0.00124532	-0.759045	0.113	0.2	1	PD-1low CD127low	TIMM17A
1.43506e-05	-0.759134	0.147	0.328	0.187807	PD-1low CD127low	FTH1P11
1.30184e-05	-0.759411	0.107	0.227	0.170372	PD-1low CD127low	GGA1
0.00259865	-0.760101	0.3	0.376	1	PD-1low CD127low	HSPA9
4.30619e-06	-0.760663	0.027	0.141	0.0563551	PD-1low CD127low	MYL6B
1.72652e-05	-0.760882	0.54	0.661	0.225949	PD-1low CD127low	RPS7P1
0.00522329	-0.761071	0.093	0.167	1	PD-1low CD127low	DCTD
2.09976e-05	-0.761374	0.113	0.242	0.274796	PD-1low CD127low	CAMLG
0.000714278	-0.761396	0.04	0.132	1	PD-1low CD127low	TRUB2
0.00187782	-0.761737	0.087	0.174	1	PD-1low CD127low	ADK
0.000130795	-0.762495	0.68	0.774	1	PD-1low CD127low	AL590867.2
0.00165934	-0.762861	0.427	0.484	1	PD-1low CD127low	NAP1L1
7.28186e-05	-0.763013	0.153	0.265	0.952977	PD-1low CD127low	HNRNPF
0.00105707	-0.763073	0.153	0.221	1	PD-1low CD127low	SQOR
3.01079e-08	-0.763744	0.553	0.699	0.000394022	PD-1low CD127low	TNFAIP3
0.0027762	-0.76441	0.433	0.435	1	PD-1low CD127low	SERINC1
3.03652e-05	-0.767599	0.26	0.413	0.397389	PD-1low CD127low	UXT
0.00334129	-0.76851	0.067	0.151	1	PD-1low CD127low	LINC02084
0.000640027	-0.770599	0.287	0.322	1	PD-1low CD127low	PSMD13
2.56656e-05	-0.771007	0.053	0.167	0.335886	PD-1low CD127low	GCH1
0.000209262	-0.771346	0.5	0.556	1	PD-1low CD127low	RPL10AP6
0.00730422	-0.77223	0.087	0.168	1	PD-1low CD127low	USP9X
0.000348324	-0.772451	0.307	0.396	1	PD-1low CD127low	BUD31
0.000109108	-0.772709	0.14	0.247	1	PD-1low CD127low	GPR174
0.0023969	-0.774195	0.053	0.14	1	PD-1low CD127low	SMC6
0.00151901	-0.775368	0.087	0.177	1	PD-1low CD127low	DHX30
0.00328235	-0.775516	0.207	0.307	1	PD-1low CD127low	TMUB1
0.000871015	-0.776929	0.04	0.126	1	PD-1low CD127low	TM7SF3
0.00544322	-0.777516	0.107	0.193	1	PD-1low CD127low	CHRAC1
7.16096e-06	-0.777551	0.247	0.35	0.0937155	PD-1low CD127low	M6PR
5.5189e-05	-0.778582	0.347	0.473	0.722259	PD-1low CD127low	RNF149
0.0090972	-0.779316	0.133	0.177	1	PD-1low CD127low	MRPL14
0.00272358	-0.779608	0.06	0.141	1	PD-1low CD127low	ACTG1P20
0.000996931	-0.781242	0.127	0.224	1	PD-1low CD127low	DCAF11
0.0023383	-0.783203	0.093	0.169	1	PD-1low CD127low	PSMG3
1.46061e-05	-0.783263	0.113	0.238	0.19115	PD-1low CD127low	HADHA
0.00146102	-0.784003	0.3	0.4	1	PD-1low CD127low	SERP1
0.000149089	-0.784645	0.34	0.432	1	PD-1low CD127low	COX5A
5.21035e-05	-0.784879	0.127	0.24	0.681879	PD-1low CD127low	ERP44
0.00468164	-0.786757	0.06	0.138	1	PD-1low CD127low	GTF2H1
0.00440581	-0.78745	0.187	0.26	1	PD-1low CD127low	SFXN1
0.00121645	-0.787995	0.067	0.165	1	PD-1low CD127low	AP1B1
4.14293e-05	-0.788393	0.08	0.192	0.542185	PD-1low CD127low	TPGS2
6.66106e-05	-0.788847	0.193	0.319	0.871732	PD-1low CD127low	DYNLRB1
0.0075673	-0.789299	0.073	0.156	1	PD-1low CD127low	EDEM2
0.000223305	-0.789579	0.333	0.425	1	PD-1low CD127low	SF3B6
2.1978e-05	-0.789587	0.047	0.148	0.287626	PD-1low CD127low	MED29
4.9596e-05	-0.791818	0.047	0.147	0.649063	PD-1low CD127low	ARL6IP6
0.000348252	-0.793425	0.447	0.58	1	PD-1low CD127low	LTB
0.000751847	-0.794322	0.087	0.177	1	PD-1low CD127low	ITGAE
0.00294995	-0.795728	0.067	0.148	1	PD-1low CD127low	NDUFA8
4.18923e-05	-0.797971	0.027	0.129	0.548244	PD-1low CD127low	MRPL46
0.00352311	-0.799352	0.087	0.187	1	PD-1low CD127low	RETREG2
0.000679356	-0.800035	0.107	0.197	1	PD-1low CD127low	RHEB
2.34752e-07	-0.800303	0.127	0.286	0.0030722	PD-1low CD127low	RCSD1
0.000520592	-0.801591	0.493	0.519	1	PD-1low CD127low	YPEL5
1.13995e-06	-0.802092	0.113	0.245	0.0149185	PD-1low CD127low	PSTPIP1
0.00333986	-0.802584	0.113	0.188	1	PD-1low CD127low	SP140
8.45568e-05	-0.806587	0.227	0.3	1	PD-1low CD127low	SNRPF
0.00662961	-0.807095	0.073	0.154	1	PD-1low CD127low	BLCAP
0.00173718	-0.807205	0.107	0.195	1	PD-1low CD127low	CD82
0.000439376	-0.807353	0.033	0.123	1	PD-1low CD127low	XIAP
0.00213776	-0.809546	0.38	0.441	1	PD-1low CD127low	IL10RA
0.000330826	-0.810627	0.233	0.295	1	PD-1low CD127low	REEP5
0.000409366	-0.810776	0.087	0.188	1	PD-1low CD127low	MRPL38
0.00755208	-0.810817	0.053	0.134	1	PD-1low CD127low	LPAR2
0.000541745	-0.811249	0.067	0.144	1	PD-1low CD127low	SUMO1P4
0.00201064	-0.811423	0.247	0.313	1	PD-1low CD127low	RORA
0.00111356	-0.814662	0.06	0.158	1	PD-1low CD127low	AC090527.3
0.00329244	-0.815288	0.04	0.124	1	PD-1low CD127low	ZNF581
0.000378028	-0.816368	0.067	0.156	1	PD-1low CD127low	ING4
0.00573029	-0.817986	0.107	0.185	1	PD-1low CD127low	USP10
0.00271105	-0.818143	0.053	0.132	1	PD-1low CD127low	LGALS3
0.00146492	-0.818369	0.047	0.132	1	PD-1low CD127low	COMMD10
2.50344e-10	-0.818538	0.713	0.879	3.27626e-06	PD-1low CD127low	JUNB
2.27142e-06	-0.819216	0.133	0.267	0.0297261	PD-1low CD127low	MACROH2A1
0.000187704	-0.821575	0.18	0.265	1	PD-1low CD127low	AP2S1
0.000268847	-0.824412	0.307	0.405	1	PD-1low CD127low	TOMM6
1.38585e-05	-0.826687	0.393	0.513	0.181366	PD-1low CD127low	TAP1
0.00449929	-0.827174	0.073	0.151	1	PD-1low CD127low	CAMK2D
9.90593e-06	-0.828243	0.033	0.138	0.129639	PD-1low CD127low	TNFRSF9
0.0034758	-0.828543	0.053	0.138	1	PD-1low CD127low	CRYBB2P1
0.00229649	-0.830052	0.073	0.156	1	PD-1low CD127low	AZI2
5.04077e-06	-0.831237	0.187	0.328	0.0659685	PD-1low CD127low	DCXR
0.00621894	-0.831296	0.06	0.126	1	PD-1low CD127low	HAUS4
0.0042045	-0.831723	0.12	0.208	1	PD-1low CD127low	RPS6KA1
3.33063e-05	-0.831821	0.213	0.343	0.43588	PD-1low CD127low	TRAPPC5
0.00241767	-0.831865	0.093	0.171	1	PD-1low CD127low	NOB1
0.0048546	-0.832176	0.067	0.141	1	PD-1low CD127low	NUP54
0.00273696	-0.834773	0.16	0.217	1	PD-1low CD127low	SEC13
2.95396e-06	-0.834827	0.053	0.173	0.0386584	PD-1low CD127low	SRP68
0.00729861	-0.835632	0.04	0.119	1	PD-1low CD127low	CES2
0.00192506	-0.837033	0.053	0.149	1	PD-1low CD127low	HDGF
0.00104765	-0.837479	0.073	0.161	1	PD-1low CD127low	NME3
0.00180011	-0.839989	0.067	0.154	1	PD-1low CD127low	GDE1
0.000833235	-0.840291	0.053	0.138	1	PD-1low CD127low	TNFSF10
1.88379e-06	-0.840767	0.44	0.596	0.0246531	PD-1low CD127low	VIM
0.00616238	-0.841725	0.16	0.215	1	PD-1low CD127low	SMC4
2.86239e-05	-0.844609	0.16	0.292	0.374601	PD-1low CD127low	PNRC2
0.000601565	-0.847218	0.16	0.278	1	PD-1low CD127low	ITGB2-AS1
7.56583e-09	-0.84725	0.347	0.546	9.9014e-05	PD-1low CD127low	ITGA4
9.87925e-06	-0.847343	0.32	0.384	0.12929	PD-1low CD127low	FKBP1A
0.00206124	-0.851136	0.3	0.384	1	PD-1low CD127low	FKBP11
0.000122354	-0.856037	0.047	0.151	1	PD-1low CD127low	POLR3C
0.00115548	-0.857677	0.06	0.144	1	PD-1low CD127low	UTP4
0.00470616	-0.859139	0.44	0.477	1	PD-1low CD127low	SLC38A1
0.000624396	-0.85917	0.08	0.143	1	PD-1low CD127low	GGCT
0.00731664	-0.862241	0.06	0.141	1	PD-1low CD127low	FAM98C
0.00119298	-0.862484	0.133	0.204	1	PD-1low CD127low	MIF4GD
0.000695498	-0.863319	0.167	0.277	1	PD-1low CD127low	SNRPA
0.00432607	-0.867079	0.14	0.212	1	PD-1low CD127low	SIT1
0.00310208	-0.867521	0.353	0.385	1	PD-1low CD127low	CREM
3.32501e-08	-0.867571	0.587	0.766	0.000435144	PD-1low CD127low	AC116533.1
0.0040868	-0.868144	0.14	0.2	1	PD-1low CD127low	TRAT1
0.000496732	-0.868342	0.1	0.187	1	PD-1low CD127low	NUP93
0.000542356	-0.871616	0.06	0.154	1	PD-1low CD127low	TANGO2
0.00818811	-0.871772	0.127	0.206	1	PD-1low CD127low	SNRPGP10
0.00284729	-0.872118	0.107	0.195	1	PD-1low CD127low	ADPGK
0.00889817	-0.873444	0.06	0.15	1	PD-1low CD127low	IER5
0.000361735	-0.876441	0.093	0.2	1	PD-1low CD127low	TKT
0.00580838	-0.879183	0.127	0.203	1	PD-1low CD127low	COPB1
2.19037e-05	-0.879476	0.287	0.327	0.286653	PD-1low CD127low	LPXN
0.00681142	-0.879639	0.067	0.138	1	PD-1low CD127low	RPL26L1
0.00722618	-0.879865	0.12	0.198	1	PD-1low CD127low	USB1
0.00616092	-0.881013	0.113	0.2	1	PD-1low CD127low	MUC20-OT1
3.12254e-05	-0.882909	0.16	0.259	0.408647	PD-1low CD127low	ADA
0.00825208	-0.88488	0.053	0.129	1	PD-1low CD127low	SNIP1
4.72237e-07	-0.887183	0.213	0.295	0.00618016	PD-1low CD127low	PRDX1
0.00445102	-0.889882	0.053	0.135	1	PD-1low CD127low	CXorf56
0.000966756	-0.890379	0.053	0.137	1	PD-1low CD127low	MRPS27
0.00769684	-0.891855	0.067	0.138	1	PD-1low CD127low	DRAM2
0.00176743	-0.892198	0.133	0.225	1	PD-1low CD127low	NDUFAF3
0.000360337	-0.892533	0.1	0.203	1	PD-1low CD127low	ANAPC15
0.000220056	-0.89412	0.173	0.324	1	PD-1low CD127low	AC011446.2
5.43223e-05	-0.898773	0.14	0.242	0.710916	PD-1low CD127low	PSMD2
0.00172643	-0.901263	0.04	0.119	1	PD-1low CD127low	BIRC5
5.48903e-09	-0.902739	0.407	0.586	7.18349e-05	PD-1low CD127low	EIF3K
0.000772754	-0.903151	0.087	0.18	1	PD-1low CD127low	TFDP1
0.000600645	-0.904699	0.04	0.126	1	PD-1low CD127low	MRPL27
9.86061e-05	-0.904868	0.193	0.315	1	PD-1low CD127low	SEPTIN9
0.00422964	-0.905323	0.06	0.144	1	PD-1low CD127low	AC099548.2
6.20754e-09	-0.906253	0.327	0.514	8.12381e-05	PD-1low CD127low	ITM2A
0.000177938	-0.90751	0.053	0.151	1	PD-1low CD127low	OAZ2
0.00424763	-0.907831	0.193	0.225	1	PD-1low CD127low	DUT
0.000912751	-0.908808	0.033	0.125	1	PD-1low CD127low	PDRG1
0.000530913	-0.910134	0.18	0.267	1	PD-1low CD127low	NELL2
0.00504222	-0.911734	0.047	0.129	1	PD-1low CD127low	ZNF267
6.09221e-05	-0.912634	0.513	0.644	0.797287	PD-1low CD127low	PNRC1
0.00467225	-0.913002	0.073	0.144	1	PD-1low CD127low	CDK10
4.38279e-06	-0.913532	0.147	0.274	0.0573575	PD-1low CD127low	HM13
2.32e-07	-0.914333	0.073	0.223	0.00303619	PD-1low CD127low	DNAJC15
0.00740404	-0.915855	0.047	0.129	1	PD-1low CD127low	CGAS
0.000912666	-0.917156	0.053	0.144	1	PD-1low CD127low	FAM89B
0.000347642	-0.917194	0.053	0.156	1	PD-1low CD127low	PMS2P1
2.88941e-07	-0.919173	0.407	0.516	0.00378137	PD-1low CD127low	SLC25A5
[truncated: 11,707 more rows]

## Sheet: Disease_outcome_and_stage_DGE
p_val	avg_log2FC	pct.1	pct.2	p_val_adj	cluster	gene
8.067e-48	4.32557	0.342	0.067	1.05573e-43	CL-Late	MTND6P4
7.66975e-17	3.42379	0.054	0.108	1.00374e-12	CL-Late	BEX5
2.26202e-15	2.99204	0.039	0.104	2.9603e-11	CL-Late	SNORD11
6.96985e-10	2.76648	0.041	0.119	9.12145e-06	CL-Late	KIFBP
2.83111e-23	2.67222	0.054	0.104	3.70507e-19	CL-Late	FXYD2
7.21428e-10	2.48882	0.044	0.113	9.44133e-06	CL-Late	PGAP1
1.58733e-07	2.46041	0.049	0.116	0.00207734	CL-Late	ZNF770
8.8896e-07	2.31049	0.049	0.104	0.0116338	CL-Late	TRAV41
4.57503e-08	2.0972	0.451	0.264	0.000598734	CL-Late	PDE4B
1.83512e-15	2.05118	0.041	0.122	2.40162e-11	CL-Late	CTNNAL1
3.18123e-12	2.01916	0.039	0.111	4.16327e-08	CL-Late	METTL1
9.02162e-08	2.00645	0.083	0.113	0.00118066	CL-Late	RGPD2
5.24411e-14	1.99906	0.044	0.124	6.86296e-10	CL-Late	ZNF468
1.82963e-23	1.99536	0.609	0.468	2.39443e-19	CL-Late	S1PR1
7.82418e-10	1.99496	0.021	0.127	1.02395e-05	CL-Late	SMYD4
2.04237e-07	1.9916	0.091	0.113	0.00267285	CL-Late	PLXDC1
5.65165e-09	1.97524	0.031	0.1	7.39632e-05	CL-Late	TMEM187
1.71311e-17	1.93991	0.018	0.106	2.24195e-13	CL-Late	PPP2CB
2.1301e-07	1.88783	0.062	0.127	0.00278766	CL-Late	CPD
6.95784e-28	1.88374	0.619	0.306	9.10573e-24	CL-Late	CREM
4.93721e-15	1.86672	0.288	0.122	6.46132e-11	CL-Late	SC5D
3.90335e-09	1.86107	0.031	0.113	5.10832e-05	CL-Late	ZNF682
2.62226e-05	1.8545	0.135	0.107	0.343176	CL-Late	AREG
1.24551e-13	1.84597	0.083	0.118	1.63e-09	CL-Late	BACH2
0.002303	1.81861	0.104	0.129	1	CL-Late	ZNF639
2.20524e-12	1.808	0.057	0.112	2.886e-08	CL-Late	AL359711.2
2.99143e-19	1.77276	0.034	0.107	3.91489e-15	CL-Late	AL162581.1
6.01535e-07	1.76226	0.062	0.118	0.00787229	CL-Late	STK38L
9.10301e-12	1.76044	0.041	0.1	1.19131e-07	CL-Late	SNORA63B
3.91452e-11	1.74265	0.228	0.118	5.12294e-07	CL-Late	TNFSF8
3.15622e-20	1.7408	0.339	0.134	4.13055e-16	CL-Late	CCR7
0.00115108	1.73369	0.148	0.169	1	CL-Late	RASSF3
1.33422e-09	1.71704	0.08	0.115	1.7461e-05	CL-Late	TPRG1
0.00220333	1.70967	0.096	0.133	1	CL-Late	MCFD2
1.72133e-11	1.70138	0.13	0.104	2.2527e-07	CL-Late	SCGB3A1
6.55187e-07	1.68359	0.044	0.118	0.00857443	CL-Late	OXSM
5.55749e-12	1.64922	0.039	0.106	7.27308e-08	CL-Late	RNU4-2
4.04653e-08	1.64703	0.083	0.123	0.000529569	CL-Late	SESN3
4.23082e-07	1.64064	0.049	0.122	0.00553688	CL-Late	BTBD9
9.23593e-05	1.63746	0.119	0.125	1	CL-Late	PSTK
2.52893e-06	1.61066	0.057	0.122	0.0330961	CL-Late	HIVEP1
5.85793e-13	1.61064	0.451	0.248	7.66627e-09	CL-Late	FAM177A1
1.92833e-07	1.60593	0.078	0.14	0.00252361	CL-Late	PLPP5
4.55999e-11	1.60367	0.067	0.123	5.96767e-07	CL-Late	CFL2
4.15545e-09	1.60045	0.054	0.124	5.43824e-05	CL-Late	LINC00909
4.12383e-05	1.59322	0.093	0.118	0.539685	CL-Late	AP000787.1
2.67443e-07	1.58761	0.039	0.101	0.00350002	CL-Late	KRTAP16-1
1.48457e-07	1.586	0.062	0.114	0.00194285	CL-Late	ZDBF2
9.31268e-20	1.58	0.482	0.226	1.21875e-15	CL-Late	PASK
5.30721e-06	1.56647	0.057	0.127	0.0694554	CL-Late	METTL2B
1.15688e-06	1.56447	0.057	0.126	0.0151401	CL-Late	POLR3H
7.09161e-07	1.56419	0.067	0.116	0.00928079	CL-Late	OSGIN2
2.29648e-18	1.5424	0.021	0.105	3.00541e-14	CL-Late	SLC2A11
5.01386e-18	1.54057	0.018	0.106	6.56164e-14	CL-Late	LINC01684
1.06567e-19	1.53409	0.044	0.123	1.39464e-15	CL-Late	PPP1R14B
1.18518e-06	1.53123	0.137	0.126	0.0155104	CL-Late	ELL2
5.1713e-13	1.52664	0.054	0.127	6.76767e-09	CL-Late	AC135507.1
1.45813e-06	1.51227	0.15	0.135	0.0190825	CL-Late	JOSD1
1.35079e-12	1.50555	0.023	0.115	1.76778e-08	CL-Late	PLEKHM3
0.000633335	1.50493	0.207	0.167	1	CL-Late	NFU1
1.28766e-06	1.50262	0.075	0.118	0.0168516	CL-Late	TEX30
1.27819e-06	1.49021	0.111	0.133	0.0167277	CL-Late	NCF1B
4.09582e-08	1.48359	0.036	0.114	0.00053602	CL-Late	ZNF222
2.97748e-08	1.47901	0.057	0.131	0.000389663	CL-Late	PAPOLG
1.23677e-07	1.47459	0.135	0.134	0.00161855	CL-Late	GPR132
1.99999e-16	1.46594	0.016	0.116	2.61739e-12	CL-Late	WDR47
1.4952e-06	1.46488	0.275	0.159	0.0195676	CL-Late	SVIP
0.000117273	1.44832	0.104	0.155	1	CL-Late	MON2
1.46055e-05	1.43901	0.153	0.11	0.191142	CL-Late	HSBP1L1
0.000447308	1.43355	0.098	0.138	1	CL-Late	REV1
2.42796e-08	1.43157	0.225	0.112	0.000317747	CL-Late	LSR
4.9722e-22	1.4313	0.023	0.106	6.50712e-18	CL-Late	SFXN2
0.000255372	1.42451	0.101	0.153	1	CL-Late	PDXDC2P
0.000127614	1.42321	0.14	0.133	1	CL-Late	XCL1
1.82777e-12	1.42047	0.034	0.122	2.39201e-08	CL-Late	ZNF569
7.47451e-09	1.42026	0.041	0.135	9.78189e-05	CL-Late	TTC7A
8.709e-09	1.41659	0.049	0.122	0.000113975	CL-Late	ZNF268
1.27732e-09	1.41607	0.026	0.124	1.67163e-05	CL-Late	AGBL2
5.22456e-08	1.41419	0.044	0.118	0.000683738	CL-Late	CYSTM1
2.2842e-06	1.40893	0.044	0.111	0.0298933	CL-Late	ZNF571
2.30978e-10	1.40847	0.062	0.106	3.02281e-06	CL-Late	AC024995.1
9.19814e-12	1.40006	0.052	0.118	1.20376e-07	CL-Late	AMY2B
0.000127679	1.39978	0.08	0.114	1	CL-Late	PBX4
2.78172e-17	1.39838	0.047	0.135	3.64044e-13	CL-Late	SYMPK
1.28723e-05	1.39623	0.163	0.173	0.16846	CL-Late	RPL22L1
2.67563e-17	1.39009	0.466	0.237	3.5016e-13	CL-Late	RPL9P7
1.24212e-16	1.38803	0.036	0.141	1.62557e-12	CL-Late	SNX13
3.74358e-19	1.38545	0.031	0.121	4.89922e-15	CL-Late	APOM
2.43635e-07	1.38106	0.083	0.119	0.00318845	CL-Late	CBWD4P
3.06658e-06	1.37369	0.054	0.118	0.0401323	CL-Late	TAPT1
8.49884e-08	1.37233	0.057	0.122	0.00111224	CL-Late	AC025257.1
2.29751e-05	1.37087	0.148	0.142	0.300675	CL-Late	SATB1
4.16913e-05	1.36573	0.078	0.141	0.545613	CL-Late	GRINA
9.78235e-14	1.35994	0.016	0.119	1.28022e-09	CL-Late	AL122035.1
7.84546e-08	1.35938	0.062	0.133	0.00102674	CL-Late	UBOX5
7.75764e-08	1.35866	0.07	0.141	0.00101524	CL-Late	NPLOC4
1.8894e-05	1.35263	0.073	0.148	0.247266	CL-Late	RAB3GAP2
4.74361e-06	1.35204	0.205	0.133	0.0620796	CL-Late	BEX2
5.92627e-09	1.35056	0.039	0.133	7.75571e-05	CL-Late	ZNF654
1.95551e-05	1.34482	0.15	0.14	0.255917	CL-Late	PGRMC2
1.13809e-11	1.34413	0.477	0.274	1.48942e-07	CL-Late	GABARAPL1
1.91374e-07	1.3435	0.065	0.115	0.00250451	CL-Late	SEMA4C
0.000997018	1.34305	0.114	0.15	1	CL-Late	DIS3
3.60009e-09	1.34268	0.026	0.104	4.71143e-05	CL-Late	SNHG26
1.74757e-07	1.34072	0.28	0.175	0.00228705	CL-Late	RGCC
1.02736e-14	1.33996	0.023	0.123	1.34451e-10	CL-Late	KNTC1
1.78917e-05	1.33654	0.124	0.129	0.234148	CL-Late	PABPC4
1.49915e-09	1.33566	0.254	0.124	1.96193e-05	CL-Late	PLK3
0.000757623	1.33501	0.091	0.152	1	CL-Late	USP42
1.94554e-14	1.33451	0.039	0.128	2.54613e-10	CL-Late	AC244197.2
6.61485e-05	1.32954	0.06	0.122	0.865686	CL-Late	NFXL1
1.58878e-09	1.32883	0.054	0.119	2.07924e-05	CL-Late	EPHA4
4.35969e-13	1.31946	0.047	0.119	5.70553e-09	CL-Late	TTLL1
8.74924e-06	1.31779	0.109	0.165	0.114501	CL-Late	PRKAA1
1.55405e-09	1.31541	0.052	0.117	2.03379e-05	CL-Late	IGFBP4
1.44563e-14	1.31262	0.472	0.236	1.8919e-10	CL-Late	ZNF331
0.00129278	1.31035	0.104	0.154	1	CL-Late	MBD5
2.51885e-10	1.30673	0.036	0.119	3.29642e-06	CL-Late	AC005332.6
0.000966199	1.30476	0.098	0.137	1	CL-Late	GUSBP11
1.27536e-10	1.30313	0.054	0.119	1.66906e-06	CL-Late	CASP9
5.02287e-05	1.29904	0.135	0.113	0.657343	CL-Late	LPAR2
2.34177e-06	1.29484	0.044	0.131	0.0306467	CL-Late	DEPDC5
2.10844e-05	1.28381	0.176	0.158	0.275932	CL-Late	ST3GAL5
1.15399e-14	1.27517	0.047	0.121	1.51023e-10	CL-Late	ZNF250
0.00015999	1.26614	0.101	0.143	1	CL-Late	TMEM263
2.39471e-11	1.26594	0.039	0.108	3.13396e-07	CL-Late	SCARNA21
5.66114e-08	1.25995	0.135	0.132	0.000740873	CL-Late	MAFF
1.01833e-07	1.25908	0.06	0.136	0.00133269	CL-Late	MFGE8
1.5591e-06	1.25851	0.049	0.129	0.0204039	CL-Late	ADNP2
0.00010058	1.25156	0.101	0.15	1	CL-Late	SS18
2.86116e-11	1.24965	0.054	0.135	3.7444e-07	CL-Late	LRIF1
4.26085e-06	1.24857	0.08	0.14	0.0557617	CL-Late	AL136126.1
1.21697e-14	1.24629	0.606	0.418	1.59265e-10	CL-Late	NR4A2
5.80795e-05	1.23762	0.376	0.268	0.760087	CL-Late	NR3C1
4.79146e-12	1.23537	0.036	0.104	6.27058e-08	CL-Late	ZYG11B
1.11494e-06	1.23242	0.192	0.193	0.0145912	CL-Late	RPAIN
2.16558e-06	1.23084	0.073	0.127	0.0283409	CL-Late	UHRF1BP1L
1.12153e-42	1.23071	0.979	0.956	1.46775e-38	CL-Late	AC243919.1
4.05579e-05	1.21984	0.088	0.13	0.530781	CL-Late	COQ6
1.68963e-10	1.21909	0.049	0.117	2.21121e-06	CL-Late	BX470111.1
0.00474244	1.21794	0.08	0.132	1	CL-Late	AC087854.2
0.00802161	1.217	0.166	0.172	1	CL-Late	RPP21
4.16322e-15	1.21631	0.013	0.101	5.44841e-11	CL-Late	LY96
5.78442e-32	1.21607	0.987	0.988	7.57008e-28	CL-Late	FTH1
7.46926e-05	1.21544	0.161	0.151	0.977502	CL-Late	LPIN1
2.19143e-06	1.21384	0.093	0.118	0.0286792	CL-Late	RARA
0.000487507	1.21164	0.122	0.138	1	CL-Late	RPS6KA3
1.59534e-10	1.2107	0.065	0.141	2.08783e-06	CL-Late	MYBBP1A
0.000220714	1.21059	0.093	0.127	1	CL-Late	UBASH3B
2.33868e-05	1.20593	0.065	0.125	0.306063	CL-Late	AC087190.1
2.08735e-10	1.20527	0.026	0.103	2.73172e-06	CL-Late	PTCH1
1.55311e-05	1.20301	0.085	0.129	0.203255	CL-Late	AC009022.1
0.00137198	1.20286	0.228	0.166	1	CL-Late	IL21R
1.43451e-06	1.20117	0.091	0.117	0.0187734	CL-Late	RGPD1
0.00313615	1.20056	0.158	0.176	1	CL-Late	EVI2A
2.51884e-05	1.19895	0.06	0.128	0.329641	CL-Late	DDX42
2.46378e-09	1.1963	0.041	0.119	3.22436e-05	CL-Late	C1orf54
2.96022e-09	1.19585	0.034	0.127	3.87405e-05	CL-Late	SHQ1
5.03855e-05	1.19436	0.062	0.113	0.659394	CL-Late	AC004585.1
0.0051162	1.19345	0.179	0.149	1	CL-Late	GPR18
2.82322e-13	1.19344	0.036	0.11	3.69474e-09	CL-Late	FAM169A
4.56518e-11	1.19016	0.023	0.108	5.97445e-07	CL-Late	SNORA33
1.57432e-06	1.18968	0.106	0.095	0.0206032	CL-Late	TRAV8-4
7.17177e-07	1.18915	0.088	0.145	0.00938569	CL-Late	AC004556.3
5.37184e-16	1.18809	0.041	0.115	7.03012e-12	CL-Late	AGAP7P
0.000906442	1.1855	0.321	0.241	1	CL-Late	SYAP1
2.46453e-05	1.18217	0.039	0.118	0.322533	CL-Late	ULK2
2.68545e-09	1.1821	0.031	0.112	3.51445e-05	CL-Late	GPD2
1.85997e-08	1.182	0.049	0.117	0.000243415	CL-Late	NEIL1
1.55483e-07	1.18199	0.127	0.126	0.00203481	CL-Late	SNN
1.79285e-14	1.17959	0.039	0.118	2.3463e-10	CL-Late	TCEAL1
1.53885e-08	1.17816	0.078	0.104	0.00020139	CL-Late	TRBV11-2
3.03954e-11	1.17426	0.057	0.141	3.97785e-07	CL-Late	IP6K1
0.000713146	1.17268	0.142	0.149	1	CL-Late	GTF3C5
1.8528e-13	1.16896	0.023	0.128	2.42477e-09	CL-Late	MCAT
6.15417e-06	1.1668	0.119	0.162	0.0805396	CL-Late	HEBP2
4.39097e-06	1.16556	0.166	0.122	0.0574647	CL-Late	AC010883.3
4.36249e-08	1.16488	0.109	0.121	0.000570919	CL-Late	MAL
3.94151e-09	1.15964	0.073	0.112	5.15825e-05	CL-Late	TCEAL3
5.95188e-07	1.15809	0.06	0.134	0.00778922	CL-Late	ST7L
3.40913e-16	1.15756	0.028	0.126	4.46152e-12	CL-Late	ETAA1
5.5515e-08	1.15664	0.039	0.13	0.000726524	CL-Late	KATNAL1
5.83173e-12	1.15624	0.057	0.124	7.63198e-08	CL-Late	RNF141
0.00111089	1.15197	0.067	0.126	1	CL-Late	WDR75
1.08368e-06	1.14813	0.052	0.12	0.0141821	CL-Late	CLN8
1.57921e-06	1.14715	0.047	0.122	0.0206671	CL-Late	LINC00539
6.69941e-06	1.14576	0.065	0.135	0.0876752	CL-Late	SREBF1
2.08487e-05	1.14036	0.127	0.16	0.272846	CL-Late	NUDCD2
0.000819083	1.13856	0.073	0.137	1	CL-Late	TUG1
3.95846e-05	1.13816	0.109	0.134	0.518044	CL-Late	CDC37L1
0.00167898	1.13799	0.117	0.129	1	CL-Late	HGSNAT
0.00047035	1.13602	0.199	0.205	1	CL-Late	XIST
1.49748e-06	1.13405	0.083	0.127	0.0195976	CL-Late	TMEM184B
1.94311e-13	1.13327	0.026	0.122	2.54295e-09	CL-Late	RBKS
1.0567e-09	1.13173	0.018	0.12	1.38291e-05	CL-Late	ERICH6-AS1
4.17529e-16	1.12892	0.013	0.104	5.4642e-12	CL-Late	CCRL2
1.10319e-05	1.12802	0.101	0.146	0.144375	CL-Late	TRAPPC13
3.69751e-15	1.12775	0.049	0.133	4.83893e-11	CL-Late	GOPC
1.34359e-07	1.12644	0.041	0.12	0.00175836	CL-Late	ERCC4
6.99733e-11	1.12563	0.054	0.153	9.15741e-07	CL-Late	PES1
1.84701e-05	1.12323	0.104	0.143	0.241718	CL-Late	APBB1
1.16583e-07	1.1218	0.098	0.154	0.00152573	CL-Late	CRIPT
3.92428e-05	1.1217	0.114	0.142	0.513571	CL-Late	NSUN4
2.25037e-11	1.12128	0.679	0.531	2.94506e-07	CL-Late	TUBA4A
2.36494e-12	1.12121	0.041	0.122	3.09499e-08	CL-Late	CMC4
0.00686975	1.12044	0.135	0.136	1	CL-Late	CRTAP
3.13594e-13	1.1193	0.049	0.114	4.104e-09	CL-Late	LINC00239
1.00788e-10	1.11899	0.026	0.118	1.31901e-06	CL-Late	MOSPD1
1.757e-09	1.11636	0.044	0.127	2.29938e-05	CL-Late	H4C8
3.01189e-15	1.10701	0.86	0.715	3.94166e-11	CL-Late	LEPROTL1
2.42508e-07	1.10601	0.049	0.113	0.0031737	CL-Late	ZNF483
2.13134e-09	1.10155	0.036	0.12	2.78928e-05	CL-Late	FAM114A2
2.9205e-09	1.10017	0.047	0.127	3.82206e-05	CL-Late	TMED7
1.32131e-08	1.09843	0.036	0.13	0.000172919	CL-Late	ZNF3
6.36599e-13	1.09576	0.026	0.111	8.33117e-09	CL-Late	RFX3-AS1
7.64843e-24	1.09348	0.801	0.706	1.00095e-19	CL-Late	RPL21P75
0.000297162	1.09221	0.096	0.152	1	CL-Late	XPO1
1.45091e-10	1.09154	0.065	0.123	1.89881e-06	CL-Late	AC095055.1
9.12794e-06	1.08788	0.402	0.272	0.119457	CL-Late	EMD
3.07944e-05	1.08769	0.067	0.12	0.403006	CL-Late	LINC02210
2.0916e-11	1.08758	0.052	0.136	2.73728e-07	CL-Late	BCOR
9.98154e-09	1.08672	0.034	0.125	0.000130628	CL-Late	NUP35
2.34455e-06	1.0859	0.075	0.115	0.0306831	CL-Late	CRIP2
2.42155e-07	1.08508	0.06	0.133	0.00316908	CL-Late	LRR1
8.83107e-06	1.08497	0.049	0.13	0.115572	CL-Late	GTF2H2
2.25988e-07	1.08059	0.534	0.379	0.0029575	CL-Late	ARID5A
0.00564687	1.08022	0.236	0.176	1	CL-Late	CXCR3
1.45069e-09	1.0799	0.021	0.111	1.89852e-05	CL-Late	USP37
0.000256557	1.07906	0.08	0.132	1	CL-Late	TTC32
0.00933061	1.07586	0.155	0.188	1	CL-Late	PSMD10
1.11498e-12	1.07493	0.026	0.124	1.45918e-08	CL-Late	KLHL5
6.60712e-78	1.07248	0.907	0.38	8.64673e-74	CL-Late	AL591846.2
0.000267198	1.07148	0.07	0.111	1	CL-Late	TRAV12-3
2.15886e-05	1.0705	0.07	0.118	0.28253	CL-Late	RPUSD4
3.95712e-10	1.07004	0.067	0.122	5.17869e-06	CL-Late	TSTD3
7.47118e-05	1.06646	0.08	0.141	0.977753	CL-Late	ZMYM3
7.72304e-05	1.06511	0.244	0.177	1	CL-Late	ZC3H12A
1.39644e-07	1.06103	0.264	0.167	0.00182752	CL-Late	METRNL
3.34591e-30	1.05964	0.868	0.594	4.3788e-26	CL-Late	FTH1P10
3.08356e-08	1.05926	0.06	0.141	0.000403545	CL-Late	TLE3
9.41814e-06	1.05698	0.352	0.226	0.123255	CL-Late	AC022966.1
1.06706e-07	1.05626	0.098	0.145	0.00139646	CL-Late	SMIM4
9.44914e-05	1.05488	0.083	0.159	1	CL-Late	SPTY2D1
1.31554e-05	1.0516	0.358	0.265	0.172164	CL-Late	MIR1244-3
6.46485e-06	1.05133	0.29	0.173	0.0846055	CL-Late	TSPYL2
0.00168716	1.05121	0.104	0.158	1	CL-Late	AC138969.1
2.77191e-05	1.05057	0.259	0.145	0.362759	CL-Late	GPR183
3.10352e-06	1.04828	0.049	0.127	0.0406158	CL-Late	PLPP1
1.86006e-06	1.04776	0.044	0.125	0.0243426	CL-Late	KIAA0825
4.51731e-11	1.04607	0.028	0.115	5.91181e-07	CL-Late	ZNF566
7.44808e-07	1.04604	0.083	0.129	0.0097473	CL-Late	ANAPC10
9.19852e-09	1.04363	0.044	0.126	0.000120381	CL-Late	ZNF767P
0.00406718	1.04322	0.078	0.135	1	CL-Late	FAAP100
2.55398e-09	1.04206	0.036	0.119	3.34239e-05	CL-Late	C17orf75
4.38337e-07	1.03528	0.075	0.141	0.00573651	CL-Late	RABL2A
5.40398e-05	1.03379	0.207	0.178	0.707219	CL-Late	FAM133DP
2.25741e-08	1.03145	0.08	0.137	0.000295428	CL-Late	RNF41
7.73541e-08	1.03092	0.244	0.24	0.00101233	CL-Late	HLA-DQB1
3.40265e-10	1.03024	0.057	0.125	4.45304e-06	CL-Late	ZNF672
5.48576e-07	1.03002	0.08	0.137	0.00717921	CL-Late	KHNYN
6.78033e-07	1.02667	0.054	0.127	0.00887342	CL-Late	FBXO8
1.79468e-15	1.02286	0.031	0.122	2.34869e-11	CL-Late	SLC35D1
8.50204e-13	1.02189	0.018	0.126	1.11266e-08	CL-Late	GDAP1
0.00162316	1.01923	0.093	0.126	1	CL-Late	ZNF264
5.71493e-31	1.01702	0.961	0.958	7.47913e-27	CL-Late	MT-ND3
1.23311e-24	1.01628	0.979	0.96	1.61377e-20	CL-Late	RPL21P16
0.000326919	1.01464	0.109	0.143	1	CL-Late	MPZL3
4.76334e-12	1.01338	0.044	0.13	6.23379e-08	CL-Late	NOL6
0.000913489	1.00961	0.075	0.131	1	CL-Late	PXK
2.07519e-10	1.00893	0.023	0.12	2.71581e-06	CL-Late	PABPC1L
0.000330915	1.00776	0.119	0.134	1	CL-Late	LINC00667
4.68548e-06	1.00404	0.399	0.27	0.0613189	CL-Late	G3BP2
0.00135816	0.997847	0.114	0.154	1	CL-Late	MED13
4.72207e-10	0.994154	0.062	0.119	6.17977e-06	CL-Late	DUSP14
3.88084e-45	0.990995	0.617	0.214	5.07885e-41	CL-Late	AL365357.1
2.52094e-11	0.990626	0.041	0.119	3.29915e-07	CL-Late	SVIL
1.52264e-09	0.987751	0.057	0.118	1.99269e-05	CL-Late	MXRA7
1.45842e-05	0.987168	0.073	0.135	0.190864	CL-Late	ADPRM
1.59583e-09	0.985745	0.028	0.108	2.08846e-05	CL-Late	TRAV1-2
0.00026822	0.980638	0.228	0.202	1	CL-Late	RRN3P1
1.14133e-10	0.980274	0.036	0.118	1.49366e-06	CL-Late	RSC1A1
9.91192e-15	0.979909	0.016	0.118	1.29717e-10	CL-Late	DRAM1
5.54583e-15	0.978913	0.023	0.108	7.25783e-11	CL-Late	EEF1AKMT1
0.00463054	0.97677	0.153	0.187	1	CL-Late	SMG1P5
6.73309e-07	0.976419	0.078	0.127	0.0088116	CL-Late	RPL32P29
7.08635e-06	0.976307	0.078	0.139	0.092739	CL-Late	CORO7-PAM16
8.95492e-07	0.972966	0.065	0.125	0.0117193	CL-Late	CIAO3
2.29845e-06	0.972262	0.456	0.293	0.0300798	CL-Late	AL161787.1
0.00439488	0.971818	0.101	0.122	1	CL-Late	CD59
2.15102e-12	0.971801	0.034	0.129	2.81504e-08	CL-Late	PLEKHG2
7.81217e-08	0.971362	0.054	0.135	0.00102238	CL-Late	PIAS2
1.17164e-07	0.97109	0.057	0.12	0.00153333	CL-Late	PPME1
0.00152993	0.969325	0.091	0.155	1	CL-Late	LDB1
2.50843e-05	0.968363	0.355	0.265	0.328279	CL-Late	MIR1244-1
2.50843e-05	0.968363	0.355	0.265	0.328279	CL-Late	MIR1244-2
2.50843e-05	0.968363	0.355	0.265	0.328279	CL-Late	MIR1244-4
2.22753e-09	0.968134	0.044	0.137	2.91516e-05	CL-Late	ARNT
2.53346e-13	0.967438	0.018	0.102	3.31554e-09	CL-Late	CHIC1
1.26274e-05	0.967217	0.083	0.152	0.165254	CL-Late	ACYP2
1.02985e-10	0.966341	0.041	0.122	1.34776e-06	CL-Late	AC020909.3
0.00102148	0.965721	0.065	0.124	1	CL-Late	TNF
2.33554e-11	0.964262	0.023	0.126	3.05652e-07	CL-Late	ERCC6
5.67123e-06	0.961361	0.085	0.126	0.0742193	CL-Late	ZNF226
3.3467e-10	0.960185	0.661	0.621	4.37983e-06	CL-Late	SLC2A3
2.56658e-08	0.959625	0.052	0.129	0.000335889	CL-Late	EXOSC3
1.17676e-05	0.958751	0.065	0.131	0.154002	CL-Late	DCUN1D1
2.95645e-11	0.958712	0.687	0.499	3.8691e-07	CL-Late	PIK3IP1
2.50254e-06	0.958708	0.065	0.127	0.0327507	CL-Late	SDHAF1
1.35054e-10	0.958377	0.034	0.112	1.76745e-06	CL-Late	ASPH
6.74435e-09	0.958248	0.052	0.135	8.82633e-05	CL-Late	NUP155
9.01072e-06	0.957722	0.065	0.135	0.117923	CL-Late	ORC5
2.25175e-10	0.95439	0.044	0.123	2.94686e-06	CL-Late	USP45
0.000132879	0.953313	0.06	0.133	1	CL-Late	XRRA1
1.48378e-05	0.953309	0.391	0.255	0.194183	CL-Late	SBDSP1
1.08637e-13	0.952232	0.018	0.119	1.42173e-09	CL-Late	AC067945.4
4.1045e-12	0.951114	0.023	0.108	5.37156e-08	CL-Late	AL592494.2
1.69825e-09	0.950787	0.028	0.117	2.22249e-05	CL-Late	TNPO1P1
7.70277e-10	0.950088	0.028	0.111	1.00806e-05	CL-Late	LINC00641
2.19932e-08	0.949657	0.101	0.132	0.000287825	CL-Late	NIPSNAP1
1.62996e-10	0.949246	0.041	0.127	2.13313e-06	CL-Late	RTTN
3.19608e-10	0.949073	0.026	0.129	4.18271e-06	CL-Late	CORO1C
4.62004e-10	0.946519	0.036	0.127	6.04624e-06	CL-Late	GEMIN4
1.53987e-12	0.946513	0.023	0.13	2.01523e-08	CL-Late	LSS
2.16184e-11	0.944523	0.062	0.131	2.8292e-07	CL-Late	GCN1
9.99927e-10	0.942227	0.518	0.311	1.3086e-05	CL-Late	PPP1CB
8.81134e-09	0.941154	0.057	0.147	0.000115314	CL-Late	FAHD2A
7.79333e-12	0.940915	0.026	0.134	1.01991e-07	CL-Late	NHLRC2
3.91269e-11	0.940846	0.039	0.122	5.12054e-07	CL-Late	TSHZ1
2.88513e-07	0.938876	0.039	0.115	0.00377577	CL-Late	ZNF780A
3.38931e-14	0.9361	0.036	0.102	4.43559e-10	CL-Late	HEG1
7.40891e-05	0.935159	0.08	0.135	0.969604	CL-Late	WDR73
3.6159e-09	0.934587	0.039	0.123	4.73213e-05	CL-Late	MASTL
3.78145e-08	0.933122	0.047	0.114	0.000494878	CL-Late	DENND5A
1.04286e-05	0.93138	0.174	0.117	0.136479	CL-Late	SNORD118
1.74004e-09	0.930857	0.047	0.124	2.27719e-05	CL-Late	PATZ1
0.00997308	0.93018	0.189	0.151	1	CL-Late	FOSL2
2.66197e-10	0.929182	0.028	0.107	3.48372e-06	CL-Late	FMNL3
7.98402e-07	0.929126	0.464	0.389	0.0104487	CL-Late	GADD45B
0.00267129	0.928623	0.093	0.127	1	CL-Late	CDADC1
3.4558e-15	0.926445	0.013	0.1	4.52261e-11	CL-Late	LINC02694
3.07419e-09	0.924597	0.031	0.122	4.02319e-05	CL-Late	AC068338.2
1.18862e-17	0.92419	0.041	0.126	1.55555e-13	CL-Late	HAUS8
2.49382e-06	0.923835	0.078	0.13	0.0326367	CL-Late	DCAF16
5.20163e-07	0.923254	0.039	0.107	0.00680738	CL-Late	AC005562.1
7.21043e-05	0.923205	0.124	0.131	0.94363	CL-Late	DYNLT3
2.30316e-08	0.922802	0.057	0.131	0.000301414	CL-Late	DENND1A
1.82004e-07	0.921974	0.51	0.324	0.00238189	CL-Late	AL353644.2
1.82004e-07	0.921974	0.51	0.324	0.00238189	CL-Late	AL592188.1
1.82004e-07	0.921974	0.51	0.324	0.00238189	CL-Late	FP671120.4
1.82004e-07	0.921974	0.51	0.324	0.00238189	CL-Late	RNA5-8SN1
1.82004e-07	0.921974	0.51	0.324	0.00238189	CL-Late	RNA5-8SN2
1.82004e-07	0.921974	0.51	0.324	0.00238189	CL-Late	RNA5-8SN3
1.82004e-07	0.921974	0.51	0.324	0.00238189	CL-Late	RNA5-8SN4
1.82004e-07	0.921974	0.51	0.324	0.00238189	CL-Late	RNA5-8SN5
1.46809e-14	0.920637	0.031	0.117	1.92128e-10	CL-Late	GRPEL2
4.72391e-06	0.92055	0.073	0.135	0.0618219	CL-Late	KMT2D
3.00674e-11	0.920227	0.054	0.111	3.93492e-07	CL-Late	ZNF780B
6.42947e-06	0.920125	0.049	0.127	0.0841425	CL-Late	AGAP4
9.87486e-13	0.919691	0.028	0.126	1.29232e-08	CL-Late	RDH13
1.99351e-08	0.919053	0.08	0.119	0.00026089	CL-Late	SFMBT1
6.60948e-09	0.919025	0.044	0.122	8.64982e-05	CL-Late	CPT1B
7.79891e-09	0.918501	0.028	0.123	0.000102064	CL-Late	MIPEP
0.00137981	0.916041	0.337	0.26	1	CL-Late	UBE2B
9.00554e-07	0.914919	0.065	0.128	0.0117856	CL-Late	ABCD3
3.10271e-07	0.914864	0.049	0.118	0.00406052	CL-Late	SLC16A3
0.000294732	0.913388	0.723	0.674	1	CL-Late	TNFAIP3
6.06912e-22	0.913217	0.642	0.365	7.94266e-18	CL-Late	FTH1P8
5.44539e-13	0.910872	0.718	0.533	7.12638e-09	CL-Late	SELENOK
2.38046e-07	0.910532	0.044	0.138	0.00311531	CL-Late	MSL2
4.36181e-05	0.909271	0.135	0.145	0.57083	CL-Late	MTRR
0.000223972	0.907721	0.106	0.146	1	CL-Late	CLUHP3
8.25709e-11	0.90765	0.07	0.137	1.08061e-06	CL-Late	KBTBD3
7.20705e-47	0.905854	0.995	0.939	9.43187e-43	CL-Late	RPS2P5
1.686e-13	0.905038	0.023	0.126	2.20647e-09	CL-Late	ATP13A3
1.47155e-09	0.904632	0.034	0.127	1.92582e-05	CL-Late	TMCO3
6.52348e-10	0.904141	0.047	0.133	8.53727e-06	CL-Late	WASHC5
2.88922e-11	0.903048	0.031	0.111	3.78112e-07	CL-Late	AC025181.2
7.64262e-06	0.902732	0.054	0.124	0.100019	CL-Late	DPH5
3.45963e-05	0.899069	0.06	0.123	0.452762	CL-Late	SMAD4
1.33887e-05	0.898911	0.073	0.136	0.175218	CL-Late	AC118549.1
4.27156e-06	0.89776	0.096	0.118	0.0559019	CL-Late	NSG1
2.14175e-07	0.897693	0.057	0.131	0.00280291	CL-Late	HMBOX1
2.27768e-05	0.897683	0.065	0.143	0.298079	CL-Late	RHOT1
0.000583098	0.897553	0.142	0.183	1	CL-Late	AP001267.1
1.74311e-07	0.897425	0.06	0.142	0.00228121	CL-Late	CHD1L
3.77285e-15	0.895623	0.041	0.1	4.93753e-11	CL-Late	WNT7A
1.5752e-07	0.894149	0.041	0.118	0.00206146	CL-Late	CLCF1
8.20487e-09	0.894068	0.062	0.145	0.000107377	CL-Late	KIN
9.50036e-10	0.893723	0.028	0.113	1.24331e-05	CL-Late	ZNF773
0.00208627	0.892384	0.07	0.132	1	CL-Late	KDM5C
2.82849e-05	0.892338	0.554	0.432	0.370165	CL-Late	LYAR
8.80287e-11	0.890883	0.036	0.122	1.15203e-06	CL-Late	NUBPL
0.00014638	0.890434	0.041	0.108	1	CL-Late	AP4M1
1.61847e-10	0.889712	0.067	0.118	2.11809e-06	CL-Late	HABP4
0.00566506	0.889516	0.168	0.127	1	CL-Late	ARMH1
1.13017e-17	0.889392	0.591	0.368	1.47905e-13	CL-Late	FTH1P2
3.94463e-11	0.887722	0.044	0.121	5.16234e-07	CL-Late	SIDT1-AS1
1.50413e-06	0.887128	0.057	0.118	0.0196845	CL-Late	AC009088.2
7.98002e-06	0.887077	0.119	0.127	0.104434	CL-Late	PLEKHO1
0.000528502	0.886874	0.132	0.13	1	CL-Late	SLC7A5
1.60787e-06	0.886524	0.039	0.122	0.0210422	CL-Late	EIF2AK3
0.000368289	0.883948	0.085	0.145	1	CL-Late	ECE1
1.13068e-07	0.883307	0.044	0.123	0.00147972	CL-Late	ST3GAL3
0.00330973	0.881848	0.101	0.135	1	CL-Late	MAD2L1BP
2.04639e-06	0.880466	0.07	0.131	0.0267811	CL-Late	IMMP1L
1.40178e-08	0.880412	0.044	0.122	0.000183451	CL-Late	KDM8
9.51741e-05	0.879276	0.078	0.141	1	CL-Late	ANAPC4
5.92194e-20	0.875629	0.041	0.118	7.75004e-16	CL-Late	MBOAT4
0.000838442	0.874113	0.194	0.176	1	CL-Late	ATXN7
2.41556e-05	0.872795	0.065	0.134	0.316124	CL-Late	NUP37
4.49969e-10	0.87195	0.047	0.129	5.88875e-06	CL-Late	LINC01409
0.00606482	0.871786	0.288	0.242	1	CL-Late	DDX27
3.52332e-15	0.869472	0.023	0.127	4.61097e-11	CL-Late	GINS4
7.92746e-09	0.869154	0.067	0.159	0.000103747	CL-Late	DDTL
7.38116e-10	0.868614	0.041	0.125	9.65973e-06	CL-Late	TTC33
3.56177e-15	0.86852	0.741	0.574	4.66128e-11	CL-Late	EML4
7.20663e-06	0.868211	0.096	0.131	0.0943132	CL-Late	FBXO38
1.45389e-07	0.865266	0.067	0.117	0.0019027	CL-Late	WNT1
3.05796e-11	0.862789	0.596	0.439	4.00195e-07	CL-Late	GZMK
6.57572e-07	0.862517	0.036	0.123	0.00860564	CL-Late	PGM3
1.26587e-13	0.862072	0.049	0.123	1.65664e-09	CL-Late	UPF1
7.00977e-07	0.86115	0.054	0.124	0.00917369	CL-Late	TCEA2
2.60784e-08	0.860099	0.078	0.146	0.000341288	CL-Late	XPO4
0.00297222	0.858516	0.166	0.176	1	CL-Late	UBE4A
0.000545479	0.856036	0.166	0.13	1	CL-Late	AL162151.2
0.0027083	0.855551	0.075	0.136	1	CL-Late	POFUT2
9.77394e-16	0.854675	0.021	0.108	1.27912e-11	CL-Late	TRUB1
6.49553e-06	0.853593	0.062	0.124	0.0850069	CL-Late	SWI5
6.79216e-08	0.852537	0.065	0.14	0.000888889	CL-Late	IRAK1
3.87735e-07	0.852259	0.049	0.109	0.00507429	CL-Late	RYBP
3.63647e-08	0.850134	0.067	0.127	0.000475904	CL-Late	LINC00674
1.26128e-12	0.849999	0.021	0.122	1.65063e-08	CL-Late	UBE2E1
0.000195162	0.849425	0.114	0.146	1	CL-Late	NDUFAF4
4.57958e-09	0.847955	0.034	0.12	5.9933e-05	CL-Late	SLC37A4
0.00226639	0.847931	0.166	0.204	1	CL-Late	KMT2A
8.24946e-05	0.847038	0.153	0.164	1	CL-Late	PVT1
0.00403697	0.845129	0.166	0.196	1	CL-Late	FAM120B
5.9561e-11	0.845039	0.034	0.11	7.79475e-07	CL-Late	RNVU1-26
0.000101332	0.844158	0.093	0.158	1	CL-Late	SMAD2
8.51261e-10	0.84377	0.054	0.131	1.11405e-05	CL-Late	MAML1
1.52559e-23	0.843417	0.516	0.256	1.99654e-19	CL-Late	FTH1P11
8.30963e-07	0.843332	0.049	0.133	0.0108748	CL-Late	U2AF2
0.00358457	0.842089	0.119	0.136	1	CL-Late	TIMM9
3.357e-05	0.840208	0.578	0.547	0.43933	CL-Late	SNHG6
1.16114e-06	0.839352	0.06	0.122	0.0151958	CL-Late	NDUFV2-AS1
1.20324e-14	0.836876	0.018	0.115	1.57468e-10	CL-Late	TAF1A
3.72883e-06	0.83598	0.065	0.125	0.0487991	CL-Late	NR4A3
0.00250984	0.835102	0.264	0.204	1	CL-Late	IFRD1
3.56415e-05	0.83448	0.057	0.13	0.466441	CL-Late	PIGA
1.88333e-15	0.834156	0.026	0.121	2.46471e-11	CL-Late	AC069234.2
4.15734e-14	0.833122	0.034	0.12	5.44071e-10	CL-Late	ZNF621
2.99031e-05	0.832854	0.096	0.157	0.391341	CL-Late	PI4KA
8.65577e-05	0.832766	0.192	0.176	1	CL-Late	DDIT3
1.29614e-07	0.831899	0.047	0.124	0.00169626	CL-Late	FAM228B
0.000214134	0.831823	0.052	0.12	1	CL-Late	ULK4
2.81814e-09	0.830981	0.052	0.12	3.6881e-05	CL-Late	ZP3
6.53512e-23	0.828858	0.321	0.463	8.55251e-19	CL-Late	HLA-DRB5
1.83028e-05	0.828759	0.049	0.121	0.239529	CL-Late	ZNF567
9.8561e-08	0.827708	0.057	0.125	0.00128987	CL-Late	ZNF91
0.00178733	0.82711	0.096	0.157	1	CL-Late	ERO1A
5.46008e-09	0.826241	0.047	0.138	7.14561e-05	CL-Late	SLC39A6
6.62072e-05	0.826109	0.049	0.124	0.866454	CL-Late	TMEM38B
0.000188518	0.825411	0.067	0.133	1	CL-Late	NR1D2
0.000926464	0.821465	0.07	0.125	1	CL-Late	AVPI1
0.000145527	0.82138	0.192	0.173	1	CL-Late	TNFRSF10A
1.13512e-08	0.820793	0.041	0.123	0.000148553	CL-Late	UBA6-AS1
5.89128e-11	0.820527	0.839	0.745	7.70992e-07	CL-Late	DNAJB1
0.000447066	0.820366	0.088	0.135	1	CL-Late	GTF2IRD2
1.03955e-16	0.819951	0.966	0.898	1.36046e-12	CL-Late	SARAF
4.30264e-07	0.817348	0.078	0.122	0.00563086	CL-Late	GAMT
0.000203918	0.815087	0.176	0.165	1	CL-Late	SNURF
1.24772e-14	0.815067	0.446	0.223	1.63289e-10	CL-Late	NELL2
8.59235e-07	0.81503	0.044	0.129	0.0112448	CL-Late	ATXN2
1.13888e-06	0.814562	0.062	0.131	0.0149045	CL-Late	ATG101
2.3741e-10	0.813932	0.031	0.118	3.10699e-06	CL-Late	ZKSCAN8
4.43351e-08	0.813708	0.078	0.148	0.000580214	CL-Late	SLC35F6
2.15428e-09	0.812416	0.023	0.122	2.81931e-05	CL-Late	ZNF12
2.73648e-10	0.812375	0.054	0.135	3.58123e-06	CL-Late	SEC22A
1.81054e-07	0.810605	0.034	0.109	0.00236945	CL-Late	CLU
6.66765e-09	0.810387	0.034	0.124	8.72595e-05	CL-Late	FAM193A
1.74248e-10	0.809325	0.062	0.133	2.28038e-06	CL-Late	PPAN
2.07937e-06	0.80866	0.052	0.122	0.0272128	CL-Late	ABL1
2.91805e-17	0.805576	0.845	0.687	3.81885e-13	CL-Late	RPS23P8
0.00268738	0.805031	0.228	0.166	1	CL-Late	ARRDC2
8.023e-11	0.804186	0.036	0.136	1.04997e-06	CL-Late	EXOC5
1.07852e-06	0.803295	0.067	0.129	0.0141146	CL-Late	MTF1
7.97055e-11	0.803277	0.026	0.131	1.04311e-06	CL-Late	AC025171.2
2.35091e-08	0.802579	0.026	0.108	0.000307663	CL-Late	MKS1
0.000275163	0.802355	0.057	0.129	1	CL-Late	PHF10
0.00594278	0.801417	0.137	0.17	1	CL-Late	SMAD3
2.34848e-06	0.801046	0.166	0.121	0.0307346	CL-Late	FXYD7
2.78422e-05	0.800938	0.073	0.14	0.364371	CL-Late	UBE2D1
5.70393e-09	0.800843	0.049	0.144	7.46474e-05	CL-Late	MGRN1
7.16565e-05	0.800793	0.098	0.134	0.937769	CL-Late	RIOK1
4.26703e-06	0.800189	0.111	0.144	0.0558426	CL-Late	SNHG7
9.28583e-13	0.800109	0.021	0.122	1.21524e-08	CL-Late	ARSK
2.1244e-09	0.799883	0.06	0.13	2.7802e-05	CL-Late	DDX59
0.0082156	0.799123	0.127	0.157	1	CL-Late	NDRG1
0.000382231	0.798519	0.067	0.131	1	CL-Late	IRF4
3.5371e-14	0.797832	0.028	0.114	4.629e-10	CL-Late	CTRL
4.7259e-10	0.797237	0.052	0.129	6.18478e-06	CL-Late	TRAPPC8
4.72528e-08	0.797223	0.044	0.127	0.000618398	CL-Late	C11orf80
0.00373287	0.797061	0.098	0.142	1	CL-Late	DDX19A
1.22244e-18	0.796813	0.526	0.281	1.59981e-14	CL-Late	FTH1P20
1.15109e-18	0.795591	0.518	0.274	1.50643e-14	CL-Late	FTH1P7
2.90586e-11	0.795068	0.023	0.129	3.80289e-07	CL-Late	VPS54
8.0515e-12	0.794605	0.023	0.119	1.0537e-07	CL-Late	XXYLT1
7.95649e-12	0.791829	0.052	0.123	1.04127e-07	CL-Late	MXI1
0.00152064	0.790339	0.329	0.228	1	CL-Late	JMJD6
9.66669e-08	0.790262	0.057	0.133	0.00126508	CL-Late	KDM6A
4.17656e-10	0.790151	0.58	0.581	5.46587e-06	CL-Late	YME1L1
7.64185e-08	0.787768	0.028	0.102	0.00100009	CL-Late	PIP4K2B
0.000225018	0.785559	0.06	0.127	1	CL-Late	TMEM184C
6.98367e-05	0.784574	0.054	0.127	0.913952	CL-Late	INPPL1
0.000154884	0.784374	0.096	0.151	1	CL-Late	SNHG14
3.30146e-21	0.7838	0.826	0.554	4.32062e-17	CL-Late	MTND2P28
5.01578e-25	0.783473	0.593	0.297	6.56415e-21	CL-Late	BEST1
2.22846e-06	0.781197	0.034	0.113	0.0291639	CL-Late	TAB3
0.000287195	0.780324	0.073	0.126	1	CL-Late	CCT6P1
1.86024e-05	0.780219	0.08	0.148	0.24345	CL-Late	ANKRD37
2.81231e-11	0.779602	0.041	0.119	3.68047e-07	CL-Late	C12orf66
5.35033e-09	0.777515	0.054	0.131	7.00197e-05	CL-Late	NFKBIE
0.000577324	0.776951	0.21	0.148	1	CL-Late	AP001086.1
0.000742574	0.774871	0.404	0.28	1	CL-Late	ANXA7
0.000630554	0.77385	0.238	0.149	1	CL-Late	RCAN3
2.1116e-08	0.771896	0.028	0.121	0.000276346	CL-Late	CEP97
3.21657e-21	0.771244	0.948	0.85	4.20953e-17	CL-Late	CXCR4
0.000386113	0.770603	0.078	0.144	1	CL-Late	PRMT9
8.06038e-11	0.769854	0.044	0.122	1.05486e-06	CL-Late	CENPV
9.45631e-09	0.769714	0.039	0.136	0.000123755	CL-Late	HSPA14.1
6.40988e-08	0.769353	0.021	0.112	0.00083886	CL-Late	TRAV26-1
0.000755686	0.768238	0.088	0.139	1	CL-Late	TBC1D25
1.3847e-05	0.766063	0.111	0.146	0.181215	CL-Late	LRIG1
1.99424e-06	0.764859	0.067	0.128	0.0260986	CL-Late	OGFOD3
1.0362e-09	0.764625	0.031	0.103	1.35608e-05	CL-Late	ZNF446
3.14798e-06	0.764402	0.039	0.122	0.0411976	CL-Late	AC093157.1
0.00252225	0.763414	0.124	0.164	1	CL-Late	USP22
2.43469e-08	0.758188	0.036	0.116	0.000318628	CL-Late	AC007384.1
1.56318e-05	0.757952	0.085	0.165	0.204573	CL-Late	INO80D
0.000344518	0.7556	0.347	0.232	1	CL-Late	SMAP2
3.09456e-05	0.755388	0.093	0.141	0.404985	CL-Late	SEC22C
5.25257e-09	0.754874	0.028	0.122	6.87404e-05	CL-Late	ZMYM4
0.00565993	0.754448	0.192	0.177	1	CL-Late	AL592183.1
2.74676e-08	0.754039	0.078	0.164	0.000359468	CL-Late	SHLD2
1.18148e-05	0.753735	0.08	0.137	0.15462	CL-Late	ENTPD6
0.0012096	0.753707	0.078	0.136	1	CL-Late	TNFRSF10B
6.83193e-41	0.752625	0.995	1	8.94095e-37	CL-Late	RPS29
0.000302882	0.752576	0.109	0.158	1	CL-Late	PPM1A
4.84124e-05	0.752423	0.085	0.156	0.633573	CL-Late	SCAP
1.38511e-07	0.751769	0.085	0.132	0.0018127	CL-Late	KIAA0355
3.03506e-07	0.750602	0.891	0.855	0.00397199	CL-Late	ZFP36L2
0.00804173	0.749861	0.111	0.124	1	CL-Late	POLB
6.57388e-05	0.747855	0.124	0.15	0.860323	CL-Late	RWDD3
2.38585e-06	0.747288	0.06	0.14	0.0312236	CL-Late	ETV3
1.07846e-10	0.745896	0.031	0.122	1.41139e-06	CL-Late	LRRC37A3
9.1364e-08	0.7454	0.694	0.503	0.00119568	CL-Late	PDCD4
3.83957e-05	0.745008	0.062	0.129	0.502484	CL-Late	ZSCAN25
8.13135e-13	0.744648	0.039	0.123	1.06415e-08	CL-Late	CCDC77
0.000566549	0.744006	0.412	0.319	1	CL-Late	MTFP1
1.25198e-09	0.741242	0.062	0.134	1.63846e-05	CL-Late	SNIP1
3.3864e-09	0.741163	0.047	0.131	4.43178e-05	CL-Late	NFS1
0.00208959	0.739278	0.145	0.159	1	CL-Late	CHMP1B-AS1
7.18256e-06	0.737667	0.117	0.148	0.0939982	CL-Late	SGSH
2.81062e-05	0.737275	0.07	0.122	0.367826	CL-Late	CYB561
2.8872e-11	0.736827	0.034	0.107	3.77848e-07	CL-Late	BTBD11
2.25716e-09	0.736295	0.402	0.237	2.95395e-05	CL-Late	RPL22P1
5.07408e-07	0.735179	0.606	0.483	0.00664045	CL-Late	YPEL5
1.07148e-21	0.734891	0.956	0.87	1.40225e-17	CL-Late	AL136454.1
1.12084e-07	0.734547	0.062	0.122	0.00146684	CL-Late	LYRM9
8.67338e-13	0.73226	0.013	0.108	1.13509e-08	CL-Late	NPM3
9.30791e-05	0.732097	0.106	0.159	1	CL-Late	AQR
0.0010999	0.731906	0.08	0.145	1	CL-Late	SEL1L
3.8747e-11	0.7319	0.057	0.12	5.07082e-07	CL-Late	SNRPGP15
6.5408e-12	0.731101	0.049	0.126	8.55994e-08	CL-Late	AC025259.1
6.82109e-07	0.729161	0.585	0.498	0.00892675	CL-Late	SNHG8
3.36741e-12	0.728346	0.021	0.127	4.40693e-08	CL-Late	GZF1
3.06217e-05	0.728126	0.104	0.161	0.400747	CL-Late	KIAA1109
2.97305e-10	0.726564	0.819	0.719	3.89083e-06	CL-Late	FXYD5
5.07719e-12	0.726365	0.028	0.132	6.64451e-08	CL-Late	HIPK3
9.91297e-10	0.726336	0.023	0.11	1.29731e-05	CL-Late	TRMT44
1.00451e-05	0.723842	0.078	0.145	0.13146	CL-Late	DCTN4
0.000843239	0.721789	0.189	0.159	1	CL-Late	CCDC57
2.32647e-09	0.721643	0.049	0.122	3.04465e-05	CL-Late	UBE2Q1
1.77988e-05	0.721634	0.054	0.135	0.232933	CL-Late	CEPT1
3.10617e-07	0.721056	0.088	0.131	0.00406505	CL-Late	CSNK1E
0.000103842	0.720547	0.119	0.145	1	CL-Late	NBPF9
1.42576e-06	0.719681	0.098	0.128	0.0186589	CL-Late	SNX9
6.13428e-06	0.719364	0.073	0.159	0.0802793	CL-Late	USP20
5.9592e-16	0.718234	0.951	0.935	7.79881e-12	CL-Late	RPS21
9.99532e-12	0.717942	0.026	0.12	1.30809e-07	CL-Late	ZSCAN30
8.47472e-05	0.717886	0.073	0.117	1	CL-Late	SCARB2
5.85936e-05	0.717771	0.08	0.141	0.766815	CL-Late	SEC14L2
0.00112151	0.71721	0.246	0.172	1	CL-Late	CRYBG1
0.00337809	0.715792	0.184	0.196	1	CL-Late	ERH
0.00250429	0.71349	0.244	0.191	1	CL-Late	CBWD3
2.13424e-10	0.711939	0.036	0.131	2.79308e-06	CL-Late	CES2
0.000576547	0.711271	0.078	0.132	1	CL-Late	MRPS28
8.45531e-10	0.710663	0.057	0.129	1.10655e-05	CL-Late	LST1
5.72363e-11	0.710587	0.026	0.111	7.49052e-07	CL-Late	RIMKLB
0.00235205	0.7089	0.096	0.142	1	CL-Late	FAM214A
0.000779773	0.707875	0.163	0.176	1	CL-Late	MYLIP
4.15757e-10	0.707875	0.036	0.112	5.44101e-06	CL-Late	AC022506.1
0.000100941	0.707828	0.114	0.152	1	CL-Late	MRPS2
1.19774e-10	0.706938	0.041	0.131	1.56748e-06	CL-Late	REEP3
3.08326e-18	0.706791	0.031	0.115	4.03506e-14	CL-Late	RASGRF2
3.37988e-14	0.706785	0.021	0.118	4.42326e-10	CL-Late	PHBP9
7.01988e-08	0.70662	0.049	0.141	0.000918692	CL-Late	FBXL20
1.33721e-09	0.70609	0.039	0.128	1.75001e-05	CL-Late	ATP7A
3.41792e-09	0.705174	0.018	0.102	4.47303e-05	CL-Late	OLMALINC
9.14275e-05	0.704875	0.065	0.122	1	CL-Late	IDE
1.31819e-08	0.703406	0.088	0.153	0.000172512	CL-Late	VAPB
3.21657e-13	0.703041	0.513	0.303	4.20953e-09	CL-Late	RPS28P7
4.82989e-07	0.702989	0.07	0.133	0.00632088	CL-Late	ADPRHL2
8.02959e-07	0.702478	0.085	0.154	0.0105083	CL-Late	TM9SF3
1.05068e-06	0.702436	0.028	0.109	0.0137502	CL-Late	AHR
1.23998e-07	0.702417	0.054	0.131	0.00162276	CL-Late	FAM234A
0.00317106	0.701832	0.101	0.143	1	CL-Late	PIGH
3.00937e-15	0.700187	0.979	0.971	3.93836e-11	CL-Late	RPS28
4.91106e-33	0.700144	0.982	0.873	6.42711e-29	CL-Late	RPL13P12
1.94555e-10	0.699419	0.036	0.125	2.54614e-06	CL-Late	CMAHP
4.7737e-09	0.69852	0.039	0.139	6.24734e-05	CL-Late	ZNF280D
0.000386532	0.696709	0.233	0.232	1	CL-Late	H2AJ
1.44975e-09	0.696591	0.047	0.11	1.89729e-05	CL-Late	RNU5F-1
8.25049e-05	0.696295	0.098	0.131	1	CL-Late	IQCB1
1.45976e-07	0.694404	0.054	0.127	0.00191038	CL-Late	PURA
5.1948e-06	0.694204	0.091	0.138	0.0679844	CL-Late	FBXL12
2.76528e-06	0.694034	0.075	0.122	0.0361892	CL-Late	CDKN1A
1.7661e-05	0.692597	0.078	0.132	0.23113	CL-Late	AL133318.1
1.1637e-06	0.691324	0.054	0.125	0.0152294	CL-Late	MYCBP2-AS1
7.16068e-13	0.691004	0.039	0.114	9.37119e-09	CL-Late	CREG1
2.37572e-11	0.690665	0.044	0.119	3.10911e-07	CL-Late	MIR4458HG
1.78819e-09	0.690581	0.028	0.111	2.3402e-05	CL-Late	ZNF248
0.00136715	0.688956	0.114	0.156	1	CL-Late	SGSM3
2.3605e-06	0.68651	0.075	0.136	0.0308918	CL-Late	PDE6B
2.02917e-09	0.686404	0.026	0.107	2.65557e-05	CL-Late	LIMS2
5.8938e-08	0.68622	0.08	0.145	0.000771321	CL-Late	TRIM33
7.03514e-10	0.685927	0.034	0.127	9.20689e-06	CL-Late	SRR
0.00131376	0.684341	0.14	0.154	1	CL-Late	EMG1
4.30011e-08	0.680035	0.036	0.104	0.000562756	CL-Late	NADK2
0.00034152	0.676505	0.067	0.133	1	CL-Late	GOLGA2
4.71404e-14	0.675053	0.028	0.124	6.16927e-10	CL-Late	RASA4CP
1.49723e-07	0.674755	0.041	0.113	0.00195943	CL-Late	SNORD10
3.54074e-12	0.673883	0.049	0.135	4.63377e-08	CL-Late	ST20-MTHFS
0.00148264	0.67387	0.124	0.143	1	CL-Late	AHI1
0.000663199	0.673545	0.104	0.145	1	CL-Late	RHNO1
4.53966e-07	0.672235	0.047	0.115	0.00594105	CL-Late	ZNF181
1.15181e-10	0.672164	0.026	0.116	1.50737e-06	CL-Late	OR2A20P
0.00570745	0.671946	0.36	0.334	1	CL-Late	SNHG32
0.00567341	0.671921	0.218	0.18	1	CL-Late	C7orf50
1.25603e-06	0.670681	0.085	0.158	0.0164377	CL-Late	TRIM28
1.84081e-05	0.670352	0.078	0.127	0.240906	CL-Late	SLC25A33
1.81069e-06	0.669537	0.067	0.131	0.0236965	CL-Late	GSKIP
1.69437e-11	0.669492	0.041	0.137	2.21742e-07	CL-Late	ING1
9.371e-08	0.669108	0.054	0.115	0.00122638	CL-Late	IL23A
1.80216e-08	0.668815	0.062	0.15	0.000235849	CL-Late	TMEM154
0.00256375	0.668341	0.137	0.167	1	CL-Late	TMEM223
4.15864e-05	0.668119	0.049	0.109	0.544242	CL-Late	RPL23AP43
4.45783e-05	0.667632	0.122	0.143	0.583396	CL-Late	RGL4
0.0056787	0.667495	0.212	0.173	1	CL-Late	PELI1
1.34475e-08	0.667394	0.047	0.123	0.000175987	CL-Late	PDE4A
1.04897e-06	0.666543	0.047	0.118	0.0137279	CL-Late	AL162377.1
2.34962e-08	0.665623	0.031	0.129	0.000307495	CL-Late	ABCC5
2.31763e-08	0.665054	0.539	0.38	0.000303308	CL-Late	NBEAL1
0.000366471	0.665035	0.067	0.121	1	CL-Late	PRDX4
0.000726894	0.664761	0.07	0.128	1	CL-Late	TMEM192
2.26364e-08	0.664195	0.054	0.126	0.000296242	CL-Late	PLBD2
8.23519e-12	0.663741	0.044	0.131	1.07774e-07	CL-Late	SNHG10
1.29759e-06	0.662311	0.047	0.128	0.0169816	CL-Late	CARS2
7.78197e-09	0.660884	0.034	0.124	0.000101843	CL-Late	ITPRIPL1
2.12178e-14	0.659828	0.023	0.122	2.77677e-10	CL-Late	C2orf76
3.13416e-07	0.658598	0.044	0.112	0.00410168	CL-Late	RPPH1
2.79025e-10	0.658381	0.039	0.131	3.65161e-06	CL-Late	SNX29
8.44858e-06	0.656245	0.101	0.136	0.110567	CL-Late	RANGAP1
3.44098e-07	0.655014	0.047	0.127	0.0045032	CL-Late	PARP3
5.18045e-09	0.654585	0.052	0.13	6.77966e-05	CL-Late	AC018630.2
0.00947863	0.654415	0.106	0.121	1	CL-Late	BEX3
2.69511e-10	0.652863	0.085	0.156	3.52709e-06	CL-Late	THOC3
1.28546e-05	0.652805	0.098	0.171	0.168229	CL-Late	URI1
0.00187965	0.652277	0.091	0.15	1	CL-Late	TAF13
0.000679791	0.650218	0.135	0.138	1	CL-Late	BTF3L4
3.00018e-14	0.649901	0.021	0.122	3.92634e-10	CL-Late	SRP14-AS1
0.00571996	0.649763	0.14	0.177	1	CL-Late	ZNF638
2.97823e-07	0.649636	0.057	0.122	0.0038976	CL-Late	LRRC8B
0.00118486	0.649553	0.088	0.131	1	CL-Late	EBAG9
0.00123046	0.64954	0.712	0.615	1	CL-Late	FYN
5.96295e-17	0.649281	0.995	0.999	7.80371e-13	CL-Late	RPL21
0.000988235	0.649169	0.08	0.137	1	CL-Late	ZC3H8
3.97328e-06	0.64832	0.083	0.138	0.0519983	CL-Late	ZNF317
2.69608e-10	0.647668	0.041	0.147	3.52836e-06	CL-Late	AC078927.1
2.20853e-06	0.647374	0.073	0.127	0.028903	CL-Late	AC012645.3
1.02363e-06	0.645673	0.08	0.123	0.0133962	CL-Late	ZNF815P
2.52163e-07	0.644967	0.052	0.135	0.00330006	CL-Late	AC016831.4
1.37958e-06	0.644947	0.036	0.108	0.0180546	CL-Late	LRATD2
8.61227e-06	0.643143	0.065	0.132	0.112709	CL-Late	ENTPD1-AS1
3.25917e-09	0.642441	0.031	0.122	4.26527e-05	CL-Late	SPAG16
0.000473556	0.64155	0.062	0.11	1	CL-Late	EPHX2
6.25695e-16	0.641316	0.018	0.135	8.18848e-12	CL-Late	ZNF664
0.00276747	0.640839	0.098	0.14	1	CL-Late	WDR48
4.16161e-05	0.640286	0.075	0.133	0.54463	CL-Late	HPS4
1.12068e-11	0.639394	0.034	0.127	1.46663e-07	CL-Late	PANX1
8.41423e-11	0.639357	0.036	0.117	1.10117e-06	CL-Late	AC159540.2
0.00653537	0.639325	0.109	0.151	1	CL-Late	ERGIC2
1.86584e-12	0.638513	0.028	0.123	2.44183e-08	CL-Late	ALKBH2
2.40473e-10	0.63616	0.86	0.746	3.14707e-06	CL-Late	ZFP36
1.3923e-07	0.635968	0.049	0.123	0.0018221	CL-Late	YBEY
2.16114e-06	0.635941	0.083	0.138	0.0282829	CL-Late	TREX1
4.13457e-05	0.635219	0.145	0.169	0.541091	CL-Late	TACC3
1.16025e-11	0.634114	0.036	0.126	1.51842e-07	CL-Late	MBD3
1.2869e-07	0.633337	0.044	0.121	0.00168417	CL-Late	ZNF395
1.16325e-08	0.63269	0.026	0.103	0.000152234	CL-Late	FANCM
5.23004e-08	0.631312	0.057	0.134	0.000684455	CL-Late	ITPR3
9.54447e-08	0.63102	0.044	0.116	0.00124908	CL-Late	APOO
1.65865e-07	0.630668	0.034	0.127	0.00217067	CL-Late	FOCAD
0.000443595	0.630482	0.093	0.136	1	CL-Late	PAM
0.000647205	0.629187	0.161	0.159	1	CL-Late	SLC25A45
5.47139e-12	0.628169	0.023	0.108	7.1604e-08	CL-Late	LUZP6
0.000126739	0.628046	0.536	0.558	1	CL-Late	ZFP36L1
4.53213e-28	0.627401	0.961	0.78	5.9312e-24	CL-Late	AC099560.2
3.67588e-09	0.627375	0.039	0.126	4.81063e-05	CL-Late	ZNF142
6.53716e-07	0.625271	0.104	0.143	0.00855518	CL-Late	FOXO1
0.00142528	0.624641	0.093	0.148	1	CL-Late	PIEZO1
9.49027e-07	0.624595	0.047	0.118	0.0124199	CL-Late	AC006978.1
0.000140318	0.624097	0.093	0.148	1	CL-Late	HACD3
1.75719e-07	0.623752	0.054	0.124	0.00229963	CL-Late	DSTYK
0.00349976	0.623616	0.098	0.142	1	CL-Late	CFAP410
2.33941e-05	0.622601	0.075	0.143	0.306158	CL-Late	Z93241.1
4.95154e-07	0.622157	0.065	0.132	0.00648008	CL-Late	HEIH
0.000191578	0.621506	0.085	0.139	1	CL-Late	POR
0.000690625	0.62093	0.215	0.285	1	CL-Late	ERAP2
1.09328e-08	0.62053	0.07	0.144	0.000143077	CL-Late	NAA80
3.86033e-14	0.62032	0.995	0.994	5.05201e-10	CL-Late	MT-ND2
4.72803e-17	0.620118	0.972	0.94	6.18757e-13	CL-Late	RPS3AP6
4.67319e-09	0.618903	0.054	0.108	6.1158e-05	CL-Late	TRBV28
1.53883e-12	0.618427	0.031	0.13	2.01387e-08	CL-Late	NIF3L1
2.75994e-14	0.618206	0.039	0.119	3.61193e-10	CL-Late	Z93930.2
1.47721e-10	0.618129	0.031	0.128	1.93322e-06	CL-Late	AC138150.1
1.86988e-14	0.616719	0.415	0.182	2.44712e-10	CL-Late	RPS14P8
3.65152e-10	0.616587	0.645	0.431	4.77875e-06	CL-Late	EEF1B2P6
9.61296e-07	0.616064	0.052	0.131	0.0125805	CL-Late	TNFRSF14-AS1
8.42923e-05	0.615878	0.06	0.132	1	CL-Late	RAB30
2.61996e-14	0.615778	0.031	0.134	3.42875e-10	CL-Late	CREB3L2
3.03403e-05	0.613727	0.075	0.15	0.397063	CL-Late	CDK10
1.08227e-07	0.613252	0.124	0.169	0.00141637	CL-Late	EIF1AXP1
3.61083e-18	0.613089	0.922	0.756	4.72549e-14	CL-Late	AP001324.1
1.354e-11	0.612878	0.034	0.142	1.77197e-07	CL-Late	AC092329.4
8.06284e-10	0.612651	0.762	0.611	1.05518e-05	CL-Late	EEF1B2P3
5.73109e-08	0.611437	0.044	0.124	0.000750028	CL-Late	RAB11FIP2
3.00251e-10	0.611129	0.047	0.134	3.92939e-06	CL-Late	STK19
9.31283e-12	0.610413	0.021	0.121	1.21877e-07	CL-Late	TMEM44-AS1
2.99344e-08	0.609937	0.041	0.125	0.000391752	CL-Late	ZNF75D
7.09849e-07	0.609113	0.057	0.117	0.0092898	CL-Late	ALG9
6.01238e-05	0.608947	0.073	0.141	0.78684	CL-Late	AC026412.1
0.000312456	0.608933	0.438	0.285	1	CL-Late	RPL39P3
0.00302376	0.608618	0.269	0.251	1	CL-Late	TCERG1
2.81408e-13	0.607977	0.028	0.115	3.68279e-09	CL-Late	ARMCX5
0.000628395	0.606791	0.14	0.15	1	CL-Late	NTMT1
1.86062e-13	0.606171	0.028	0.114	2.43499e-09	CL-Late	RNF139-AS1
3.91253e-07	0.60478	0.044	0.131	0.00512033	CL-Late	ZBTB11
1.77085e-09	0.604654	0.049	0.149	2.31751e-05	CL-Late	PRKAB1
0.000283866	0.604273	0.135	0.189	1	CL-Late	GANAB
7.31606e-06	0.604169	0.127	0.192	0.0957453	CL-Late	DCAF5
0.00270945	0.602889	0.098	0.124	1	CL-Late	ALDOC
1.99152e-09	0.602674	0.054	0.156	2.60631e-05	CL-Late	TSC2
2.123e-11	0.602438	0.023	0.127	2.77837e-07	CL-Late	TIMM8A
0.000897968	0.602418	0.083	0.131	1	CL-Late	NME4
1.71676e-09	0.601227	0.044	0.122	2.24672e-05	CL-Late	B3GLCT
0.00103896	0.600364	0.127	0.125	1	CL-Late	AC103591.3
8.80545e-29	0.600222	0.997	1	1.15237e-24	CL-Late	RPS27
8.7326e-06	0.599639	0.07	0.117	0.114284	CL-Late	AQP3
1.58047e-09	0.599245	0.047	0.135	2.06836e-05	CL-Late	PIAS3
8.40598e-11	0.598877	0.049	0.132	1.10009e-06	CL-Late	ZRANB1
0.0042689	0.598632	0.36	0.376	1	CL-Late	MRPL33
8.47146e-09	0.598567	0.044	0.125	0.000110866	CL-Late	SGSM2
9.85839e-05	0.598427	0.223	0.191	1	CL-Late	HNRNPA0
1.00789e-22	0.597352	0.992	0.993	1.31903e-18	CL-Late	RPLP2
1.21934e-05	0.596719	0.052	0.126	0.159574	CL-Late	PARP11
5.55926e-09	0.596692	0.044	0.126	7.2754e-05	CL-Late	ZNF529
2.81317e-09	0.596095	0.972	0.978	3.6816e-05	CL-Late	RPS13
1.91805e-07	0.595839	0.049	0.129	0.00251015	CL-Late	MED12
5.10201e-10	0.595162	0.977	0.981	6.67701e-06	CL-Late	RPL39
5.74978e-05	0.594652	0.07	0.14	0.752473	CL-Late	STRN3
1.0294e-09	0.593225	0.036	0.123	1.34718e-05	CL-Late	NEIL2
2.80271e-07	0.592857	0.07	0.121	0.00366791	CL-Late	ATXN7.1
1.54173e-06	0.592575	0.052	0.128	0.0201766	CL-Late	MSH3
4.76479e-06	0.59235	0.096	0.133	0.0623568	CL-Late	NUP160
1.57069e-09	0.592176	0.036	0.121	2.05556e-05	CL-Late	CERNA1
2.44039e-06	0.592096	0.078	0.128	0.0319374	CL-Late	HIP1R
1.87887e-08	0.591845	0.08	0.151	0.000245888	CL-Late	RNF40
2.66428e-10	0.591776	0.031	0.125	3.48675e-06	CL-Late	MYEF2
2.18463e-12	0.590744	0.034	0.133	2.85902e-08	CL-Late	CREBL2
3.01756e-13	0.590597	0.031	0.121	3.94909e-09	CL-Late	EPOR
4.57603e-06	0.589911	0.075	0.127	0.0598864	CL-Late	ZNF875
4.9977e-06	0.589793	0.065	0.133	0.0654049	CL-Late	POU2F1
9.93216e-08	0.588269	0.065	0.137	0.00129982	CL-Late	GSE1
2.5776e-12	0.588135	0.034	0.135	3.37331e-08	CL-Late	SH3GLB2
7.64094e-05	0.587987	0.526	0.477	0.99997	CL-Late	SNU13
2.78564e-06	0.586485	0.044	0.126	0.0364557	CL-Late	THG1L
0.000540388	0.586457	0.08	0.145	1	CL-Late	SLC5A6
0.00112251	0.586136	0.554	0.507	1	CL-Late	ZFAS1
0.00818096	0.58512	0.137	0.138	1	CL-Late	SOCS1
9.51355e-10	0.584825	0.049	0.135	1.24504e-05	CL-Late	NDUFAF6
1.66387e-06	0.583214	0.036	0.124	0.021775	CL-Late	SERPINB8
0.000381591	0.583129	0.306	0.251	1	CL-Late	ISCA1
1.90225e-10	0.583024	0.028	0.129	2.48948e-06	CL-Late	IPO7
5.24564e-10	0.582747	0.044	0.127	6.86497e-06	CL-Late	AC092279.1
1.70481e-07	0.582211	0.047	0.126	0.00223109	CL-Late	ZNF564
6.10407e-22	0.581539	0.997	0.998	7.9884e-18	CL-Late	RPL34
8.33857e-09	0.581358	0.047	0.138	0.000109127	CL-Late	EHMT2
0.000562884	0.580448	0.057	0.112	1	CL-Late	AL049766.1
0.000736234	0.580299	0.054	0.124	1	CL-Late	ZNF562
6.9584e-13	0.579257	0.047	0.136	9.10646e-09	CL-Late	FLYWCH2
7.26343e-09	0.578226	0.041	0.127	9.50566e-05	CL-Late	ZXDC
3.02639e-08	0.578169	0.036	0.116	0.000396064	CL-Late	ANKRD44-AS1
2.24828e-06	0.578138	0.083	0.135	0.0294232	CL-Late	CEP164
6.92506e-10	0.577962	0.021	0.118	9.06282e-06	CL-Late	NCKIPSD
8.60291e-06	0.577283	0.054	0.126	0.112586	CL-Late	GFPT1
4.48973e-12	0.576402	0.036	0.131	5.87572e-08	CL-Late	APIP
8.1872e-13	0.575832	0.034	0.127	1.07146e-08	CL-Late	CBX7
8.93181e-09	0.575582	0.023	0.115	0.000116891	CL-Late	DDX43
6.59938e-13	0.575488	0.018	0.128	8.63661e-09	CL-Late	SIRT5
3.70279e-19	0.57504	0.984	0.947	4.84584e-15	CL-Late	RPL23AP42
5.10212e-18	0.57389	0.702	0.436	6.67715e-14	CL-Late	AC004453.1
3.82954e-09	0.572875	0.041	0.131	5.01172e-05	CL-Late	LRRC8A
0.00555361	0.57264	0.676	0.601	1	CL-Late	CIB1
9.90151e-07	0.571616	0.052	0.127	0.0129581	CL-Late	CAPRIN2
0.00445775	0.571436	0.772	0.767	1	CL-Late	STK17B
1.57469e-08	0.571431	0.078	0.169	0.000206079	CL-Late	AC134669.1
5.55283e-06	0.571102	0.052	0.131	0.0726699	CL-Late	ASAP1
0.000396926	0.570039	0.091	0.138	1	CL-Late	USP12
1.27929e-11	0.568893	0.837	0.836	1.6742e-07	CL-Late	DUSP2
9.16063e-06	0.568766	0.07	0.145	0.119885	CL-Late	TRIM26
0.000324724	0.56801	0.153	0.183	1	CL-Late	NPEPPSP1
0.000754608	0.567535	0.228	0.131	1	CL-Late	SNORD13
1.9974e-15	0.566843	0.992	0.993	2.614e-11	CL-Late	RPL32
0.00267514	0.566578	0.249	0.268	1	CL-Late	OGDH
0.00143868	0.566298	0.194	0.232	1	CL-Late	THOC7
1.03205e-08	0.564821	0.054	0.14	0.000135064	CL-Late	LEPROT
4.7712e-09	0.564786	0.891	0.845	6.24407e-05	CL-Late	BTG1
7.36356e-14	0.564431	0.995	0.984	9.63669e-10	CL-Late	RPS12
1.58645e-07	0.564297	0.083	0.141	0.00207618	CL-Late	MRPL49
5.32255e-18	0.563804	0.995	0.995	6.96562e-14	CL-Late	RPL27A
5.33746e-09	0.563547	0.031	0.105	6.98513e-05	CL-Late	TRIM65
2.18009e-14	0.562987	0.062	0.125	2.85308e-10	CL-Late	TP53INP2
0.000303883	0.56289	0.391	0.306	1	CL-Late	CNOT1
1.42042e-09	0.560965	0.031	0.12	1.8589e-05	CL-Late	RPL23AP1
1.00705e-09	0.559676	0.94	0.946	1.31792e-05	CL-Late	RPL36A
8.71213e-07	0.559392	0.031	0.105	0.0114016	CL-Late	MT-TL1
6.01567e-05	0.558824	0.124	0.164	0.78727	CL-Late	AL592114.1
0.00101617	0.558581	0.06	0.117	1	CL-Late	SELENOKP1
4.25063e-05	0.558494	0.052	0.119	0.55628	CL-Late	CASTOR1
2.90404e-07	0.558128	0.052	0.127	0.00380052	CL-Late	MAP1LC3A
5.62507e-08	0.557494	0.044	0.112	0.000736153	CL-Late	HOOK2
3.90896e-11	0.557007	0.08	0.196	5.11566e-07	CL-Late	CATSPER2P1
0.0053149	0.556562	0.07	0.13	1	CL-Late	A2M
1.94974e-12	0.556145	0.575	0.341	2.55163e-08	CL-Late	IL7R
0.000221224	0.556094	0.233	0.244	1	CL-Late	CHMP1B
1.58574e-11	0.554899	0.021	0.104	2.07526e-07	CL-Late	VEGFB
2.66664e-10	0.554698	0.049	0.127	3.48983e-06	CL-Late	GRK5
1.42701e-12	0.554241	0.684	0.463	1.86752e-08	CL-Late	FTLP3
7.1935e-05	0.554137	0.08	0.14	0.941414	CL-Late	STAG3L5P
4.58062e-05	0.553904	0.075	0.137	0.599465	CL-Late	ZNF544
6.71626e-07	0.553843	0.039	0.116	0.00878956	CL-Late	ZNF14
0.000219291	0.553711	0.111	0.146	1	CL-Late	SIAH2
2.26272e-13	0.553189	0.99	0.988	2.96123e-09	CL-Late	RPL36
1.51639e-11	0.552924	0.469	0.258	1.9845e-07	CL-Late	RPS13P2
1.80246e-09	0.552803	0.054	0.14	2.35887e-05	CL-Late	OAS3
6.01996e-12	0.552519	0.034	0.125	7.87832e-08	CL-Late	ISOC2
1.40345e-08	0.55249	0.402	0.222	0.000183669	CL-Late	AC034238.2
2.32921e-14	0.552081	0.031	0.12	3.04824e-10	CL-Late	ACSL6
3.05826e-10	0.551837	0.028	0.131	4.00235e-06	CL-Late	ENOX2
0.000494999	0.55157	0.085	0.133	1	CL-Late	NSMF
8.47546e-13	0.550819	0.013	0.103	1.10918e-08	CL-Late	AC090181.1
6.50284e-12	0.549794	0.026	0.126	8.51026e-08	CL-Late	AC139887.2
2.05856e-13	0.549348	0.865	0.708	2.69404e-09	CL-Late	AC005062.1
0.00251997	0.547455	0.526	0.437	1	CL-Late	TECR
0.00118322	0.546862	0.104	0.136	1	CL-Late	ZSWIM7
0.00033045	0.546676	0.06	0.128	1	CL-Late	RDX
0.00126838	0.546259	0.161	0.168	1	CL-Late	DUSP4
0.00921994	0.546047	0.085	0.129	1	CL-Late	TAMM41
1.21861e-07	0.545912	0.06	0.127	0.0015948	CL-Late	BCS1L
5.95221e-06	0.545881	0.078	0.131	0.0778966	CL-Late	THAP9-AS1
1.8768e-11	0.545803	0.987	0.969	2.45616e-07	CL-Late	FAU
3.92137e-08	0.545642	0.062	0.128	0.000513189	CL-Late	TMEM245
1.56815e-06	0.54543	0.041	0.126	0.0205224	CL-Late	AKAP5
0.00181943	0.545425	0.114	0.151	1	CL-Late	NDE1
7.7131e-10	0.544927	0.036	0.124	1.00941e-05	CL-Late	INTS5
1.51007e-05	0.544578	0.062	0.136	0.197623	CL-Late	MCCC1
5.68496e-09	0.544406	0.044	0.136	7.4399e-05	CL-Late	FAM91A1
2.44278e-06	0.544376	0.114	0.128	0.0319687	CL-Late	TRAF4
5.77222e-12	0.544054	0.026	0.118	7.5541e-08	CL-Late	ATG2B
2.27197e-08	0.54349	0.065	0.148	0.000297333	CL-Late	MRPS25
3.03793e-14	0.542606	0.031	0.123	3.97574e-10	CL-Late	LYPD3
3.58249e-16	0.542142	0.031	0.109	4.6884e-12	CL-Late	TRBV21-1
2.29126e-24	0.542084	0.982	0.919	2.99857e-20	CL-Late	RPL13AP5
3.09445e-15	0.541994	1	0.987	4.04971e-11	CL-Late	RPS2
7.51222e-09	0.541976	0.031	0.129	9.83124e-05	CL-Late	DTWD1
0.000499086	0.541914	0.124	0.189	1	CL-Late	USP10
0.00398424	0.541367	0.386	0.27	1	CL-Late	PHF20
9.65727e-06	0.540892	0.057	0.122	0.126385	CL-Late	EID3
2.35799e-05	0.540875	0.057	0.127	0.30859	CL-Late	UTP15
9.18787e-13	0.540637	0.997	0.993	1.20242e-08	CL-Late	RPL37
0.00698633	0.540138	0.137	0.169	1	CL-Late	DHX30
1.27679e-08	0.540007	0.052	0.122	0.000167093	CL-Late	TCEAL4
0.00100999	0.539386	0.085	0.125	1	CL-Late	KATNBL1
5.93516e-13	0.538882	0.034	0.123	7.76734e-09	CL-Late	NLRP2
0.00113471	0.53886	0.119	0.148	1	CL-Late	MRPS22
4.91341e-11	0.538307	0.021	0.112	6.43018e-07	CL-Late	POMGNT2
4.98925e-09	0.538124	0.088	0.169	6.52943e-05	CL-Late	RBM10
1.02178e-08	0.537921	0.036	0.127	0.00013372	CL-Late	MEPCE
7.72854e-07	0.537786	0.047	0.124	0.0101143	CL-Late	ZSCAN16
3.48627e-06	0.537584	0.091	0.154	0.0456248	CL-Late	MAP3K11
9.8725e-06	0.537	0.034	0.106	0.129201	CL-Late	AC007780.1
4.11552e-11	0.536784	0.028	0.12	5.38598e-07	CL-Late	MGAT5
8.35162e-14	0.536252	0.031	0.127	1.09298e-09	CL-Late	ZBED4
2.40386e-12	0.536252	0.023	0.122	3.14593e-08	CL-Late	EEF1AKNMT
1.0479e-06	0.536241	0.049	0.127	0.0137139	CL-Late	LARP1B
7.78746e-08	0.536224	0.065	0.124	0.00101914	CL-Late	BDH1
4.29276e-05	0.5362	0.049	0.122	0.561793	CL-Late	TM7SF2
7.78693e-08	0.535449	0.08	0.136	0.00101908	CL-Late	AC010442.1
0.000475972	0.53536	0.091	0.131	1	CL-Late	SIK1B
3.12058e-10	0.535228	0.021	0.121	4.08391e-06	CL-Late	ARHGAP5
0.00430851	0.534879	0.083	0.136	1	CL-Late	NOL9
1.531e-06	0.534227	0.057	0.133	0.0200362	CL-Late	RUFY3
1.97323e-08	0.534191	0.065	0.132	0.000258237	CL-Late	WWC3
9.65087e-07	0.534142	0.054	0.127	0.0126301	CL-Late	RAB30-DT
4.64992e-10	0.533891	0.036	0.127	6.08535e-06	CL-Late	AMIGO2
6.6288e-13	0.533546	0.016	0.1	8.67511e-09	CL-Late	PPP3CB-AS1
4.50652e-13	0.533513	0.041	0.124	5.89769e-09	CL-Late	ARFIP1
1.14534e-10	0.533276	0.909	0.855	1.49891e-06	CL-Late	JUNB
0.000707015	0.532964	0.365	0.249	1	CL-Late	RPS20P14
8.29322e-14	0.532706	0.028	0.124	1.08533e-09	CL-Late	PEX7
1.13543e-10	0.532649	0.057	0.137	1.48593e-06	CL-Late	ZMPSTE24
9.41959e-08	0.532174	0.044	0.125	0.00123274	CL-Late	GTPBP3
6.69161e-06	0.53191	0.08	0.149	0.0875731	CL-Late	POLR2H
3.35818e-05	0.53185	0.088	0.141	0.439485	CL-Late	ARFIP2
0.0060534	0.531332	0.106	0.145	1	CL-Late	UBE3B
1.61516e-10	0.530952	0.036	0.134	2.11375e-06	CL-Late	SLC25A24
3.25302e-06	0.530435	0.075	0.144	0.0425723	CL-Late	KIF21B
8.29139e-08	0.530291	0.987	0.977	0.00108509	CL-Late	RPS23
1.75931e-08	0.530218	0.028	0.111	0.000230241	CL-Late	GADD45G
0.000187997	0.530107	0.554	0.459	1	CL-Late	NOP58
1.44078e-10	0.527932	0.031	0.129	1.88555e-06	CL-Late	OTUD1
8.35988e-06	0.527128	0.08	0.145	0.109406	CL-Late	NUP133
1.2924e-10	0.527121	0.041	0.127	1.69136e-06	CL-Late	AC020910.5
8.47952e-06	0.526916	0.078	0.151	0.110972	CL-Late	LHPP
1.27773e-08	0.526826	0.052	0.128	0.000167216	CL-Late	RRP36
0.000149985	0.526576	0.075	0.13	1	CL-Late	PLIN3
0.00875788	0.525951	0.378	0.348	1	CL-Late	GPX4
6.73146e-10	0.525902	0.044	0.141	8.80946e-06	CL-Late	ABCB8
4.23755e-18	0.525809	0.016	0.125	5.54568e-14	CL-Late	ASB2
2.32555e-15	0.525796	0.023	0.132	3.04345e-11	CL-Late	SRRD
1.0186e-09	0.52574	0.863	0.721	1.33304e-05	CL-Late	AC116533.1
0.00963735	0.524926	0.098	0.119	1	CL-Late	LINC02273
2.55244e-09	0.524504	0.047	0.111	3.34038e-05	CL-Late	TRBV20-1
2.00821e-06	0.52433	0.098	0.168	0.0262814	CL-Late	FCF1
1.54082e-11	0.524314	0.034	0.118	2.01647e-07	CL-Late	TMEM143
1.47429e-12	0.523393	1	0.998	1.9294e-08	CL-Late	RPL23A
2.22191e-05	0.522659	0.044	0.128	0.290781	CL-Late	PIGN
1.37658e-11	0.522545	0.057	0.125	1.80153e-07	CL-Late	DNAJC30
3.13699e-10	0.52223	0.99	0.993	4.10537e-06	CL-Late	RPS3A
5.4071e-11	0.521354	0.972	0.956	7.07627e-07	CL-Late	RPL7P9
1.39364e-05	0.520957	0.052	0.121	0.182385	CL-Late	AC092279.2
2.20283e-05	0.519647	0.083	0.154	0.288284	CL-Late	FBXL3
4.19767e-11	0.519411	0.049	0.146	5.49349e-07	CL-Late	ABCF2
4.91609e-06	0.519379	0.047	0.126	0.0643369	CL-Late	CTSO
6.86405e-11	0.518816	0.036	0.13	8.98298e-07	CL-Late	AC026124.2
0.000164034	0.518789	0.078	0.127	1	CL-Late	PLEKHA3
4.60578e-06	0.517444	0.047	0.121	0.0602758	CL-Late	BLVRB
2.25701e-08	0.517067	0.036	0.118	0.000295374	CL-Late	NBPF1
1.1643e-07	0.516631	0.036	0.119	0.00152372	CL-Late	VPS50
0.00596996	0.516614	0.142	0.157	1	CL-Late	NIPA2
1.87236e-06	0.51654	0.062	0.15	0.0245035	CL-Late	TBC1D23
1.36306e-08	0.516368	0.049	0.137	0.000178383	CL-Late	ZER1
0.000688532	0.515375	0.345	0.237	1	CL-Late	CSNK1D
3.35383e-08	0.515281	0.839	0.799	0.000438915	CL-Late	RPL22
6.80028e-06	0.515245	0.057	0.127	0.0889952	CL-Late	ZNF227
1.17611e-08	0.514692	0.06	0.129	0.000153917	CL-Late	ZBTB4
0.00638909	0.514516	0.404	0.313	1	CL-Late	FUS
6.16348e-10	0.51408	0.054	0.136	8.06615e-06	CL-Late	PAM16
1.97823e-05	0.513594	0.073	0.128	0.258891	CL-Late	ZNF195
2.22347e-08	0.513041	0.047	0.133	0.000290985	CL-Late	PMM2
4.2331e-14	0.512291	0.935	0.832	5.53986e-10	CL-Late	RPS3AP26
8.67021e-09	0.511878	0.044	0.131	0.000113467	CL-Late	C2orf42
2.0254e-05	0.511865	0.078	0.123	0.265064	CL-Late	CYP2R1
0.00150867	0.510823	0.171	0.216	1	CL-Late	SPATA13
0.000171656	0.510779	0.088	0.127	1	CL-Late	NCF1C
0.000107436	0.510772	0.065	0.133	1	CL-Late	ZNF211
3.38754e-10	0.510018	0.039	0.137	4.43327e-06	CL-Late	AC135050.7
0.00503486	0.510001	0.176	0.199	1	CL-Late	ANKRD49
5.89247e-16	0.509768	0.021	0.122	7.71147e-12	CL-Late	ACTN1
8.29592e-12	0.509758	0.034	0.122	1.08569e-07	CL-Late	DNAH1
9.01174e-06	0.50954	0.101	0.147	0.117937	CL-Late	HYPK
3.37196e-13	0.509007	0.036	0.12	4.41289e-09	CL-Late	SIAH1
1.22868e-12	0.508758	0.039	0.136	1.60797e-08	CL-Late	PIDD1
5.65327e-15	0.508383	0.997	1	7.39844e-11	CL-Late	RPL41
4.96505e-12	0.508376	0.021	0.101	6.49777e-08	CL-Late	AP005019.1
0.000719629	0.507104	0.104	0.158	1	CL-Late	GNA13
4.24196e-11	0.506835	0.013	0.104	5.55145e-07	CL-Late	CARD17
1.00347e-14	0.506815	0.016	0.137	1.31324e-10	CL-Late	MCM9
6.20038e-13	0.506252	0.034	0.14	8.11444e-09	CL-Late	TRIM25
1.24617e-11	0.505371	0.031	0.127	1.63086e-07	CL-Late	NUP205
0.00265297	0.505195	0.319	0.301	1	CL-Late	KTN1
1.44493e-06	0.504653	0.106	0.147	0.0189099	CL-Late	XPC
0.00198424	0.504202	0.078	0.133	1	CL-Late	LZIC
3.59533e-10	0.503557	0.057	0.14	4.7052e-06	CL-Late	SZT2
1.44075e-11	0.503366	0.041	0.133	1.88551e-07	CL-Late	TBCE
1.0227e-06	0.502407	0.067	0.138	0.013384	CL-Late	PISD
0.00404888	0.501824	0.642	0.579	1	CL-Late	ARHGAP15
0.00317537	0.501821	0.202	0.202	1	CL-Late	XPA
2.63658e-06	0.501708	0.08	0.164	0.0345049	CL-Late	HECA
6.7195e-06	0.501549	0.073	0.149	0.0879381	CL-Late	ATAD1
2.84313e-05	0.501528	0.062	0.13	0.372081	CL-Late	DHRS12
0.00108353	0.501315	0.207	0.229	1	CL-Late	UBE2G2
2.02768e-12	0.500952	0.021	0.111	2.65363e-08	CL-Late	LETM2
6.25828e-13	0.500761	1	0.998	8.19021e-09	CL-Late	RPL31
2.15744e-06	0.500372	0.052	0.135	0.0282345	CL-Late	PRIM1
5.67754e-07	0.499743	0.023	0.1	0.0074302	CL-Late	NFE2L1
0.000375588	0.499054	0.148	0.188	1	CL-Late	INTS10
5.98328e-06	0.498821	0.085	0.141	0.0783032	CL-Late	MICU1
6.43545e-10	0.49869	0.023	0.118	8.42208e-06	CL-Late	ZNF397
2.35792e-18	0.498668	0.013	0.122	3.08582e-14	CL-Late	MINPP1
5.90598e-08	0.498662	0.992	0.992	0.000772915	CL-Late	RPL30
3.25451e-05	0.498351	0.073	0.131	0.425917	CL-Late	MTM1
1.95069e-08	0.498187	0.044	0.128	0.000255287	CL-Late	PRDM4
1.99247e-08	0.497198	0.054	0.136	0.000260755	CL-Late	POGZ
2.95566e-17	0.497193	0.026	0.129	3.86807e-13	CL-Late	HARBI1
1.81479e-10	0.497064	0.052	0.131	2.37501e-06	CL-Late	AC098484.3
2.56677e-05	0.496731	0.078	0.147	0.335913	CL-Late	NUP54
1.9089e-07	0.496598	0.052	0.127	0.00249818	CL-Late	AP000347.1
0.000566319	0.496509	0.174	0.141	1	CL-Late	ISCA1P1
0.000684057	0.495923	0.124	0.179	1	CL-Late	SDAD1
1.95145e-08	0.495669	0.065	0.146	0.000255386	CL-Late	MADD
2.63038e-07	0.49513	0.614	0.437	0.00344238	CL-Late	FOXP1
8.26879e-07	0.494925	0.08	0.145	0.0108214	CL-Late	YRDC
4.90938e-08	0.49467	0.075	0.138	0.000642491	CL-Late	MTRF1L
1.43135e-05	0.494656	0.052	0.129	0.187321	CL-Late	MGA
0.00486456	0.494469	0.065	0.114	1	CL-Late	ATL2
1.39033e-05	0.494221	0.065	0.122	0.181952	CL-Late	PTRH2
3.03427e-10	0.493602	0.034	0.123	3.97095e-06	CL-Late	MAP3K6
0.00205841	0.492854	0.073	0.136	1	CL-Late	RNF25
5.11973e-06	0.492725	0.049	0.125	0.0670019	CL-Late	PSMG1
4.36881e-10	0.492075	0.026	0.12	5.71746e-06	CL-Late	PIGP
6.44609e-16	0.491829	0.016	0.1	8.436e-12	CL-Late	LINC02390
0.00989396	0.491747	0.122	0.15	1	CL-Late	CBFB
0.00306034	0.491338	0.13	0.156	1	CL-Late	RUBCN
8.51683e-06	0.491131	0.078	0.151	0.11146	CL-Late	VCPKMT
3.49879e-06	0.49075	0.08	0.142	0.0457887	CL-Late	WHRN
4.62612e-12	0.490677	0.016	0.104	6.05421e-08	CL-Late	MSANTD3
2.04124e-07	0.49047	0.062	0.139	0.00267137	CL-Late	CCDC137
1.92286e-10	0.490117	0.87	0.724	2.51645e-06	CL-Late	SH3D19
1.08489e-09	0.489362	0.031	0.117	1.41979e-05	CL-Late	ID1
2.07075e-15	0.488946	0.899	0.712	2.70999e-11	CL-Late	RPS2P46
0.000173817	0.488937	0.163	0.228	1	CL-Late	EXOSC10
8.52894e-08	0.488496	0.956	0.91	0.00111618	CL-Late	RPL7P1
7.91924e-05	0.48827	0.083	0.138	1	CL-Late	TTLL5
5.83943e-05	0.488204	0.06	0.131	0.764206	CL-Late	COQ10A
1.09402e-06	0.487853	0.044	0.124	0.0143175	CL-Late	RNF130
1.29613e-05	0.487809	0.889	0.823	0.169624	CL-Late	EEF1B2
6.33621e-07	0.487464	0.07	0.141	0.0082922	CL-Late	SLC39A9
1.29097e-08	0.487137	0.036	0.124	0.00016895	CL-Late	ZNF805
6.24776e-10	0.485825	0.031	0.118	8.17644e-06	CL-Late	AP000254.2
6.96205e-08	0.485794	0.036	0.127	0.000911124	CL-Late	AKAP11
0.00237261	0.485076	0.456	0.333	1	CL-Late	SLC3A2
0.000417044	0.485001	0.057	0.116	1	CL-Late	RAB3IP
1.36566e-07	0.484226	0.065	0.139	0.00178724	CL-Late	RFC2
1.15879e-08	0.484044	0.052	0.139	0.00015165	CL-Late	SIK3
1.11459e-09	0.484004	0.026	0.104	1.45867e-05	CL-Late	CHST7
6.2116e-09	0.483909	0.972	0.968	8.12912e-05	CL-Late	RPS16
7.66905e-06	0.483872	0.036	0.117	0.100365	CL-Late	HMGCS1
1.473e-07	0.48367	0.039	0.122	0.00192771	CL-Late	INVS
2.46606e-14	0.483631	0.021	0.136	3.22733e-10	CL-Late	ZNF652
3.91429e-07	0.483026	0.067	0.147	0.00512263	CL-Late	SF3B3
0.00038181	0.482401	0.456	0.346	1	CL-Late	RPL21P119
4.73877e-07	0.482372	0.036	0.124	0.00620162	CL-Late	VIPAS39
0.000388662	0.481841	0.067	0.131	1	CL-Late	MCRIP2
4.19092e-10	0.48184	0.72	0.537	5.48466e-06	CL-Late	AC005912.1
1.21987e-12	0.4808	0.63	0.399	1.59645e-08	CL-Late	AC034236.1
0.000401992	0.479577	0.057	0.123	1	CL-Late	PWP2
1.96997e-08	0.47921	0.054	0.136	0.000257811	CL-Late	SESN1
8.70249e-08	0.478982	0.047	0.122	0.00113889	CL-Late	CASP6
6.66809e-05	0.478795	0.117	0.196	0.872653	CL-Late	CCDC142
9.52428e-14	0.477935	0.687	0.449	1.24644e-09	CL-Late	RPL21P93
7.41664e-12	0.476848	0.018	0.119	9.70616e-08	CL-Late	MMP23B
1.65758e-06	0.476844	0.054	0.131	0.0216928	CL-Late	KIAA0586
5.37672e-13	0.476774	0.018	0.101	7.03651e-09	CL-Late	PIGHP1
5.63177e-13	0.476654	0.026	0.11	7.37029e-09	CL-Late	RNF157
6.65801e-11	0.47647	0.016	0.111	8.71334e-07	CL-Late	ZNF782
5.03485e-08	0.476241	0.044	0.134	0.000658911	CL-Late	ELK4
1.4587e-07	0.475882	0.961	0.939	0.001909	CL-Late	RPL35A
3.04227e-09	0.475523	0.023	0.106	3.98142e-05	CL-Late	HIP1
4.38291e-07	0.475101	0.806	0.671	0.00573592	CL-Late	AC024293.1
3.73409e-08	0.474957	0.088	0.177	0.000488681	CL-Late	SHC1
1.00538e-09	0.474673	0.028	0.121	1.31574e-05	CL-Late	USP46
0.00067707	0.4745	0.127	0.149	1	CL-Late	TOM1
6.58603e-06	0.474406	0.054	0.124	0.0861913	CL-Late	ZBTB48
0.00280479	0.473844	0.212	0.223	1	CL-Late	COX17
1.34981e-05	0.473674	0.073	0.141	0.17665	CL-Late	AL358781.1
8.73184e-11	0.473552	0.026	0.121	1.14274e-06	CL-Late	CHRM3-AS2
6.47231e-07	0.473312	0.668	0.597	0.00847031	CL-Late	CLK1
6.08486e-09	0.47235	0.039	0.122	7.96325e-05	CL-Late	THRA
2.0843e-09	0.47223	0.984	0.988	2.72773e-05	CL-Late	RPS15
3.7021e-14	0.471841	0.021	0.125	4.84494e-10	CL-Late	GBE1
3.69122e-15	0.47166	0.969	0.848	4.8307e-11	CL-Late	RPS27AP16
0.000788464	0.471575	0.109	0.15	1	CL-Late	HAUS2
1.79246e-07	0.471335	0.663	0.518	0.00234579	CL-Late	AC026403.1
1.25002e-06	0.471258	0.062	0.13	0.016359	CL-Late	USP3-AS1
0.00313483	0.471212	0.083	0.127	1	CL-Late	AK6
1.2423e-07	0.47076	0.049	0.102	0.0016258	CL-Late	AC090227.1
3.58552e-07	0.47021	0.078	0.1	0.00469237	CL-Late	RPL41P1
0.00952327	0.469956	0.067	0.127	1	CL-Late	TTN
2.07447e-07	0.469283	0.039	0.116	0.00271486	CL-Late	ZNF707
2.78039e-09	0.469113	0.749	0.579	3.63869e-05	CL-Late	AC099336.2
1.10675e-06	0.468716	0.075	0.147	0.0144841	CL-Late	NTPCR
0.00738286	0.468305	0.155	0.177	1	CL-Late	ARID1A
3.40819e-06	0.468297	0.067	0.142	0.044603	CL-Late	HMGXB3
1.26938e-13	0.468256	0.026	0.13	1.66123e-09	CL-Late	PPP1R12B
0.00657108	0.467652	0.148	0.189	1	CL-Late	COPS2
0.00453754	0.467503	0.111	0.156	1	CL-Late	ECD
3.86176e-06	0.46741	0.047	0.134	0.0505388	CL-Late	RFK
0.00710902	0.467407	0.096	0.131	1	CL-Late	RRP7BP
6.06548e-11	0.467073	0.036	0.127	7.93789e-07	CL-Late	C16orf72
1.31568e-14	0.466905	0.026	0.131	1.72184e-10	CL-Late	RAD52
1.91809e-13	0.466561	0.041	0.131	2.51021e-09	CL-Late	PGAP3
2.97729e-06	0.466186	0.057	0.119	0.0389638	CL-Late	CKAP4
4.42515e-13	0.465524	0.539	0.337	5.7912e-09	CL-Late	AC136632.1
4.45363e-05	0.465094	0.098	0.15	0.582846	CL-Late	SDHAP1
0.00615124	0.464677	0.155	0.162	1	CL-Late	EBLN3P
4.97701e-13	0.464657	0.021	0.122	6.51341e-09	CL-Late	FAM149B1
4.87522e-06	0.463365	0.909	0.893	0.063802	CL-Late	RPS5
4.10479e-05	0.46317	0.091	0.148	0.537194	CL-Late	GID8
0.00012117	0.463168	0.067	0.13	1	CL-Late	FDXACB1
2.7112e-08	0.463063	0.052	0.141	0.000354815	CL-Late	ERO1B
5.56441e-05	0.462772	0.049	0.12	0.728214	CL-Late	SLC25A28
3.77771e-09	0.462528	0.041	0.122	4.94389e-05	CL-Late	SURF6
0.00026615	0.461683	0.425	0.422	1	CL-Late	SRRT
1.12293e-07	0.461678	0.044	0.126	0.00146957	CL-Late	ZNF426
6.19421e-09	0.4614	0.021	0.108	8.10636e-05	CL-Late	ZSCAN21
1.72178e-13	0.461195	0.039	0.142	2.25329e-09	CL-Late	DGCR2
5.22471e-05	0.460847	0.446	0.331	0.683758	CL-Late	IDI1
4.92073e-13	0.459972	0.023	0.123	6.43976e-09	CL-Late	SCMH1
2.16069e-09	0.459458	0.039	0.126	2.82769e-05	CL-Late	AC015982.2
4.03972e-13	0.459238	0.052	0.133	5.28679e-09	CL-Late	KLF9
1.76421e-06	0.459182	0.99	0.992	0.0230882	CL-Late	RPL7
3.97788e-07	0.458847	0.974	0.979	0.00520586	CL-Late	RPS20
0.00667694	0.458815	0.306	0.301	1	CL-Late	MORF4L1P1
0.0015426	0.458583	0.158	0.209	1	CL-Late	SIT1
2.16321e-05	0.45821	0.078	0.144	0.283099	CL-Late	ATF2
0.00202906	0.458092	0.446	0.316	1	CL-Late	SNRPA1
3.9171e-09	0.458037	0.047	0.135	5.12631e-05	CL-Late	AC097448.1
0.000194694	0.457916	0.104	0.157	1	CL-Late	NKAP
1.58559e-06	0.457558	0.047	0.133	0.0207506	CL-Late	PWWP3A
2.53386e-06	0.457459	0.79	0.71	0.0331606	CL-Late	RPSAP58
8.10865e-05	0.457443	0.085	0.154	1	CL-Late	NUP153
1.47218e-11	0.455977	0.023	0.105	1.92664e-07	CL-Late	AC021188.1
4.5349e-06	0.455754	0.057	0.128	0.0593482	CL-Late	ABHD11
1.00261e-07	0.454154	0.764	0.632	0.00131211	CL-Late	RPS7P1
0.000437703	0.453815	0.109	0.159	1	CL-Late	TXNDC9
7.80111e-10	0.453619	0.021	0.102	1.02093e-05	CL-Late	C11orf68
7.14333e-12	0.453522	0.974	0.978	9.34848e-08	CL-Late	RPL18
0.00522999	0.453262	0.249	0.265	1	CL-Late	RASA2
0.000231816	0.453031	0.098	0.13	1	CL-Late	RN7SL2
7.19958e-05	0.452972	0.08	0.145	0.942209	CL-Late	CSTF1
0.000119252	0.452591	0.153	0.199	1	CL-Late	ACO2
3.13783e-07	0.45256	0.109	0.177	0.00410648	CL-Late	AC058791.1
6.83709e-08	0.451748	0.681	0.528	0.00089477	CL-Late	RPL10AP6
1.28272e-05	0.451434	0.067	0.14	0.167869	CL-Late	HDAC5
8.39539e-05	0.450609	0.925	0.85	1	CL-Late	PABPC1
1.90584e-06	0.450366	0.078	0.143	0.0249417	CL-Late	BICDL1
9.33407e-07	0.450003	0.06	0.127	0.0122155	CL-Late	MAPK7
1.36278e-11	0.449889	0.021	0.109	1.78347e-07	CL-Late	AP001160.3
0.00679435	0.449883	0.106	0.148	1	CL-Late	NDUFS1
0.000215554	0.449732	0.117	0.174	1	CL-Late	DPM3
1.89983e-10	0.449202	0.044	0.118	2.48631e-06	CL-Late	AL353804.3
1.38813e-11	0.449087	0.026	0.128	1.81665e-07	CL-Late	F11R
0.00272274	0.448812	0.122	0.152	1	CL-Late	SENP6
2.69292e-05	0.448718	0.075	0.149	0.352423	CL-Late	PJA2
4.6864e-06	0.447995	0.047	0.112	0.0613309	CL-Late	PFAS
5.75492e-05	0.447271	0.062	0.127	0.753147	CL-Late	GTPBP10
1.14884e-06	0.447249	0.078	0.155	0.0150348	CL-Late	CIZ1
0.000264297	0.447023	0.093	0.157	1	CL-Late	CD58
4.61928e-15	0.447009	0.021	0.107	6.04525e-11	CL-Late	AC074032.1
2.91874e-06	0.445222	0.083	0.134	0.0381975	CL-Late	POMT1
2.05768e-06	0.444559	0.049	0.127	0.0269288	CL-Late	CHN2
1.44135e-07	0.444471	0.054	0.126	0.00188629	CL-Late	SH3YL1
4.33387e-10	0.444271	0.041	0.126	5.67173e-06	CL-Late	LINC00324
8.07805e-06	0.444106	0.925	0.869	0.105717	CL-Late	TSC22D3
0.000167578	0.443511	0.067	0.131	1	CL-Late	DNAJA3
2.34729e-14	0.442553	0.031	0.118	3.0719e-10	CL-Late	AL591895.1
1.10398e-05	0.442513	0.648	0.541	0.144478	CL-Late	SBDS
2.04784e-17	0.44159	0.028	0.141	2.68001e-13	CL-Late	SPHK2
2.27751e-13	0.439713	0.845	0.669	2.98057e-09	CL-Late	AC073861.1
1.93636e-08	0.438812	0.039	0.125	0.000253411	CL-Late	ZFP62
1.73619e-17	0.438522	1	0.997	2.27215e-13	CL-Late	RPL13
4.76733e-08	0.438178	0.052	0.107	0.0006239	CL-Late	TRBV7-2
3.92159e-09	0.438023	0.031	0.13	5.13218e-05	CL-Late	PTPN9
0.000125413	0.437854	0.06	0.126	1	CL-Late	CUX1
3.66564e-12	0.437806	0.886	0.74	4.79722e-08	CL-Late	AL590867.2
0.00194736	0.435573	0.168	0.174	1	CL-Late	BET1L
0.00239888	0.435375	0.648	0.657	1	CL-Late	TOMM7
3.13842e-09	0.435327	0.992	0.986	4.10724e-05	CL-Late	RPS25
1.18983e-11	0.435123	0.036	0.133	1.55713e-07	CL-Late	DYNLL2
3.19739e-05	0.434741	0.054	0.134	0.418443	CL-Late	AGPAT5
2.00556e-07	0.434454	0.08	0.149	0.00262468	CL-Late	GOLGA3
7.19097e-07	0.433792	0.07	0.149	0.00941082	CL-Late	CLECL1
9.36494e-05	0.433519	0.135	0.183	1	CL-Late	MITD1
1.60711e-06	0.433092	0.08	0.162	0.0210322	CL-Late	LRRC58
4.98342e-05	0.432684	0.083	0.137	0.65218	CL-Late	ALYREF
1.67581e-15	0.432603	0.034	0.128	2.19313e-11	CL-Late	SLC35B4
1.41017e-15	0.432504	0.992	1	1.84549e-11	CL-Late	RPS14
1.70156e-07	0.432271	0.067	0.147	0.00222683	CL-Late	ZCCHC9
1.10749e-05	0.432229	0.078	0.138	0.144938	CL-Late	EIF2B4
2.13418e-12	0.431879	0.041	0.15	2.793e-08	CL-Late	AC125494.1
0.000126944	0.431415	0.15	0.199	1	CL-Late	COX19
1.51325e-07	0.43132	0.034	0.124	0.00198039	CL-Late	TRPS1
1.37234e-09	0.430921	0.049	0.152	1.79599e-05	CL-Late	TRAF3
3.21359e-06	0.430856	0.049	0.13	0.0420563	CL-Late	TNRC6C
5.58873e-07	0.430688	0.049	0.129	0.00731398	CL-Late	ASB7
6.12137e-06	0.430465	0.951	0.947	0.0801104	CL-Late	RPL38
6.14643e-06	0.429768	0.08	0.144	0.0804383	CL-Late	CBFA2T2
3.23186e-15	0.429082	0.028	0.123	4.22954e-11	CL-Late	AC073332.1
9.87265e-06	0.428888	0.062	0.13	0.129203	CL-Late	NAF1
0.00385201	0.428246	0.142	0.176	1	CL-Late	TIMM8B
0.0029944	0.427826	0.111	0.147	1	CL-Late	MRPL40
1.239e-07	0.426623	0.057	0.131	0.00162148	CL-Late	BMS1P1
0.00551358	0.42657	0.091	0.109	1	CL-Late	ZNF44
1.84442e-08	0.425647	1	0.998	0.000241379	CL-Late	RPS27A
0.0050446	0.425292	0.137	0.15	1	CL-Late	BSDC1
2.74145e-05	0.425247	0.446	0.355	0.358774	CL-Late	AC011979.1
0.00238972	0.425133	0.153	0.147	1	CL-Late	RPS20P10
1.06674e-15	0.425105	0.803	0.548	1.39605e-11	CL-Late	RPL5P34
0.0012048	0.424846	0.117	0.147	1	CL-Late	TIMM22
8.3091e-06	0.424084	0.054	0.13	0.108741	CL-Late	TADA1
0.00501463	0.423891	0.13	0.174	1	CL-Late	EIF3J
1.17756e-07	0.423796	0.083	0.145	0.00154108	CL-Late	PDE7A
7.96857e-11	0.422237	0.034	0.115	1.04285e-06	CL-Late	ARAP1-AS1
1.21057e-05	0.420606	0.083	0.132	0.158427	CL-Late	ZNF593
4.01295e-06	0.420511	0.101	0.159	0.0525175	CL-Late	FBXO33
2.73723e-09	0.420103	0.034	0.129	3.58221e-05	CL-Late	ZNF720
1.20451e-07	0.419396	0.041	0.139	0.00157634	CL-Late	GNS
2.41713e-07	0.419158	0.049	0.13	0.0031633	CL-Late	ZDHHC17
6.72483e-05	0.418902	0.083	0.15	0.880079	CL-Late	PRPF39
1.40413e-09	0.418632	0.031	0.126	1.83758e-05	CL-Late	SLC16A1-AS1
5.7006e-11	0.418377	0.927	0.794	7.46038e-07	CL-Late	RPL3P4
5.17153e-12	0.417692	0.759	0.537	6.76798e-08	CL-Late	AL009174.1
3.85831e-09	0.417372	0.036	0.136	5.04937e-05	CL-Late	CAMTA2
5.84484e-05	0.417277	0.07	0.145	0.764914	CL-Late	OIP5-AS1
1.00981e-08	0.417225	0.067	0.138	0.000132154	CL-Late	NCK2
0.00190175	0.417155	0.098	0.136	1	CL-Late	MDM2
4.19348e-07	0.416876	0.062	0.15	0.00548801	CL-Late	ASPSCR1
2.97079e-08	0.416728	0.073	0.163	0.000388787	CL-Late	SSRP1
1.28609e-08	0.416667	0.06	0.151	0.000168311	CL-Late	GART
9.55848e-06	0.415759	0.065	0.137	0.125092	CL-Late	AMPD2
5.14541e-07	0.415292	0.054	0.122	0.0067338	CL-Late	IDNK
3.954e-15	0.415149	0.028	0.125	5.17459e-11	CL-Late	ACCS
2.90469e-14	0.414958	1	0.998	3.80136e-10	CL-Late	RPS18
1.65165e-10	0.414891	0.031	0.109	2.16151e-06	CL-Late	AL451074.1
1.09778e-12	0.414385	0.047	0.142	1.43666e-08	CL-Late	NCOA5
0.000708976	0.414215	0.155	0.205	1	CL-Late	SRA1
1.2686e-09	0.414189	0.912	0.809	1.66021e-05	CL-Late	RPL10P16
2.68309e-06	0.413806	0.083	0.144	0.0351136	CL-Late	ASF1A
1.63636e-09	0.413673	0.073	0.147	2.1415e-05	CL-Late	SMIM30
1.17306e-05	0.413398	0.078	0.106	0.153518	CL-Late	TRBV12-3
1.25435e-07	0.413328	0.036	0.122	0.00164156	CL-Late	PXYLP1
0.000115463	0.413275	0.878	0.869	1	CL-Late	SRGN
6.85167e-07	0.413105	0.088	0.163	0.00896678	CL-Late	ERI3
9.92576e-06	0.413025	0.075	0.127	0.129898	CL-Late	AC010733.2
1.42395e-06	0.412407	0.065	0.137	0.0186352	CL-Late	KRCC1
9.38349e-06	0.412184	0.07	0.121	0.122802	CL-Late	BTF3L4P2
2.63327e-13	0.411918	0.992	0.999	3.44616e-09	CL-Late	RPL10
4.68738e-05	0.41138	0.083	0.137	0.613437	CL-Late	TDP2
7.28838e-12	0.411086	0.021	0.127	9.5383e-08	CL-Late	ATF5
6.54255e-09	0.410908	0.039	0.13	8.56224e-05	CL-Late	TMEM69
0.000611945	0.410846	0.109	0.138	1	CL-Late	AP5M1
1.89423e-05	0.409748	0.085	0.141	0.247897	CL-Late	MKRN2
1.28224e-06	0.407937	0.041	0.127	0.0167806	CL-Late	APPL2
9.65251e-08	0.407659	0.054	0.134	0.00126322	CL-Late	ING2
2.75113e-07	0.407547	0.855	0.721	0.0036004	CL-Late	RPLP0P6
3.66847e-08	0.407543	0.026	0.123	0.000480093	CL-Late	CNOT6
5.24709e-08	0.407416	0.044	0.122	0.000686686	CL-Late	TMEM68
2.98242e-07	0.407416	0.031	0.114	0.0039031	CL-Late	AC016727.1
4.41133e-05	0.407043	0.073	0.131	0.57731	CL-Late	POLR1E
5.26787e-12	0.406909	0.065	0.17	6.89407e-08	CL-Late	CDK12
8.91405e-15	0.406393	0.016	0.108	1.16658e-10	CL-Late	H6PD
0.00750984	0.40614	0.122	0.149	1	CL-Late	FBXO21
0.00984741	0.405524	0.15	0.184	1	CL-Late	ZRSR2
1.38874e-05	0.404546	0.08	0.159	0.181744	CL-Late	DENND4B
0.000348163	0.404477	0.132	0.159	1	CL-Late	AC245140.2
2.94416e-06	0.403938	0.06	0.124	0.0385302	CL-Late	HSDL1
1.35379e-08	0.403907	0.94	0.941	0.00017717	CL-Late	RPS7
2.00377e-15	0.403777	0.684	0.418	2.62233e-11	CL-Late	RPL34P18
4.69831e-08	0.403235	0.992	0.984	0.000614868	CL-Late	RPL37A
1.47601e-05	0.402707	0.104	0.182	0.193166	CL-Late	NAA60
2.1239e-06	0.402669	0.047	0.135	0.0277955	CL-Late	HDAC6
3.85611e-07	0.402276	0.047	0.139	0.00504649	CL-Late	ABHD2
1.39678e-05	0.401843	0.101	0.157	0.182796	CL-Late	RALA
1.20118e-07	0.400664	0.047	0.116	0.00157198	CL-Late	TOP1MT
8.42385e-09	0.400485	0.023	0.105	0.000110243	CL-Late	BTRC
6.37013e-10	0.400399	0.054	0.136	8.33659e-06	CL-Late	BCL2L2-PABPN1
7.65062e-06	0.400288	0.075	0.136	0.100124	CL-Late	ZNF830
6.39731e-06	0.400055	0.065	0.139	0.0837216	CL-Late	AC087393.2
0.00887562	0.399708	0.106	0.142	1	CL-Late	ZFAND1
0.00585888	0.399297	0.394	0.409	1	CL-Late	RUNX3
7.7167e-06	0.399262	0.06	0.139	0.100988	CL-Late	CKAP2
1.09025e-10	0.399121	0.982	0.997	1.42681e-06	CL-Late	RPS6
1.43775e-06	0.398906	0.06	0.131	0.0188158	CL-Late	TRAPPC9
0.000917114	0.398504	0.06	0.121	1	CL-Late	P2RX7
0.00231392	0.398317	0.13	0.144	1	CL-Late	RCE1
9.21639e-10	0.398291	0.026	0.119	1.20615e-05	CL-Late	NFIL3
0.000608149	0.397803	0.093	0.148	1	CL-Late	NPIPA1
2.95126e-12	0.397745	0.039	0.122	3.86231e-08	CL-Late	FRAT1
1.30797e-06	0.397648	0.041	0.126	0.0171173	CL-Late	CLK2
8.49212e-17	0.397595	0.668	0.403	1.11136e-12	CL-Late	AL049873.1
3.78883e-05	0.397565	0.057	0.132	0.495844	CL-Late	ZFX
6.99098e-10	0.397518	0.018	0.11	9.1491e-06	CL-Late	LY6G5C
1.90909e-07	0.396484	0.018	0.101	0.00249842	CL-Late	HEXIM2
3.42647e-09	0.396397	0.078	0.162	4.48423e-05	CL-Late	MLXIP
4.83953e-16	0.396095	0.028	0.136	6.33349e-12	CL-Late	AL645933.5
0.000135993	0.39537	0.358	0.234	1	CL-Late	RPL35P5
2.44211e-06	0.395334	0.984	0.988	0.0319598	CL-Late	RPL11
4.38413e-08	0.394463	0.041	0.118	0.000573751	CL-Late	LMF1
1.32084e-09	0.394378	0.041	0.12	1.72858e-05	CL-Late	MARCHF8
5.61024e-15	0.394206	0.01	0.107	7.34212e-11	CL-Late	AL157871.3
5.87635e-12	0.393786	0.021	0.117	7.69038e-08	CL-Late	FANCB
7.40518e-05	0.393739	0.065	0.137	0.969116	CL-Late	PDLIM5
0.00130368	0.393455	0.109	0.143	1	CL-Late	A1BG
2.81781e-05	0.393226	0.433	0.282	0.368767	CL-Late	DCXR
3.8073e-10	0.393036	0.049	0.141	4.98261e-06	CL-Late	SDHAF3
0.00194991	0.392517	0.326	0.228	1	CL-Late	JUND
0.00115742	0.392308	0.098	0.148	1	CL-Late	TSPAN3
0.000341283	0.392208	0.07	0.129	1	CL-Late	CRACR2A
0.00243919	0.391883	0.14	0.196	1	CL-Late	HUWE1
1.1303e-10	0.391792	0.016	0.1	1.47923e-06	CL-Late	GEMIN6
7.49642e-05	0.391044	0.938	0.942	0.981056	CL-Late	RPS10
4.29824e-09	0.391036	0.026	0.108	5.6251e-05	CL-Late	SLC17A9
6.09504e-09	0.390611	0.034	0.121	7.97658e-05	CL-Late	TULP3
0.000787686	0.390089	0.088	0.137	1	CL-Late	SEC63
0.000174584	0.389996	0.073	0.136	1	CL-Late	TTC39B
6.58983e-06	0.389222	0.088	0.133	0.0862411	CL-Late	BX890604.2
0.00179793	0.388713	0.233	0.217	1	CL-Late	PFDN2
2.38798e-08	0.388044	0.06	0.13	0.000312515	CL-Late	RCL1
1.77828e-10	0.388027	0.034	0.138	2.32723e-06	CL-Late	INO80
5.83149e-05	0.387665	0.085	0.155	0.763167	CL-Late	UBQLN1
5.95736e-08	0.387575	0.047	0.133	0.000779639	CL-Late	MANBA
6.65418e-09	0.387237	0.054	0.131	8.70833e-05	CL-Late	HAGHL
0.000350226	0.387174	0.153	0.213	1	CL-Late	HGS
7.09345e-10	0.387079	0.021	0.104	9.28319e-06	CL-Late	MED14
9.62508e-09	0.386985	0.964	0.938	0.000125963	CL-Late	RPL14
9.21544e-09	0.386736	0.031	0.115	0.000120602	CL-Late	ZNF23
2.03664e-07	0.386541	0.07	0.15	0.00266535	CL-Late	MCCC2
2.73019e-05	0.385858	0.085	0.156	0.3573	CL-Late	CAMK2D
1.18227e-08	0.385607	0.054	0.13	0.000154723	CL-Late	NPIPA5
0.000472517	0.385055	0.109	0.179	1	CL-Late	RAB5B
9.68642e-12	0.384696	0.016	0.108	1.26766e-07	CL-Late	TRAV10
0.00679233	0.38453	0.091	0.137	1	CL-Late	PRPSAP2
2.06633e-11	0.383969	0.067	0.159	2.70421e-07	CL-Late	TCOF1
0.00296416	0.383269	0.093	0.139	1	CL-Late	VNN2
4.76343e-08	0.382609	0.054	0.134	0.00062339	CL-Late	RRP8
1.51408e-10	0.382253	0.031	0.127	1.98148e-06	CL-Late	TBC1D22B
4.03474e-07	0.381389	0.041	0.135	0.00528026	CL-Late	RAD51-AS1
6.04613e-05	0.380792	0.104	0.151	0.791257	CL-Late	NUDCD3
0.000750649	0.38057	0.088	0.145	1	CL-Late	NUMA1
4.82378e-11	0.379437	0.021	0.107	6.31289e-07	CL-Late	NLE1
0.00761604	0.379224	0.124	0.122	1	CL-Late	TIMP1
0.00246843	0.379176	0.093	0.115	1	CL-Late	NT5C3B
1.2389e-10	0.379146	0.044	0.127	1.62135e-06	CL-Late	TMCO6
4.50494e-09	0.378672	0.104	0.142	5.89562e-05	CL-Late	HSPE1P2
2.44732e-05	0.378038	0.904	0.91	0.320281	CL-Late	RPL24
1.21536e-11	0.377882	0.028	0.135	1.59054e-07	CL-Late	AC005670.3
0.0022514	0.377593	0.106	0.156	1	CL-Late	ESYT2
1.91541e-09	0.377441	0.031	0.101	2.5067e-05	CL-Late	CRLF1
1.66631e-06	0.377201	0.067	0.116	0.021807	CL-Late	PLEKHB1
0.000106154	0.376627	0.394	0.296	1	CL-Late	SNHG15
6.68802e-11	0.376274	0.013	0.1	8.75262e-07	CL-Late	RNVU1-4
1.78747e-06	0.376268	0.044	0.125	0.0233926	CL-Late	ACP2
0.000128642	0.37619	0.067	0.138	1	CL-Late	TMEM204
4.30006e-08	0.375661	0.075	0.154	0.000562749	CL-Late	UBE2S
7.65017e-07	0.375648	0.067	0.136	0.0100118	CL-Late	CEBPG
1.47996e-06	0.375454	0.868	0.753	0.0193682	CL-Late	AC113935.1
8.25417e-12	0.375442	0.018	0.101	1.08022e-07	CL-Late	EPN2
3.48845e-06	0.374462	0.041	0.116	0.0456533	CL-Late	SOCS5
6.21682e-09	0.37394	0.023	0.111	8.13596e-05	CL-Late	DFFB
2.13191e-06	0.373926	0.057	0.122	0.0279003	CL-Late	FBXW4
8.09232e-13	0.373378	0.047	0.138	1.05904e-08	CL-Late	AP002381.2
2.08177e-09	0.372863	0.036	0.129	2.72441e-05	CL-Late	NCDN
6.73365e-13	0.37263	0.031	0.125	8.81233e-09	CL-Late	ZFAND4
1.3374e-08	0.372127	0.047	0.128	0.000175026	CL-Late	LINC00680
2.75294e-09	0.37113	0.026	0.108	3.60277e-05	CL-Late	SARM1
0.00414165	0.370777	0.179	0.2	1	CL-Late	ZNF622
2.03585e-05	0.370767	0.075	0.135	0.266431	CL-Late	CASP8AP2
2.41814e-12	0.369788	0.028	0.127	3.16463e-08	CL-Late	RNF103
0.000915856	0.36961	0.114	0.161	1	CL-Late	DMAC2
2.01229e-08	0.369105	0.995	0.989	0.000263349	CL-Late	RPL19
6.03922e-07	0.369099	0.995	0.996	0.00790352	CL-Late	RPS3
0.000217542	0.368691	0.979	0.954	1	CL-Late	RPLP0
3.19653e-11	0.368225	0.041	0.133	4.1833e-07	CL-Late	RRP9
7.24349e-13	0.367934	1	0.998	9.47956e-09	CL-Late	RPL13A
2.10471e-08	0.36766	0.067	0.156	0.000275443	CL-Late	SUGP1
0.000249745	0.367041	0.057	0.13	1	CL-Late	SCAMP1
4.40439e-05	0.366682	0.067	0.141	0.576403	CL-Late	EMC9
2.50218e-05	0.366462	0.083	0.146	0.32746	CL-Late	MED8
1.09802e-11	0.36635	0.036	0.113	1.43698e-07	CL-Late	AL355075.4
0.00205634	0.366026	0.091	0.142	1	CL-Late	ELAC2
0.00602378	0.36593	0.104	0.147	1	CL-Late	ANGEL2
0.00425409	0.365702	0.088	0.14	1	CL-Late	TMEM170A
2.68943e-10	0.365655	0.06	0.161	3.51965e-06	CL-Late	ALG12
1.81722e-11	0.365488	0.036	0.132	2.37819e-07	CL-Late	ZNF444
1.37864e-05	0.36529	0.049	0.121	0.180423	CL-Late	AC009133.4
1.10482e-07	0.364565	0.06	0.135	0.00144588	CL-Late	HIVEP2
6.24476e-12	0.364346	0.021	0.131	8.17252e-08	CL-Late	IQCG
2.75462e-07	0.363985	0.06	0.146	0.00360497	CL-Late	MBD1
4.41539e-10	0.363631	0.034	0.125	5.77842e-06	CL-Late	RHEBL1
0.00660937	0.363417	0.08	0.12	1	CL-Late	ZNF84
0.00099331	0.362646	0.098	0.136	1	CL-Late	ZNF791
3.82075e-08	0.36236	0.047	0.127	0.000500022	CL-Late	HAUS7
8.62951e-13	0.362127	0.031	0.133	1.12934e-08	CL-Late	AF165147.1
2.7562e-05	0.361585	0.088	0.153	0.360703	CL-Late	MED29
1.61215e-08	0.360858	0.067	0.146	0.000210982	CL-Late	SLC17A5
5.19777e-05	0.360785	0.391	0.274	0.680232	CL-Late	RPL24P4
0.00103306	0.360306	0.153	0.182	1	CL-Late	RNF113A
6.9007e-05	0.359323	0.088	0.169	0.903094	CL-Late	TENT2
5.92302e-05	0.359184	0.07	0.148	0.775146	CL-Late	THAP5
2.04006e-06	0.359063	0.044	0.123	0.0266983	CL-Late	MPP7
0.00116745	0.358718	0.13	0.194	1	CL-Late	GOLGB1
4.31307e-06	0.358589	0.06	0.127	0.0564451	CL-Late	CEP68
1.03913e-08	0.358283	0.054	0.131	0.000135991	CL-Late	ZFYVE27
0.000155707	0.357954	0.096	0.151	1	CL-Late	DHX38
1.08568e-09	0.357512	0.438	0.256	1.42082e-05	CL-Late	AC087343.1
7.63016e-18	0.356824	0.023	0.125	9.98559e-14	CL-Late	AC147651.4
0.000900266	0.355554	0.218	0.234	1	CL-Late	CCNL2
0.00108523	0.354976	0.145	0.171	1	CL-Late	PRPF8
2.43413e-12	0.35405	0.034	0.129	3.18555e-08	CL-Late	TJAP1
0.000219172	0.353946	0.08	0.123	1	CL-Late	RIC3
2.06588e-09	0.353677	0.078	0.155	2.70362e-05	CL-Late	RHOXF1P3
0.00123892	0.353376	0.083	0.138	1	CL-Late	BTBD10
0.00372888	0.353249	0.104	0.145	1	CL-Late	PPP2R1B
2.17766e-09	0.353084	0.031	0.126	2.84991e-05	CL-Late	ZBTB33
3.05742e-05	0.352953	0.06	0.137	0.400124	CL-Late	CEP250-AS1
4.37554e-07	0.352786	0.054	0.13	0.00572627	CL-Late	C1orf50
5.48835e-11	0.352322	0.021	0.118	7.18261e-07	CL-Late	NUDT8
0.000255832	0.351873	0.122	0.182	1	CL-Late	HSBP1
4.12018e-14	0.351623	0.63	0.397	5.39208e-10	CL-Late	RPS2P55
1.78338e-06	0.3513	0.052	0.123	0.0233391	CL-Late	AL109955.1
0.000140749	0.351127	0.073	0.136	1	CL-Late	TNFRSF9
1.74559e-08	0.350901	0.044	0.127	0.000228446	CL-Late	ZMIZ2
1.39555e-07	0.350762	0.031	0.122	0.00182636	CL-Late	KCTD6
1.69927e-07	0.350716	0.039	0.136	0.00222384	CL-Late	H4C15
0.000226875	0.350659	0.085	0.134	1	CL-Late	EEF1AKMT2
0.000340366	0.350589	0.091	0.138	1	CL-Late	AFG3L1P
1.08912e-10	0.350506	0.028	0.131	1.42533e-06	CL-Late	NUDT15
2.37432e-08	0.349768	0.049	0.141	0.000310727	CL-Late	NCOR2
0.0011704	0.348864	0.119	0.131	1	CL-Late	ZNF75A
8.55707e-08	0.348606	0.049	0.129	0.00111986	CL-Late	KDM5D
2.31025e-11	0.348328	0.062	0.172	3.02342e-07	CL-Late	RETREG3
3.704e-05	0.348183	0.057	0.128	0.484743	CL-Late	EFR3A
3.11001e-05	0.34799	0.057	0.112	0.407006	CL-Late	JMJD7-PLA2G4B
2.22563e-07	0.347872	0.047	0.126	0.00291268	CL-Late	PHLDB3
0.000448629	0.347719	0.352	0.397	1	CL-Late	LAMTOR5
6.40196e-11	0.347675	0.026	0.131	8.37824e-07	CL-Late	KCTD9
0.000439543	0.346244	0.166	0.226	1	CL-Late	TSPYL4
0.000156961	0.346221	0.166	0.176	1	CL-Late	SMNDC1
8.84898e-11	0.345863	0.041	0.145	1.15807e-06	CL-Late	VPS13A
1.73794e-08	0.345307	0.07	0.127	0.000227445	CL-Late	AC027309.2
0.00256824	0.344959	0.078	0.132	1	CL-Late	ARL4A
0.000240561	0.344815	0.513	0.386	1	CL-Late	CD8B2
0.000282813	0.344759	0.329	0.208	1	CL-Late	NACA3P
0.00114465	0.344697	0.08	0.133	1	CL-Late	LUZP1
8.87814e-05	0.344627	0.096	0.159	1	CL-Late	NBPF12
0.00413025	0.344015	0.948	0.962	1	CL-Late	RPS17
1.41034e-10	0.343881	0.026	0.124	1.84571e-06	CL-Late	PPIEL
1.67754e-07	0.343672	0.06	0.139	0.0021954	CL-Late	TKFC
0.00410308	0.343502	0.145	0.183	1	CL-Late	PHAX
6.19481e-08	0.342669	0.057	0.129	0.000810715	CL-Late	ZNF585A
7.45174e-11	0.341811	0.016	0.108	9.7521e-07	CL-Late	AL137129.1
0.00175587	0.341532	0.114	0.157	1	CL-Late	UPF3B
5.79446e-05	0.341079	0.067	0.127	0.758321	CL-Late	ETV6
0.000215598	0.341044	0.06	0.118	1	CL-Late	H3C1
0.00148307	0.340991	0.109	0.149	1	CL-Late	WWP2
0.000726825	0.340762	0.067	0.129	1	CL-Late	USPL1
3.97208e-11	0.340745	0.044	0.123	5.19826e-07	CL-Late	VPS33B
8.32586e-12	0.340364	0.039	0.131	1.08961e-07	CL-Late	CDC23
0.000842166	0.340222	0.109	0.167	1	CL-Late	TGFB1
0.00686495	0.340115	0.106	0.155	1	CL-Late	FAM161B
1.2007e-08	0.340062	0.034	0.111	0.000157136	CL-Late	MAP3K14-AS1
2.61258e-12	0.339112	0.036	0.118	3.41908e-08	CL-Late	PSPHP1
0.00262306	0.338965	0.085	0.146	1	CL-Late	ARIH1
5.21942e-09	0.338286	0.054	0.146	6.83065e-05	CL-Late	TTC24
2.22322e-09	0.337646	0.052	0.131	2.90952e-05	CL-Late	ZNF224
2.98477e-05	0.337221	0.127	0.173	0.390617	CL-Late	C15orf61
6.0772e-07	0.337173	0.044	0.121	0.00795323	CL-Late	UMPS
0.000519702	0.336779	0.083	0.136	1	CL-Late	ING5
0.000239642	0.33661	0.117	0.176	1	CL-Late	RIC8A
0.00566891	0.336031	0.943	0.938	1	CL-Late	RPL10A
1.46375e-08	0.335862	0.956	0.965	0.000191561	CL-Late	RPL8
5.63033e-08	0.335148	0.021	0.113	0.000736841	CL-Late	ACER3
8.81312e-07	0.335123	0.041	0.131	0.0115337	CL-Late	STK11IP
8.86568e-12	0.334935	0.031	0.129	1.16025e-07	CL-Late	PAAF1
6.19618e-05	0.334821	0.142	0.192	0.810893	CL-Late	CHRAC1
0.000212712	0.334736	0.969	0.947	1	CL-Late	RPS9
1.05047e-05	0.334728	0.078	0.148	0.137475	CL-Late	TBC1D9B
2.55947e-05	0.334563	0.057	0.129	0.334958	CL-Late	CA5BP1
1.94077e-06	0.334347	0.047	0.103	0.0253989	CL-Late	USP53
0.000572819	0.334316	0.104	0.163	1	CL-Late	TRAF1
1.25331e-05	0.334117	0.06	0.141	0.164021	CL-Late	GNPDA2
0.000179978	0.333497	0.054	0.119	1	CL-Late	QTRT2
3.42883e-11	0.333228	0.034	0.134	4.48731e-07	CL-Late	GK5
1.43254e-06	0.333076	0.057	0.139	0.0187477	CL-Late	ABCA7
6.04149e-10	0.333022	0.016	0.108	7.90649e-06	CL-Late	AL158071.4
3.11139e-06	0.332931	0.067	0.153	0.0407187	CL-Late	SERTAD2
1.71953e-09	0.330321	0.036	0.127	2.25035e-05	CL-Late	TASP1
0.000241566	0.330271	0.049	0.123	1	CL-Late	AL390728.4
1.77049e-06	0.329209	0.047	0.131	0.0231704	CL-Late	KLHL22
7.58305e-09	0.329037	0.034	0.13	9.92394e-05	CL-Late	PIGO
0.000109665	0.32877	0.08	0.133	1	CL-Late	CXorf40B
3.68811e-09	0.328744	0.088	0.165	4.82663e-05	CL-Late	F8A3
3.89718e-07	0.328455	0.088	0.147	0.00510024	CL-Late	PRKAR1B
4.1558e-14	0.327575	0.013	0.112	5.4387e-10	CL-Late	CD274
5.34079e-06	0.32732	0.982	0.981	0.0698949	CL-Late	MT-ATP8
4.75309e-07	0.327078	0.049	0.137	0.00622036	CL-Late	FAM156A
0.00152923	0.326841	0.479	0.336	1	CL-Late	AC010343.1
5.12506e-12	0.326715	0.026	0.118	6.70717e-08	CL-Late	PTDSS2
6.41174e-06	0.326547	0.075	0.141	0.0839104	CL-Late	GABPB1
0.00189213	0.326246	0.093	0.144	1	CL-Late	TMEM39A
8.24518e-15	0.325974	0.01	0.111	1.07905e-10	CL-Late	MT-TF
0.00139124	0.325942	0.067	0.134	1	CL-Late	ZFHX2-AS1
4.4864e-05	0.325568	0.073	0.149	0.587135	CL-Late	RGL2
2.68184e-09	0.325129	0.031	0.133	3.50973e-05	CL-Late	RXYLT1
0.000201752	0.324583	0.984	0.978	1	CL-Late	RPS15A
0.00184228	0.32445	0.396	0.429	1	CL-Late	TSTD1
3.42155e-12	0.324237	0.08	0.186	4.47779e-08	CL-Late	ARAF
9.02204e-11	0.324151	0.028	0.119	1.18071e-06	CL-Late	ZNF10
2.16032e-07	0.32415	0.065	0.142	0.00282721	CL-Late	NUP58
1.21423e-05	0.324081	0.047	0.122	0.158906	CL-Late	MRGBP
1.48439e-08	0.32354	0.049	0.14	0.000194262	CL-Late	TMX3
1.45186e-05	0.3231	0.106	0.165	0.190005	CL-Late	PLEKHF2
1.54595e-08	0.322509	0.039	0.137	0.000202319	CL-Late	GUF1
8.24044e-07	0.322478	0.073	0.128	0.0107843	CL-Late	ZNF274
3.13503e-05	0.322435	0.075	0.15	0.410281	CL-Late	AHSA2P
0.00480117	0.322237	0.104	0.15	1	CL-Late	ERCC1
4.36425e-07	0.322208	0.041	0.123	0.00571149	CL-Late	AP4E1
2.83056e-12	0.322189	0.036	0.124	3.70436e-08	CL-Late	NHEJ1
0.000221916	0.321985	0.114	0.185	1	CL-Late	TATDN1
3.95168e-07	0.321603	0.044	0.124	0.00517157	CL-Late	ZNF669
5.42224e-09	0.321539	0.049	0.149	7.09609e-05	CL-Late	MRPS14
2.11637e-08	0.321426	0.041	0.133	0.00027697	CL-Late	SLC35E1
1.16135e-07	0.321189	0.034	0.118	0.00151985	CL-Late	C12orf42
0.00070734	0.320715	0.109	0.155	1	CL-Late	ABCD4
7.12998e-09	0.320295	0.028	0.131	9.33101e-05	CL-Late	LYSMD3
0.00774741	0.32017	0.135	0.185	1	CL-Late	NMT1
1.92591e-10	0.320064	0.023	0.129	2.52044e-06	CL-Late	RFC3
0.000880564	0.320005	0.096	0.16	1	CL-Late	UXS1
1.76984e-06	0.319961	0.073	0.168	0.0231619	CL-Late	AP005329.1
1.68657e-07	0.319955	0.041	0.134	0.00220721	CL-Late	HECTD4
0.000105823	0.319636	0.111	0.159	1	CL-Late	MX1
1.07969e-06	0.319598	0.057	0.137	0.0141299	CL-Late	DDX55
2.52624e-10	0.319596	0.018	0.118	3.30609e-06	CL-Late	AC004908.2
0.00140995	0.319354	0.088	0.136	1	CL-Late	IL18BP
0.000277888	0.318863	0.114	0.175	1	CL-Late	HCFC1
1.9958e-08	0.31847	0.036	0.128	0.000261191	CL-Late	ABHD4
0.00928115	0.318155	0.135	0.158	1	CL-Late	NGLY1
0.00149292	0.317756	0.078	0.131	1	CL-Late	CRELD1
1.0913e-08	0.317714	0.041	0.128	0.000142819	CL-Late	PSMD6-AS2
2.8634e-07	0.317066	0.028	0.122	0.00374734	CL-Late	MROH1
1.76265e-09	0.317039	0.054	0.144	2.30677e-05	CL-Late	SOAT1
1.65302e-05	0.316775	0.073	0.145	0.216331	CL-Late	FARSA
2.21532e-08	0.316663	0.041	0.122	0.000289918	CL-Late	DLST
2.82051e-10	0.316573	0.044	0.122	3.6912e-06	CL-Late	RPS29P5
5.54619e-05	0.314852	0.104	0.15	0.72583	CL-Late	LINC02084
4.67227e-06	0.31482	0.992	0.998	0.061146	CL-Late	MT-ND4L
1.56178e-08	0.314073	0.052	0.123	0.000204391	CL-Late	AL589880.1
0.00035132	0.313814	0.119	0.17	1	CL-Late	VTA1
4.41769e-14	0.313256	0.013	0.113	5.78143e-10	CL-Late	MAP3K7CL
2.69232e-13	0.313229	0.013	0.116	3.52344e-09	CL-Late	AURKB
7.82345e-05	0.313087	0.106	0.167	1	CL-Late	RUNX1
2.92611e-12	0.312112	0.018	0.12	3.8294e-08	CL-Late	ZNF561
2.42419e-07	0.312038	0.065	0.132	0.00317254	CL-Late	TRAPPC2B
4.53571e-09	0.311506	0.026	0.128	5.93588e-05	CL-Late	HACD2
6.59668e-10	0.311499	0.803	0.609	8.63307e-06	CL-Late	RPL14P1
0.000328871	0.311035	0.078	0.128	1	CL-Late	HSD17B8
0.000758636	0.310344	0.451	0.459	1	CL-Late	RNF149
1.18673e-06	0.310192	0.057	0.149	0.0155308	CL-Late	USP24
2.98502e-10	0.309715	0.026	0.125	3.90649e-06	CL-Late	CCDC51
0.000397904	0.309666	0.966	0.951	1	CL-Late	RPL17
1.58244e-06	0.309168	0.049	0.123	0.0207094	CL-Late	FAM193B
0.00057069	0.308982	0.085	0.148	1	CL-Late	MRPL32
8.2246e-05	0.308844	0.075	0.127	1	CL-Late	ISYNA1
2.99398e-08	0.308486	0.052	0.15	0.000391823	CL-Late	EPS15L1
5.36707e-10	0.307976	0.026	0.124	7.02389e-06	CL-Late	FAM98B
7.02923e-10	0.307529	0.028	0.132	9.19915e-06	CL-Late	PAN2
9.80549e-18	0.307248	0.013	0.122	1.28324e-13	CL-Late	MEAK7
0.00933254	0.306983	0.153	0.204	1	CL-Late	ATXN2L
0.000343771	0.306661	0.137	0.185	1	CL-Late	CCDC25
1.46798e-05	0.306635	0.047	0.127	0.192114	CL-Late	BPNT1
3.33642e-07	0.305894	0.062	0.122	0.00436638	CL-Late	DNAJC19P9
2.25118e-12	0.305835	0.023	0.123	2.94612e-08	CL-Late	YTHDF3-AS1
8.21656e-13	0.305814	0.028	0.129	1.0753e-08	CL-Late	IKBIP
4.83282e-05	0.305639	0.101	0.156	0.632471	CL-Late	MRPL12
1.49846e-08	0.30546	0.039	0.114	0.000196103	CL-Late	PTP4A3
2.39701e-06	0.305184	0.057	0.147	0.0313696	CL-Late	ACSF3
1.16641e-07	0.305116	0.052	0.129	0.00152648	CL-Late	SLC37A1
3.56382e-14	0.304998	0.013	0.112	4.66397e-10	CL-Late	DOLK
2.10693e-05	0.304465	0.624	0.473	0.275734	CL-Late	RPL26P19
0.00300618	0.303319	0.083	0.129	1	CL-Late	QTRT1
6.78444e-09	0.303095	0.031	0.1	8.8788e-05	CL-Late	LINC01215
1.67261e-06	0.302564	0.062	0.138	0.0218894	CL-Late	MOCS2
1.15744e-05	0.301992	0.06	0.139	0.151474	CL-Late	AP003068.1
3.59652e-06	0.301509	0.034	0.113	0.0470677	CL-Late	FHL1
0.00165569	0.301363	0.106	0.151	1	CL-Late	THAP11
8.83905e-06	0.300643	0.07	0.154	0.115677	CL-Late	SCYL2
0.00284091	0.300509	0.712	0.61	1	CL-Late	NFKBIA
2.35633e-06	0.300353	0.073	0.143	0.0308373	CL-Late	GRWD1
3.11618e-10	0.300292	0.044	0.142	4.07814e-06	CL-Late	GMEB2
8.08891e-08	0.300124	0.666	0.498	0.0010586	CL-Late	RPL12P4
0.000340227	0.300103	0.145	0.196	1	CL-Late	DAZAP1
9.30733e-15	-0.300082	0.016	0.129	1.21805e-10	CL-Late	LINC01003
5.41429e-10	-0.300257	0.096	0.214	7.08569e-06	CL-Late	ANAPC15
3.22985e-09	-0.300393	0.036	0.136	4.22691e-05	CL-Late	MAP1S
7.00289e-05	-0.300668	0.067	0.14	0.916468	CL-Late	R3HDM1
3.50118e-13	-0.300693	0.016	0.123	4.582e-09	CL-Late	TSPOAP1
1.84101e-05	-0.300698	0.085	0.159	0.240932	CL-Late	JAGN1
0.000187846	-0.300969	0.098	0.161	1	CL-Late	MCM3AP
2.17137e-13	-0.301058	0.028	0.136	2.84167e-09	CL-Late	PDCD7
3.81808e-10	-0.301588	0.026	0.133	4.99672e-06	CL-Late	GLIDR
0.00049329	-0.30161	0.075	0.137	1	CL-Late	VEZT
0.00470787	-0.30167	0.282	0.334	1	CL-Late	BECN1
3.09213e-05	-0.302183	0.062	0.141	0.404667	CL-Late	FAM217B
2.44663e-10	-0.302508	0.036	0.137	3.20191e-06	CL-Late	ATPAF2
2.76954e-09	-0.302613	0.036	0.124	3.62449e-05	CL-Late	ZNF493
3.88439e-10	-0.302662	0.031	0.13	5.0835e-06	CL-Late	DSN1
0.00392436	-0.303005	0.101	0.167	1	CL-Late	AL158050.1
0.000305548	-0.303009	0.995	1	1	CL-Late	MT-CO3
2.97523e-10	-0.303114	0.034	0.142	3.89368e-06	CL-Late	MYO18A
1.0926e-08	-0.303229	0.031	0.113	0.000142988	CL-Late	SNORA12
1.96972e-05	-0.303361	0.114	0.2	0.257778	CL-Late	NPC1
0.00218053	-0.303382	0.205	0.252	1	CL-Late	HADHB
5.40108e-14	-0.30339	0.023	0.14	7.06839e-10	CL-Late	FAM122C
6.91728e-09	-0.303444	0.034	0.13	9.05265e-05	CL-Late	UBXN6
0.000147754	-0.303601	0.07	0.143	1	CL-Late	SLC39A3
2.94033e-09	-0.303884	0.039	0.122	3.84801e-05	CL-Late	TMTC3
7.58028e-12	-0.303897	0.023	0.136	9.92031e-08	CL-Late	AC090152.1
0.00556034	-0.304054	0.342	0.358	1	CL-Late	HSP90AA2P
7.05397e-06	-0.304269	0.08	0.173	0.0923153	CL-Late	DPP9
1.41374e-09	-0.304532	0.028	0.132	1.85016e-05	CL-Late	POLG2
1.53261e-09	-0.304549	0.039	0.137	2.00573e-05	CL-Late	SETDB2
1.91112e-06	-0.304587	0.466	0.583	0.0250108	CL-Late	NDUFB8
1.00683e-05	-0.304666	0.073	0.153	0.131764	CL-Late	TAF3
1.26435e-10	-0.305251	0.044	0.158	1.65466e-06	CL-Late	EIPR1
2.30683e-11	-0.305409	0.013	0.109	3.01895e-07	CL-Late	SPACA6
0.000339577	-0.305832	0.176	0.242	1	CL-Late	TXN2
8.72298e-06	-0.306264	0.119	0.21	0.114158	CL-Late	SLAMF6
5.75702e-09	-0.306272	0.016	0.108	7.53421e-05	CL-Late	HEATR9
2.30761e-12	-0.306275	0.026	0.137	3.01997e-08	CL-Late	HDAC4
8.09408e-06	-0.306337	0.052	0.142	0.105927	CL-Late	RAB4B-EGLN2
5.74075e-05	-0.306673	0.093	0.167	0.751293	CL-Late	ARL14EP
1.2341e-10	-0.306729	0.023	0.136	1.61506e-06	CL-Late	AL773545.3
6.62333e-07	-0.306739	0.057	0.152	0.00866795	CL-Late	HPS3
1.1513e-05	-0.30678	0.096	0.159	0.150671	CL-Late	DMXL1
2.56332e-09	-0.306818	0.044	0.147	3.35461e-05	CL-Late	RELL2
0.00782564	-0.306833	0.109	0.164	1	CL-Late	NME3
0.000128224	-0.306867	0.06	0.132	1	CL-Late	FN3KRP
1.55715e-10	-0.306885	0.049	0.161	2.03784e-06	CL-Late	DCUN1D5
0.00167296	-0.306926	0.228	0.306	1	CL-Late	RASGRP2
0.002659	-0.307091	0.142	0.202	1	CL-Late	ARFGAP2
5.43824e-06	-0.307147	0.073	0.159	0.0711702	CL-Late	RECQL
5.95681e-08	-0.30739	0.111	0.219	0.000779567	CL-Late	PDIA4
1.73341e-12	-0.307864	0.016	0.122	2.26852e-08	CL-Late	RRNAD1
8.63758e-05	-0.307928	0.062	0.146	1	CL-Late	AL390728.6
2.13925e-07	-0.30862	0.127	0.225	0.00279964	CL-Late	ACAP2
2.17932e-13	-0.309192	0.021	0.131	2.85208e-09	CL-Late	AC079594.2
4.60974e-09	-0.309381	0.041	0.132	6.03277e-05	CL-Late	CBR1
3.8592e-07	-0.309565	0.057	0.148	0.00505054	CL-Late	C21orf59-TCP10L
0.000170143	-0.309638	0.08	0.154	1	CL-Late	NSUN2
0.00790824	-0.309728	0.187	0.228	1	CL-Late	TUBA1C
8.8117e-06	-0.309764	0.044	0.125	0.115319	CL-Late	BBS9
0.000129276	-0.309917	0.117	0.191	1	CL-Late	IFNAR2
6.46531e-10	-0.310035	0.044	0.15	8.46115e-06	CL-Late	ZMAT3
1.36448e-13	-0.310122	0.018	0.138	1.78569e-09	CL-Late	THSD8
3.86804e-07	-0.310448	0.049	0.136	0.00506211	CL-Late	OTULIN
2.12459e-05	-0.31114	0.06	0.125	0.278045	CL-Late	TMSB10P1
9.43008e-07	-0.311266	0.422	0.549	0.0123411	CL-Late	COX8A
0.00120139	-0.31137	0.376	0.437	1	CL-Late	SP100
0.00017856	-0.311377	0.56	0.63	1	CL-Late	GTF3A
4.07031e-08	-0.311614	0.036	0.128	0.000532682	CL-Late	L3MBTL3
0.000468405	-0.311648	0.091	0.158	1	CL-Late	TYK2
0.00444846	-0.311774	0.347	0.329	1	CL-Late	FRG1
0.00030113	-0.311785	0.171	0.241	1	CL-Late	RBMS1
0.000121806	-0.312127	0.093	0.164	1	CL-Late	AC011476.1
0.00173135	-0.312487	0.137	0.197	1	CL-Late	VTI1A
6.77936e-10	-0.31261	0.028	0.134	8.87215e-06	CL-Late	GGT1
0.00243832	-0.312651	0.189	0.244	1	CL-Late	MACF1
2.88378e-07	-0.312779	0.044	0.123	0.003774	CL-Late	AC015674.1
2.0172e-05	-0.313184	0.14	0.222	0.263991	CL-Late	CLPTM1
4.11465e-07	-0.313255	0.044	0.141	0.00538484	CL-Late	BRAT1
1.22906e-07	-0.313489	0.057	0.155	0.00160846	CL-Late	BMS1
0.000425391	-0.313809	0.275	0.361	1	CL-Late	RASSF5
4.0026e-08	-0.313907	0.031	0.127	0.00052382	CL-Late	AC027097.1
0.00154531	-0.313953	0.078	0.144	1	CL-Late	AC138409.2
1.17936e-05	-0.313979	0.065	0.141	0.154343	CL-Late	PRKCD
8.81316e-05	-0.314197	0.124	0.224	1	CL-Late	AC078819.1
4.84752e-11	-0.314285	0.026	0.118	6.34395e-07	CL-Late	AL136038.1
3.43948e-10	-0.314462	0.031	0.133	4.50125e-06	CL-Late	TFB1M
1.3662e-06	-0.314504	0.054	0.127	0.0178794	CL-Late	SCCPDH
1.10739e-09	-0.314635	0.049	0.141	1.44924e-05	CL-Late	TBL3
6.93982e-05	-0.314747	0.187	0.278	0.908214	CL-Late	SNRNP70
8.94239e-05	-0.314885	0.109	0.191	1	CL-Late	BAZ2A
1.30414e-09	-0.315059	0.031	0.131	1.70672e-05	CL-Late	ATAT1
5.24345e-05	-0.315228	0.054	0.137	0.68621	CL-Late	RUFY2
7.26999e-06	-0.315409	0.096	0.176	0.0951424	CL-Late	POP5
1.03576e-07	-0.315478	0.062	0.164	0.0013555	CL-Late	UBQLN2
0.000990783	-0.315666	0.114	0.187	1	CL-Late	FOSB
4.70773e-08	-0.31579	0.06	0.153	0.000616101	CL-Late	UQCC3
0.000327592	-0.316091	0.083	0.154	1	CL-Late	UHMK1
3.43272e-08	-0.316232	0.047	0.152	0.00044924	CL-Late	CASS4
4.75389e-10	-0.31625	0.023	0.133	6.22141e-06	CL-Late	RPS6KC1
4.64796e-13	-0.316362	0.01	0.12	6.08278e-09	CL-Late	H2BC4
0.004389	-0.316488	0.106	0.159	1	CL-Late	BISPR
2.52934e-10	-0.316577	0.041	0.167	3.31015e-06	CL-Late	PEX14
8.65499e-09	-0.316611	0.034	0.137	0.000113268	CL-Late	PPP1R21
0.00230534	-0.316626	0.482	0.528	1	CL-Late	EIF4G2
4.11948e-08	-0.316871	0.039	0.136	0.000539116	CL-Late	TMEM135
1.68064e-06	-0.316978	0.044	0.132	0.0219945	CL-Late	LINC00612
0.00133037	-0.31757	0.267	0.34	1	CL-Late	PPP1R15A
2.88811e-05	-0.317651	0.093	0.172	0.377967	CL-Late	NIBAN1
0.00464161	-0.317696	0.187	0.252	1	CL-Late	HSF1
1.49013e-05	-0.317708	0.352	0.433	0.195014	CL-Late	PSMA6
3.70959e-06	-0.318134	0.054	0.135	0.0485474	CL-Late	AL031729.1
0.000162404	-0.318166	0.194	0.269	1	CL-Late	MRPS24
3.56206e-18	-0.318222	0.016	0.149	4.66167e-14	CL-Late	APOBEC3F
0.000157931	-0.318289	0.065	0.129	1	CL-Late	MRPL15
2.15917e-10	-0.31832	0.021	0.122	2.82571e-06	CL-Late	TTLL4
3.78494e-08	-0.31839	0.028	0.128	0.000495336	CL-Late	ZNF79
5.99405e-13	-0.318604	0.026	0.136	7.84441e-09	CL-Late	PGAP6
4.51836e-08	-0.318793	0.041	0.139	0.000591317	CL-Late	EP400P1
8.12891e-05	-0.318863	0.067	0.145	1	CL-Late	FAM53C
3.84846e-09	-0.31915	0.075	0.202	5.03648e-05	CL-Late	AC068580.4
6.50637e-09	-0.319216	0.073	0.172	8.51489e-05	CL-Late	PTPA
5.75266e-07	-0.319817	0.073	0.167	0.00752851	CL-Late	ARF3
0.000350789	-0.320051	0.041	0.109	1	CL-Late	AC011195.1
0.000662874	-0.320173	0.088	0.143	1	CL-Late	TXLNG
1.36619e-10	-0.320325	0.016	0.106	1.78793e-06	CL-Late	ITFG2-AS1.1
2.55806e-11	-0.320434	0.028	0.143	3.34773e-07	CL-Late	LMNB2
0.00174082	-0.320521	0.127	0.189	1	CL-Late	EIF2B1
0.000567239	-0.320626	0.358	0.419	1	CL-Late	HNRNPM
4.53629e-11	-0.320966	0.018	0.127	5.93665e-07	CL-Late	PTER
2.46439e-11	-0.32108	0.034	0.139	3.22514e-07	CL-Late	CCL28
2.79755e-06	-0.321221	0.083	0.158	0.0366115	CL-Late	TARS3
2.82847e-06	-0.321467	0.067	0.152	0.0370162	CL-Late	H2AC20
1.25863e-08	-0.321528	0.044	0.132	0.000164716	CL-Late	TRMT6
7.51847e-06	-0.321557	0.041	0.126	0.0983943	CL-Late	GCSH
1.90799e-09	-0.321783	0.041	0.139	2.49699e-05	CL-Late	STK40
1.03788e-11	-0.321881	0.016	0.114	1.35828e-07	CL-Late	CHAMP1
0.00510085	-0.32216	0.117	0.161	1	CL-Late	TMEM208
2.88589e-05	-0.322264	0.049	0.135	0.377676	CL-Late	TNRC6C-AS1
1.25899e-06	-0.322486	0.155	0.246	0.0164765	CL-Late	RABGAP1L
0.00025396	-0.322662	0.067	0.142	1	CL-Late	NR2C2AP
1.78575e-07	-0.322737	0.031	0.123	0.00233701	CL-Late	MIS18A
2.1191e-05	-0.323026	0.181	0.264	0.277327	CL-Late	TAOK3
9.6528e-06	-0.32351	0.08	0.16	0.126326	CL-Late	MAGED1
0.00768053	-0.323655	0.109	0.168	1	CL-Late	ZNF831
1.13549e-08	-0.323978	0.034	0.14	0.000148601	CL-Late	AC009690.2
2.56632e-05	-0.324118	0.495	0.597	0.335855	CL-Late	JTB
0.00473877	-0.324179	0.093	0.151	1	CL-Late	MAN1A2
1.59889e-16	-0.324424	0.034	0.17	2.09247e-12	CL-Late	MPLKIP
9.57504e-10	-0.324489	0.057	0.153	1.25309e-05	CL-Late	C14orf119
0.00140055	-0.325072	0.837	0.879	1	CL-Late	LAPTM5
1.48536e-07	-0.32513	0.054	0.15	0.00194389	CL-Late	AC125611.3
1.90841e-06	-0.325366	0.044	0.135	0.0249753	CL-Late	METTL2A
0.00021261	-0.325549	0.07	0.142	1	CL-Late	THAP4
9.2824e-07	-0.325551	0.07	0.15	0.0121479	CL-Late	MLEC
0.000329402	-0.325819	0.15	0.224	1	CL-Late	FAM174C
2.93142e-08	-0.326066	0.036	0.127	0.000383634	CL-Late	MAK16
2.5611e-08	-0.32627	0.028	0.115	0.000335171	CL-Late	SIRT1
0.000760522	-0.326516	0.197	0.264	1	CL-Late	CDKN2D
3.38577e-10	-0.326535	0.036	0.15	4.43095e-06	CL-Late	DTX2P1-UPK3BP1-PMS2P11
2.74481e-06	-0.326951	0.047	0.133	0.0359213	CL-Late	KMT5B
1.88565e-08	-0.327051	0.041	0.141	0.000246776	CL-Late	IBTK
1.1003e-07	-0.327094	0.054	0.149	0.00143997	CL-Late	AL360181.3
8.09235e-07	-0.327142	0.047	0.142	0.0105905	CL-Late	AC125232.1
7.53115e-06	-0.32738	0.308	0.404	0.0985602	CL-Late	NEAT1
3.05306e-07	-0.327783	0.047	0.131	0.00399554	CL-Late	CSTF2
0.00694744	-0.327837	0.124	0.178	1	CL-Late	LINC01145
4.76442e-10	-0.328002	0.047	0.153	6.2352e-06	CL-Late	PREP
2.34088e-10	-0.328149	0.806	0.906	3.06351e-06	CL-Late	CD74
1.79219e-06	-0.328256	0.049	0.134	0.0234544	CL-Late	ZNF433-AS1
0.000687704	-0.328272	0.085	0.145	1	CL-Late	CRCP
4.91406e-11	-0.328554	0.018	0.127	6.43103e-07	CL-Late	PCGF6
1.54099e-09	-0.32858	0.036	0.138	2.01669e-05	CL-Late	FAM13B
1.64318e-09	-0.328844	0.034	0.133	2.15043e-05	CL-Late	AC091492.1
0.00144107	-0.328856	0.054	0.118	1	CL-Late	ZCCHC2
1.43413e-08	-0.32913	0.044	0.136	0.000187685	CL-Late	MED11
1.51182e-08	-0.329175	0.041	0.14	0.000197852	CL-Late	SNAPC2
1.36074e-09	-0.329182	0.047	0.141	1.7808e-05	CL-Late	ATMIN
2.4784e-06	-0.329215	0.065	0.152	0.0324349	CL-Late	WAC-AS1
0.00131145	-0.329487	0.098	0.163	1	CL-Late	STX16
4.19509e-14	-0.329494	0.021	0.144	5.49011e-10	CL-Late	TRIM56
0.00103913	-0.329815	0.946	0.978	1	CL-Late	ARHGDIB
0.00103769	-0.329837	0.168	0.23	1	CL-Late	GTF2B
0.000588245	-0.330007	0.497	0.594	1	CL-Late	ARHGEF1
4.3539e-10	-0.330152	0.021	0.128	5.69795e-06	CL-Late	AL356512.1
1.99495e-06	-0.330274	0.365	0.479	0.0261079	CL-Late	PNISR
4.49959e-11	-0.330548	0.119	0.274	5.88862e-07	CL-Late	FKBP1C
0.000518084	-0.330563	0.075	0.144	1	CL-Late	MXD3
0.00144594	-0.330907	0.137	0.191	1	CL-Late	PRPF18
1.88347e-08	-0.331005	0.018	0.11	0.00024649	CL-Late	ARHGEF39
2.98941e-09	-0.331142	0.101	0.229	3.91224e-05	CL-Late	TCEA1P2
1.96752e-11	-0.331441	0.028	0.156	2.57489e-07	CL-Late	AC020916.1
2.93531e-11	-0.331601	0.028	0.147	3.84144e-07	CL-Late	IPO5
0.00180736	-0.331893	0.207	0.267	1	CL-Late	KIF2A
0.00491283	-0.33191	0.619	0.668	1	CL-Late	CNN2
3.71616e-05	-0.331954	0.256	0.334	0.486334	CL-Late	PSMB7
0.000100368	-0.332054	0.088	0.163	1	CL-Late	BNIP1
7.47994e-07	-0.332079	0.023	0.104	0.009789	CL-Late	CARMIL2
0.000194504	-0.332279	0.091	0.172	1	CL-Late	LARP4B
0.000142437	-0.332283	0.088	0.158	1	CL-Late	AZI2
1.04831e-10	-0.332542	0.036	0.148	1.37192e-06	CL-Late	RFC4
1.62476e-05	-0.332621	0.054	0.137	0.212632	CL-Late	KIF21A
1.11373e-05	-0.332673	0.14	0.229	0.145754	CL-Late	DR1
3.60307e-10	-0.332886	0.145	0.269	4.71534e-06	CL-Late	GAPDHP1
2.72417e-08	-0.332907	0.122	0.228	0.000356512	CL-Late	SLC35A4
0.00114793	-0.332929	0.101	0.172	1	CL-Late	SMPD4
0.000101549	-0.333756	0.285	0.385	1	CL-Late	SYTL1
7.08474e-06	-0.333806	0.544	0.65	0.092718	CL-Late	HCLS1
0.000119565	-0.333827	0.492	0.586	1	CL-Late	ATP5ME
4.9431e-07	-0.334298	0.062	0.154	0.00646904	CL-Late	VPS11
0.000752831	-0.334428	0.187	0.254	1	CL-Late	INPP5K
9.24332e-09	-0.335053	0.036	0.131	0.000120967	CL-Late	IFT43
4.53117e-06	-0.335155	0.054	0.133	0.0592995	CL-Late	PAFAH1B3
1.81538e-07	-0.335665	0.052	0.148	0.00237579	CL-Late	HIF1AN
3.32308e-06	-0.335795	0.041	0.131	0.0434891	CL-Late	RBSN
0.000154496	-0.335796	0.119	0.191	1	CL-Late	RDH11
4.08937e-07	-0.33581	0.067	0.168	0.00535176	CL-Late	TBC1D17
0.00162265	-0.336002	0.135	0.201	1	CL-Late	EPS15
5.36663e-13	-0.336142	0.018	0.127	7.0233e-09	CL-Late	ITGA6
2.37376e-09	-0.336411	0.036	0.144	3.10654e-05	CL-Late	MSH6
8.11844e-10	-0.336618	0.075	0.188	1.06246e-05	CL-Late	PTTG1
5.38027e-05	-0.336676	0.06	0.145	0.704116	CL-Late	DTX3
2.85507e-06	-0.336827	0.073	0.155	0.0373643	CL-Late	MRPL58
9.15047e-10	-0.336857	0.026	0.123	1.19752e-05	CL-Late	ZC3H12D
2.68379e-05	-0.33687	0.08	0.154	0.351228	CL-Late	ADI1
1.09449e-10	-0.33717	0.028	0.125	1.43236e-06	CL-Late	EXD3
0.000317856	-0.337357	0.111	0.188	1	CL-Late	GMIP
1.1179e-08	-0.337868	0.052	0.154	0.000146299	CL-Late	RABIF
7.90189e-09	-0.337875	0.026	0.126	0.000103412	CL-Late	RWDD2B
4.37255e-09	-0.337898	0.028	0.122	5.72236e-05	CL-Late	PPM1N
0.00162305	-0.338127	0.122	0.177	1	CL-Late	AC091959.3
7.72998e-06	-0.338272	0.241	0.317	0.101162	CL-Late	CACYBP
6.70374e-10	-0.338295	0.039	0.137	8.77319e-06	CL-Late	SNRNP25
6.59171e-11	-0.338638	0.023	0.128	8.62658e-07	CL-Late	AC078883.1
7.56699e-05	-0.338774	0.562	0.662	0.990292	CL-Late	GPSM3
3.04767e-11	-0.338804	0.023	0.129	3.98848e-07	CL-Late	SP1
3.07244e-12	-0.338832	0.016	0.128	4.02091e-08	CL-Late	NRROS
8.37736e-06	-0.338865	0.057	0.139	0.109634	CL-Late	UTP6
4.76117e-06	-0.339088	0.06	0.155	0.0623095	CL-Late	SUSD6
0.000301983	-0.339236	0.249	0.331	1	CL-Late	NDUFS8
8.43128e-07	-0.339378	0.049	0.143	0.011034	CL-Late	LANCL1
5.51363e-07	-0.339463	0.047	0.137	0.00721569	CL-Late	FAM122B
1.23221e-05	-0.339627	0.044	0.119	0.16126	CL-Late	PIK3CA
2.48523e-06	-0.339672	0.041	0.121	0.0325242	CL-Late	MTERF3
0.000156921	-0.339731	0.241	0.317	1	CL-Late	ZNF207
8.90869e-05	-0.339933	0.313	0.389	1	CL-Late	SH3KBP1
0.00105213	-0.340046	0.075	0.142	1	CL-Late	PHACTR2
2.73221e-05	-0.340289	0.127	0.225	0.357564	CL-Late	VPS13C
4.62105e-07	-0.34054	0.036	0.13	0.00604756	CL-Late	AC006538.2
0.00180034	-0.340691	0.15	0.215	1	CL-Late	UFM1
1.77165e-08	-0.340969	0.995	1	0.000231856	CL-Late	B2M
0.00741776	-0.341469	0.114	0.168	1	CL-Late	MMP25-AS1
2.99831e-10	-0.341625	0.036	0.145	3.92389e-06	CL-Late	CEACAM21
7.16854e-11	-0.341688	0.021	0.129	9.38147e-07	CL-Late	AL450063.1
1.46935e-05	-0.342254	0.054	0.13	0.192294	CL-Late	DEF8
0.000913392	-0.342365	0.106	0.167	1	CL-Late	DPH7
1.65217e-06	-0.342552	0.062	0.152	0.0216219	CL-Late	ASCC1
4.56041e-07	-0.342566	0.049	0.135	0.00596821	CL-Late	SEC16A
0.000175	-0.342585	0.078	0.148	1	CL-Late	CHID1
1.00252e-11	-0.342793	0.663	0.817	1.312e-07	CL-Late	CTSW
2.1454e-09	-0.342852	0.034	0.137	2.80769e-05	CL-Late	FAM215B
0.000373406	-0.342923	0.205	0.279	1	CL-Late	PRPF4B
0.00125562	-0.343308	0.207	0.265	1	CL-Late	YTHDF2
6.83653e-06	-0.343344	0.026	0.102	0.0894697	CL-Late	ARHGAP27P1-BPTFP1-KPNA2P3
1.53166e-05	-0.343344	0.062	0.144	0.200448	CL-Late	UBAP2
9.69363e-05	-0.343422	0.093	0.159	1	CL-Late	ASH1L
2.7294e-07	-0.343597	0.041	0.132	0.00357196	CL-Late	CCDC43
1.00267e-05	-0.343811	0.067	0.154	0.131219	CL-Late	PKN2
0.00295952	-0.344082	0.104	0.161	1	CL-Late	VKORC1
0.000104538	-0.344093	0.101	0.179	1	CL-Late	RAF1
2.73157e-06	-0.344124	0.114	0.205	0.035748	CL-Late	NENF
5.05659e-10	-0.344311	0.039	0.145	6.61756e-06	CL-Late	TXNRD1
1.5608e-13	-0.344695	0.013	0.108	2.04261e-09	CL-Late	AC009961.1
0.00573561	-0.345095	0.218	0.278	1	CL-Late	RAC1P2
0.000357703	-0.345349	0.096	0.159	1	CL-Late	ARFRP1
0.00302634	-0.345742	0.135	0.21	1	CL-Late	WASH7P
5.18268e-05	-0.346706	0.218	0.299	0.678257	CL-Late	SCML4
1.1231e-09	-0.347145	0.016	0.113	1.4698e-05	CL-Late	PTPN12
7.24052e-05	-0.347183	0.054	0.12	0.947567	CL-Late	RNVU1-19
0.00124367	-0.347314	0.163	0.212	1	CL-Late	ITGB1BP1
0.000651436	-0.34741	0.091	0.163	1	CL-Late	DHRS4
4.73621e-08	-0.347735	0.023	0.119	0.000619828	CL-Late	PITPNA
0.000131413	-0.34822	0.083	0.157	1	CL-Late	NUP62
1.85808e-07	-0.348255	0.435	0.567	0.00243167	CL-Late	FLNA
8.01322e-10	-0.348438	0.041	0.14	1.04869e-05	CL-Late	SLC35A3
5.3416e-07	-0.34849	0.409	0.539	0.00699055	CL-Late	ICAM3
4.95268e-08	-0.348707	0.057	0.156	0.000648157	CL-Late	FUT11
1.13835e-09	-0.349051	0.039	0.145	1.48976e-05	CL-Late	FBXO4
0.00279708	-0.349205	0.251	0.306	1	CL-Late	MRPL41
1.56516e-05	-0.349313	0.137	0.221	0.204832	CL-Late	DNM2
0.000824276	-0.349704	0.148	0.217	1	CL-Late	INTS11
0.000886643	-0.34977	0.132	0.196	1	CL-Late	DOCK2
2.89291e-10	-0.349812	0.041	0.146	3.78594e-06	CL-Late	SLC30A7
1.4189e-09	-0.349998	0.044	0.155	1.85691e-05	CL-Late	ATP2B1-AS1
3.01132e-09	-0.350007	0.047	0.156	3.94092e-05	CL-Late	VMA21
8.53017e-07	-0.350273	0.08	0.186	0.0111634	CL-Late	TMEM120B
1.58354e-07	-0.35029	0.039	0.132	0.00207238	CL-Late	ATP6V1C1
5.16015e-11	-0.350332	0.075	0.196	6.75309e-07	CL-Late	AC012254.2
5.5403e-06	-0.350544	0.342	0.445	0.0725059	CL-Late	NDUFB11
1.1804e-05	-0.350719	0.368	0.357	0.154479	CL-Late	RPL13AP25
3.17616e-07	-0.350799	0.049	0.136	0.00415664	CL-Late	SYNJ2BP-COX16
4.46303e-10	-0.350907	0.228	0.364	5.84077e-06	CL-Late	M6PR
0.00900676	-0.350921	0.396	0.459	1	CL-Late	ACAP1
1.92258e-07	-0.35097	0.047	0.131	0.00251608	CL-Late	TSPAN5
1.76103e-06	-0.350997	0.047	0.134	0.0230466	CL-Late	NUFIP1
6.36817e-20	-0.351054	0.368	0.587	8.33403e-16	CL-Late	HLA-DPA1
1.10678e-09	-0.351533	0.034	0.151	1.44844e-05	CL-Late	CYP4V2
0.00232927	-0.351587	0.702	0.769	1	CL-Late	LIMD2
2.5799e-06	-0.351612	0.085	0.173	0.0337632	CL-Late	AGK
0.000319133	-0.351794	0.078	0.157	1	CL-Late	C11orf21
0.0064307	-0.351864	0.096	0.147	1	CL-Late	ZNF213-AS1
2.00474e-09	-0.351924	0.023	0.127	2.6236e-05	CL-Late	WBP1L
5.32856e-12	-0.351999	0.016	0.127	6.97349e-08	CL-Late	PYGO2
0.000216156	-0.352007	0.225	0.306	1	CL-Late	TCIRG1
3.32898e-08	-0.35223	0.062	0.168	0.000435664	CL-Late	CBX5
1.1159e-09	-0.35235	0.018	0.115	1.46038e-05	CL-Late	ZFP91-CNTF
0.00861234	-0.352577	0.184	0.238	1	CL-Late	UBAC2
4.35341e-05	-0.352641	0.085	0.167	0.56973	CL-Late	PPP2R5E
0.00245578	-0.352742	0.181	0.245	1	CL-Late	CLPP
5.2271e-06	-0.353115	0.078	0.156	0.0684071	CL-Late	MAU2
1.43111e-12	-0.353279	0.021	0.138	1.87289e-08	CL-Late	ATP6V1A
0.00128803	-0.353292	0.28	0.325	1	CL-Late	LPXN
7.19428e-06	-0.353341	0.073	0.157	0.0941515	CL-Late	TSR3
0.000321612	-0.353367	0.083	0.163	1	CL-Late	RBM26
1.0211e-10	-0.353397	0.023	0.128	1.33632e-06	CL-Late	HCFC2
1.12506e-07	-0.353429	0.124	0.235	0.00147236	CL-Late	SIPA1
1.27392e-09	-0.353851	0.034	0.141	1.66718e-05	CL-Late	AC024075.2
0.00255413	-0.354203	0.075	0.137	1	CL-Late	TMEM167B
1.17691e-07	-0.354236	0.057	0.144	0.00154022	CL-Late	MRPS27
2.44793e-06	-0.354762	0.725	0.814	0.032036	CL-Late	HMGB1
1.32068e-06	-0.354885	0.062	0.147	0.0172837	CL-Late	TOLLIP
1.75066e-05	-0.355333	0.448	0.54	0.229109	CL-Late	PARK7
0.000341787	-0.355578	0.08	0.156	1	CL-Late	NOL4L
0.00221369	-0.355774	0.313	0.38	1	CL-Late	DDX39A
9.17915e-07	-0.355993	0.041	0.136	0.0120128	CL-Late	BRPF1
0.000367488	-0.3564	0.075	0.148	1	CL-Late	SIDT1
1.688e-09	-0.356442	0.018	0.117	2.20909e-05	CL-Late	FAM8A1
8.31377e-08	-0.356449	0.075	0.162	0.00108802	CL-Late	BOLA3
3.21683e-06	-0.356517	0.124	0.213	0.0420986	CL-Late	PSMG2
6.15767e-07	-0.356531	0.041	0.127	0.00805855	CL-Late	MOGS
7.76316e-10	-0.356592	0.021	0.118	1.01597e-05	CL-Late	C1orf216
0.00100631	-0.356633	0.189	0.258	1	CL-Late	RHOT2
1.60211e-12	-0.356853	0.013	0.114	2.09668e-08	CL-Late	TRAV13-2
0.000507701	-0.357149	0.085	0.16	1	CL-Late	AKT2
5.43219e-05	-0.357261	0.096	0.168	0.710911	CL-Late	KIAA1191
1.30859e-09	-0.357262	0.062	0.173	1.71255e-05	CL-Late	AC008124.1
1.3135e-16	-0.357523	0.049	0.212	1.71898e-12	CL-Late	MTRNR2L1
0.00140769	-0.357734	0.098	0.164	1	CL-Late	ABHD16A
9.22957e-05	-0.358421	0.098	0.171	1	CL-Late	ERLEC1
1.78769e-05	-0.35872	0.06	0.139	0.233956	CL-Late	AC022706.1
6.89561e-12	-0.35947	0.013	0.122	9.02428e-08	CL-Late	ARHGAP19
1.22853e-07	-0.359702	0.036	0.131	0.00160778	CL-Late	HERC2P2
1.72757e-05	-0.359818	0.08	0.146	0.226087	CL-Late	FBXO28
0.000282859	-0.359877	0.282	0.347	1	CL-Late	UQCRC1
1.31489e-09	-0.360022	0.016	0.108	1.72079e-05	CL-Late	MIR3655
6.27276e-10	-0.3601	0.023	0.127	8.20916e-06	CL-Late	AP002807.1
4.62775e-13	-0.360223	0.021	0.139	6.05633e-09	CL-Late	MICA
8.04816e-06	-0.360357	0.319	0.426	0.105326	CL-Late	VSIR
1.27801e-10	-0.360366	0.023	0.127	1.67253e-06	CL-Late	GNPDA1
5.54047e-09	-0.360452	0.049	0.15	7.25082e-05	CL-Late	AC105052.3
1.28667e-08	-0.360494	0.036	0.146	0.000168387	CL-Late	AC008763.2
1.04374e-08	-0.361285	0.041	0.129	0.000136594	CL-Late	SLC25A53
0.000586468	-0.36155	0.093	0.159	1	CL-Late	MGMT
6.81653e-06	-0.36184	0.039	0.121	0.0892079	CL-Late	AC024267.7
0.000122626	-0.36191	0.073	0.154	1	CL-Late	SCYL1
2.04443e-07	-0.362068	0.355	0.394	0.00267554	CL-Late	EEF1A1P11
7.04195e-05	-0.36218	0.137	0.217	0.92158	CL-Late	CHMP1A
5.90153e-07	-0.362269	0.023	0.101	0.00772334	CL-Late	MAP4K3-DT
1.04273e-05	-0.362373	0.083	0.167	0.136462	CL-Late	DDX54
2.26126e-09	-0.362956	0.039	0.136	2.95931e-05	CL-Late	MMD
0.000221544	-0.363149	0.062	0.128	1	CL-Late	MED13L
0.000438369	-0.363479	0.355	0.431	1	CL-Late	UBE2L3
2.9757e-07	-0.363528	0.049	0.15	0.0038943	CL-Late	CSGALNACT2
3.36917e-05	-0.363743	0.093	0.182	0.440924	CL-Late	RAPGEF1
0.000320694	-0.36384	0.277	0.358	1	CL-Late	GLG1
0.00403611	-0.364137	0.124	0.175	1	CL-Late	EXOSC8
2.82299e-15	-0.364261	0.013	0.134	3.69445e-11	CL-Late	DEXI
1.1191e-06	-0.364339	0.049	0.141	0.0146456	CL-Late	RFX3
7.35535e-12	-0.364356	0.021	0.133	9.62595e-08	CL-Late	PELO
0.000699214	-0.364365	0.218	0.294	1	CL-Late	RAB11B
9.65919e-10	-0.364623	0.034	0.141	1.2641e-05	CL-Late	RNASEH2A
6.73228e-07	-0.364626	0.028	0.119	0.00881054	CL-Late	A1BG-AS1
5.80131e-13	-0.365104	0.026	0.155	7.59218e-09	CL-Late	AC002316.1
6.53301e-05	-0.365285	0.326	0.395	0.854975	CL-Late	TMEM230
2.02317e-09	-0.365303	0.041	0.141	2.64772e-05	CL-Late	RPL32P3
1.2153e-07	-0.36548	0.386	0.499	0.00159046	CL-Late	PTP4A2
[truncated: 16,519 more rows]

## Sheet: ELISpot_categories_DGE
p_val	avg_log2FC	pct.1	pct.2	p_val_adj	cluster	gene
2.99e-48	-1.52663	0.403	0.553	3.92e-44	low	GZMH
2.3e-58	-1.42518	0.616	0.814	3.01e-54	low	NKG7
1.87e-07	-1.25776	0.262	0.333	0.00245092	high	KLRC4-KLRK1
9.59e-05	-1.13227	0.142	0.087	1	low	MKI67
7.23e-42	-1.13174	0.663	0.839	9.46e-38	low	CST7
2.11e-40	-1.12492	0.581	0.69	2.76e-36	low	GZMA
2.77e-35	-0.990297	0.974	0.988	3.62e-31	low	PFN1
1.93e-05	-0.799777	0.184	0.257	0.252472	low	KLRD1
1.84e-05	-0.53919	0.195	0.285	0.240801	high	JUND
0.000315943	0.480439	0.201	0.119	1	high	EOMES
1.46e-08	0.519406	0.395	0.248	0.000191081	low	TCF7
7.64e-05	0.520663	0.186	0.181	0.999386	high	PDCD1
9.46e-08	0.549408	0.728	0.699	0.001238	high	LCK
0.00795383	0.589608	0.118	0.123	1	high	KLRC3
2.68e-05	0.602964	0.494	0.479	0.351376	high	CD27
1.69e-05	0.622504	0.515	0.419	0.220588	low	NR4A2
1.48e-13	0.671849	0.923	0.765	1.93e-09	low	EEF1B2
9.79e-05	0.866919	0.343	0.255	1	high	LAG3
3.52e-05	1.01343	0.117	0.118	0.46003	high	HAVCR2
5.51e-07	1.04959	0.642	0.489	0.0072114	low	FOS
6.13e-33	1.08648	0.988	0.978	8.02e-29	high	PFN1
1.06e-11	1.15932	0.272	0.152	1.38e-07	high	FABP5
3.49e-07	1.22158	0.195	0.124	0.00456975	high	IFNG
7.71e-10	1.24653	0.198	0.122	1.01e-05	high	CD38
2.8e-32	1.26595	0.145	0.014	3.67e-28	low	CXCL16
4.94e-36	1.29138	0.571	0.247	6.46e-32	low	IL7R
4.58e-48	1.36618	0.983	0.889	5.99e-44	high	CCL5
2.72e-12	1.46449	0.433	0.317	3.56e-08	high	GZMB
1.97e-24	1.49897	0.438	0.318	2.57e-20	high	HLA-DRA
3.12e-08	1.53556	0.183	0.128	0.000408022	high	CD160
0.000653689	1.75518	0.316	0.226	1	high	GNLY
5.46e-06	1.77246	0.137	0.107	0.0714706	high	CXCR6
4.86e-16	1.93639	0.367	0.178	6.37e-12	high	CCL4
1.22e-06	1.99058	0.13	0.155	0.0159276	high	KLRC2
2.92e-13	2.06405	0.31	0.187	3.82e-09	high	STMN1
2.25e-72	2.10375	0.445	0.075	2.94e-68	high	TRBV4-2
4.76e-14	2.33744	0.271	0.156	6.23e-10	high	CLIC3
6.1e-11	2.42074	0.086	0.136	7.99e-07	high	KLRF1
1.05e-13	-4.85647	0.027	0.125	1.37e-09	high	TRBV24-1
1.44e-23	-4.33894	0.014	0.147	1.89e-19	high	TRAV8-4
2.15e-11	-3.95038	0.149	0.073	2.82e-07	low	TRBV13
5.39e-31	-3.79207	0.012	0.18	7.05e-27	high	MAL
1.33e-24	-3.48334	0.134	0.056	1.74e-20	low	TRBV6-5
6e-20	-3.45416	0.036	0.17	7.86e-16	high	TRBV27
1.77e-19	-3.37126	0.014	0.135	2.31e-15	high	TRBV10-3
3.25e-12	-3.25759	0.177	0.166	4.26e-08	low	TRBV25-1
2.93e-11	-3.23217	0.032	0.131	3.84e-07	high	BEX5
6.07e-16	-3.22501	0.141	0.055	7.94e-12	low	TRAV38-1
2.57e-44	-3.19882	0.032	0.193	3.37e-40	high	MTND6P4
6.38e-12	-2.94532	0.136	0.065	8.35e-08	low	CENPE
3.31e-08	-2.83486	0.025	0.1	0.000432858	high	TRAV23DV6
5.04e-14	-2.76157	0.025	0.136	6.6e-10	high	TRBV20-1
2.18e-13	-2.69415	0.029	0.133	2.85e-09	high	RASGRF2
4.43e-14	-2.67371	0.027	0.138	5.79e-10	high	TRBV11-2
4.3e-22	-2.643	0.153	0.064	5.62e-18	low	AP003307.2
1.45e-05	-2.61623	0.037	0.103	0.18929	high	RNF138P1
1.99e-33	-2.6148	0.081	0.257	2.61e-29	low	TRAV3
9.19e-06	-2.51297	0.137	0.094	0.120228	low	RRM2
2.8e-10	-2.49972	0.024	0.11	3.67e-06	high	ZNF433
2.08e-11	-2.47978	0.124	0.234	2.73e-07	high	PRKCQ-AS1
1.18e-10	-2.45043	0.047	0.151	1.54e-06	high	ANK3
9.22e-29	-2.4246	0.152	0.12	1.21e-24	low	MTCO2P2
7.96e-19	-2.40772	0.112	0.081	1.04e-14	low	TRAV25
4.31e-09	-2.30152	0.037	0.125	5.64e-05	high	TRGV7
2.14e-19	-2.28821	0.132	0.093	2.79e-15	low	CX3CR1
0.00683019	-2.28663	0.102	0.154	1	high	PPP2R2A
2.58e-14	-2.26805	0.138	0.047	3.38e-10	low	NUP50-DT
9.14e-19	-2.25601	0.148	0.052	1.2e-14	low	COG6
1.66e-13	-2.22077	0.037	0.155	2.18e-09	high	AP000787.1
8.56e-13	-2.21147	0.126	0.101	1.12e-08	low	APOBEC3H
3.63e-16	-2.2028	0.14	0.059	4.75e-12	low	TMEM251
2.34e-09	-2.19509	0.13	0.072	3.06e-05	low	FASLG
2.91e-09	-2.18784	0.036	0.123	3.81e-05	high	TRBV29-1
9.32e-13	-2.18356	0.032	0.14	1.22e-08	high	SVIL
4.02e-08	-2.17381	0.037	0.121	0.000526287	high	TRAV26-1
9.87e-13	-2.17075	0.136	0.253	1.29e-08	low	CLIC3
6e-16	-2.16533	0.03	0.151	7.85e-12	high	SPINT2
1.42e-10	-2.16059	0.037	0.129	1.86e-06	high	RNVU1-30
2.96e-07	-2.15071	0.058	0.147	0.00387647	high	LINC00342
6.23e-19	-2.10972	0.148	0.057	8.15e-15	low	RPE
3.3e-11	-2.10962	0.152	0.088	4.32e-07	low	CCL4L2
2.5e-05	-2.10816	0.058	0.126	0.327447	high	ERCC4
1.98e-15	-2.10047	0.204	0.256	2.59e-11	low	STMN1
3.24e-06	-2.08374	0.08	0.159	0.0424484	high	RIF1
1.19e-18	-2.07735	0.142	0.045	1.56e-14	low	TRBV7-6
1.52e-08	-2.05831	0.068	0.174	0.000199353	high	MTCO2P2
2.12e-17	-2.02575	0.133	0.087	2.78e-13	low	NTHL1
2.43e-13	-2.00346	0.165	0.073	3.18e-09	low	TBC1D19
5.78e-10	-1.99698	0.141	0.071	7.56e-06	low	UEVLD
3.1e-10	-1.99114	0.036	0.133	4.06e-06	high	TRAV17
0.000228686	-1.94567	0.066	0.127	1	high	MMS22L
4.57e-18	-1.93136	0.14	0.047	5.98e-14	low	TRBV5-6
7.78e-14	-1.92222	0.042	0.166	1.02e-09	high	BBS2
9.75e-13	-1.91435	0.136	0.08	1.28e-08	low	LINC02384
0.00178134	-1.90899	0.08	0.139	1	high	N4BP1
5.52e-11	-1.90753	0.058	0.165	7.22e-07	high	TRABD2A
4.46e-11	-1.90105	0.151	0.141	5.84e-07	low	RAB10
5.72e-12	-1.89737	0.134	0.073	7.48e-08	low	ACTA2
5.57e-16	-1.89412	0.159	0.098	7.28e-12	low	S100PBP
1.62e-11	-1.89387	0.029	0.125	2.12e-07	high	NRIP1
0.000628011	-1.88928	0.074	0.132	1	high	TBCE
4.19e-08	-1.88623	0.039	0.124	0.000548483	high	TRAV19
1.64e-20	-1.87204	0.14	0.051	2.14e-16	low	IFI44L
2.15e-28	-1.87087	0.156	0.036	2.81e-24	low	SNORA81
2.44e-14	-1.86743	0.16	0.08	3.19e-10	low	N4BP1
1.14e-11	-1.86734	0.129	0.194	1.49e-07	low	NMI
2.45e-08	-1.86385	0.037	0.122	0.000321263	high	RIMKLB
1.12e-20	-1.86109	0.155	0.328	1.46e-16	low	CCL4
6.06e-07	-1.8197	0.052	0.137	0.00793358	high	HSPA13
7.1e-20	-1.81775	0.175	0.069	9.29e-16	low	KLRF1
8.93e-15	-1.81636	0.151	0.063	1.17e-10	low	STARD4
0.0003432	-1.81246	0.063	0.126	1	high	RABGAP1
1.61e-14	-1.80596	0.133	0.063	2.1e-10	low	LINC00299
0.00121972	-1.79625	0.063	0.122	1	high	C1GALT1C1
1.41e-14	-1.78998	0.144	0.091	1.84e-10	low	SEC23IP
1.19e-16	-1.78742	0.142	0.052	1.55e-12	low	AC243829.4
7.54e-21	-1.78658	0.105	0.019	9.86e-17	low	AC133552.5
1.12e-08	-1.78133	0.041	0.131	0.000145929	high	ZNF483
1.28e-18	-1.77812	0.152	0.07	1.67e-14	low	STK16
6.9e-06	-1.76799	0.054	0.127	0.0903008	high	KIFBP
1.51e-13	-1.7628	0.129	0.05	1.97e-09	low	CCNB1
8.36e-08	-1.76011	0.037	0.117	0.00109441	high	AC104695.4
1.97e-06	-1.75493	0.056	0.136	0.0257712	high	PCAT1
9.12e-13	-1.75121	0.136	0.061	1.19e-08	low	CDKN3
1.46e-08	-1.75104	0.037	0.125	0.000191458	high	IFI44L
8.59e-16	-1.74676	0.137	0.136	1.12e-11	low	CHI3L2
6.27e-15	-1.74266	0.149	0.063	8.21e-11	low	TCAIM
0.00166825	-1.74137	0.095	0.153	1	high	TTC37
5.03e-16	-1.74068	0.14	0.072	6.59e-12	low	AC243829.1
4e-17	-1.7401	0.122	0.163	5.24e-13	low	BATF
1.85e-13	-1.73915	0.136	0.068	2.42e-09	low	TUBB4A
5.66e-08	-1.73911	0.046	0.132	0.0007402	high	KCTD6
3.66e-16	-1.7325	0.157	0.081	4.79e-12	low	ALG6
7.06e-11	-1.72778	0.132	0.106	9.24e-07	low	CXCR6
1.8e-15	-1.72615	0.155	0.063	2.36e-11	low	NARS2
2.31e-07	-1.71323	0.144	0.075	0.00301665	low	TRBV5-1
0.0062115	-1.71204	0.063	0.113	1	high	SLC25A14
8e-13	-1.70847	0.129	0.102	1.05e-08	low	TOR2A
6.88e-21	-1.70808	0.148	0.04	9e-17	low	AHR
1.83e-09	-1.7064	0.046	0.13	2.4e-05	high	VPS50
1.03e-11	-1.7042	0.148	0.071	1.35e-07	low	INTS7
1.37e-12	-1.70114	0.034	0.141	1.79e-08	high	FAAH2
8.2e-10	-1.70079	0.142	0.083	1.07e-05	low	HS1BP3
1.02e-08	-1.6981	0.047	0.132	0.000133939	high	Z99127.4
5.3e-07	-1.69624	0.039	0.117	0.00693397	high	SNORD11
2.37e-10	-1.69616	0.041	0.143	3.1e-06	high	HIPK1-AS1
3.32e-24	-1.68675	0.175	0.353	4.35e-20	low	CTSC
9.97e-08	-1.68439	0.042	0.126	0.00130473	high	TRAV25
2.64e-19	-1.68426	0.153	0.072	3.45e-15	low	AC073857.1
1.55e-14	-1.67824	0.149	0.056	2.03e-10	low	CPNE8
4.68e-06	-1.6772	0.136	0.073	0.0612515	low	CCNB2
2.18e-12	-1.67201	0.156	0.071	2.85e-08	low	TBCK
2.44e-08	-1.67067	0.091	0.201	0.000319464	high	SERINC5
5.81e-19	-1.66983	0.169	0.069	7.6e-15	low	ASNS
9.19e-15	-1.66406	0.034	0.158	1.2e-10	high	NSG1
4.5e-13	-1.66362	0.164	0.073	5.89e-09	low	PIAS2
4.16e-08	-1.6633	0.042	0.129	0.000544703	high	ZNF14
1.96e-14	-1.65815	0.211	0.09	2.56e-10	low	FTH1P16
1.29e-08	-1.65352	0.132	0.059	0.0001694	low	CDK1
5.25e-12	-1.65097	0.02	0.112	6.87e-08	high	AK5
6.41e-06	-1.65029	0.052	0.129	0.0838478	high	SMYD4
6.13e-15	-1.64912	0.168	0.07	8.02e-11	low	MSL2
2.41e-14	-1.64729	0.142	0.066	3.15e-10	low	ZNF738
6.47e-24	-1.64679	0.16	0.342	8.46e-20	low	JPT1
2.99e-10	-1.64348	0.036	0.13	3.91e-06	high	MAGEF1
5.74e-10	-1.64323	0.032	0.125	7.52e-06	high	TRAV41
1.57e-08	-1.64067	0.03	0.11	0.000205274	high	AL024508.1
3.83e-24	-1.64001	0.289	0.421	5.01e-20	low	GZMB
1.65e-09	-1.63712	0.147	0.07	2.16e-05	low	DHFR
3.55e-10	-1.63353	0.157	0.104	4.65e-06	low	AC008012.1
8.89e-17	-1.63119	0.142	0.059	1.16e-12	low	MED7
5.3e-14	-1.62938	0.184	0.095	6.93e-10	low	OSBPL3
0.000197712	-1.62759	0.061	0.126	1	high	ZDHHC5
2.46e-39	-1.61152	0.078	0.327	3.22e-35	low	TRBV4-2
5.04e-10	-1.61066	0.147	0.07	6.59e-06	low	EIF4ENIF1
2.93e-06	-1.60306	0.058	0.138	0.0383287	high	ANKRD26
0.00015655	-1.60199	0.054	0.119	1	high	PLGLB1
1.64e-05	-1.59371	0.068	0.145	0.214014	high	KIZ
4.13e-05	-1.59058	0.061	0.132	0.539927	high	SRRD
8.56e-07	-1.58523	0.064	0.146	0.0112037	high	ENTPD1-AS1
1.08e-07	-1.58288	0.129	0.095	0.00141005	low	PCLAF
3.62e-15	-1.58191	0.153	0.063	4.74e-11	low	SENP1
1.28e-27	-1.58183	0.144	0.033	1.67e-23	low	PTCH1
0.00358332	-1.58155	0.19	0.23	1	high	NIPBL
1.19e-17	-1.57808	0.145	0.033	1.55e-13	low	MT-TE
1.66e-14	-1.57368	0.171	0.065	2.17e-10	low	ATXN1L
4.86e-07	-1.57247	0.063	0.138	0.00636593	high	ZNF654
7.01e-20	-1.57144	0.223	0.366	9.17e-16	low	MIR4435-2HG
4.29e-12	-1.56413	0.029	0.129	5.61e-08	high	TRBV7-9
2.44e-14	-1.56052	0.142	0.064	3.19e-10	low	HEATR5A
4.2e-07	-1.55576	0.046	0.127	0.00549168	high	PIK3C2A
2.67e-15	-1.55164	0.13	0.052	3.49e-11	low	H2AC14
1.64e-09	-1.55153	0.032	0.119	2.15e-05	high	RNU5D-1
3.87e-06	-1.55118	0.066	0.15	0.0506345	high	HPS4
1.67e-05	-1.54991	0.063	0.134	0.218811	high	TUBE1
1.84e-06	-1.54959	0.061	0.146	0.0240985	high	BCAS2P2
3.53e-08	-1.54177	0.148	0.087	0.000462328	low	TYMS
4.35e-13	-1.54148	0.14	0.075	5.69e-09	low	GSTM1
2.75e-29	-1.53416	0.309	0.409	3.6e-25	low	HLA-DRA
3.82e-05	-1.53415	0.133	0.142	0.50007	low	CDC27
0.000637494	-1.52944	0.144	0.136	1	low	EZH2
1.1e-09	-1.52451	0.03	0.118	1.44e-05	high	TRAV10
6.43e-28	-1.52309	0.324	0.502	8.42e-24	low	PRF1
3.56e-13	-1.51967	0.14	0.068	4.66e-09	low	ZWILCH
5.63e-12	-1.51877	0.042	0.155	7.37e-08	high	SESN3
4.27e-18	-1.51664	0.153	0.078	5.59e-14	low	LIN37
1.64e-10	-1.51505	0.152	0.072	2.15e-06	low	FGFR1OP
8.33e-12	-1.51067	0.14	0.072	1.09e-07	low	LRRC42
0.000171336	-1.50698	0.138	0.086	1	low	CHN1
5.83e-05	-1.50554	0.061	0.131	0.762668	high	DTWD1
0.00500052	-1.50306	0.167	0.201	1	low	AC068547.1
0.000455008	-1.503	0.21	0.153	1	low	ARPC3P1
7.21e-08	-1.50263	0.027	0.102	0.000943572	high	AL157902.1
0.00266877	-1.50188	0.078	0.13	1	high	MRPL45
2.13e-10	-1.5017	0.151	0.08	2.79e-06	low	VPS41
0.000850869	-1.50166	0.066	0.127	1	high	ZNF75D
2.35e-06	-1.50002	0.163	0.163	0.030808	low	DEDD
6.54e-06	-1.49799	0.069	0.152	0.0855417	high	ACAD11
7.3e-21	-1.49365	0.253	0.38	9.55e-17	low	APOBEC3G
0.000677523	-1.49287	0.063	0.123	1	high	GNPNAT1
4.8e-18	-1.48408	0.152	0.047	6.29e-14	low	CLCC1
3.15e-06	-1.48282	0.061	0.142	0.041276	high	MED13L
5.02e-05	-1.47817	0.09	0.156	0.65647	high	ZEB1
8.65e-19	-1.4764	0.147	0.048	1.13e-14	low	UBN2
2.95e-08	-1.47278	0.052	0.148	0.00038588	high	RAB3GAP1
4.84e-06	-1.47228	0.049	0.125	0.0634011	high	CEP70
3.96e-17	-1.46755	0.155	0.071	5.18e-13	low	HCG25
4.77e-16	-1.46574	0.142	0.049	6.24e-12	low	GPD2
6.07e-13	-1.46291	0.148	0.083	7.94e-09	low	CIITA
1.63e-11	-1.46129	0.163	0.247	2.13e-07	low	FKBP3
7.44e-14	-1.46076	0.034	0.15	9.73e-10	high	SPRY1
4.77e-10	-1.45989	0.049	0.151	6.24e-06	high	APBA2
4.81e-07	-1.45967	0.157	0.125	0.00628846	low	HAUS2
1e-10	-1.45348	0.103	0.185	1.31e-06	low	FCGR3A
1.84e-08	-1.44506	0.14	0.105	0.000240812	low	PDLIM1
0.00277731	-1.44394	0.184	0.208	1	high	ROCK1
2.16e-09	-1.44338	0.16	0.101	2.83e-05	low	CCDC82
0.000257299	-1.44293	0.074	0.134	1	high	WASHC4
1.6e-11	-1.44246	0.191	0.086	2.1e-07	low	PPP2R2A
7.12e-24	-1.43939	0.14	0.041	9.32e-20	low	TRAV22
0.000443611	-1.43517	0.096	0.167	1	high	PCNX1
1.15e-14	-1.43432	0.145	0.097	1.51e-10	low	PRR5L
1.11e-11	-1.43429	0.155	0.066	1.45e-07	low	ZDHHC16
9.2e-08	-1.43304	0.149	0.109	0.00120358	low	LINC01943
0.000515585	-1.43286	0.086	0.153	1	high	FTX
4.21e-07	-1.43254	0.047	0.13	0.0055074	high	ZNF770
0.000584439	-1.42769	0.058	0.119	1	high	ZNF846
1.04e-08	-1.42745	0.138	0.139	0.000136365	low	INTS12
4.39e-10	-1.42494	0.044	0.145	5.74e-06	high	TRGV5
0.000346958	-1.42397	0.058	0.118	1	high	ARHGAP19
2.24e-05	-1.42388	0.103	0.18	0.293384	high	HAPLN3
7.03e-10	-1.41748	0.042	0.141	9.21e-06	high	RNF130
2.95e-07	-1.41352	0.139	0.218	0.00385657	high	AC245014.3
0.000902404	-1.40972	0.074	0.136	1	high	KRIT1
5.11e-07	-1.40808	0.141	0.196	0.00669062	low	CISD3
0.000415575	-1.4069	0.086	0.156	1	high	RPRD2
1.03e-07	-1.40543	0.049	0.138	0.00134586	high	AKAP5
1.12e-08	-1.40455	0.147	0.129	0.000146132	low	MKNK1
0.0054604	-1.40365	0.125	0.162	1	high	EIF1AY
6.3e-09	-1.40353	0.134	0.063	8.25e-05	low	POLE2
2.05e-10	-1.40175	0.041	0.144	2.68e-06	high	PATJ
2.45e-24	-1.40115	0.165	0.047	3.2e-20	low	TRAV8-3
6.03e-08	-1.40076	0.156	0.132	0.000789116	low	SUCLA2
2.48e-14	-1.39852	0.148	0.069	3.24e-10	low	CDPF1
4.09e-22	-1.39636	0.147	0.043	5.35e-18	low	CLU
0.00207758	-1.39628	0.063	0.12	1	high	SLC36A4
1.57e-08	-1.39572	0.12	0.133	0.000205779	low	GEMIN7
2.26e-06	-1.39317	0.047	0.125	0.0295233	high	CMTR2
1.41e-08	-1.39307	0.037	0.125	0.000183925	high	ZNF773
2.67e-09	-1.39015	0.025	0.109	3.5e-05	high	ARHGAP15-AS1
5.25e-14	-1.38932	0.151	0.061	6.87e-10	low	APC
9.28e-07	-1.38787	0.047	0.128	0.0121388	high	SMIM14
4.39e-18	-1.38686	0.151	0.047	5.75e-14	low	POLI
7.64e-13	-1.38314	0.034	0.147	9.99e-09	high	AQP3
5.24e-16	-1.38172	0.125	0.042	6.86e-12	low	CEP89
0.00020243	-1.3804	0.063	0.126	1	high	KIAA0232
4.79e-14	-1.37824	0.161	0.083	6.27e-10	low	KYAT3
3.3e-08	-1.37818	0.051	0.139	0.000431686	high	RPUSD4
8.54e-05	-1.37679	0.051	0.114	1	high	AL451074.1
1.07e-06	-1.37622	0.076	0.166	0.0139538	high	ZNF121
2.79e-13	-1.376	0.148	0.062	3.65e-09	low	SYNJ1
7.04e-13	-1.37583	0.149	0.083	9.22e-09	low	SLC25A12
8.62e-12	-1.37574	0.145	0.07	1.13e-07	low	FANCI
2.61e-09	-1.37548	0.148	0.083	3.41e-05	low	SOCAR
7.53e-11	-1.3738	0.157	0.105	9.86e-07	low	VPS52
4.61e-11	-1.3738	0.147	0.093	6.04e-07	low	NQO2
4.53e-05	-1.37304	0.18	0.233	0.593471	low	ARL5A
2.53e-09	-1.36819	0.039	0.13	3.31e-05	high	ARHGAP5
3.88e-07	-1.36513	0.157	0.229	0.00508231	low	ETFB
0.00295811	-1.36461	0.088	0.147	1	high	AP1G1
7.68e-20	-1.36422	0.151	0.055	1.01e-15	low	FAM185A
2.52e-06	-1.36296	0.069	0.158	0.032999	high	TRAV4
2.46e-05	-1.36214	0.121	0.132	0.322539	low	SRPK1
1.03e-17	-1.36214	0.165	0.063	1.35e-13	low	INSIG2
3.22e-11	-1.3621	0.134	0.134	4.21e-07	low	ACOT7
9.67e-17	-1.3596	0.149	0.055	1.27e-12	low	RHBDD1
2.56e-09	-1.35811	0.148	0.071	3.35e-05	low	HLTF
8.22e-12	-1.35803	0.134	0.163	1.08e-07	low	CD38
5.32e-14	-1.35586	0.168	0.066	6.96e-10	low	NAA30
4.66e-13	-1.35572	0.145	0.068	6.1e-09	low	GNB1L
1.09e-12	-1.35499	0.153	0.078	1.43e-08	low	NCAPD3
1.67e-14	-1.35368	0.14	0.101	2.19e-10	low	PRSS23
1.37e-08	-1.3536	0.041	0.13	0.000179173	high	SGK1
1.13e-22	-1.35153	0.134	0.298	1.47e-18	low	PLEK
2.21e-08	-1.35082	0.183	0.09	0.000289539	low	MYL12BP1
6.47e-18	-1.35033	0.151	0.054	8.47e-14	low	DLEU1
8.14e-13	-1.3499	0.159	0.079	1.06e-08	low	HERC4
0.00292935	-1.34929	0.09	0.147	1	high	BBIP1
2.77e-17	-1.34799	0.142	0.048	3.62e-13	low	LACTB2
3.67e-13	-1.34792	0.148	0.064	4.8e-09	low	STIMATE
0.00507857	-1.34649	0.186	0.217	1	high	SNORD3A
5.39e-12	-1.34634	0.157	0.094	7.06e-08	low	C8orf76
6.5e-10	-1.34575	0.141	0.104	8.5e-06	low	NUSAP1
1.28e-07	-1.34565	0.153	0.086	0.00167761	low	ARHGAP18
3.46e-05	-1.34537	0.064	0.137	0.453367	high	ZNF227
1.12e-12	-1.345	0.126	0.132	1.47e-08	low	GGCT
0.00126241	-1.34229	0.074	0.133	1	high	TADA1
1.64e-15	-1.3404	0.145	0.062	2.15e-11	low	ZNF28
6.37e-12	-1.33721	0.049	0.162	8.33e-08	high	HSBP1L1
3.05e-11	-1.33647	0.138	0.066	3.99e-07	low	ELMOD2
1.82e-21	-1.33551	0.141	0.041	2.38e-17	low	TRBV6-1
5.05e-07	-1.33423	0.141	0.161	0.00660647	low	BCL2L11
1.26e-07	-1.33159	0.036	0.116	0.00165393	high	SNORA63B
2.05e-13	-1.33108	0.163	0.109	2.68e-09	low	FBXO44
3.36e-13	-1.32976	0.152	0.075	4.4e-09	low	SLC25A42
1.05e-27	-1.32928	0.571	0.639	1.38e-23	low	LIME1
5.14e-09	-1.3288	0.173	0.19	6.73e-05	low	HMG20B
0.00861552	-1.32717	0.076	0.129	1	high	DDX20
2.08e-05	-1.32681	0.061	0.136	0.271792	high	CAPRIN2
8.07e-13	-1.32304	0.037	0.146	1.06e-08	high	RNU2-2P
0.00485491	-1.32174	0.074	0.13	1	high	CCDC144A
1.4e-17	-1.31785	0.155	0.064	1.84e-13	low	TRAV29DV5
3.99e-08	-1.31551	0.129	0.17	0.000522114	low	MIS18BP1
1.62e-07	-1.31338	0.152	0.183	0.002125	low	BCKDHA
3.08e-13	-1.30952	0.141	0.057	4.03e-09	low	TMEM60
8.37e-05	-1.30732	0.074	0.144	1	high	IPO5
3.66e-14	-1.30612	0.14	0.071	4.79e-10	low	LINC002481
0.000183542	-1.30315	0.083	0.153	1	high	ZNF384
1.41e-16	-1.30314	0.179	0.292	1.84e-12	low	ADA
1.16e-05	-1.30241	0.047	0.119	0.151648	high	LACTB
2.28e-09	-1.30166	0.136	0.102	2.98e-05	low	H2BC12
2.39e-11	-1.3009	0.147	0.095	3.13e-07	low	APOL1
2.86e-19	-1.29986	0.13	0.076	3.75e-15	low	LAIR2
9.33e-16	-1.29958	0.129	0.048	1.22e-11	low	NPM3
1.36e-06	-1.29924	0.155	0.153	0.0177703	low	GATD3B
1.22e-09	-1.29845	0.036	0.127	1.59e-05	high	FHL1
2.81e-09	-1.29788	0.386	0.449	3.68e-05	low	LGALS1
4.65e-05	-1.29661	0.09	0.168	0.60798	high	NOTCH2
3.7e-07	-1.29548	0.153	0.191	0.00484637	low	PPP2R5D
6.25e-05	-1.29275	0.047	0.113	0.818531	high	ELOVL6
2.6e-07	-1.29148	0.14	0.143	0.00339664	low	TMEM167A
5.09e-09	-1.29141	0.155	0.09	6.66e-05	low	PUS7L
1.84e-15	-1.29014	0.14	0.071	2.4e-11	low	CDKN2C
0.000122624	-1.28871	0.061	0.129	1	high	IQCG
2.1e-07	-1.28752	0.051	0.138	0.00274316	high	SCARB2
4.11e-19	-1.28705	0.319	0.519	5.38e-15	low	CYTOR
1.06e-21	-1.28644	0.136	0.038	1.38e-17	low	ST7
4.64e-11	-1.286	0.159	0.109	6.08e-07	low	CDK10
6.56e-06	-1.28469	0.034	0.1	0.0858835	high	AL133243.3
5.95e-09	-1.28428	0.054	0.155	7.79e-05	high	ZBTB43
3.4e-07	-1.28007	0.16	0.134	0.00444888	low	ITCH
1.97e-06	-1.27923	0.046	0.121	0.0258181	high	RNVU1-6
8.15e-17	-1.2791	0.128	0.038	1.07e-12	low	USP40
1.85e-09	-1.27834	0.044	0.142	2.42e-05	high	ERC1
8.75e-08	-1.27735	0.145	0.144	0.00114488	low	PLEKHF1
2.25e-27	-1.27616	0.453	0.614	2.95e-23	low	HLA-DPB1
3.44e-07	-1.27483	0.036	0.113	0.00450351	high	MCTS2P
5.18e-05	-1.27398	0.056	0.126	0.677441	high	DCAF17
0.000241364	-1.27349	0.095	0.161	1	high	ANKRD13C
1.84e-11	-1.27294	0.336	0.445	2.41e-07	low	NDUFB7
3.28e-14	-1.27149	0.152	0.062	4.29e-10	low	ZNF487
2.53e-08	-1.27105	0.141	0.076	0.000330791	low	CBR4
2.66e-11	-1.27094	0.036	0.129	3.48e-07	high	TRAV21
2.47e-06	-1.27076	0.168	0.122	0.0323899	low	PRORP
2.44e-09	-1.27023	0.141	0.108	3.2e-05	low	ADGRG5
0.000346739	-1.27001	0.078	0.143	1	high	HIVEP3
1.73e-09	-1.26742	0.152	0.076	2.27e-05	low	FANCL
6.77e-09	-1.26697	0.122	0.136	8.86e-05	low	CD244
3.92e-09	-1.26662	0.155	0.083	5.13e-05	low	SEPSECS
2.52e-05	-1.26592	0.058	0.131	0.330293	high	WDR89
1.93e-07	-1.26551	0.147	0.186	0.00252229	low	PRR5
4.96e-07	-1.26514	0.054	0.139	0.0064862	high	IDE
8.8e-14	-1.26482	0.137	0.1	1.15e-09	low	HAVCR2
1.49e-15	-1.26309	0.144	0.062	1.95e-11	low	TYROBP
8.08e-10	-1.26304	0.034	0.127	1.06e-05	high	AC011195.1
1.01e-14	-1.26203	0.147	0.071	1.32e-10	low	RPAP1
5.3e-11	-1.26068	0.151	0.275	6.94e-07	low	ADGRG1
3.52e-16	-1.2606	0.149	0.063	4.61e-12	low	PACC1
5.78e-09	-1.25927	0.059	0.162	7.56e-05	high	AC114760.2
1.27e-05	-1.25882	0.049	0.119	0.165914	high	ATP23
4.88e-10	-1.25662	0.175	0.258	6.39e-06	low	ABI3
1.36e-07	-1.25634	0.155	0.196	0.00178426	low	TIMM13
4.57e-05	-1.25587	0.052	0.122	0.598528	high	DNAJC27
1.74e-17	-1.25578	0.147	0.056	2.28e-13	low	AL138478.1
1.23e-14	-1.25505	0.147	0.062	1.61e-10	low	BTN2A2
1.42e-11	-1.2549	0.14	0.094	1.85e-07	low	RGS3
1.91e-08	-1.25396	0.141	0.066	0.000249836	low	LXN
8.05e-09	-1.25284	0.142	0.09	0.000105359	low	AIMP2
1.03e-10	-1.25238	0.129	0.055	1.35e-06	low	NUF2
1.29e-05	-1.25211	0.047	0.118	0.168479	high	RNVU1-26
3.85e-08	-1.24742	0.046	0.133	0.000503457	high	PROSER3
1.43e-08	-1.24702	0.149	0.086	0.00018675	low	CPSF3
8.27e-06	-1.2461	0.156	0.109	0.108225	low	TTLL3
3.37e-16	-1.24495	0.147	0.081	4.41e-12	low	DEF8
7.43e-06	-1.24444	0.081	0.163	0.0972723	high	PKN2
5.05e-09	-1.24368	0.113	0.176	6.61e-05	low	FGR
9.7e-08	-1.24352	0.163	0.095	0.0012695	low	PPIL2
1e-19	-1.24352	0.315	0.455	1.31e-15	low	ISG15
2.52e-15	-1.24214	0.102	0.029	3.3e-11	low	NEMP1
1.66e-15	-1.24027	0.144	0.063	2.18e-11	low	PRADC1
1.21e-09	-1.2402	0.034	0.125	1.59e-05	high	SSBP2
4.1e-10	-1.23972	0.156	0.143	5.37e-06	low	HENMT1
6.23e-05	-1.23948	0.049	0.116	0.815231	high	ZNF248
1.64e-05	-1.23944	0.208	0.278	0.215232	high	TTC3
1.84e-13	-1.23877	0.144	0.063	2.41e-09	low	MFAP1
1.03e-15	-1.23862	0.157	0.069	1.35e-11	low	HSF2
7.29e-05	-1.23778	0.08	0.147	0.954391	high	VEZT
4.52e-15	-1.23727	0.156	0.075	5.92e-11	low	PPP1R21
1e-10	-1.23707	0.157	0.078	1.31e-06	low	C12orf29
5.88e-09	-1.23697	0.163	0.126	7.69e-05	low	RBM18
4.78e-08	-1.2334	0.138	0.192	0.000625859	low	HINT2
3.39e-23	-1.23231	0.142	0.071	4.44e-19	low	TRAV2
4.79e-07	-1.2313	0.14	0.153	0.00626871	low	IRF7
9.93e-14	-1.23122	0.015	0.11	1.3e-09	high	CXCL16
1.07e-15	-1.23051	0.167	0.307	1.4e-11	low	BANF1
3.16e-12	-1.23041	0.175	0.311	4.14e-08	low	SPON2
1.42e-23	-1.2294	0.117	0.022	1.85e-19	low	AC008267.5
1.27e-06	-1.22918	0.054	0.134	0.0166153	high	CLYBL
5.71e-15	-1.22818	0.14	0.058	7.47e-11	low	SLC31A1
6.69e-09	-1.22784	0.136	0.095	8.76e-05	low	PAFAH1B3
2.48e-24	-1.22752	0.262	0.476	3.25e-20	high	IL7R
7.85e-10	-1.22702	0.144	0.076	1.03e-05	low	WDR41
8.71e-14	-1.22701	0.151	0.073	1.14e-09	low	PDXK
1.07e-10	-1.22572	0.036	0.132	1.41e-06	high	TRAV8-6
4.99e-20	-1.22425	0.121	0.042	6.54e-16	low	LYN
0.000135933	-1.22424	0.073	0.144	1	high	DIS3L
8.15e-16	-1.22411	0.176	0.076	1.07e-11	low	MRRF
0.00109091	-1.22408	0.16	0.14	1	low	ARL14EP
3.89e-05	-1.22311	0.335	0.379	0.50951	high	ITGB1
4.09e-11	-1.22306	0.165	0.113	5.36e-07	low	UHMK1
2.65e-11	-1.22253	0.14	0.088	3.47e-07	low	YPEL1
4.05e-09	-1.22221	0.171	0.189	5.29e-05	low	VBP1
1.62e-13	-1.22218	0.132	0.055	2.12e-09	low	ORC6
0.00447816	-1.22191	0.095	0.153	1	high	DHX40
0.00448803	-1.2214	0.083	0.137	1	high	DENND4C
6.75e-08	-1.22134	0.041	0.126	0.000883448	high	TRBV28
1.92e-11	-1.22086	0.159	0.279	2.51e-07	low	RGS19
8.7e-12	-1.21988	0.165	0.106	1.14e-07	low	LHPP
3.28e-07	-1.21971	0.064	0.145	0.00429868	high	TRDMT1
2.6e-07	-1.21942	0.137	0.129	0.00340502	low	CKS2
2.96e-12	-1.21924	0.138	0.063	3.87e-08	low	C3orf14
2.79e-10	-1.21862	0.137	0.147	3.65e-06	low	DCPS
0.00136539	-1.21779	0.086	0.138	1	high	SPRTN
2.74e-12	-1.21767	0.241	0.362	3.59e-08	low	TRGC1
3.8e-12	-1.21738	0.242	0.341	4.98e-08	low	CHMP2A
1.16e-19	-1.21728	0.141	0.042	1.52e-15	low	LY6G5C
6.2e-20	-1.21707	0.208	0.376	8.11e-16	low	FCRL6
1.1e-08	-1.21696	0.147	0.176	0.000143987	low	NUDT5
2.89e-12	-1.21685	0.153	0.091	3.78e-08	low	BCL2L1
1.27e-05	-1.21549	0.137	0.087	0.166506	low	ETV7
3.94e-19	-1.21442	0.152	0.055	5.16e-15	low	LCORL
3.93e-09	-1.21399	0.052	0.148	5.14e-05	high	MAML1
2.58e-10	-1.21311	0.172	0.22	3.37e-06	low	PSMD14
4.76e-15	-1.21293	0.142	0.065	6.23e-11	low	CCHCR1
1.19e-16	-1.21248	0.083	0.224	1.56e-12	high	GPR183
8.34e-12	-1.21228	0.235	0.313	1.09e-07	low	ACTR2
0.00188839	-1.2114	0.152	0.211	1	high	CRYBG1
0.000146494	-1.21124	0.056	0.121	1	high	DPH6
1.91e-11	-1.20901	0.151	0.08	2.5e-07	low	RAB33A
4.42e-09	-1.20871	0.025	0.103	5.79e-05	high	LINC02482
2.42e-07	-1.20774	0.032	0.106	0.00316303	high	LYN
7.95e-16	-1.20388	0.145	0.055	1.04e-11	low	ZFYVE16
1e-07	-1.20365	0.037	0.119	0.00131262	high	TRAV1-2
1.21e-07	-1.20355	0.144	0.07	0.00158993	low	ASF1B
9.59e-18	-1.2002	0.149	0.055	1.25e-13	low	PRIMPOL
3.56e-14	-1.20012	0.14	0.063	4.66e-10	low	IPP
1.47e-07	-1.19874	0.153	0.098	0.00192716	low	PROSER1
2.21e-05	-1.19871	0.058	0.127	0.28954	high	TTC5
1.5e-09	-1.19813	0.029	0.117	1.97e-05	high	ZNF461
7.5e-14	-1.19778	0.144	0.065	9.81e-10	low	KHDC1
3.51e-05	-1.19769	0.219	0.237	0.459648	low	PCED1B
4.95e-12	-1.19679	0.151	0.063	6.48e-08	low	VPS54
2.52e-08	-1.19631	0.171	0.244	0.00033005	low	LAMTOR2
3.96e-18	-1.19589	0.151	0.071	5.18e-14	low	RABEP2
2.05e-08	-1.1952	0.064	0.148	0.000268043	high	RNVU1-27
1.02e-31	-1.19475	0.789	0.821	1.33e-27	low	PTPRCAP
0.000231987	-1.19452	0.174	0.235	1	high	PAG1
6.8e-06	-1.19427	0.051	0.124	0.0889533	high	ALDH6A1
6.37e-07	-1.19367	0.064	0.148	0.00834258	high	PRH1
7.46e-11	-1.19346	0.134	0.059	9.76e-07	low	SMCO4
5.5e-06	-1.19242	0.155	0.186	0.0719658	low	CTSB
4.18e-17	-1.19201	0.151	0.065	5.47e-13	low	HIRIP3
3.88e-15	-1.19066	0.148	0.076	5.08e-11	low	TTC16
7.47e-08	-1.19052	0.051	0.139	0.000977411	high	RNVU1-14
1.57e-19	-1.18919	0.366	0.506	2.05e-15	low	APOBEC3C
1.43e-14	-1.1878	0.159	0.246	1.87e-10	low	ACAA2
7.71e-05	-1.18735	0.061	0.13	1	high	GDAP2
6.28e-07	-1.18716	0.073	0.165	0.00822488	high	ECE1
4.64e-13	-1.18687	0.03	0.136	6.07e-09	high	ACTN1
6.23e-07	-1.18656	0.179	0.139	0.00815282	low	NUP88
2.54e-15	-1.18558	0.602	0.687	3.33e-11	low	LY6E
1.24e-20	-1.18558	0.161	0.044	1.63e-16	low	STRADB
1.07e-14	-1.18462	0.133	0.048	1.4e-10	low	RNF121
7.59e-18	-1.18455	0.159	0.07	9.93e-14	low	RNF2
2.38e-05	-1.18428	0.058	0.13	0.311078	high	MTAP
0.000803314	-1.18424	0.144	0.156	1	low	EPSTI1
5.39e-13	-1.18342	0.13	0.055	7.06e-09	low	CCNE1
3.15e-13	-1.18335	0.153	0.085	4.12e-09	low	BAG4
5.24e-09	-1.18281	0.042	0.134	6.86e-05	high	HLA-U
1.89e-07	-1.18224	0.09	0.183	0.00247113	high	TLE4
0.000618512	-1.18071	0.18	0.147	1	low	PDE4D
1.46e-17	-1.17967	0.14	0.061	1.91e-13	low	HSD17B4
2.36e-31	-1.17928	0.786	0.846	3.09e-27	low	CORO1A
1.37e-10	-1.17823	0.142	0.073	1.8e-06	low	POC5
2.05e-15	-1.17769	0.113	0.203	2.68e-11	low	PTTG1
3.83e-14	-1.17762	0.147	0.09	5.01e-10	low	ACADM
1.63e-14	-1.17625	0.165	0.09	2.14e-10	low	LSG1
1.44e-16	-1.17547	0.171	0.085	1.89e-12	low	CD151
9.34e-08	-1.17463	0.138	0.153	0.00122195	low	TSPAN17
0.00017393	-1.17353	0.194	0.193	1	low	DNAJC19
2.93e-06	-1.17329	0.163	0.098	0.0383781	low	ITGB3BP
1.76e-11	-1.17315	0.18	0.288	2.31e-07	low	NDUFA7
8.41e-14	-1.17179	0.155	0.068	1.1e-09	low	DNAJC24
1.69e-10	-1.17172	0.044	0.139	2.21e-06	high	RNVU1-19
8.23e-05	-1.1713	0.071	0.141	1	high	MEF2A
2.01e-07	-1.1707	0.147	0.111	0.00263045	low	TMEM170A
5.75e-17	-1.17009	0.168	0.065	7.52e-13	low	SELENOO
3.03e-10	-1.16995	0.137	0.063	3.97e-06	low	C5orf30
1.42e-11	-1.16891	0.141	0.104	1.86e-07	low	RHOC
5.41e-08	-1.1688	0.139	0.228	0.000707838	high	KLRC4
1.1e-15	-1.16739	0.141	0.057	1.44e-11	low	FADS1
3.16e-10	-1.16622	0.149	0.199	4.13e-06	low	CLTA
7.75e-08	-1.16584	0.037	0.118	0.00101481	high	ABRAXAS1
1.52e-06	-1.16562	0.051	0.129	0.0199125	high	KLHL5
9.05e-05	-1.16465	0.093	0.167	1	high	RGPD6
0.00122619	-1.16351	0.152	0.134	1	low	VPS26C
1.67e-09	-1.16349	0.044	0.142	2.18e-05	high	PBX4
2.25e-15	-1.16242	0.144	0.056	2.95e-11	low	GTSF1
2.45e-10	-1.16187	0.046	0.151	3.2e-06	high	TTN
0.00518725	-1.16146	0.081	0.131	1	high	RCHY1
1.31e-09	-1.16113	0.212	0.31	1.71e-05	low	FBXW5
1.99e-12	-1.16113	0.161	0.069	2.6e-08	low	CPD
4.75e-10	-1.16043	0.149	0.091	6.21e-06	low	LRRC14
3.28e-06	-1.16034	0.133	0.111	0.0429651	low	MYL6B
0.00289412	-1.16031	0.127	0.186	1	high	PPP4R3B
1.12e-05	-1.15897	0.058	0.129	0.147162	high	AC020909.3
4.24e-05	-1.15857	0.2	0.268	0.555234	low	RNPEPL1
2.83e-15	-1.15847	0.157	0.066	3.7e-11	low	MCTP2
9.83e-14	-1.15819	0.037	0.159	1.29e-09	high	SORBS3
9.06e-06	-1.15807	0.068	0.145	0.118537	high	APPBP2
0.000660027	-1.15791	0.243	0.274	1	low	GNLY
3.86e-07	-1.15743	0.151	0.215	0.00505184	low	THEMIS
4.28e-11	-1.15722	0.147	0.068	5.6e-07	low	YAE1
1.78e-06	-1.15631	0.16	0.15	0.0232794	low	COG3
0.00346747	-1.1562	0.12	0.171	1	high	AFF4
7.29e-11	-1.15616	0.142	0.057	9.54e-07	low	WDHD1
1.42e-07	-1.15481	0.052	0.143	0.0018595	high	ADNP2
2.33e-16	-1.15475	0.2	0.341	3.05e-12	low	VAMP5
1.33e-13	-1.15432	0.156	0.064	1.74e-09	low	TXNL4B
4.92e-05	-1.1542	0.061	0.132	0.643604	high	ZNF426
8.32e-06	-1.1539	0.064	0.139	0.108885	high	WDR75
2.33e-17	-1.15343	0.153	0.052	3.05e-13	low	FAIM
4.55e-05	-1.15163	0.073	0.147	0.595949	high	AMPD2
3.52e-08	-1.15157	0.177	0.118	0.000460077	low	CRTAM
1.04e-13	-1.15133	0.148	0.064	1.37e-09	low	PUS3
7.2e-07	-1.1505	0.036	0.105	0.00941923	high	RNVU1-4
3.97e-13	-1.14795	0.142	0.076	5.2e-09	low	MAP2K5
8.9e-17	-1.14777	0.153	0.056	1.16e-12	low	TGFBR1
2.88e-06	-1.14775	0.042	0.117	0.037753	high	RASA1
4.13e-12	-1.14717	0.153	0.098	5.4e-08	low	RNF31
0.000114067	-1.14677	0.044	0.105	1	high	CCDC125
1.24e-17	-1.146	0.164	0.068	1.62e-13	low	MIGA1
1.24e-11	-1.14564	0.148	0.081	1.63e-07	low	STX18
2.87e-05	-1.14549	0.074	0.152	0.376018	high	ENTPD6
1.13e-23	-1.1443	0.124	0.022	1.48e-19	low	AC005911.1
1.77e-11	-1.1421	0.037	0.144	2.32e-07	high	VIPR1
0.00160854	-1.14165	0.069	0.125	1	high	IFIT2
0.000401604	-1.14064	0.054	0.115	1	high	BLM
6.25e-14	-1.14004	0.161	0.077	8.18e-10	low	AGPS
4.35e-21	-1.13939	0.363	0.47	5.69e-17	low	IDH2
4.63e-14	-1.13928	0.155	0.09	6.06e-10	low	MAGOHB
4.13e-10	-1.13831	0.34	0.416	5.41e-06	low	IFITM3
2.71e-20	-1.13769	0.145	0.061	3.55e-16	low	AC124016.2
4.64e-06	-1.13756	0.076	0.159	0.0607513	high	RCOR3
3.98e-10	-1.13737	0.042	0.121	5.21e-06	high	SNORA81
4.2e-08	-1.1366	0.137	0.126	0.000549737	low	COA3
8.8e-15	-1.13584	0.147	0.068	1.15e-10	low	GSTM4
1.34e-25	-1.13537	0.519	0.601	1.76e-21	low	PSMB10
7.99e-11	-1.13526	0.155	0.086	1.05e-06	low	NUP42
9.15e-08	-1.13522	0.044	0.13	0.00119737	high	ZNF460
1.26e-06	-1.13468	0.086	0.174	0.0165206	high	DDX3Y
5.33e-16	-1.13388	0.14	0.058	6.97e-12	low	RRNAD1
7.69e-07	-1.13372	0.144	0.118	0.0100687	low	VPS35
0.000379907	-1.13292	0.179	0.231	1	high	PIAS1
3.91e-09	-1.13288	0.069	0.176	5.11e-05	high	CDC14A
1.9e-07	-1.13241	0.14	0.087	0.00249041	low	CCDC28B
8.39e-05	-1.1323	0.063	0.133	1	high	RANBP6
1.45e-05	-1.13153	0.074	0.156	0.190137	high	GNPTAB
3.51e-06	-1.13084	0.284	0.361	0.0459208	low	TRAPPC5
0.000134772	-1.12954	0.068	0.137	1	high	NAA35
2.55e-05	-1.12952	0.145	0.136	0.333193	low	MCM5
3.75e-19	-1.12915	0.155	0.058	4.91e-15	low	SLC22A18
5.51e-17	-1.12861	0.144	0.051	7.21e-13	low	AL122035.1
6.74e-06	-1.12778	0.141	0.132	0.08816	low	GPKOW
1.49e-13	-1.12674	0.161	0.076	1.95e-09	low	PPP3CB
4.49e-14	-1.12597	0.02	0.121	5.88e-10	high	AL353660.1
1.11e-07	-1.12569	0.138	0.126	0.00145663	low	ST8SIA4
2.23e-07	-1.12544	0.051	0.136	0.0029162	high	ZNF44
3.04e-13	-1.12419	0.163	0.085	3.98e-09	low	ZNF217
2.5e-07	-1.12385	0.147	0.091	0.00327166	low	APOBEC3F
0.00120772	-1.12147	0.091	0.153	1	high	AFTPH
2.19e-07	-1.12086	0.173	0.24	0.00286403	low	WARS1
2.17e-11	-1.12062	0.151	0.071	2.85e-07	low	GSR
4.37e-06	-1.12001	0.142	0.075	0.0571492	low	ZWINT
4.81e-06	-1.11897	0.037	0.106	0.0629521	high	KIAA1586
1.24e-18	-1.11797	0.786	0.852	1.63e-14	low	CYBA
3.48e-07	-1.11792	0.052	0.138	0.00455648	high	NDUFV2-AS1
8.87e-13	-1.11785	0.147	0.076	1.16e-08	low	SMUG1
0.000118259	-1.11771	0.074	0.146	1	high	LRRC8D
9.03e-21	-1.11683	0.145	0.062	1.18e-16	low	SLC27A3
2.64e-15	-1.11662	0.155	0.066	3.45e-11	low	GALK1
6.8e-08	-1.11543	0.121	0.156	0.000889548	low	SKA2
0.000339994	-1.11493	0.085	0.146	1	high	CFAP36
5.42e-16	-1.11419	0.151	0.048	7.1e-12	low	SERPINI1
5.01e-08	-1.1132	0.168	0.112	0.000655013	low	TRPT1
7.02e-20	-1.11308	0.149	0.052	9.18e-16	low	ZNF34
2.07e-06	-1.11275	0.064	0.14	0.0270314	high	TMEM245
2.25e-13	-1.11243	0.14	0.077	2.94e-09	low	USP18
3.62e-16	-1.11222	0.144	0.061	4.74e-12	low	ZFYVE21
3.24e-09	-1.11201	0.159	0.09	4.23e-05	low	MAP2K6
4.63e-15	-1.11173	0.141	0.054	6.06e-11	low	TMSB15B
5.58e-14	-1.11172	0.218	0.321	7.3e-10	low	CDK2AP2
0.000162779	-1.11155	0.145	0.115	1	low	USP28
6.45e-13	-1.1111	0.142	0.063	8.44e-09	low	GBE1
1.17e-12	-1.11101	0.144	0.08	1.53e-08	low	GFI1
6.95e-06	-1.11097	0.064	0.145	0.0909693	high	XRRA1
1.88e-13	-1.11021	0.153	0.068	2.46e-09	low	DDN-AS1
1.62e-07	-1.10769	0.168	0.122	0.00212608	low	HYOU1
2.85e-14	-1.10701	0.157	0.085	3.73e-10	low	HOTAIRM1
1.76e-12	-1.10683	0.144	0.068	2.3e-08	low	SMARCD2
8.76e-16	-1.10681	0.148	0.069	1.15e-11	low	ACP2
2.29e-26	-1.10603	0.45	0.561	3e-22	low	SLC9A3R1
4.25e-09	-1.10502	0.027	0.11	5.56e-05	high	TIPARP-AS1
1.3e-13	-1.10419	0.144	0.068	1.7e-09	low	UBFD1
5.64e-25	-1.10396	0.142	0.026	7.38e-21	low	ZKSCAN5
1.63e-07	-1.10371	0.046	0.131	0.00213133	high	IMMP2L
6.24e-12	-1.10331	0.155	0.105	8.17e-08	low	PPOX
1.71e-15	-1.10284	0.148	0.069	2.24e-11	low	EEA1
3.06e-05	-1.10067	0.066	0.135	0.400007	high	SCAPER
1.77e-06	-1.1002	0.042	0.118	0.0231152	high	AC092117.2
0.000573387	-1.10007	0.064	0.127	1	high	ARL13B
1.07e-05	-1.09948	0.153	0.196	0.140099	low	F2R
3.31e-07	-1.0987	0.051	0.136	0.00433737	high	BTBD9
1.87e-06	-1.09827	0.152	0.08	0.0245087	low	CENPM
3.98e-07	-1.09585	0.052	0.136	0.00521207	high	TCEAL4
4.33e-08	-1.09568	0.03	0.11	0.000566219	high	MIR1248
1.6e-08	-1.09484	0.14	0.207	0.00020918	low	GET3
4.17e-12	-1.09453	0.039	0.152	5.45e-08	high	SCGB3A1
0.000337643	-1.09364	0.129	0.196	1	high	BAZ2A
0.000182131	-1.09349	0.124	0.182	1	high	EBLN3P
2.68e-12	-1.09287	0.145	0.087	3.5e-08	low	CENPU
2.9e-19	-1.09264	0.125	0.033	3.8e-15	low	TAF5
0.00466511	-1.09221	0.081	0.138	1	high	UGGT1
4.51e-18	-1.09191	0.151	0.049	5.91e-14	low	Z83840.2
2.07e-08	-1.09142	0.137	0.127	0.000271051	low	TMEM156
0.000405358	-1.09142	0.058	0.12	1	high	IPO11
2.1e-06	-1.09095	0.066	0.152	0.0274285	high	KDM5B
3.27e-11	-1.09006	0.071	0.188	4.28e-07	high	TNFSF8
9.54e-18	-1.08886	0.12	0.026	1.25e-13	low	CXCL13
2.75e-18	-1.08805	0.144	0.061	3.59e-14	low	SLC35E3
5.42e-05	-1.08785	0.198	0.169	0.709881	low	CBWD1
7.45e-12	-1.08772	0.149	0.087	9.74e-08	low	HDHD2
6.61e-06	-1.08688	0.125	0.118	0.0864546	low	MSC
6.09e-05	-1.08606	0.068	0.14	0.796655	high	ZNF880
1.64e-08	-1.08581	0.157	0.244	0.000214857	low	CMC1
4.68e-08	-1.08504	0.171	0.126	0.000611974	low	RB1
2.6e-08	-1.08502	0.152	0.212	0.000339962	low	TYMP
2.5e-10	-1.08426	0.032	0.121	3.28e-06	high	TRBV19
6.85e-05	-1.08422	0.148	0.123	0.896636	low	CD81
8.32e-08	-1.08375	0.128	0.149	0.00108851	low	PDZD11
1.48e-05	-1.08323	0.16	0.185	0.193392	low	SIRT7
1.22e-06	-1.08177	0.052	0.134	0.0159411	high	OSGIN2
8.33e-07	-1.08104	0.125	0.15	0.0109015	low	CCDC90B
1.13e-14	-1.08054	0.14	0.064	1.48e-10	low	SGCB
4.7e-15	-1.08006	0.282	0.377	6.15e-11	low	MRPL10
9.51e-19	-1.07998	0.149	0.051	1.25e-14	low	UTS2
1.15e-07	-1.07951	0.216	0.288	0.00149858	low	SLX1A
5.86e-05	-1.07917	0.054	0.124	0.767045	high	RSC1A1
4.66e-07	-1.07915	0.155	0.127	0.00609513	low	ARPC1A
1.6e-06	-1.07866	0.064	0.15	0.0209931	high	SEC23A
4.49e-24	-1.07779	0.132	0.027	5.88e-20	low	SPATS2
1.49e-05	-1.07712	0.144	0.154	0.195433	low	S1PR5
0.000753914	-1.07662	0.078	0.143	1	high	SUZ12
6.53e-14	-1.07605	0.161	0.073	8.55e-10	low	SH3BP1
4.6e-08	-1.07555	0.036	0.119	0.00060165	high	FMNL3
7.84e-07	-1.07549	0.184	0.146	0.0102578	low	APOL2
4.67e-06	-1.07513	0.058	0.135	0.0610658	high	EID3
0.000112396	-1.075	0.083	0.149	1	high	CCPG1
9.7e-08	-1.07287	0.061	0.151	0.00126946	high	PREPL
4.12e-12	-1.07207	0.151	0.108	5.39e-08	low	THEMIS2
3.18e-10	-1.07107	0.141	0.088	4.16e-06	low	CCL3
0.000661762	-1.0702	0.103	0.167	1	high	FAM161B
5.92e-14	-1.07012	0.142	0.099	7.75e-10	low	LGALS3BP
1.07e-06	-1.06981	0.063	0.15	0.0139724	high	SREBF1
5.39e-20	-1.06944	0.142	0.078	7.06e-16	low	TRGV5
1.01e-06	-1.06908	0.078	0.162	0.0132588	high	TGIF1
7.2e-07	-1.06886	0.168	0.199	0.00941958	low	PNKD
5.83e-19	-1.06803	0.141	0.045	7.63e-15	low	AL137060.6
4.79e-08	-1.06796	0.148	0.13	0.000626507	low	AAR2
5.95e-08	-1.06788	0.302	0.374	0.000778616	low	ATP6V0B
2.93e-05	-1.0652	0.061	0.131	0.383099	high	SLC35D2
1.66e-11	-1.06416	0.138	0.062	2.17e-07	low	UBE2T
8.03e-11	-1.06305	0.134	0.133	1.05e-06	low	NDUFA8
9.61e-13	-1.06288	0.168	0.077	1.26e-08	low	BRD8
2.25e-18	-1.06172	0.153	0.063	2.95e-14	low	LDLR
4.18e-10	-1.06161	0.136	0.061	5.47e-06	low	RMI2
8.48e-06	-1.06023	0.259	0.348	0.110981	low	RNF181
1.49e-11	-1.05975	0.192	0.274	1.95e-07	low	CSK
1.31e-11	-1.05918	0.165	0.073	1.72e-07	low	SLC35A3
4.27e-08	-1.05909	0.136	0.172	0.000558244	low	NMRAL1
1.25e-06	-1.05787	0.039	0.108	0.0163837	high	MBTPS2
1.14e-10	-1.05765	0.145	0.07	1.49e-06	low	INPP1
4.77e-06	-1.05667	0.059	0.138	0.0623604	high	C2orf69
1.77e-20	-1.05644	0.212	0.395	2.32e-16	low	SASH3
1.81e-08	-1.05589	0.16	0.118	0.000237112	low	RASSF7
1.93e-05	-1.05557	0.187	0.243	0.252967	low	SDF2L1
7.37e-07	-1.05356	0.163	0.135	0.00965091	low	H1-4
3.68e-06	-1.05314	0.136	0.127	0.0480949	low	POP7
3.65e-11	-1.0531	0.125	0.158	4.78e-07	low	TIMMDC1
2.95e-08	-1.0529	0.145	0.12	0.000385794	low	ALG1
1.06e-06	-1.05174	0.046	0.125	0.0139095	high	RASGEF1B
1.25e-12	-1.05093	0.16	0.092	1.64e-08	low	NCOA1
0.00951809	-1.05056	0.098	0.146	1	high	NMD3
1.24e-11	-1.04967	0.132	0.042	1.63e-07	low	PPIAP40
0.000211017	-1.04891	0.145	0.137	1	low	CDKN2A
7.94e-05	-1.04884	0.144	0.156	1	low	TMEM208
2.88e-11	-1.04812	0.157	0.084	3.77e-07	low	PDSS2
4.54e-16	-1.04781	0.153	0.061	5.94e-12	low	XPO5
3.47e-08	-1.04734	0.183	0.226	0.000453514	low	TMCO1
2.04e-05	-1.04656	0.056	0.127	0.266467	high	DCUN1D4
3.32e-09	-1.04639	0.046	0.13	4.35e-05	high	RNVU1-15
3.48e-07	-1.04634	0.142	0.149	0.00454808	low	ACAT1
0.001762	-1.04625	0.086	0.133	1	high	CD226
2.29e-17	-1.04621	0.159	0.075	2.99e-13	low	RNGTT
8.26e-11	-1.04546	0.042	0.146	1.08e-06	high	TRGV2
5.07e-33	-1.04448	0.894	0.95	6.64e-29	low	CCL5
1.86e-08	-1.04249	0.147	0.095	0.0002438	low	SEPTIN11
8.64e-11	-1.0422	0.203	0.097	1.13e-06	low	KLRC2
3.99e-17	-1.04071	0.137	0.045	5.23e-13	low	C1orf109
2.23e-18	-1.04045	0.151	0.066	2.92e-14	low	RGS9
0.000188749	-1.03983	0.19	0.213	1	low	FAAP20
4.85e-17	-1.03802	0.153	0.05	6.34e-13	low	BTLA
1.13e-06	-1.03787	0.052	0.133	0.0148133	high	CMAHP
0.000593196	-1.03668	0.168	0.193	1	low	TRG-AS1
1.69e-10	-1.0359	0.14	0.073	2.21e-06	low	CORO1C
0.000408132	-1.03572	0.069	0.129	1	high	AGL
1.43e-16	-1.03568	0.169	0.077	1.87e-12	low	DTX2
1.13e-15	-1.03543	0.144	0.062	1.48e-11	low	RIDA
9.54e-06	-1.03523	0.081	0.163	0.12486	high	APLP2
4.33e-13	-1.03446	0.249	0.399	5.67e-09	low	APMAP
9.61e-29	-1.03323	0.563	0.646	1.26e-24	low	PPP1CA
2.84e-05	-1.03271	0.074	0.151	0.371682	high	TBC1D5
1.22e-06	-1.03208	0.14	0.134	0.0159175	low	EMC8
2.44e-13	-1.03073	0.156	0.069	3.2e-09	low	CCDC18
2.44e-07	-1.03071	0.199	0.283	0.00319781	low	MRPL23
3.78e-09	-1.0298	0.061	0.164	4.94e-05	high	HGSNAT
6.84e-21	-1.02876	0.134	0.038	8.95e-17	low	AC104046.1
9.38e-07	-1.02856	0.233	0.313	0.0122814	low	TGFBR3
9.88e-08	-1.02833	0.165	0.144	0.00129247	low	PCNA
3.23e-13	-1.02772	0.297	0.419	4.22e-09	low	ZYX
2.77e-20	-1.02736	0.152	0.056	3.62e-16	low	KIR2DS4
3.48e-18	-1.02666	0.145	0.052	4.56e-14	low	AF274858.1
5.99e-16	-1.02651	0.247	0.376	7.84e-12	low	FGFBP2
7.52e-13	-1.02612	0.23	0.36	9.84e-09	low	RAB1B
6.11e-07	-1.02588	0.147	0.101	0.00799714	low	SNAPIN
1.76e-08	-1.02518	0.054	0.149	0.000229894	high	HELQ
9.9e-13	-1.02498	0.149	0.075	1.3e-08	low	JAK2
1.55e-08	-1.02381	0.149	0.094	0.000202904	low	MOCS2
5.84e-20	-1.02342	0.13	0.045	7.64e-16	low	CAMK1
3.95e-08	-1.02336	0.245	0.334	0.000517206	low	ARPC5L
9.41e-20	-1.0217	0.152	0.077	1.23e-15	low	CD300A
3.09e-23	-1.02082	0.144	0.038	4.04e-19	low	TRBV14
5.13e-07	-1.02081	0.051	0.135	0.00671296	high	AC092279.2
2.38e-19	-1.02023	0.602	0.61	3.11e-15	low	NDUFA13
1.83e-09	-1.01999	0.163	0.112	2.4e-05	low	MTX1
1.3e-06	-1.01978	0.155	0.15	0.0169893	low	R3HCC1
1.87e-18	-1.01975	0.144	0.059	2.44e-14	low	LINC02245
0.000524589	-1.01964	0.176	0.172	1	low	HSH2D
0.000190175	-1.01959	0.163	0.183	1	low	RDH11
1.37e-12	-1.01947	0.157	0.085	1.79e-08	low	MIATNB
2.86e-10	-1.01846	0.161	0.101	3.74e-06	low	YIPF1
5.57e-13	-1.01772	0.191	0.312	7.29e-09	high	AC253572.2
1.8e-16	-1.01728	0.149	0.058	2.36e-12	low	MTA3
1.37e-08	-1.01706	0.051	0.144	0.000179642	high	SFMBT1
3.6e-16	-1.01696	0.144	0.055	4.71e-12	low	AL133477.2
1.52e-10	-1.01614	0.19	0.136	1.99e-06	low	RAPGEF1
1.33e-09	-1.01533	0.157	0.122	1.75e-05	low	TFPT
0.00241518	-1.01501	0.069	0.125	1	high	ODR4
2.19e-10	-1.01493	0.152	0.084	2.86e-06	low	SNX10
4.27e-06	-1.01452	0.219	0.284	0.0559127	low	SCAMP2
1.05e-07	-1.01385	0.151	0.105	0.00138003	low	WDR13
1.81e-09	-1.01368	0.169	0.104	2.37e-05	low	FCHSD1
0.000196498	-1.01319	0.058	0.123	1	high	RHBDD1
0.00590613	-1.01252	0.073	0.125	1	high	ENOX2
1.59e-16	-1.01239	0.138	0.041	2.08e-12	low	MT-TP
1.22e-06	-1.012	0.059	0.138	0.0159521	high	POMGNT1
0.000198746	-1.01161	0.063	0.129	1	high	AC138150.1
2e-10	-1.01118	0.336	0.461	2.61e-06	low	C9orf16
1.55e-05	-1.01114	0.061	0.137	0.20286	high	NOL6
2.26e-18	-1.01058	0.141	0.05	2.95e-14	low	SAMD10
1.87e-09	-1.01027	0.156	0.084	2.44e-05	low	TUBG1
6.45e-16	-1.01016	0.148	0.059	8.45e-12	low	AASDH
0.00266181	-1.00999	0.085	0.144	1	high	PLCG1
1.05e-05	-1.00929	0.103	0.183	0.137595	high	LPP
3.33e-07	-1.0091	0.153	0.166	0.00435753	low	AC092821.4
0.000277363	-1.00909	0.125	0.197	1	high	CDK17
0.000482435	-1.00867	0.34	0.392	1	high	N4BP2L2
1.92e-11	-1.00798	0.153	0.097	2.52e-07	low	ACAD9
0.000274205	-1.00652	0.149	0.206	1	high	TIPARP
0.000561568	-1.00645	0.098	0.149	1	high	SNORD118
2.17e-05	-1.00634	0.052	0.125	0.284134	high	PELP1
0.00419433	-1.00598	0.078	0.131	1	high	NUDT9
3.69e-11	-1.00592	0.152	0.15	4.83e-07	low	AC010323.1
1.55e-15	-1.00582	0.155	0.069	2.03e-11	low	BRF1
4.4e-07	-1.00547	0.151	0.173	0.00576224	low	LINC02446
3.13e-13	-1.00489	0.965	0.967	4.1e-09	low	CD52
9.53e-06	-1.00451	0.187	0.242	0.124717	low	UPF3A
3.85e-10	-1.00383	0.218	0.307	5.04e-06	low	BST2
2.7e-06	-1.0038	0.289	0.374	0.0353154	low	NDUFA2
7.97e-12	-1.00375	0.234	0.291	1.04e-07	low	SIRPG
1.35e-05	-1.00256	0.298	0.375	0.176052	low	NDUFS7
6.16e-05	-1.00209	0.183	0.225	0.805586	low	SCAMP3
4.8e-12	-1.0011	0.09	0.217	6.28e-08	high	RCAN3
3.22e-12	-1.00072	0.417	0.51	4.21e-08	low	CAPZA1
1.28e-08	-1.00043	0.184	0.108	0.00016798	low	CREBZF
0.00555604	-0.999926	0.088	0.142	1	high	CHD1L
5.96e-14	-0.999896	0.234	0.349	7.79e-10	low	IRF1-AS1
2.3e-07	-0.999734	0.044	0.126	0.00301232	high	AL591806.4
1.45e-12	-0.999396	0.157	0.075	1.89e-08	low	RFK
6.89e-05	-0.999071	0.059	0.125	0.901904	high	RAD51B
7.15e-26	-0.998879	0.149	0.052	9.35e-22	low	TRAV17
3.74e-14	-0.997481	0.161	0.091	4.9e-10	low	LPCAT3
2.06e-08	-0.997464	0.153	0.187	0.000269347	low	NDUFB5
4.61e-05	-0.997345	0.155	0.184	0.60377	low	MTCH2
1.65e-06	-0.997255	0.156	0.136	0.0216163	low	DDRGK1
0.000920033	-0.996778	0.202	0.204	1	low	SAFB
2.03e-10	-0.995773	0.195	0.091	2.65e-06	low	HOOK3
2.61e-09	-0.995374	0.036	0.125	3.42e-05	high	FXYD2
1e-17	-0.995346	0.141	0.051	1.31e-13	low	PLEKHM3
0.00265623	-0.99442	0.259	0.309	1	high	DDX17
9.07e-07	-0.993816	0.172	0.244	0.0118698	low	AKIRIN2
1.21e-14	-0.99373	0.175	0.076	1.58e-10	low	RNFT1
2.74e-18	-0.993703	0.153	0.052	3.59e-14	low	SNRNP48
5.11e-12	-0.993268	0.247	0.386	6.69e-08	low	TPST2
2.89e-08	-0.993178	0.042	0.13	0.000378406	high	CHRM3-AS2
6.74e-10	-0.993122	0.222	0.262	8.82e-06	low	MMADHC
4.16e-05	-0.993116	0.144	0.087	0.544326	low	SMC2
3.4e-16	-0.992749	0.144	0.049	4.44e-12	low	CEP76
0.000135195	-0.992352	0.056	0.123	1	high	UBE2Q2P1
7.73e-06	-0.991568	0.049	0.123	0.101227	high	MOSPD1
0.000519685	-0.991396	0.058	0.118	1	high	PITPNA-AS1
1.85e-11	-0.991318	0.037	0.143	2.43e-07	high	CKAP4
4.53e-11	-0.991216	0.036	0.134	5.93e-07	high	LRRN3
3.85e-08	-0.99074	0.191	0.302	0.000503276	high	PLAC8
6.39e-06	-0.990421	0.034	0.1	0.0836806	high	TAF5
0.00313109	-0.990019	0.105	0.151	1	high	CUL2
4.96e-06	-0.989334	0.063	0.141	0.0649299	high	CYP2R1
1.61e-10	-0.988823	0.022	0.11	2.11e-06	high	MAMLD1
6.92e-12	-0.988051	0.141	0.065	9.06e-08	low	MCEE
9.03e-10	-0.987886	0.164	0.107	1.18e-05	low	ATF6
9.72e-10	-0.987875	0.147	0.079	1.27e-05	low	CCDC43
8.89e-11	-0.987741	0.269	0.359	1.16e-06	low	CARD16
1.52e-20	-0.98756	0.142	0.049	1.99e-16	low	STIMATE-MUSTN1
1.19e-15	-0.987307	0.227	0.385	1.55e-11	low	PPP1R18
4.96e-11	-0.986989	0.191	0.283	6.49e-07	low	AOAH
5.2e-05	-0.986946	0.177	0.15	0.680335	low	GOLT1B
8.37e-05	-0.986877	0.069	0.141	1	high	AGPAT5
7.22e-09	-0.985803	0.034	0.122	9.46e-05	high	AC090227.1
2.97e-11	-0.985425	0.027	0.122	3.89e-07	high	ROBO3
5.64e-10	-0.985169	0.169	0.1	7.38e-06	low	NOMO3
2.69e-08	-0.98512	0.029	0.104	0.00035184	high	CFL1P1
1.68e-14	-0.983548	0.164	0.069	2.2e-10	low	WDR36
1.22e-13	-0.98295	0.151	0.075	1.59e-09	low	CDC34
0.000552959	-0.982853	0.09	0.149	1	high	TM2D2
0.00015237	-0.982265	0.051	0.115	1	high	ACER3
3.59e-06	-0.979954	0.047	0.123	0.0469403	high	ZNF420
7.49e-10	-0.979584	0.292	0.381	9.8e-06	low	ARPC5
6.21e-13	-0.979555	0.16	0.066	8.12e-09	low	ZBTB11
1.34e-18	-0.979413	0.149	0.056	1.76e-14	low	FHL3
1.97e-07	-0.978791	0.046	0.13	0.00257872	high	ULK2
4.54e-15	-0.977936	0.426	0.478	5.94e-11	low	DBI
2.2e-07	-0.977781	0.13	0.143	0.00288274	low	TMEM126B
8.18e-05	-0.977331	0.09	0.167	1	high	PNPLA6
5.7e-05	-0.977122	0.071	0.145	0.745476	high	SLC39A8
8.13e-11	-0.97648	0.142	0.066	1.06e-06	low	SRD5A3
3.38e-13	-0.975402	0.251	0.353	4.42e-09	low	GIMAP4
0.000106989	-0.974254	0.061	0.13	1	high	ANKFY1
7.01e-08	-0.97409	0.23	0.322	0.000916937	low	IFI6
6.78e-12	-0.974069	0.147	0.079	8.87e-08	low	CBR1
0.00945335	-0.972873	0.068	0.118	1	high	KNTC1
0.00195306	-0.972851	0.09	0.152	1	high	DYNLT3
6.13e-07	-0.972746	0.085	0.176	0.00802684	high	FBXO21
1.85e-14	-0.971686	0.149	0.069	2.42e-10	low	MTMR12
9.9e-05	-0.971675	0.052	0.119	1	high	DPY19L4
0.00017369	-0.971632	0.157	0.155	1	low	PSME3IP1
2.13e-08	-0.971461	0.046	0.138	0.000279034	high	MPP7
2.46e-07	-0.97122	0.163	0.098	0.00322056	low	POLR3K
9.01e-08	-0.970631	0.148	0.09	0.00117855	low	MPHOSPH6
8.2e-11	-0.97015	0.297	0.399	1.07e-06	low	PSMD4
0.000650945	-0.97014	0.083	0.142	1	high	CCDC137
4.11e-09	-0.970099	0.145	0.153	5.37e-05	low	FABP5P7
8.64e-25	-0.969857	0.523	0.632	1.13e-20	low	CLIC1
7.29e-10	-0.969613	0.052	0.154	9.54e-06	high	RNVU1-7
0.00225845	-0.969244	0.071	0.126	1	high	BMT2
1.28e-06	-0.969097	0.047	0.126	0.0168004	high	TTC12
2.14e-09	-0.969018	0.161	0.218	2.81e-05	low	MRPL37
1.27e-05	-0.968526	0.147	0.175	0.165934	low	COMT
0.00010544	-0.967961	0.059	0.127	1	high	ACTR3B
3.07e-13	-0.967142	0.148	0.069	4.02e-09	low	COG7
6.2e-07	-0.966872	0.052	0.137	0.00811328	high	SOS2
1.34e-10	-0.966448	0.183	0.081	1.76e-06	low	FTX
0.00014542	-0.966023	0.08	0.151	1	high	PHYH
1.2e-11	-0.964574	0.175	0.088	1.57e-07	low	FNIP1
1.23e-08	-0.964466	0.029	0.108	0.000160942	high	ZNF154
1.79e-10	-0.964399	0.151	0.106	2.35e-06	low	TOLLIP
5.63e-27	-0.964077	0.629	0.646	7.37e-23	low	UCP2
1.24e-07	-0.96405	0.137	0.066	0.00161648	low	RAD51
1.77e-06	-0.96215	0.058	0.138	0.0231886	high	HSPBAP1
9.37e-11	-0.961687	0.156	0.083	1.23e-06	low	C12orf49
1.11e-06	-0.961596	0.041	0.116	0.0145035	high	AC090948.3
1.77e-10	-0.961144	0.128	0.052	2.32e-06	low	CDC6
2.06e-05	-0.960986	0.071	0.151	0.269721	high	KLF3-AS1
8.72e-20	-0.960167	0.147	0.049	1.14e-15	low	SNHG19
2.4e-05	-0.959537	0.063	0.138	0.314684	high	P4HA1
0.000294052	-0.958949	0.056	0.119	1	high	TNPO1P1
0.000523396	-0.958857	0.064	0.127	1	high	USP32
9e-14	-0.958729	0.155	0.061	1.18e-09	low	NEMP2
1.23e-06	-0.95856	0.128	0.168	0.0161036	low	EOMES
6.14e-13	-0.95814	0.168	0.08	8.04e-09	low	ICOS
2.91e-14	-0.957421	0.152	0.062	3.81e-10	low	RINT1
4.61e-07	-0.957011	0.142	0.194	0.00603288	low	PTPN18
3.83e-11	-0.955947	0.169	0.081	5.01e-07	low	SETD5
2.84e-09	-0.955738	0.025	0.108	3.71e-05	high	AF001548.2
5.17e-06	-0.955684	0.187	0.226	0.0676529	low	UBE2G1
1.64e-20	-0.955542	0.149	0.047	2.14e-16	low	LINC01002
3.46e-08	-0.9547	0.172	0.269	0.000453368	low	MAD1L1
6.74e-12	-0.954643	0.152	0.073	8.82e-08	low	DCP1B
0.000230034	-0.954319	0.335	0.397	1	low	DPP7
1.02e-05	-0.953669	0.163	0.212	0.133967	low	RAB18
3.77e-06	-0.953589	0.059	0.141	0.0493762	high	SLC23A2
8.97e-06	-0.953309	0.081	0.169	0.117383	high	FBXL3
2.2e-09	-0.952411	0.151	0.097	2.88e-05	low	MSMO1
0.000296479	-0.952392	0.081	0.146	1	high	CHERP
4.12e-17	-0.951732	0.157	0.048	5.4e-13	low	ZNF181
4.78e-12	-0.951435	0.167	0.078	6.26e-08	low	ABCA7
4.81e-06	-0.950784	0.168	0.228	0.0629543	low	ITPA
3.29e-17	-0.950609	0.14	0.045	4.31e-13	low	PTPN12
2.02e-13	-0.950165	0.147	0.256	2.65e-09	low	SLAMF7
6.72e-06	-0.950021	0.164	0.205	0.0879931	low	TRPV2
2.25e-06	-0.949897	0.061	0.142	0.0294968	high	KIAA0100
1.14e-05	-0.949761	0.064	0.144	0.149716	high	RUFY3
0.00685215	-0.949175	0.071	0.125	1	high	MAP3K4
1.71e-09	-0.949151	0.151	0.267	2.24e-05	high	AC109326.1
6.11e-06	-0.948966	0.056	0.133	0.080021	high	AC015982.2
3.91e-06	-0.947968	0.147	0.177	0.0511865	low	LSM2
4.44e-08	-0.947742	0.134	0.125	0.000580559	low	WDR18
4.51e-06	-0.947461	0.076	0.162	0.0590088	high	PDE7A
7.93e-08	-0.947367	0.142	0.094	0.00103799	low	DZIP3
5.03e-07	-0.947311	0.056	0.142	0.00657674	high	AC002094.2
1.69e-10	-0.947263	0.168	0.221	2.21e-06	low	FABP5
4.86e-06	-0.947089	0.052	0.127	0.0635948	high	TMEM260
4.86e-12	-0.946236	0.167	0.112	6.36e-08	low	ARMH1
3.77e-05	-0.946145	0.102	0.185	0.493022	high	USP22
1.38e-05	-0.945781	0.069	0.137	0.180354	high	TTC7A
0.00524364	-0.94549	0.076	0.13	1	high	MIOS
4.34e-08	-0.944875	0.164	0.243	0.00056779	low	CHST12
8.49e-06	-0.944701	0.052	0.126	0.111107	high	SLC37A4
3.47e-16	-0.944218	0.042	0.184	4.54e-12	high	FXYD7
4.68e-06	-0.943977	0.049	0.125	0.0612276	high	DBNDD2
3.72e-06	-0.943413	0.046	0.121	0.0486892	high	ZNF260
0.00013125	-0.942759	0.074	0.144	1	high	AC009022.1
1.93e-12	-0.942721	0.164	0.078	2.52e-08	low	MSH6
0.00124561	-0.941968	0.069	0.125	1	high	IKBIP
6.11e-09	-0.941889	0.142	0.066	8e-05	low	HMGB3
2.25e-20	-0.941602	0.155	0.043	2.95e-16	low	BX284668.5
0.00835093	-0.940383	0.105	0.158	1	high	PLEKHA1
2.11e-07	-0.939907	0.192	0.277	0.00275928	low	RAB37
3.87e-05	-0.939777	0.172	0.2	0.506379	low	ARL16
3.91e-06	-0.939557	0.185	0.25	0.0511501	low	TBX21
1.55e-14	-0.939285	0.141	0.057	2.02e-10	low	LINC01260
4.25e-06	-0.939041	0.16	0.13	0.0556626	low	CASP3
5.27e-07	-0.93794	0.076	0.161	0.00690332	high	SLAMF1
1.67e-15	-0.937684	0.153	0.068	2.19e-11	low	AC026124.2
8.25e-05	-0.937226	0.141	0.176	1	low	AATF
0.00156771	-0.936915	0.096	0.161	1	high	TM9SF3
2.33e-17	-0.936853	0.152	0.051	3.05e-13	low	MPP1
2.84e-15	-0.936623	0.149	0.057	3.71e-11	low	C1GALT1C1
6.47e-05	-0.936347	0.081	0.159	0.847354	high	RIC1
4.4e-08	-0.936193	0.172	0.113	0.000575498	low	STXBP3
4.07e-06	-0.93554	0.054	0.132	0.0532209	high	F11R
3.27e-08	-0.93553	0.151	0.085	0.000428142	low	H2AC6
7.12e-08	-0.935255	0.169	0.224	0.000931238	low	MAP2K3
5.41e-07	-0.934933	0.051	0.134	0.00707978	high	SCFD2
1.89e-08	-0.934724	0.151	0.086	0.000247767	low	GNGT2
2.08e-14	-0.934513	0.878	0.913	2.73e-10	high	TXNIP
7.49e-16	-0.934506	0.173	0.203	9.8e-12	low	RPS26P6
7.26e-08	-0.934464	0.144	0.148	0.000950173	low	VRK1
5.01e-06	-0.934	0.147	0.123	0.0655623	low	CASP7
2.74e-15	-0.93389	0.562	0.608	3.58e-11	low	SEPTIN1
1.88e-15	-0.933526	0.145	0.068	2.46e-11	low	TMEM159
9.48e-14	-0.932697	0.147	0.061	1.24e-09	low	GSTZ1
1.87e-09	-0.931948	0.446	0.48	2.45e-05	low	NDUFA11
1.35e-09	-0.931842	0.149	0.079	1.77e-05	low	MRM2
2.74e-14	-0.93154	0.167	0.077	3.58e-10	low	GLYCTK
1.12e-15	-0.930986	0.598	0.695	1.47e-11	low	AC004057.1
1.41e-06	-0.930731	0.141	0.105	0.0184353	low	NUDT2
0.000167601	-0.930354	0.059	0.125	1	high	BX470111.1
5.19e-20	-0.930275	0.142	0.044	6.79e-16	low	INO80B
4.99e-06	-0.930006	0.058	0.134	0.0653524	high	CSPP1
4.89e-15	-0.929837	0.147	0.056	6.4e-11	low	CTNNA1
1.55e-06	-0.929251	0.175	0.239	0.0202351	low	SNAP47
1.68e-14	-0.929247	0.153	0.076	2.2e-10	low	KCTD18
2.28e-05	-0.929106	0.056	0.129	0.298514	high	AMY2B
4.17e-06	-0.928797	0.049	0.125	0.0545099	high	LIPT1
2.78e-06	-0.928196	0.144	0.128	0.0364156	low	MRPL58
4.44e-07	-0.928144	0.151	0.122	0.00580635	low	ACOT8
7.46e-15	-0.927496	0.152	0.057	9.76e-11	low	PIGU
1.15e-06	-0.926959	0.19	0.229	0.0150217	low	SMARCB1
0.00430053	-0.926392	0.172	0.166	1	low	NCK1
9.99e-07	-0.926036	0.054	0.138	0.0130741	high	AL121944.2
4.87e-14	-0.925559	0.02	0.125	6.38e-10	high	SH3BGRL2
2.35e-06	-0.925466	0.301	0.388	0.0306971	high	TRGC2
2.56e-10	-0.925214	0.147	0.092	3.35e-06	low	ELMOD3
2.11e-09	-0.924883	0.137	0.236	2.76e-05	low	PYCARD
0.000838856	-0.923579	0.071	0.125	1	high	NARS2
2.26e-05	-0.923366	0.271	0.346	0.295983	high	GCC2
8.8e-05	-0.922926	0.058	0.126	1	high	ATP13A3
2.92e-14	-0.922432	0.177	0.078	3.82e-10	low	UBR5
1.07e-06	-0.92206	0.058	0.143	0.0139779	high	LST1
5.23e-21	-0.921413	0.125	0.029	6.84e-17	low	AC132192.2
9.46e-11	-0.921184	0.137	0.052	1.24e-06	low	CDC20
0.00631141	-0.921094	0.08	0.129	1	high	PGAP2
4.17e-07	-0.920697	0.039	0.118	0.00545338	high	MLF1
1.07e-07	-0.920267	0.042	0.125	0.00139703	high	ACP6
6.92e-09	-0.920263	0.276	0.348	9.06e-05	low	ACTR3
6.18e-12	-0.92024	0.041	0.149	8.09e-08	high	OSM
0.00418778	-0.92019	0.164	0.12	1	low	EIF1AD
4.51e-05	-0.919733	0.058	0.128	0.589627	high	ZNF141
1.87e-06	-0.918576	0.203	0.279	0.024516	low	TAOK3
0.000982558	-0.917207	0.061	0.121	1	high	ADAL
1.69e-07	-0.917149	0.151	0.1	0.00221195	low	SLC25A20
3.84e-06	-0.917002	0.061	0.141	0.0502208	high	DDX42
0.00427382	-0.916931	0.404	0.44	1	high	SERINC1
2.61e-18	-0.916668	0.156	0.052	3.41e-14	low	ZNF354A
1.25e-11	-0.915832	0.145	0.065	1.64e-07	low	THEM6
4.42e-07	-0.915776	0.172	0.17	0.00578015	low	AKR1A1
3.64e-05	-0.915517	0.051	0.12	0.476403	high	XPO7
2.38e-20	-0.915008	0.151	0.049	3.11e-16	low	NEK6
4.48e-07	-0.914861	0.142	0.093	0.00586544	low	CENPN
3.8e-18	-0.914858	0.142	0.04	4.97e-14	low	AC104695.4
1.38e-09	-0.914775	0.153	0.076	1.8e-05	low	EXOC6
4.09e-08	-0.914454	0.401	0.484	0.000535893	low	AL121845.2
8e-10	-0.914286	0.136	0.106	1.05e-05	low	AC022706.1
9.43e-21	-0.914239	0.164	0.057	1.23e-16	low	AC100810.1
1.1e-20	-0.914206	0.108	0.02	1.43e-16	low	IFT46
6.9e-16	-0.914167	0.171	0.072	9.04e-12	low	ZFHX2-AS1
0.00311075	-0.914125	0.204	0.197	1	low	LSM5
1.75e-14	-0.914097	0.308	0.369	2.29e-10	low	ALOX5AP
0.000433054	-0.914073	0.063	0.126	1	high	DNAJB4
7.13e-16	-0.913222	0.142	0.051	9.33e-12	low	FAM98A
8.23e-18	-0.912794	0.149	0.048	1.08e-13	low	PLGLB1
1.2e-06	-0.912652	0.059	0.144	0.0156998	high	FASTKD5
2.8e-05	-0.912525	0.208	0.257	0.366725	low	CTBP1
1.43e-10	-0.911719	0.039	0.142	1.87e-06	high	PLEKHB1
1.29e-13	-0.911686	0.13	0.041	1.69e-09	low	MAP3K20
1.83e-11	-0.911294	0.151	0.125	2.4e-07	low	ATP6V1D
1.42e-05	-0.910741	0.163	0.192	0.185534	low	SP140
2.06e-05	-0.910602	0.073	0.147	0.270142	high	ZMYND11
2.98e-13	-0.910454	0.156	0.065	3.89e-09	low	AIM2
1.66e-11	-0.910318	0.047	0.162	2.17e-07	high	ITM2C
1.22e-06	-0.909684	0.042	0.11	0.0160081	high	SLC38A7
0.000200311	-0.90951	0.059	0.125	1	high	TXNRD2
2.41e-15	-0.909226	0.141	0.063	3.15e-11	low	MLC1
1.81e-08	-0.908434	0.214	0.314	0.000236581	low	TSPAN14
1.22e-08	-0.908298	0.03	0.112	0.000160133	high	PKIA
1.46e-14	-0.906894	0.151	0.064	1.91e-10	low	ABI2
8.86e-05	-0.906802	0.183	0.243	1	low	TEX264
3.43e-12	-0.906703	0.145	0.078	4.49e-08	low	ZNF821
7.12e-05	-0.906196	0.281	0.335	0.931317	low	POLR2E
3.95e-12	-0.904952	0.14	0.064	5.17e-08	low	MON1A
1.67e-09	-0.904764	0.473	0.537	2.19e-05	low	TBC1D10C
0.0083728	-0.903333	0.1	0.156	1	high	ADAM10
1.24e-07	-0.902937	0.173	0.233	0.0016236	low	DCTN2
3.66e-07	-0.902378	0.152	0.204	0.00478579	low	FIBP
2.07e-07	-0.902019	0.047	0.133	0.00271013	high	NAT9
0.00753304	-0.901437	0.125	0.17	1	high	KAT6B
5.86e-08	-0.900998	0.14	0.073	0.000766968	low	POLA2
3.7e-18	-0.900747	0.142	0.047	4.84e-14	low	ZNF56
5.5e-11	-0.900488	0.172	0.09	7.2e-07	low	CHORDC1
3.07e-05	-0.899597	0.168	0.108	0.401955	low	RFFL
0.00835239	-0.899325	0.19	0.161	1	low	RMND5A
3.13e-12	-0.89909	0.163	0.076	4.09e-08	low	RCC1
2.91e-19	-0.89826	0.155	0.056	3.81e-15	low	ZNF778
4.79e-17	-0.898231	0.153	0.059	6.26e-13	low	ZNF493
2.4e-09	-0.89823	0.157	0.075	3.14e-05	low	GTF2H3
7.51e-13	-0.89771	0.145	0.063	9.83e-09	low	TRIB3
3.03e-11	-0.897413	0.14	0.065	3.97e-07	low	FANCG
1.74e-05	-0.897401	0.051	0.12	0.227782	high	EEF2K
0.000402078	-0.897365	0.267	0.332	1	low	CCDC85B
1.8e-17	-0.897196	0.152	0.061	2.36e-13	low	COQ2
1.15e-16	-0.897183	0.165	0.066	1.51e-12	low	TMEM191A
0.000360321	-0.896874	0.194	0.236	1	low	PHB
1.97e-07	-0.896597	0.142	0.158	0.00258445	low	DCAF13
7.3e-09	-0.896541	0.152	0.187	9.56e-05	low	UBL7
2.44e-05	-0.895319	0.14	0.078	0.319207	low	BIRC5
8.47e-16	-0.893164	0.141	0.065	1.11e-11	low	EEFSEC
2.98e-07	-0.892737	0.047	0.129	0.00390159	high	AL590764.1
2.69e-11	-0.892685	0.091	0.216	3.52e-07	high	SORL1
3.57e-13	-0.892356	0.137	0.097	4.67e-09	low	EIF2B2
0.0004818	-0.892262	0.153	0.161	1	low	NTAN1
9.69e-11	-0.891828	0.148	0.08	1.27e-06	low	BCKDHB
1.77e-14	-0.891791	0.137	0.059	2.32e-10	low	AC009831.3
7.85e-08	-0.891067	0.036	0.115	0.00102767	high	ANO6
4.93e-16	-0.891041	0.125	0.043	6.46e-12	low	PIF1
2.58e-06	-0.890268	0.046	0.122	0.0338073	high	METTL1
1.59e-06	-0.889962	0.149	0.1	0.0207678	low	AC068775.1
1e-19	-0.889565	0.122	0.038	1.31e-15	low	PPP1R16A
2.1e-12	-0.888756	0.145	0.061	2.74e-08	low	GDAP1
1.04e-17	-0.888195	0.157	0.062	1.36e-13	low	LRRC37A4P
2.68e-22	-0.88819	0.155	0.045	3.51e-18	low	PTGDR
0.000164171	-0.887992	0.266	0.328	1	low	PIN1
0.000257361	-0.887257	0.063	0.127	1	high	PAK1IP1
0.000615892	-0.887241	0.074	0.139	1	high	CEPT1
7.42e-05	-0.88712	0.08	0.15	0.970573	high	TRMT61B
1.33e-29	-0.887039	0.462	0.648	1.75e-25	low	HLA-DRB1
7.91e-06	-0.886952	0.173	0.194	0.103553	low	LYPLA2
4.45e-05	-0.886741	0.046	0.111	0.582013	high	TRUB1
0.000589518	-0.886341	0.11	0.174	1	high	ATR
2.64e-10	-0.886156	0.163	0.083	3.45e-06	low	AP2A1
7.24e-05	-0.886124	0.059	0.125	0.947297	high	TMEM267
0.000726956	-0.886096	0.188	0.215	1	low	GPAA1
6.66e-16	-0.886007	0.159	0.076	8.72e-12	low	RCBTB2
3.21e-08	-0.885959	0.132	0.095	0.000419639	low	EIF4EBP1
8.91e-20	-0.885854	0.933	0.934	1.17e-15	low	SERF2
0.000277449	-0.885734	0.063	0.126	1	high	NUP35
6.13e-20	-0.884567	0.142	0.043	8.02e-16	low	ADCK1
2.48e-17	-0.883823	0.153	0.075	3.24e-13	low	ATAD3B
1.8e-07	-0.883528	0.145	0.085	0.00234983	low	SH3TC1
0.000154415	-0.883144	0.152	0.201	1	low	IL12RB1
5.19e-13	-0.883099	0.148	0.058	6.8e-09	low	CNOT6
3.4e-22	-0.882948	0.157	0.047	4.45e-18	low	LIN7B
7.77e-10	-0.88271	0.173	0.258	1.02e-05	low	DYNLL1
1.39e-27	-0.882701	0.933	0.969	1.82e-23	low	TRBC2
4.06e-06	-0.88131	0.056	0.136	0.0531235	high	MYBL1
6.79e-07	-0.881133	0.036	0.109	0.00888545	high	OLMALINC
1.27e-05	-0.881131	0.191	0.226	0.166568	low	MRPL52
6.91e-17	-0.880935	0.163	0.056	9.04e-13	low	KRBOX4
2.58e-06	-0.880239	0.049	0.126	0.0338232	high	RETREG1
7.49e-25	-0.880175	0.129	0.037	9.8e-21	low	AL592295.5
2.87e-19	-0.880019	0.152	0.05	3.75e-15	low	TPM3P9
0.000509351	-0.879988	0.282	0.336	1	low	NDUFS8
2.29e-11	-0.87976	0.161	0.083	3e-07	low	GPATCH3
2.23e-08	-0.879422	0.175	0.109	0.000291437	low	MOV10
1.68e-14	-0.879153	0.137	0.054	2.19e-10	low	WDR92
6.67e-16	-0.879099	0.153	0.057	8.73e-12	low	THAP6
4.34e-06	-0.879077	0.051	0.128	0.0568173	high	TULP3
3.38e-05	-0.878407	0.184	0.189	0.442412	low	AAMP
1.13e-05	-0.877799	0.161	0.168	0.148042	low	AC010186.4
6.64e-10	-0.877796	0.147	0.086	8.69e-06	low	TAX1BP3
5.92e-11	-0.877111	0.151	0.077	7.75e-07	low	THAP1
4.82e-07	-0.876109	0.152	0.148	0.00630295	low	SMIM29
7.92e-07	-0.876024	0.032	0.103	0.0103697	high	ZNF419
7.22e-07	-0.875842	0.164	0.236	0.00945317	low	LBH
1.28e-13	-0.8757	0.147	0.057	1.67e-09	low	CD200R1
4.52e-17	-0.875213	0.148	0.051	5.92e-13	low	SLC35A2
0.000136458	-0.875053	0.063	0.126	1	high	METTL4
0.00170884	-0.874211	0.172	0.159	1	low	PNKP
7.89e-10	-0.873825	0.147	0.092	1.03e-05	low	SCO2
3.05e-13	-0.873799	0.156	0.076	3.99e-09	low	MLKL
0.00444307	-0.873585	0.078	0.134	1	high	ZNF708
8.28e-09	-0.873182	0.175	0.14	0.000108411	low	H2AC19
1.53e-14	-0.873171	0.153	0.075	2e-10	low	PEX13
8.21e-07	-0.872197	0.036	0.109	0.010744	high	TENT5A
0.00480475	-0.872149	0.14	0.194	1	high	STT3B
3.15e-05	-0.871888	0.063	0.135	0.412895	high	LRRC8C-DT
3.57e-07	-0.871517	0.153	0.093	0.00467754	low	NIPSNAP3A
7.07e-05	-0.871133	0.141	0.144	0.925216	low	PDHA1
0.00307083	-0.870746	0.188	0.192	1	low	ZNF800
7.75e-06	-0.86993	0.086	0.172	0.101457	high	SGSH
1.21e-12	-0.869918	0.151	0.093	1.58e-08	low	BDH2
1.53e-19	-0.869881	0.165	0.051	2e-15	low	TNFSF14
1.42e-05	-0.869437	0.288	0.373	0.186421	low	TMEM160
1.13e-07	-0.8694	0.046	0.131	0.00147977	high	TESK1
0.000224978	-0.868728	0.367	0.418	1	low	CALM2P2
4.2e-18	-0.86851	0.179	0.052	5.5e-14	low	SLC11A2
0.000410198	-0.868407	0.188	0.166	1	low	FRG1HP
0.00168156	-0.867687	0.266	0.317	1	low	MRPL41
7.85e-05	-0.867034	0.317	0.377	1	low	BLOC1S1
5.61e-06	-0.866926	0.056	0.132	0.0733918	high	ANAPC2
5.55e-05	-0.866156	0.13	0.148	0.726927	low	SERTAD3
9.5e-12	-0.865893	0.177	0.091	1.24e-07	low	MORC2-AS1
9.06e-05	-0.865684	0.183	0.232	1	low	IP6K2
5.55e-13	-0.864495	0.149	0.065	7.26e-09	low	HCCS
4.9e-12	-0.86408	0.171	0.093	6.42e-08	low	LRRC57
0.000264724	-0.864059	0.081	0.148	1	high	TCAF2
3.79e-14	-0.864012	0.149	0.061	4.95e-10	low	BORA
0.000877338	-0.863999	0.069	0.125	1	high	DHX57
5.61e-05	-0.863684	0.173	0.148	0.734375	low	YKT6
0.0014263	-0.863595	0.086	0.141	1	high	ICOS
3.64e-18	-0.863522	0.148	0.055	4.76e-14	low	PBX3
4.29e-06	-0.863373	0.046	0.121	0.0561041	high	TKTL1
5.33e-11	-0.863127	0.167	0.09	6.97e-07	low	NBN
0.000165052	-0.863098	0.151	0.164	1	low	TERF1
3.71e-06	-0.862822	0.263	0.329	0.0485063	low	ANAPC11
1.72e-08	-0.862605	0.157	0.236	0.00022497	low	NDUFB3
3.33e-13	-0.862462	0.214	0.325	4.35e-09	low	HMOX2
2.66e-07	-0.862402	0.168	0.108	0.00348212	low	SMARCC1
0.00178863	-0.862202	0.127	0.179	1	high	CUL3
1.07e-06	-0.86157	0.034	0.105	0.0139946	high	SNORA70
3.12e-14	-0.861463	0.921	0.92	4.09e-10	low	GAPDH
0.000194898	-0.861383	0.156	0.168	1	low	WBP1
3.95e-13	-0.86088	0.144	0.064	5.18e-09	low	MSRB1
5.21e-20	-0.860611	0.512	0.641	6.82e-16	low	LAT
4.18e-06	-0.860072	0.061	0.142	0.0546639	high	FBXO42
0.00321754	-0.859926	0.159	0.157	1	low	DNAJC4
0.00253151	-0.859879	0.231	0.271	1	low	PLEKHJ1
4.16e-10	-0.859877	0.164	0.088	5.44e-06	low	ANAPC7
0.00347893	-0.859603	0.145	0.144	1	low	C6orf226
2.37e-05	-0.858898	0.177	0.198	0.309846	low	SERINC3
3.25e-19	-0.858856	0.126	0.031	4.26e-15	low	BRCA2
1.08e-14	-0.85843	0.156	0.075	1.41e-10	low	VCL
3.63e-12	-0.85766	0.156	0.063	4.75e-08	low	GLRX2
1.89e-09	-0.857442	0.161	0.128	2.48e-05	low	HCFC1R1
7.91e-05	-0.857362	0.157	0.177	1	low	SIRT2
2.29e-06	-0.857153	0.046	0.123	0.0299343	high	LMO7
1.94e-16	-0.857137	0.134	0.043	2.54e-12	low	PDGFD
5.26e-07	-0.857089	0.059	0.147	0.0068824	high	SLC7A6
3.08e-12	-0.856034	0.167	0.081	4.03e-08	low	MGRN1
3.27e-09	-0.855879	0.141	0.106	4.28e-05	low	TTC38
1e-10	-0.855428	0.93	0.92	1.31e-06	low	S100A4
3.09e-14	-0.855124	0.142	0.086	4.05e-10	low	MANF
6.49e-12	-0.854992	0.159	0.078	8.49e-08	low	PAX8-AS1
0.0028626	-0.854556	0.446	0.43	1	low	TUBA1B
1.13e-13	-0.854552	0.157	0.079	1.47e-09	low	BTD
2.62e-07	-0.853295	0.164	0.092	0.00342989	low	MRE11
1.99e-15	-0.852832	0.509	0.549	2.6e-11	low	COPE
0.00413196	-0.852717	0.068	0.122	1	high	PRR14L
1.87e-05	-0.85253	0.049	0.119	0.24463	high	ASPH
0.00099803	-0.852436	0.153	0.183	1	low	AGTRAP
1.21e-05	-0.852029	0.181	0.128	0.158586	low	AL157935.3
1.33e-06	-0.85158	0.047	0.127	0.0174382	high	DCAF4
1.24e-05	-0.851244	0.164	0.143	0.16249	low	STRADA
4.48e-12	-0.850597	0.151	0.069	5.86e-08	low	RALB
6.79e-16	-0.850567	0.153	0.058	8.88e-12	low	MECR
2.61e-09	-0.849805	0.155	0.087	3.41e-05	low	SDCCAG8
1.81e-07	-0.849361	0.132	0.147	0.00236576	low	MRPL42
3.39e-05	-0.849321	0.293	0.357	0.443449	low	TCF25
5.55e-11	-0.848736	0.152	0.061	7.27e-07	low	TIPIN
1.06e-13	-0.848712	0.165	0.071	1.38e-09	low	TRMT10B
5.99e-08	-0.848672	0.167	0.086	0.000784184	low	R3HCC1L
7.25e-06	-0.848619	0.262	0.328	0.0948854	low	ADRM1
0.0040721	-0.84848	0.168	0.139	1	low	MIA2
2.7e-18	-0.848079	0.152	0.052	3.53e-14	low	SAP30L
1.96e-06	-0.846376	0.152	0.128	0.0255938	low	GLUL
0.000133645	-0.846121	0.052	0.118	1	high	DRAM1
5.26e-12	-0.846051	0.234	0.354	6.88e-08	low	PDIA6
2.87e-17	-0.845458	0.141	0.043	3.76e-13	low	ERMP1
1.01e-19	-0.844803	0.698	0.736	1.32e-15	low	ARPC1B
2.56e-06	-0.844705	0.136	0.119	0.0334427	low	COA8
1.07e-16	-0.844406	0.129	0.04	1.4e-12	low	SLC35C1
0.000655651	-0.844391	0.134	0.197	1	high	API5
1.79e-05	-0.844373	0.071	0.147	0.233873	high	MAPK8IP3
1.88e-06	-0.844289	0.047	0.125	0.02457	high	UTS2
4.01e-05	-0.844119	0.058	0.128	0.52437	high	ZNF552
0.00040524	-0.844056	0.074	0.132	1	high	N4BP2
5.13e-07	-0.844036	0.132	0.104	0.00671944	low	PCBD1
5e-16	-0.843624	0.144	0.066	6.55e-12	low	NFKBIL1
2.54e-10	-0.843605	0.14	0.078	3.32e-06	low	TRBV9
8.66e-21	-0.843448	0.683	0.718	1.13e-16	low	CD3G
0.00157767	-0.842969	0.09	0.148	1	high	CTBS
1.28e-14	-0.842861	0.165	0.078	1.67e-10	low	TRMO
0.000149374	-0.841872	0.172	0.224	1	low	MAD2L2
3.55e-14	-0.841432	0.605	0.615	4.64e-10	low	COX5B
6.48e-05	-0.84141	0.187	0.186	0.848339	low	CALCOCO1
1.7e-16	-0.841313	0.148	0.049	2.23e-12	low	EHBP1
8.1e-07	-0.840858	0.14	0.158	0.0106069	low	IFNG
1.85e-05	-0.840616	0.138	0.154	0.242528	low	IFT20
2.07e-06	-0.840193	0.052	0.133	0.027072	high	MYO15B
0.000412203	-0.840095	0.088	0.152	1	high	MMS19
5.8e-06	-0.84003	0.037	0.106	0.0759121	high	AL731577.2
0.00273956	-0.839445	0.16	0.177	1	low	YIF1B
1.05e-18	-0.838528	0.147	0.05	1.38e-14	low	SNAPC3
6.96e-20	-0.838263	0.797	0.779	9.11e-16	low	LSP1
0.00330658	-0.837977	0.105	0.155	1	high	DDTL
6.02e-06	-0.837961	0.049	0.125	0.0787378	high	ZNF559
1e-07	-0.837836	0.148	0.143	0.0013123	low	RPUSD3
6.9e-10	-0.837803	0.161	0.09	9.03e-06	low	ARMC1
1.83e-05	-0.837571	0.147	0.104	0.239332	low	MFSD1
1.27e-15	-0.837453	0.151	0.066	1.66e-11	low	UBAC1
5.04e-15	-0.837303	0.181	0.071	6.6e-11	low	SLFN13
5.62e-10	-0.837298	0.152	0.068	7.36e-06	low	GEMIN8
1.06e-05	-0.837025	0.064	0.135	0.138644	high	NCOA6
7.46e-18	-0.836894	0.151	0.051	9.76e-14	low	URB1-AS1
1.78e-06	-0.836482	0.151	0.114	0.0233193	low	MOSPD3
3.34e-08	-0.836304	0.184	0.151	0.000436575	low	TUSC2
7.42e-09	-0.836086	0.152	0.083	9.72e-05	low	CRADD
4.57e-08	-0.835819	0.152	0.108	0.000597902	low	SIRT6
4.59e-09	-0.835385	0.148	0.108	6.01e-05	low	SMC6
1.29e-17	-0.835338	0.157	0.059	1.69e-13	low	KMT2B
3.08e-05	-0.834852	0.071	0.14	0.40364	high	HIBADH
3.38e-06	-0.834662	0.059	0.14	0.0442765	high	RERE
1.24e-15	-0.834304	0.835	0.857	1.63e-11	low	HCST
2.45e-08	-0.833819	0.13	0.156	0.000320193	low	CDCA7
6.78e-05	-0.833477	0.153	0.108	0.887353	low	MCM3
5.25e-06	-0.832913	0.161	0.205	0.0687065	low	MRPS6
3.86e-15	-0.832552	0.14	0.076	5.06e-11	low	CCL3L3
2.95e-16	-0.832542	0.144	0.048	3.85e-12	low	F8
8.15e-09	-0.832519	0.056	0.157	0.000106611	high	MAML2
1.93e-06	-0.831449	0.051	0.126	0.0252003	high	AL049766.1
3.36e-07	-0.830995	0.052	0.139	0.00440342	high	PCNX2
1.6e-20	-0.830724	0.16	0.058	2.1e-16	low	ITGA5
8.99e-15	-0.830655	0.464	0.483	1.18e-10	low	ATP5MC3
2.44e-14	-0.830648	0.733	0.76	3.19e-10	low	EMP3
8.3e-17	-0.83052	0.67	0.835	1.09e-12	high	FP671120.8
3.19e-07	-0.830519	0.039	0.119	0.00416956	high	FP325311.1
2.17e-05	-0.830078	0.056	0.129	0.284311	high	MYEF2
3.74e-05	-0.829899	0.177	0.217	0.489815	low	POLDIP2
1.2e-05	-0.829373	0.153	0.177	0.15651	low	LGALS9
2.43e-15	-0.829351	0.141	0.065	3.18e-11	low	LINC02611
7.88e-07	-0.829291	0.052	0.134	0.0103118	high	XPNPEP3
1.03e-13	-0.82925	0.175	0.092	1.35e-09	low	REXO4
4.97e-06	-0.829242	0.066	0.147	0.065101	high	SCOC
6.1e-05	-0.828633	0.071	0.139	0.798539	high	RALGAPB
5.93e-05	-0.827578	0.066	0.138	0.776285	high	E4F1
1.05e-14	-0.827573	0.144	0.057	1.37e-10	low	SRP14-AS1
8.38e-16	-0.82735	0.153	0.057	1.1e-11	low	LINC01003
2.59e-15	-0.827337	0.16	0.078	3.39e-11	low	GGCX
3.1e-13	-0.827106	0.145	0.085	4.06e-09	low	HSPA1A
0.00073666	-0.826874	0.124	0.189	1	high	ARCN1
3.38e-12	-0.826843	0.145	0.08	4.42e-08	low	MPST
1.05e-07	-0.826823	0.058	0.15	0.00136994	high	SESN1
6.57e-05	-0.826659	0.181	0.158	0.860324	low	ASCC3
4.32e-05	-0.826513	0.179	0.136	0.565573	low	NRDE2
2.4e-21	-0.826068	0.276	0.499	3.14e-17	high	CD8B2
2.27e-18	-0.82573	0.149	0.045	2.97e-14	low	ZNF287
3.34e-10	-0.82482	0.164	0.104	4.37e-06	low	H2AC20
2.16e-10	-0.824703	0.155	0.085	2.82e-06	low	DLGAP1-AS1
3.37e-24	-0.824442	1	0.998	4.41e-20	low	TMSB10
2.86e-11	-0.82413	0.138	0.061	3.74e-07	low	SLC27A2
1.7e-12	-0.823979	0.149	0.076	2.23e-08	low	ARHGAP10
9.91e-09	-0.823577	0.147	0.135	0.00012972	low	CIAPIN1
2.77e-10	-0.823407	0.147	0.09	3.63e-06	low	MIR181A1HG
5.95e-07	-0.823267	0.052	0.134	0.00779263	high	H3C4
2.14e-05	-0.82326	0.042	0.109	0.280701	high	PAOX
6.54e-06	-0.822879	0.086	0.17	0.0855431	high	CRTC3
2.34e-12	-0.822806	0.138	0.064	3.06e-08	low	ASB2
3.16e-05	-0.822759	0.044	0.109	0.41332	high	SNHG26
2.44e-05	-0.822614	0.194	0.197	0.31875	low	ABTB1
4.84e-08	-0.822115	0.042	0.125	0.000633267	high	RNU5F-1
0.000148657	-0.821607	0.175	0.178	1	low	WASHC3
1.97e-09	-0.821241	0.173	0.099	2.58e-05	low	KDM2B
1.35e-11	-0.821189	0.247	0.355	1.77e-07	low	BRK1
3.44e-08	-0.821053	0.147	0.092	0.000450332	low	TP53RK
0.000364226	-0.820865	0.09	0.155	1	high	UTY
2.25e-11	-0.820802	0.173	0.078	2.94e-07	low	R3HDM1
8.47e-29	-0.820689	0.997	0.998	1.11e-24	low	ACTB
7.9e-05	-0.820374	0.22	0.247	1	low	RSU1
2.73e-10	-0.820167	0.14	0.077	3.57e-06	low	SLC2A8
9.65e-07	-0.819978	0.042	0.12	0.0126305	high	LINC00641
1.23e-18	-0.819974	0.147	0.055	1.61e-14	low	SNX16
3.15e-06	-0.819883	0.249	0.332	0.041252	low	TMUB1
1.49e-07	-0.819853	0.161	0.137	0.00194548	low	CD160
1.7e-10	-0.819795	0.181	0.086	2.22e-06	low	SIDT1
1.23e-10	-0.819532	0.153	0.075	1.62e-06	low	TSPAN5
1.94e-06	-0.819066	0.153	0.119	0.0253612	low	APBA3
1.61e-07	-0.818536	0.029	0.103	0.00211084	high	EXTL2
1.77e-06	-0.818439	0.059	0.143	0.0231919	high	MMD
0.00985675	-0.818438	0.095	0.148	1	high	TRIM4
4.81e-05	-0.818306	0.068	0.141	0.629894	high	VPS13D
8.11e-06	-0.81828	0.054	0.127	0.106191	high	AGBL2
1.59e-07	-0.81812	0.041	0.123	0.00207948	high	PSTPIP2
4.31e-09	-0.817834	0.042	0.132	5.64e-05	high	NBL1
7.96e-21	-0.817623	0.964	0.977	1.04e-16	low	SH3BGRL3
2.48e-09	-0.817495	0.331	0.395	3.25e-05	low	ANXA6
0.000948927	-0.817451	0.085	0.148	1	high	ZNF506
0.000431718	-0.817217	0.058	0.12	1	high	SPICE1
1.48e-14	-0.816701	0.144	0.059	1.94e-10	low	CCDC126
5.69e-14	-0.816682	0.176	0.072	7.45e-10	low	AEBP2
5.84e-08	-0.816575	0.059	0.149	0.000764043	high	AC007952.4
6.19e-05	-0.816478	0.056	0.121	0.809841	high	COG6
1.54e-12	-0.816069	0.16	0.068	2.02e-08	low	NFYB
0.000292012	-0.815955	0.071	0.139	1	high	SMURF2
2.36e-15	-0.815757	0.215	0.078	3.09e-11	low	SNORD3B-2
3.3e-06	-0.81501	0.528	0.544	0.0431322	low	PAXX
7.42e-06	-0.814986	0.059	0.137	0.0971202	high	ATXN2
5.25e-17	-0.814559	0.171	0.063	6.88e-13	low	KIAA0586
3.62e-06	-0.814509	0.141	0.091	0.0473608	low	GON7
0.000555445	-0.814329	0.147	0.128	1	low	H1-3
3.05e-16	-0.814303	0.157	0.065	4e-12	low	KDM3B
4.44e-12	-0.814202	0.144	0.063	5.82e-08	low	ARMT1
0.00185549	-0.813951	0.16	0.178	1	low	MRPS12
2.94e-05	-0.813945	0.14	0.129	0.384179	low	TRAV38-2DV8
1.21e-06	-0.813914	0.152	0.122	0.0158355	low	RFXANK
5.19e-06	-0.813147	0.2	0.269	0.0678827	low	NAA10
4.76e-05	-0.813097	0.18	0.242	0.623019	low	PHPT1
3.8e-18	-0.812993	0.167	0.063	4.97e-14	low	GUSBP1
4.73e-14	-0.812966	0.156	0.062	6.19e-10	low	FASTKD1
5.15e-05	-0.812639	0.167	0.242	0.67449	low	MRPL53
4.95e-15	-0.811533	0.145	0.051	6.47e-11	low	SAP30
4.64e-08	-0.811348	0.138	0.071	0.000607137	low	WDR34
2.54e-07	-0.811305	0.037	0.115	0.00332751	high	TMEM25
0.000269357	-0.811286	0.064	0.129	1	high	IMPA1
3.31e-05	-0.811167	0.153	0.155	0.432907	low	EED
0.000167436	-0.810963	0.187	0.213	1	low	LSM12
2.82e-20	-0.810835	0.125	0.037	3.68e-16	low	TMEM117
4.85e-19	-0.810817	0.144	0.044	6.34e-15	low	HPGD
0.00398946	-0.81036	0.169	0.183	1	low	UBE2J2
1.15e-12	-0.809958	0.145	0.072	1.51e-08	low	TPRA1
2.9e-05	-0.809817	0.234	0.308	0.379523	low	NOP10
2.09e-07	-0.809726	0.063	0.155	0.00273264	high	SNX9
1.12e-11	-0.809475	0.152	0.073	1.47e-07	low	TIMM29
1.04e-05	-0.809274	0.161	0.127	0.135912	low	TP53INP1
5.31e-06	-0.808801	0.2	0.261	0.0694839	low	NDUFAB1
0.000432211	-0.808691	0.073	0.131	1	high	SLC20A2
1.28e-08	-0.808653	0.078	0.184	0.000167552	high	MICAL1
0.000243396	-0.808517	0.056	0.108	1	high	ERMP1
0.00187834	-0.808283	0.176	0.18	1	low	H1-2
0.000115075	-0.808122	0.148	0.136	1	low	DNPH1
8.53e-14	-0.807591	0.196	0.088	1.12e-09	low	FBXO3
2.61e-35	-0.80743	0.847	0.912	3.42e-31	low	CD74
6.69e-05	-0.806018	0.163	0.163	0.875944	low	SNX20
3.04e-07	-0.805909	0.173	0.219	0.00398396	low	CHMP1A
8.26e-11	-0.805622	0.145	0.073	1.08e-06	low	LMNB1
7.9e-14	-0.80537	0.151	0.062	1.03e-09	low	BRD3OS
2.15e-06	-0.805102	0.155	0.119	0.0281925	low	STAG3L4
2.14e-05	-0.80491	0.183	0.257	0.280267	low	PSENEN
4.75e-21	-0.804092	0.13	0.047	6.21e-17	low	TMIGD2
3.33e-14	-0.803999	0.144	0.07	4.36e-10	low	TRIOBP
0.00221275	-0.803858	0.068	0.123	1	high	AC010655.4
0.00112999	-0.803758	0.071	0.132	1	high	PDCD7
0.00716922	-0.803735	0.14	0.187	1	high	WDR43
7.19e-05	-0.803625	0.054	0.122	0.940869	high	TRAK1
0.00899048	-0.803475	0.356	0.423	1	low	BCAS4
2.49e-11	-0.803047	0.148	0.088	3.26e-07	low	MTFR1L
1.16e-06	-0.802898	0.058	0.142	0.0152055	high	SIK1
4.27e-10	-0.802792	0.147	0.07	5.59e-06	low	CENPH
8.96e-06	-0.80266	0.16	0.13	0.117277	low	ARFRP1
8.61e-06	-0.802534	0.214	0.269	0.112645	low	POLD4
1.87e-07	-0.80228	0.046	0.131	0.00245134	high	MROH1
0.000596636	-0.802251	0.059	0.121	1	high	SEC61A2
5.49e-06	-0.802235	0.147	0.116	0.071858	low	SDF2
1.55e-09	-0.802192	0.046	0.14	2.03e-05	high	CRIP2
7.35e-08	-0.802175	0.159	0.133	0.00096167	low	ERI3
[truncated: 7,889 more rows]

## Sheet: CH_PAGA_Clusters_DGE
p_val	avg_log2FC	pct.1	pct.2	p_val_adj	cluster	gene
[truncated: 37,881 more rows]

[truncated: 5 more sheets: CL_PAGA_Clusters_DGE, MCRL-GPR_PAGA_Clusters_DGE, CH_Trajectories_DGE, CL_Trajectories_DGE, MCRL-GPR_Trajecroties_DGE]
