# Supplementary material for: Identification of human progenitors of exhausted CD8+ T cells associated with elevated IFN-γ response in early phase of viral infection
Source: Nat Commun. 2022 Dec 7;13:7543. doi: 10.1038/s41467-022-35281-7 (PMC9729230; doi:10.1038/s41467-022-35281-7)
Supplement: Supplementary file 8 — Supplementary Data 5 [file 41467_2022_35281_MOESM8_ESM.xlsx]

## Sheet: curatedv1
CD8+ EM	CD8+ TRM	CD8+ cytotoxic	NK receptor	NK-like cytotoxicity	NK-like suppressive	NK-like activating	NKT	NK	NK complete	MAIT	Progenitor exhausted	Proliferating T cells	Cell cycle	Tcell exhaustion (ZhangCell2017)	Central memory	Effector memory
GZMK	CD3G	APOBEC3C	KIR2DL1	C1orf56	BTLA	C1orf56	CD3D	CCL3	CCL3	B3GALT2	ARHGAP26	PCLAF	ANLN	ACP5	CORO7	APBA3
NKG7	COTL1	B2M	KIR2DL2	CCL3	CD160	CCL3	CD8A	CCL4	CCL4	BCL2	CCR6	STMN1	ASPM	ADGRG1	ATM	CD160
DUSP2	CD3D	BLNK	KIR2DL3	CCL4	CD25	CCL4	GNLY	CST7	CCL5	CA2	CCR7	HMGN2	BIRC5	AFAP1L2	GMEB2	CD2
CST7	CD8A	BLNK	KIR2DS1	CCL5	CTLA4	CD3D	NKG7	CTSW	CD160	CCL4	CD22	TOP2A	CCNA2	AKAP5	SNRPN	CD8B
CXCR4	CD8B	CCL3	KIR2DS2	CD160	ENTPD1	CD8A	GZMH	FCER1G	CD244	CCR1	CD81	DUT	CCNB1	BST2	ADSL	CDK10
GZMH	SH3BGRL3	CCL4	KIR3DL1	CD244	FAS	CD8B	FGFBP2	GNLY	CD247	CCR2	CD83	HMGB2	CCNB2	CCL3	ITK	CDKN2AIP
GZMM	KLRD1	CCL5	KLRC1	CD247	FOXP3	CXCL1	CTSW	GZMA	CD3D	CCR6	CD9	TYMS	CCND1	CCND2	TFAP4	CHST12
SH2D1A	CD52	CD8A	KLRC2	CD3D	IL10	EGR2	PRF1	GZMB	CTSW	CD160	CLDN10	TK1	CD63	CD27	NAA16	COG4
KLRG1	CCL5	CD8B	KLRC3	CTSW	IL4	FCER1G	GZMB	GZMH	CXCL1	CD40LG	CLYBL	HELLS	CDC20	CD27-AS1	LY9	CX3CR1
HCST	GZMA	CSF1	KLRC4	CXCL1	KIR2DL1	FCGR3A	CCL4	KIR2DL4	EGR2	CD44	CNKSR3	TUBA1B	CDCA8	CD2BP2	CYLD	DHX16
IFNG	ITGA1	CST7	KLRD1	EGR2	KIR2DL4	GNLY	FCGR3A	KLRB1	FCER1G	CEBPD	CXCL10	ZWINT	CDKN3	CD38	GIMAP4	EWSR1
CCL4	NKG7	FASLG	KLRF1	EGR2	KIR3DL2	IL2RA	IFITM2	KLRC3	FCGR3A	CERK	CXCR4	MKI67	CENPE	CD63	PURA	GIMAP6
APOBEC3G	ZEB2	GNLY	KLRK1	FCER1G	KIR3DL3	IRF4	CST7	KLRD1	FCRL6	CXCR3	CXCR4	CD3D	CENPF	CHST12	DVL1	GPR171
CMC1	CLEC2B	GZMA	LILRB1	FCGR3A	KLRC1	KLRC2	NCR3	KLRF1	GNLY	CXCR6	CXCR5		CEP55	CREM	RPP38	GZMK
ITGB2	TIGIT	GZMB	NCAM1	FCRL6	KLRG1	KLRD1	KLRF1	KLRK1	GZMB	DKK3	FAM213A		CKAP2L	CSF1	LRIG2	HMOX2
SAMD3	ITGAE	GZMH	NCR1	GNLY	PDCD1	KLRF1	HCST	NCAM1	GZMH	DUSP1	FAM84A		DLGAP5	CTLA4	IL7R	IKZF3
CTSW	TNIP3	GZMK	NCR2	HOPX	TGFB1	KLRK1	KLRD1	NKG7	GZMK	FGL2	FHIT		FOXM1	CTSD	CDKN2AIP	ITK
LYST	CXCR6	HLA-C	NKG7	ID2		LYZ	TYROBP	PRF1	GZMM	FLT4	FOS		GTSE1	CXCL13	APBB1	KLRD1
DTHD1	KLRB1	IFNG	KLRB1	IFNG		NCAM1	GZMK	PTGDS	ID2	GALC	FOXP1		H2AFZ	CXCR6	IPCEF1	KLRG1
TNFSF9	KLRC2	ITGAM		IL18RAP		NCR1		SPON2	IFNG	GNLY	ID3		HIST1H1B	DFNB31	CD247	MAPKAPK5
CCL5	CD69	KLRF1		IL2RA		NCR2		TYROBP	IL18RAP	GPR171	IFIT3		HIST1H1C	DUSP4	CD40LG	MORC2
CRTAM		KLRG1		IL2RB		NCR3		XCL1	IL2RA	GPR65	IGF1R		HIST1H1D	ENTPD1	TRADD	MRFAP1L1
CD8A		KLRK1		IRF4		NKG7		XCL2	IL2RB	GYG1	IL7R		HIST1H1E	ENTPD1-AS1	CD3E	PLCG1
CCL4L2		LYST		KIR2DL3		SIGLEC7		KLRC1	IRF4	HACL1	ITGB1		HIST1H2AJ	FKBP1A	TPR	PSMC5
LYAR		NKG7		KIR3DL2		ZEB2		KLRC4	KIR2DL3	HLA-E	JUN		HIST1H4C	FUT8	ARID5B	RNF167
CD81		PRF1		KLRB1					KIR3DL2	IKZF2	KBTBD11		HJURP	GALM	UBASH3A	SBF1
GZMA		TGFB1		KLRC1					KLRB1	IL12RB2	KLF4		HMGB1	GZMB	NCK1	SF3B2
PTPRC		TNF		KLRC2					KLRC1	IL17RE	KLHL6		HMGB1P5	HAVCR2	SPTAN1	SLAMF1
TUBA4A		ZEB2		KLRC3					KLRC2	IL18R1	LEF1		HMGB2	HLA-DMA	GPR171	TBCD
CD8B				KLRC4					KLRC3	IL18RAP	LRIG1		HMMR	HLA-DRA	CD5	USP47
LITAF				KLRD1					KLRC4	IL23R	LTA		KIAA0101	HMGN3	CORO7	ZFYVE9
EOMES				KLRD1					KLRD1	IL2RB	NR4A2		KIF11	ICOS	ATM	ZNF549
S100A10				KLRF1					KLRF1	IL4I1	NTRK3		KIF14	ID3	GMEB2	APBA3
GIMAP7				KLRK1					KLRK1	ITGAE	PTPN2		KIF15	IFI35	SNRPN	CD160
ARPC5L				LYZ					MYBL1	JAML	PTPN6		KIF2C	IFNG	ADSL	CD2
GZMB				NCAM1					NCAM1	KLRB1	SATB1		LMNA	IGFLR1	ITK	CD8B
ZEB2				NCR1					NCR1	KLRC1	SELL		MCM3	IL2RB	TFAP4	CDK10
				NCR2					NCR2	KLRC2	SOX4		MKI67	ITGAE	NAA16	CDKN2AIP
				NCR3					NCR3	KLRC3	TBX21		NCAPG	ITM2A	LY9	CHST12
				NKG7					NKG7	KLRC4	TCF7		NUSAP1	LAG3	CYLD	COG4
				PRF1					PRF1	MAF	TGFBR3		PCNA	LAYN	GIMAP4	CX3CR1
				PTPN4					TNFAIP3	NCR3	TOX		PLK1	LINC00299	PURA	DHX16
				SIGLEC7					XCL1	NFKBIA			PRC1	LYST	DVL1	EWSR1
				TNFAIP3					XCL2	RORC			STMN1	MIR155HG	RPP38	GIMAP6
				ZEB2						SERPINB1			TK1	MIR4632	LRIG2	GPR171
										SLAMF1			TOP2A	MS4A6A	IL7R	GZMK
										SLC4A10			TPX2	MTHFD1	CDKN2AIP	HMOX2
										TNF			TUBA1B	MTHFD2	APBB1	IKZF3
										XCL1			TUBB	MYO1E	IPCEF1	ITK
										XCL2			TYMS	MYO7A	CD247	KLRD1
										ZBTB16			UBE2C	NAB1	INPP4B	ZFYVE9
										NR1D1			RRM2	NDFIP2	MORC2	ZNF549
										RORA			SMC4	PARK7	COL5A3	CKLF
														PDCD1	ANAPC5	TNFRSF4
														PHLDA1	CBLL1	HBZ
														PKM	BMI1	CTBS
														PRDM1	SELL	CDC42
														PRDX5	ARHGAP15	ITIH4
														PRF1	NUP188	FASLG
														PRKAR1A	ATF7IP	PGK1
														RAB27A	ATXN7	SEPTIN10
														RALGDS	ALK	OPTN
														RGS1	ABCD2	RABGGTA
														RGS2	ELP3	CGRRF1
														SARDH	USP39	GOLGA1
														SIRPG	SH2D1A	PRKG2
														SNAP47	ANKRD55	ZNF354A
														SNX9	CA5B	RIC8A
														STAT3	SEPTIN10	SACM1L
														SYNGR2	CD40LG	KLRG1
														TIGIT	TRADD	MAPKAPK5
														TNFRSF1B	CD3E	MORC2
														TNFRSF9	TPR	MRFAP1L1
														TOX	ARID5B	PLCG1
														TPI1	UBASH3A	PSMC5
														TRAFD1	SEPTIN9	TBCC
														UBE2F	NCK1	RNF167
														UBE2F-SCLY	AAK1	ZNF394
														VAPA	ACAP1	CCR9
														VCAM1	ADAT1	CTLA4
														WARS	ADCYAP1R1	GZMA
														YARS	SPTAN1	SBF1
														TIGIT	GPR171	SF3B2
														TMEM136	CD5	SLAMF1
															AK1	IFNG
															AKAP3	LAG3
															KDM3A	TBCD
															TRAT1	USP47
															BAG3	SEPTIN9
															BMPR1A	AAK1
															C21orf2	ABCD2
															C21orf59	ABCF1
															CAMSAP1	ABCF3
															CASP8	ABT1
															CCR4	ACADVL
															CCR6	ACTR1B
															CCR8	AHCTF1
															CD2	AHNAK
															CD27	AIRE
															CD28	ALKBH4
															CD4	AMBRA1
															CD48	ANAPC2
															CD7	ARAF
															CD96	ARHGEF1
															CDC14A	ARHGEF5
															CHST5	ASB6
															CNIH4	ASTE1
															CRTAM	ATR
															CTLA4	BCAS2
															CTSW	BIN2
															CXCR3	BIN3
															GP5	CD300A
															GPR15	CD3D
															GPR25	CD3E
															GZMA	CD3G
															GZMK	CD40LG
															HAUS3	CD5
															HIST1H4F	CD6
															HNRNPUL1	CD8A
															ICOS	CDC14A
															IDUA	CDC37
															IKZF1	CDC73
															IL2RA	CEP250
															INTS5	CNNM2
															ISCA1	CNOT1
															ITGB1BP1	COL5A3
															KALRN	COPS6
															KBTBD2	CORO7
															KBTBD4	CREBZF
															KIF2A	CROCC
															KLRD1	CRTAM
															KLRG1	CSNK1G2
															KRT1	CSTF2T
															LAG3	CTBP1
															LEPROTL1	CTDSP1
															LTA	CTR9
															MAN2C1	CTSW
															MCF2L2	CXCR3
															MED6	CXCR6
															MMP11	CYTH4
															MSL3	DAXX
															MTO1	DCTN6
															MYO16	DDX18
															NAP1L4	DDX56
															NCDN	DEFB126
															NCK2	DGCR14
															NDRG3	DHX8
															NFRKB	DIAPH1
															NME6	DIDO1
															NPAT	DLEC1
															NR2C1	DMWD
															NUP85	DNAI2
															NXF1	DNAJB1
															OBSCN	DNAJC24
															OLAH	DPP8
															PARP11	DUSP8
															PCDHA10	DYNC1H1
															PCDHGA9	DYNLT1
															PDCD1	E4F1
															PIGG	EIF3A
															PLCH2	ELAC2
															PLCL1	ELK4
															PLXDC1	ELP3
															PNMA3	EMD
															POLR2A	ERAL1
															POU6F1	ERN1
															PPWD1	ESYT1
															PSD	EXOC2
															PSMD2	FBXL8
															PTPN4	FBXO3
															PTPRCAP	FBXO31
															RAD9A	FBXW4
															RAE1	FLT4
															RASA2	FXYD7
															RBM5	FYCO1
															RGS1	GALNT8
															RPL38	GCC1
															RPS16	GIMAP4
															RPS21	GIPC1
															RPS6KB1	GIPR
															RRS1	GIT1
															S100B	GLTSCR2
															SARDH	GNLY
															SCNN1D	GOLGA4
															SEC24A	GOLGA7
															SGCD	GORASP2
															SGSM2	GPI
															SIRPG	GPKOW
															SIT1	GPR15
															SLC6A7	GPR65
															SMAP1	GPR68
															SMG5	GPSM3
															SNPH	GRAP2
															SNTG2	GRM3
															SOCS3	GSDMD
															SORCS3	GTF3C1
															SPEG	GYG1
															STK11	GZMB
															STUB1	GZMH
															SUPT6H	GZMM
															SYN2	HAUS3
															TAB2	HIST1H3A
															TBCC	HIVEP3
															TCF20	HLA-A
															TCF25	HLCS
															THAP11	HMGN4
															TMEM30B	HMGXB3
															TNFRSF4	IBTK
															TNFSF8	ICOS
															TNKS2	IDE
															TNRC6B	IDH3B
															TPO	IKBKAP
															TPP2	IL10RA
															TRAF3IP1	IL12RB1
															TRAF3IP3	IL18RAP
															TRIM46	IL2RB
															TRMT61A	IL5RA
															TSC1	IMP3
															UBQLN2	INPP5E
															USP10	IRF3
															USP36	ITGAL
															USP4	ITGB7
															VPS33A	JMJD6
															WDR18	JTB
															WDR59	KBTBD4
															WDR6	KIAA0196
															XCL1	KIAA0368
															XPC	KIAA1109
															YLPM1	KIF22
															ZAP70	KLHDC4
															ZBTB1	KLHL11
															ZC3H13	KLRB1
															ZC3HAV1	KRI1
															ZFYVE9	KRT1
															ZMYND11	LAIR2
															ZNF200	LIPT1
																LTA
																LTB4R2
