# Supplementary material for: Identification of human progenitors of exhausted CD8+ T cells associated with elevated IFN-γ response in early phase of viral infection
Source: Nat Commun. 2022 Dec 7;13:7543. doi: 10.1038/s41467-022-35281-7 (PMC9729230; doi:10.1038/s41467-022-35281-7)
Supplement: Supplementary file 9 — Supplementary Data 6 [file 41467_2022_35281_MOESM9_ESM.xlsx]

## Sheet: UMAP_Clusters_GSEA
condition	pathway	pval	padj	ES	NES	nMoreExtreme	size	leadingEdge
0	HALLMARK_FATTY_ACID_METABOLISM	0.117581	0.2096	-0.365869	-1.37638	1041	25	c("HSD17B4", "LGALS1", "PCBD1", "SUCLA2", "ENO3", "ACAA2", "MCEE", "DECR1", "UBE2L6", "SUCLG1", "ACSL5", "RDH11")
0	HALLMARK_G2M_CHECKPOINT	0.0981252	0.18287	-0.351734	-1.39512	894	31	c("CDKN3", "CENPE", "JPT1", "MKI67", "NUSAP1", "SMC2", "H2BC12", "EZH2", "DTYMK", "STMN1", "UCK2")
0	HALLMARK_GLYCOLYSIS	0.178033	0.291973	-0.367408	-1.28745	1521	19	c("CHST12", "B4GALT4", "SLC35A3", "ALG1", "STMN1", "BPNT1", "TALDO1", "PSMC4")
0	HALLMARK_IL2_STAT5_SIGNALING	0.660291	0.751998	-0.221925	-0.857984	5937	28	c("BATF", "CTLA4", "ENO3", "CD81", "CST7", "UCK2", "IRF4", "GSTO1", "TNFRSF9", "TNFRSF1B", "PRAF2", "BCL2L1")
0	HALLMARK_INTERFERON_GAMMA_RESPONSE	0.0363712	0.0828454	-0.327858	-1.48469	351	62	c("CD38", "SPPL2A", "USP18", "CIITA", "HLA-DQA1", "HLA-DRB1", "ISG15", "GZMA", "IFI30", "OASL", "SLAMF7", "LY6E", "CD74", "EPSTI1", "GCH1", "CCL5", "PSME2", "TAP1", "PSMB10", "IRF4", "BST2", "NMI", "UBE2L6", "IFI35", "PSMB9", "MYD88", "ITGB7", "PSMB8", "VAMP5", "IFITM2", "PSMB2", "MT2A", "GBP4", "JAK2", "IRF7", "PTPN6", "TAPBP", "XAF1")
0	HALLMARK_MTORC1_SIGNALING	0.0296084	0.0743461	-0.368516	-1.56154	278	42	c("RRM2", "SKAP2", "DHFR", "CTSC", "HMBS", "IFI30", "ARPC5L", "PGM1", "MCM4", "PHGDH", "SDF2L1", "ITGB2", "ATP6V1D", "CORO1A", "SLC9A3R1", "PSMD14", "PSMC4", "USO1", "GAPDH", "RDH11", "G6PD")
0	HALLMARK_MYC_TARGETS_V1	0.402548	0.500136	-0.260039	-1.06632	3727	36	c("TYMS", "MCM4", "AIMP2", "PSMD14", "PSMC4", "MRPL23", "PSMD8", "SRPK1", "PSMD3", "TFDP1", "VBP1", "CDK2", "PSMB2", "VDAC1", "CYC1", "TXNL4A", "YWHAQ", "SNRPA", "PRDX3", "BUB3", "PSMB3", "STARD7", "MCM2", "TUFM", "LSM2", "PCBP1")
0	HALLMARK_OXIDATIVE_PHOSPHORYLATION	0.0684387	0.140299	-0.327751	-1.43046	653	49	c("SLC25A12", "ACAT1", "IDH2", "BCKDHA", "ETFB", "SLC25A11", "SLC25A20", "SUCLA2", "NDUFB7", "ACAA2", "ABCB7", "DECR1", "NDUFA9", "ATP6V1D", "NDUFA8", "SUCLG1", "NDUFA7", "MRPS12", "VDAC1", "HSD17B10", "CYC1", "POLR2F", "COX8A", "PRDX3", "ETFA", "IDH3G", "RHOT1", "ECH1", "SDHA", "UQCRC1", "NDUFS6", "ATP6V0C", "ATP6V0B")
0	HALLMARK_PI3K_AKT_MTOR_SIGNALING	0.312387	0.44165	-0.307077	-1.14494	2758	24	c("FASLG", "PFN1", "PPP1CA", "RALB", "RPS6KA1", "CFL1", "PIN1", "MYD88", "PRKCB", "CDK2", "TRAF2", "GRB2", "AP2M1", "LCK", "CSNK2B", "ARF1", "CALR", "ARPC3")
0	HALLMARK_TGF_BETA_SIGNALING	0.764706	0.783824	-0.337475	-0.775185	5290	5	c("PPP1CA", "FKBP1A", "RHOA", "ID2", "SLC20A1")
0	HALLMARK_TNFA_SIGNALING_VIA_NFKB	0.366059	0.469013	-0.297559	-1.0982	3213	23	c("PLEK", "CCL4", "MSC", "DNAJB4", "GCH1", "CCL5", "TAP1", "TANK", "TNFRSF9")
0	KEGG_GLYCOLYSIS_GLUCONEOGENESIS	0.685401	0.759498	-0.295816	-0.82694	5243	9	c("ENO3", "PGM1", "GAPDH", "HK1", "ENO1", "ALDOA", "PGAM1", "PDHA1")
0	KEGG_JAK_STAT_SIGNALING_PATHWAY	0.754982	0.783824	-0.257919	-0.766648	5909	11	IFNG
0	KEGG_PROTEASOME	0.0308264	0.0743461	-0.484419	-1.6145	256	16	c("IFNG", "PSME2", "PSMB10", "PSMD14", "PSMC4", "PSMD8", "PSMD3", "PSMB9", "PSMD4", "PSMB8", "PSMB2", "PSMB6")
0	PID_AP1_PATHWAY	0.324402	0.443349	-0.401106	-1.12127	2481	9	c("IFNG", "CDKN2A")
0	PID_CXCR4_PATHWAY	0.253906	0.385561	-0.355043	-1.20374	2128	17	c("FGR", "CSK", "HLA-DRA", "RALB", "RHOC")
0	PID_IL2_1PATHWAY	0.499686	0.585347	-0.319486	-0.976111	3980	12	c("IFNG", "PPP2R5D", "DOK2", "PRKCB", "IKZF3", "CDK2", "GRB2", "LCK")
0	PID_IL2_STAT5_PATHWAY	0.358985	0.469013	-0.40343	-1.08641	2700	8	c("PRF1", "FASLG")
0	PID_NFAT_TFPATHWAY	0.0128404	0.0376041	-0.698132	-1.70552	90	6	c("IFNG", "FASLG", "CTLA4", "TBX21", "IRF4")
0	PID_TCR_PATHWAY	0.0972044	0.18287	-0.40396	-1.41553	830	19	c("CSK", "HLA-DRA", "CHUK", "LAT", "CD3G", "FLNA", "PRKCB", "ORAI1", "DBNL", "WAS", "GRB2", "PTPN6", "LCK", "SLA2", "VAV1", "GRAP2", "LCP2", "MAP4K1", "BCL10")
0	REACTOME_ANTIGEN_PROCESSING_CROSS_PRESENTATION	0.461412	0.556409	-0.254012	-1.01428	4220	32	c("CHUK", "PSME2", "TAP1", "PSMB10", "PSMD14", "CYBA", "PSMC4", "PSMD8", "PSMD3", "PSMB9", "MYD88", "PSMD4", "PSMB8", "PSMB2", "PSMB6", "UBB", "TAPBP", "PSMB3")
0	REACTOME_PD_1_SIGNALING	0.143583	0.245287	-0.408572	-1.33578	1186	15	c("CSK", "HLA-DRA", "HLA-DQA1", "HLA-DRB1", "HLA-DPB1", "HLA-DPA1", "CD3G", "HLA-DRB5")
0	REACTOME_RESPIRATORY_ELECTRON_TRANSPORT	0.310589	0.44165	-0.293151	-1.1421	2803	29	c("TIMMDC1", "ETFB", "TMEM126B", "NDUFB7", "NDUFA9", "NDUFA8", "NDUFA7", "COX20", "CYC1", "NDUFB9", "NDUFB10", "COX8A", "ETFA", "NDUFA11", "SDHA", "UQCRC1", "NDUFA12", "NDUFS6", "NDUFA13")
0	REACTOME_RUNX3_REGULATES_BCL2L11_BIM_TRANSCRIPTION	0.9079	0.9079	0.547293	0.729309	4504	1	BCL2L11
0	CD8+.EM	0.000338524	0.00198278	-0.597779	-2.24881	2	25	c("IFNG", "GZMH", "NKG7", "GZMB", "CCL4", "CCL4L2", "APOBEC3G", "GZMA", "ZEB2", "ARPC5L", "CD81", "CST7", "ITGB2", "CCL5", "SAMD3")
0	CD8+.TRM	0.00374985	0.0139767	-0.574956	-1.87976	30	15	c("KLRC2", "NKG7", "CXCR6", "GZMA", "ZEB2", "CCL5", "KLRD1", "CD52", "COTL1", "SH3BGRL3", "CD3G")
0	CD8+.cytotoxic	0.000119261	0.00165316	-0.752374	-2.55085	0	17	c("KLRF1", "IFNG", "GZMH", "NKG7", "GZMB", "CCL4", "PRF1", "GNLY", "FASLG", "GZMA", "ZEB2", "APOBEC3C", "CST7", "CCL5")
0	NK.receptor	0.000549073	0.002814	-0.788938	-2.02717	3	7	c("KLRC2", "KLRF1", "NKG7", "KIR2DL1")
0	NK-like.cytotoxicity	0.000230176	0.00174587	-0.632203	-2.27834	1	21	c("KLRC2", "KLRF1", "IFNG", "NKG7", "CCL4", "PRF1", "GNLY", "FCGR3A", "FCRL6", "ZEB2", "CCL5", "KLRD1", "CCL3", "IRF4", "CD244")
0	NK-like.suppressive	0.234427	0.369673	-0.524602	-1.20502	1621	5	c("KIR2DL1", "CTLA4")
0	NK-like.activating	0.000255493	0.00174587	-0.740119	-2.19996	1	11	c("KLRC2", "KLRF1", "NKG7", "CCL4", "GNLY", "FCGR3A", "ZEB2", "KLRD1", "CCL3", "IRF4")
0	NKT	0.000120963	0.00165316	-0.733128	-2.39689	0	15	c("KLRF1", "GZMH", "NKG7", "GZMB", "FGFBP2", "CCL4", "PRF1", "GNLY", "FCGR3A")
0	NK	0.00024429	0.00174587	-0.717025	-2.29757	1	14	c("KLRF1", "GZMH", "NKG7", "GZMB", "SPON2", "CCL4", "PRF1", "GNLY", "GZMA", "CST7", "KLRD1")
0	NK.complete	0.000113895	0.00165316	-0.634201	-2.34064	0	23	c("KLRC2", "KLRF1", "IFNG", "GZMH", "NKG7", "GZMB", "CCL4", "PRF1", "GNLY", "FCGR3A", "FCRL6", "CCL5", "KLRD1", "CCL3", "IRF4", "CD244")
0	MAIT	0.00146199	0.00599415	-0.731605	-1.97016	10	8	c("KLRC2", "CXCR6", "CCL4", "GNLY")
0	Progenitor.exhausted	0.0457002	0.0986163	0.383341	1.57207	92	12	c("SATB1", "CCR7", "IL7R", "CXCR4", "SELL", "FOXP1", "LEF1", "TCF7")
0	Proliferating.T.cells	0.0122275	0.0376041	-0.641205	-1.72672	91	8	c("PCLAF", "TK1", "MKI67", "TYMS", "STMN1", "TUBA1B")
0	Cell.cycle	0.000621504	0.0028313	-0.646434	-2.02301	4	13	c("CDKN3", "RRM2", "CENPE", "TK1", "MKI67", "TYMS", "NUSAP1")
0	Tcell.exhaustion.(ZhangCell2017)	0.00848933	0.0290052	-0.42806	-1.7313	77	34	c("IFNG", "GZMB", "CXCR6", "PRF1", "CD38", "CHST12", "HLA-DRA", "ADGRG1", "PRKAR1A", "SNAP47", "CTLA4", "CCL3", "BST2", "IFI35", "TNFRSF9", "ACP5", "TNFRSF1B", "CTSD", "LAG3")
0	Central.memory	0.761322	0.783824	-0.204989	-0.764307	6723	24	c("MED6", "GZMA", "CTLA4", "WDR18", "KLRD1", "SIT1", "CTSW", "PTPRCAP", "LAG3")
0	Effector.memory	0.0254642	0.0696021	-0.37107	-1.57856	239	43	c("IFNG", "GZMH", "GZMB", "LAIR2", "CXCR6", "GNLY", "CHST12", "CX3CR1", "FASLG")
1	HALLMARK_FATTY_ACID_METABOLISM	0.400978	0.763769	-0.542443	-1.06165	2048	3	c("MDH1", "HSD17B11", "XIST")
1	HALLMARK_G2M_CHECKPOINT	0.123923	0.495693	-0.48289	-1.37957	632	8	c("MKI67", "PRMT5", "NUSAP1", "CKS1B", "MYC")
1	HALLMARK_GLYCOLYSIS	0.743463	0.929328	-0.360996	-0.78626	3752	4	c("COPB2", "MDH1", "HDLBP", "TXN")
1	HALLMARK_IL2_STAT5_SIGNALING	0.420293	0.764169	0.398314	1.02619	2066	6	c("MAP3K8", "PHTF2", "KLF6", "CASP3", "LTB")
1	HALLMARK_INTERFERON_GAMMA_RESPONSE	0.456388	0.77036	0.32985	0.98816	2228	9	c("IFI44L", "SOD2", "CD69", "CASP3", "PELI1", "B2M", "BTG1")
1	HALLMARK_MTORC1_SIGNALING	0.529892	0.777239	0.290526	0.941652	2596	11	c("SKAP2", "PSMD12", "RPA1", "BTG2", "PGM1", "PNO1", "SSR1", "NIBAN1", "GPI", "CORO1A", "GAPDH")
1	HALLMARK_MYC_TARGETS_V1	0.608183	0.81091	-0.241195	-0.881644	3091	16	c("TYMS", "MRPS18B", "PCNA")
1	HALLMARK_OXIDATIVE_PHOSPHORYLATION	0.637172	0.822157	-0.251924	-0.857625	3225	13	c("MRPL35", "SLC25A20")
1	HALLMARK_PI3K_AKT_MTOR_SIGNALING	0.99453	0.99453	-0.189873	-0.453682	5090	5	c("ECSIT", "UBE2N")
1	HALLMARK_TGF_BETA_SIGNALING	0.281682	0.661651	0.863918	1.15263	1406	1	SPTBN1
1	HALLMARK_TNFA_SIGNALING_VIA_NFKB	0.0970914	0.431517	0.427009	1.42384	473	12	c("MAP3K8", "ATP2B1", "KLF6", "IER5", "SOD2", "DUSP4", "BTG2", "CD69", "BTG1", "EIF1")
1	KEGG_GLYCOLYSIS_GLUCONEOGENESIS	0.894129	0.99453	-0.335404	-0.656437	4568	3	c("GAPDH", "GPI", "PGM1")
1	KEGG_JAK_STAT_SIGNALING_PATHWAY	0.958491	0.99453	-0.340489	-0.572514	4825	2	MYC
1	KEGG_PROTEASOME	0.9591	0.99453	-0.289855	-0.567292	4900	3	c("PSMB8", "POMP", "PSMD12")
1	PID_AP1_PATHWAY	0.532094	0.777239	-0.485857	-0.950898	2718	3	c("NFATC1", "MYC")
1	PID_CXCR4_PATHWAY	0.555359	0.777239	-0.352985	-0.908522	2823	6	c("PTK2B", "HGS")
1	PID_IL2_1PATHWAY	0.032681	0.186749	-0.79089	-1.5479	166	3	c("PTK2B", "PPP2R5D", "MYC")
1	PID_IL2_STAT5_PATHWAY	0.986097	0.99453	-0.29869	-0.502231	4964	2	MYC
1	PID_NFAT_TFPATHWAY	0.943444	0.99453	-0.302685	-0.592402	4820	3	NFATC1
1	PID_TCR_PATHWAY	0.1535	0.542484	0.557478	1.33588	749	5	c("CHUK", "MAP3K8", "CD3E", "PTPRC")
1	REACTOME_ANTIGEN_PROCESSING_CROSS_PRESENTATION	0.330826	0.661651	0.431454	1.11158	1626	6	c("CHUK", "LNPEP", "PSMD12", "B2M")
1	REACTOME_PD_1_SIGNALING	0.970209	0.99453	-0.32438	-0.545428	4884	2	c("PDCD1", "CD3E")
1	REACTOME_RESPIRATORY_ELECTRON_TRANSPORT	0.462216	0.77036	-0.345188	-0.986165	2360	8	c("ECSIT", "NDUFA8", "COX6B1", "NDUFAF3", "MT-CYB", "MT-ND4", "MT-ND6", "MT-ND5")
1	CD8+.EM	0.881332	0.99453	0.33893	0.666323	4314	3	c("CMC1", "PTPRC")
1	CD8+.TRM	0.499194	0.777239	0.438297	0.964769	2476	4	c("KLRC2", "CD69")
1	CD8+.cytotoxic	0.314338	0.661651	0.579597	1.13947	1538	3	c("KLRF1", "B2M")
1	NK.receptor	0.00143266	0.0286533	0.813944	1.95045	6	5	c("KLRC2", "KLRF1", "KIR2DL1", "KLRC3")
1	NK-like.cytotoxicity	0.00573066	0.0458453	0.761401	1.82454	27	5	c("KLRC2", "KLRF1", "KLRC3", "CD160")
1	NK-like.suppressive	0.203431	0.542484	0.637491	1.25328	995	3	c("KIR2DL1", "CD160")
1	NK-like.activating	0.0116422	0.0776144	0.843932	1.65914	56	3	c("KLRC2", "KLRF1")
1	NKT	0.229301	0.573252	0.713473	1.20427	1140	2	c("KLRF1", "NKG7")
1	NK	0.0857843	0.428922	0.716403	1.40842	419	3	c("KLRF1", "KLRC3")
1	NK.complete	0.00573066	0.0458453	0.761401	1.82454	27	5	c("KLRC2", "KLRF1", "KLRC3", "CD160")
1	MAIT	0.187223	0.542484	0.581858	1.28077	928	4	c("KLRC2", "KLRC3", "CD160")
1	Progenitor.exhausted	0.164052	0.542484	-0.754132	-1.26803	825	2	c("SATB1", "CCR7")
1	Proliferating.T.cells	0.00277338	0.0369783	-0.854722	-1.86161	13	4	c("TYMS", "MKI67", "TK1")
1	Cell.cycle	0.000390701	0.0156281	-0.887734	-2.12115	1	5	c("TYMS", "MKI67", "NUSAP1", "TK1", "PCNA")
1	Tcell.exhaustion.(ZhangCell2017)	0.190167	0.542484	-0.496339	-1.27749	966	6	c("CXCR6", "CD38")
1	Central.memory	0.563499	0.777239	0.274262	0.914511	2750	12	c("NDRG3", "ZBTB1", "APBB1", "CD96", "CD3E", "RPS16", "RPS21", "SIT1", "PTPRCAP", "RASA2", "NAA16", "PDCD1")
1	Effector.memory	0.325176	0.661651	-0.390462	-1.11551	1660	8	c("CXCR6", "ERAL1", "DCTN6", "FXYD7")
2	HALLMARK_FATTY_ACID_METABOLISM	0.772967	0.824656	-0.222682	-0.743927	4980	14	c("ACAA2", "LGALS1", "ECHS1", "OSTC", "SUCLG1", "UBE2L6", "PDHB", "H2AZ1", "PSME1", "ACAT2")
2	HALLMARK_G2M_CHECKPOINT	0.74568	0.824656	0.191438	0.783305	2588	16	c("TLE3", "SLC7A5", "UBE2S", "GSPT1", "MT2A", "NUP98")
2	HALLMARK_GLYCOLYSIS	0.654873	0.745827	-0.250339	-0.836324	4219	14	c("STMN1", "GLRX", "NASP", "SLC25A13", "SOD1", "RBCK1")
2	HALLMARK_IL2_STAT5_SIGNALING	0.310448	0.489552	0.262905	1.11222	1039	18	c("MAFF", "GABARAPL1", "IL4R", "SERPINB6", "GADD45B", "LRRC8C", "LTB", "SELL", "DHRS3", "SLC2A3", "PRNP", "GPX4", "CKAP4")
2	HALLMARK_INTERFERON_GAMMA_RESPONSE	0.00501982	0.0158317	-0.376583	-1.78608	37	48	c("IFI44L", "PLSCR1", "CD38", "SAMD9L", "SLAMF7", "IRF2", "ZBP1", "GZMA", "NMI", "ST8SIA4", "BPGM", "SAMHD1", "CASP4")
2	HALLMARK_MTORC1_SIGNALING	0.376143	0.514938	-0.259781	-1.07096	2632	28	c("ATP6V1D", "CTSC", "STIP1", "GLRX", "PRDX1", "SEC11A", "CORO1A", "ADD3", "SSR1", "CCT6A", "ACTR2", "PSMA4", "HSP90B1", "CYB5B", "PSMD13", "SLC9A3R1", "ENO1", "ACTR3", "PPIA", "EIF2S2", "M6PR")
2	HALLMARK_MYC_TARGETS_V1	0.00455801	0.0155732	-0.429408	-1.8802	32	35	c("RFC4", "CCT4", "RUVBL2", "SNRPD1", "VBP1", "CLNS1A", "ERH", "SNRPD3", "NME1", "HNRNPR", "HDDC2", "YWHAQ", "DUT", "PSMA6", "SNRPG", "HNRNPA3", "VDAC3", "LSM2", "PRDX3", "PSMA1", "PSMA4", "SET", "SLC25A3", "PSMA2", "H2AZ1", "ILF2", "DEK", "NDUFAB1", "UBE2L3", "PPIA", "EIF2S2", "RAN")
2	HALLMARK_OXIDATIVE_PHOSPHORYLATION	0.00836369	0.0228607	-0.380489	-1.7511	61	43	c("ATP6V1D", "ACAA2", "NDUFS4", "ATP5PB", "SLC25A4", "ATP6V0E1", "NDUFB3", "TIMM8B", "ECHS1", "NDUFB7", "IDH2", "UQCRB", "MRPS30", "COX7A2", "VDAC3", "COX7B", "MRPL34", "SUCLG1", "ATP5F1A", "PRDX3", "NDUFA1", "NDUFA7", "SLC25A3", "ATP5PO", "ATP5F1C", "POLR2F", "TIMM13", "UQCRQ", "ATP5F1E", "PDHB", "LDHB", "NDUFA4", "NDUFAB1", "ATP5MF", "COX8A", "NDUFS7", "NDUFB2")
2	HALLMARK_PI3K_AKT_MTOR_SIGNALING	0.415683	0.544645	0.262551	1.01819	1478	14	c("PPP2R1B", "CDKN1A", "MAPK8", "IL2RG", "RPS6KA1", "ACTR3", "RAC1", "PFN1", "MAPK9", "HSP90B1", "ACTR2", "ARPC3", "PPP1CA", "PRKCB")
2	HALLMARK_TGF_BETA_SIGNALING	0.031798	0.0724288	0.660563	1.65536	135	5	c("ID3", "JUNB", "TGIF1")
2	HALLMARK_TNFA_SIGNALING_VIA_NFKB	0.000370508	0.00168787	0.41492	2.25475	0	37	c("CLCF1", "AREG", "NR4A2", "MAFF", "JUNB", "TGIF1", "PER1", "NR4A3", "TUBB2A", "GADD45B", "TSC22D1", "DUSP2", "FOS", "ZC3H12A", "ZFP36", "IER2", "KLF2", "NFKB2", "SOD2", "TNFAIP3", "BCL2A1", "FOSL2", "CDKN1A", "SLC2A3", "NFKB1", "PFKFB3")
2	KEGG_GLYCOLYSIS_GLUCONEOGENESIS	0.9375	0.9375	-0.250416	-0.583318	5369	5	c("BPGM", "PDHB", "LDHB", "ENO1")
2	KEGG_JAK_STAT_SIGNALING_PATHWAY	0.43449	0.544645	0.300085	1.01145	1677	10	c("CLCF1", "IL21R", "IL4R", "PIK3R1")
2	KEGG_PROTEASOME	0.054977	0.118635	-0.445425	-1.54501	358	16	c("IFNG", "PSMA5", "SEM1", "PSMA6", "PSMB10", "PSMA1", "PSMA4", "PSMB8", "PSMB9", "PSMD6", "PSMD13", "PSMA2", "PSME2", "PSME1")
2	PID_AP1_PATHWAY	0.631046	0.739225	-0.299372	-0.863216	3861	9	c("IFNG", "BCL2L11")
2	PID_CXCR4_PATHWAY	0.218464	0.379909	-0.432562	-1.24726	1336	9	c("FGR", "CD3G", "HLA-DRA", "STAT1", "CD3D")
2	PID_IL2_1PATHWAY	0.333008	0.505678	-0.374006	-1.11664	2044	10	c("IFNG", "STAT1", "DOK2", "PRKCB", "IKZF3")
2	PID_IL2_STAT5_PATHWAY	0.822289	0.842846	-0.381034	-0.729385	4404	3	PRF1
2	PID_NFAT_TFPATHWAY	0.473986	0.571572	-0.465129	-0.99798	2641	4	IFNG
2	PID_TCR_PATHWAY	0.376784	0.514938	-0.346693	-1.07354	2349	11	c("CD3G", "HLA-DRA", "PRKCB", "CD3D", "LCP2", "CD28", "CD3E", "GRAP2", "TRAF6")
2	REACTOME_ANTIGEN_PROCESSING_CROSS_PRESENTATION	0.0805975	0.150204	-0.389043	-1.47229	544	21	c("PSMA5", "SEC61B", "CTSS", "SEM1", "PSMA6", "PSMB10", "B2M", "VAMP8", "PSMA1", "PSMA4", "PSMB8", "PSMB9", "PSMD6", "PSMD13", "PSMA2", "PSME2", "PSME1")
2	REACTOME_PD_1_SIGNALING	0.222386	0.379909	-0.431148	-1.24318	1360	9	c("CD3G", "HLA-DRA", "CD3D", "PDCD1", "HLA-DPB1", "CD3E", "TRBV12-3", "HLA-DRB1", "HLA-DPA1")
2	REACTOME_RESPIRATORY_ELECTRON_TRANSPORT	0.0708769	0.138379	-0.421617	-1.49023	467	17	c("NDUFS4", "TIMMDC1", "NDUFB3", "NDUFB7", "UQCRB", "COX7B", "NDUFA1", "NDUFA7", "UQCRQ", "NDUFA4", "NDUFAB1", "COX8A", "NDUFS7", "NDUFB2", "NDUFB4", "UQCRH", "COX7C")
2	REACTOME_RUNX3_REGULATES_BCL2L11_BIM_TRANSCRIPTION	0.784429	0.824656	0.452772	0.775486	3747	2	SMAD4
2	CD8+.EM	0.000310366	0.00159063	-0.671256	-2.24251	1	14	c("GZMB", "IFNG", "GZMH", "CCL4", "GZMA", "NKG7", "APOBEC3G", "GIMAP7")
2	CD8+.TRM	0.0252702	0.0647548	-0.527239	-1.67817	158	12	c("CXCR6", "KLRD1", "GZMA", "NKG7", "CD3G")
2	CD8+.cytotoxic	0.000158932	0.00116114	-0.823568	-2.62137	0	12	c("KLRF1", "GZMB", "IFNG", "GZMH", "GNLY", "CCL4", "GZMA", "NKG7", "APOBEC3C", "PRF1")
2	NK.receptor	0.000933358	0.00382677	-0.928222	-1.77683	4	3	c("KLRF1", "KLRD1", "NKG7")
2	NK-like.cytotoxicity	0.000153139	0.00116114	-0.701981	-2.43491	0	16	c("KLRF1", "IFNG", "FCGR3A", "GNLY", "KLRD1", "CD160", "CCL4", "NKG7", "CD244", "PRF1")
2	NK-like.suppressive	0.237446	0.389412	-0.630954	-1.20779	1271	3	c("CD160", "FAS")
2	NK-like.activating	0.000169924	0.00116114	-0.873353	-2.29356	0	7	c("KLRF1", "FCGR3A", "GNLY", "KLRD1", "CCL4", "NKG7")
2	NKT	0.000160333	0.00116114	-0.853243	-2.64207	0	11	c("KLRF1", "GZMB", "FCGR3A", "FGFBP2", "GZMH", "GNLY", "KLRD1", "CCL4", "NKG7", "PRF1")
2	NK	0.000160333	0.00116114	-0.837071	-2.59199	0	11	c("KLRF1", "GZMB", "GZMH", "GNLY", "KLRD1", "CCL4", "GZMA", "NKG7", "SPON2", "PRF1")
2	NK.complete	0.000148898	0.00116114	-0.701832	-2.57014	0	19	c("KLRF1", "GZMB", "IFNG", "FCGR3A", "GZMH", "GNLY", "KLRD1", "CD160", "CCL4", "NKG7", "CD244", "PRF1")
2	MAIT	0.00815633	0.0228607	-0.687613	-1.80578	47	7	c("CXCR6", "GNLY", "CD160", "CCL4")
2	Progenitor.exhausted	0.0275631	0.0664757	0.52486	1.68825	106	9	c("ID3", "NR4A2", "LEF1", "CCR7", "FOS", "SELL", "TCF7", "CLYBL")
2	Proliferating.T.cells	0.060405	0.12383	-0.644608	-1.50154	345	5	c("PCLAF", "STMN1", "CD3D", "DUT", "HMGN2")
2	Cell.cycle	0.438373	0.544645	-0.439606	-1.02401	2510	5	c("STMN1", "HMGB1P5")
2	Tcell.exhaustion.(ZhangCell2017)	0.00146778	0.00547082	-0.516517	-2.00279	9	23	c("CXCR6", "GZMB", "CD38", "IFNG", "HAVCR2", "SIRPG", "PRDM1", "RAB27A", "PRF1", "HLA-DRA")
2	Central.memory	0.358267	0.514938	-0.269413	-1.08474	2480	26	c("SIRPG", "KLRD1", "GZMA", "GIMAP4", "IPCEF1", "CA5B")
2	Effector.memory	0.000287687	0.00159063	-0.551458	-2.25013	1	27	c("CXCR6", "GZMB", "IFNG", "GZMH", "GNLY", "KLRD1", "CX3CR1", "CD160", "GZMA", "GIMAP4", "CD3G")
3	HALLMARK_FATTY_ACID_METABOLISM	0.428218	0.613772	0.352117	1.03339	2421	9	c("HPGD", "LGALS1", "ECH1", "ENO3")
3	HALLMARK_G2M_CHECKPOINT	0.560657	0.747543	0.338288	0.911839	3174	7	c("CDKN2C", "RAD23B", "JPT1")
3	HALLMARK_GLYCOLYSIS	0.416917	0.613772	0.380259	1.02497	2360	7	c("PLOD1", "CHST12", "AKR1A1", "ALG1")
3	HALLMARK_IL2_STAT5_SIGNALING	0.180246	0.360491	0.361573	1.27636	1041	15	c("CD79B", "BATF", "BHLHE40", "CST7", "IFITM3", "AHNAK", "GLIPR2", "ENO3")
3	HALLMARK_INTERFERON_GAMMA_RESPONSE	0.215758	0.410968	0.280565	1.22251	1297	28	c("LY6E", "SAMHD1", "SLAMF7", "IFITM2", "IFITM3", "BPGM", "ISG15", "PSMB9", "VAMP8", "GZMA", "CCL5", "PSMB10", "TAP1", "PSMB8", "IRF9", "IL18BP", "UBE2L6", "ITGB7", "TAPBP", "IRF1", "PSME2", "NMI", "HLA-DRB1")
3	HALLMARK_MTORC1_SIGNALING	0.94901	0.970796	0.13642	0.567169	5657	24	c("BHLHE40", "EBP", "SLC2A1", "STIP1", "LDLR", "ITGB2", "SLC9A3R1", "CORO1A", "ACLY", "PSMD12", "CALR")
3	HALLMARK_MYC_TARGETS_V1	0.0153465	0.0487198	-0.389509	-1.72704	61	23	c("DDX21", "ETF1", "GSPT1", "EEF1B2", "PTGES3", "IFRD1", "PABPC1", "CBX3", "NPM1", "RPL34", "NAP1L1", "SNRPG", "HSPD1", "ILF2", "RPS6", "SLC25A3", "HSP90AB1", "TCP1", "YWHAQ", "LSM7", "PCBP1", "UBE2L3")
3	HALLMARK_OXIDATIVE_PHOSPHORYLATION	0.498718	0.687887	0.267276	0.968297	2917	16	c("NDUFB7", "NDUFA7", "MGST3", "ATP6V0C", "ECH1", "UQCR11", "NDUFS6", "COX8A", "IDH2", "ATP5MC2", "UQCRC2", "HSPA9", "SLC25A3", "VDAC2")
3	HALLMARK_PI3K_AKT_MTOR_SIGNALING	0.76363	0.880633	0.210489	0.762566	4467	16	c("SLC2A1", "PPP1CA", "RPS6KA1", "PFN1", "CFL1", "ARHGDIA", "LCK", "FASLG", "CALR", "ARF1", "IL2RG")
3	HALLMARK_TGF_BETA_SIGNALING	0.894501	0.94158	0.340794	0.662881	4781	3	c("PPP1CA", "RHOA", "JUNB")
3	HALLMARK_TNFA_SIGNALING_VIA_NFKB	0.00371287	0.0165017	-0.432507	-1.94676	14	24	c("AREG", "GPR183", "IL7R", "PDE4B", "NR4A2", "NFE2L2", "TUBB2A", "FOS", "TNFAIP3", "ZC3H12A")
3	KEGG_GLYCOLYSIS_GLUCONEOGENESIS	0.662002	0.827503	0.359192	0.849117	3689	5	c("BPGM", "AKR1A1", "ENO3", "GAPDH")
3	KEGG_JAK_STAT_SIGNALING_PATHWAY	0.625576	0.807195	-0.311017	-0.871772	2714	7	c("IL7R", "IL21R", "PIAS1")
3	KEGG_PROTEASOME	0.410913	0.613772	0.382577	1.03122	2326	7	c("PSMD4", "PSMB9", "PSMB10", "PSMD12", "PSMB8")
3	PID_AP1_PATHWAY	0.14235	0.299685	-0.598095	-1.34029	641	4	c("NR3C1", "FOS", "JUNB")
3	PID_CXCR4_PATHWAY	0.749178	0.880633	0.220585	0.778667	4330	15	c("RHOC", "FGR", "BAD", "PIK3CG", "CFL1", "LCK", "GNG2", "CD3D", "ARRB2", "RHOA", "PXN")
3	PID_IL2_1PATHWAY	0.814586	0.880633	0.268426	0.723529	4612	7	c("PPP2R5D", "DOK2", "LCK", "IL2RG", "RHOA")
3	PID_IL2_STAT5_PATHWAY	0.23357	0.424673	0.555556	1.20684	1282	4	c("PRF1", "LCK", "FASLG", "IL2RG")
3	PID_NFAT_TFPATHWAY	0.970796	0.970796	-0.204189	-0.541316	4254	6	c("FOS", "DGKA", "JUNB")
3	PID_TCR_PATHWAY	0.776032	0.880633	-0.222972	-0.752764	3308	11	CD28
3	REACTOME_ANTIGEN_PROCESSING_CROSS_PRESENTATION	0.28884	0.481399	0.317501	1.15025	1689	16	c("PSMD4", "CYBA", "PSMB9", "VAMP8", "UBB", "PSMB10", "PSMD12", "TAP1", "CALR", "PSMB8", "TAPBP", "PSME2", "HLA-E", "HLA-C")
3	REACTOME_PD_1_SIGNALING	0.270011	0.469584	0.464674	1.1779	1517	6	c("HLA-DPB1", "LCK", "HLA-DRB5", "CD3D", "HLA-DPA1", "HLA-DRB1")
3	REACTOME_RESPIRATORY_ELECTRON_TRANSPORT	0.809167	0.880633	0.228454	0.720562	4642	11	c("NDUFB7", "NDUFA7", "UQCR11", "NDUFS6", "COX8A", "UQCRC2", "MT-CYB", "MT-ND4", "MT-ND1", "MT-ND3", "MT-ND2")
3	CD8+.EM	0.0054118	0.0216472	0.484425	1.89231	31	20	c("CCL4L2", "GZMB", "GZMH", "NKG7", "CCL4", "APOBEC3G", "CST7", "CTSW", "ITGB2", "GIMAP7", "GZMM", "GZMA", "CCL5", "SAMD3", "CD8A")
3	CD8+.TRM	0.0321125	0.0802812	0.499257	1.62736	184	12	c("NKG7", "KLRC2", "TNIP3", "KLRD1", "SH3BGRL3", "CD52", "GZMA", "CCL5", "CD8A", "CD8B", "CD3D")
3	CD8+.cytotoxic	0.00153636	0.0087792	0.550746	2.03633	8	17	c("GNLY", "GZMB", "GZMH", "NKG7", "CCL4", "KLRF1", "APOBEC3C", "CST7", "PRF1", "ITGAM", "GZMA", "CCL5", "FASLG", "CD8A")
3	NK.receptor	0.000529755	0.00423804	0.777252	2.09504	2	7	c("KIR2DL3", "NKG7", "KLRC2", "KLRF1", "KIR2DL1", "KLRD1")
3	NK-like.cytotoxicity	0.000345961	0.00345961	0.676465	2.38793	1	15	c("GNLY", "KIR2DL3", "NKG7", "KLRC2", "CCL4", "KLRF1", "FCRL6", "FCGR3A", "KLRD1", "PRF1", "CTSW")
3	NK-like.suppressive	0.133965	0.297699	0.933873	1.24303	664	1	KIR2DL1
3	NK-like.activating	0.000703977	0.00469318	0.690704	2.10834	3	10	c("GNLY", "NKG7", "KLRC2", "CCL4", "KLRF1", "FCGR3A", "KLRD1")
3	NKT	0.000170532	0.00230641	0.725284	2.73197	0	18	c("GNLY", "TYROBP", "GZMB", "GZMH", "NKG7", "FGFBP2", "CCL4", "KLRF1", "FCGR3A", "CST7", "KLRD1", "IFITM2", "PRF1", "CTSW")
3	NK	0.00017298	0.00230641	0.742551	2.62121	0	15	c("GNLY", "TYROBP", "GZMB", "GZMH", "NKG7", "SPON2", "CCL4", "KLRF1", "CST7", "KLRD1", "PRF1", "CTSW")
3	NK.complete	0.000169895	0.00230641	0.646005	2.47776	0	19	c("GNLY", "GZMB", "GZMH", "KIR2DL3", "NKG7", "KLRC2", "CCL4", "KLRF1", "FCRL6", "FCGR3A", "KLRD1", "PRF1", "CTSW")
3	MAIT	0.0158339	0.0487198	0.612455	1.72609	89	8	c("GNLY", "KLRC2", "CCL4")
3	Progenitor.exhausted	0.00330111	0.0165017	-0.579284	-2.02168	13	12	c("CCR7", "IL7R", "NR4A2", "SELL", "TCF7", "FOS", "CXCR4")
3	Proliferating.T.cells	0.42964	0.613772	-0.616501	-1.04822	2066	2	STMN1
3	Cell.cycle	0.117507	0.276487	-0.940621	-1.25269	591	1	STMN1
3	Tcell.exhaustion.(ZhangCell2017)	0.0243987	0.0697107	0.533696	1.68332	139	11	c("GZMB", "ADGRG1", "CHST12", "SIRPG", "CTSD", "PRF1", "LINC00299", "PRDM1")
3	Central.memory	0.0113133	0.0411394	-0.417434	-1.79533	45	21	c("TNFSF8", "CD28", "IL7R", "LEPROTL1", "NAP1L4", "SELL", "ARHGAP15", "RGS1", "GZMK", "TPP2", "ATXN7", "GPR171", "CD96")
3	Effector.memory	0.0301632	0.0802812	0.365325	1.62459	182	30	c("GNLY", "GZMB", "GZMH", "LAIR2", "CX3CR1", "CHST12", "CD300A", "IL12RB1", "KLRD1", "CTSW", "AHNAK", "GZMM", "RNF167", "GZMA", "FASLG", "ITGAL", "CD8A")
4	HALLMARK_FATTY_ACID_METABOLISM	0.263587	0.434714	0.336354	1.17993	1260	14	c("CPT1A", "HIBCH", "PCBD1", "ACSL5", "UBE2L6", "HSD17B7")
4	HALLMARK_G2M_CHECKPOINT	0.0259539	0.152016	-0.545672	-1.71468	133	11	c("CCNB2", "SLC7A5", "PURA", "MKI67", "STMN1", "BIRC5", "MCM2", "GINS2")
4	HALLMARK_GLYCOLYSIS	0.588634	0.689543	0.331053	0.895721	2951	7	c("PGM2", "CHST12", "GALK1")
4	HALLMARK_IL2_STAT5_SIGNALING	0.0706897	0.278101	-0.438268	-1.51909	368	15	c("DHRS3", "SNX9", "SELL", "LTB", "IL4R", "CKAP4", "MAFF")
4	HALLMARK_INTERFERON_GAMMA_RESPONSE	0.160801	0.378795	0.248294	1.25809	698	44	c("EPSTI1", "CD38", "FAS", "GCH1", "IRF2", "IL15RA", "GZMA", "CCL5", "SAMD9L", "ADAR", "AUTS2", "UBE2L6", "ZBP1", "STAT1", "KLRK1", "TAP1", "TRAFD1", "OAS2", "VAMP5", "HLA-DRB1", "SAMHD1", "CASP4", "SLAMF7", "HLA-A", "ARID5B", "GBP4", "LCP2", "PSMB8", "RBCK1", "CD74", "PSMB10", "SPPL2A", "ITGB7", "PTPN6", "RNF213", "B2M", "CASP8", "BST2", "WARS1", "PSME1", "HLA-DQA1")
4	HALLMARK_MTORC1_SIGNALING	0.275673	0.434714	-0.318012	-1.16875	1454	18	c("ACSL3", "PSMG1", "MCM4", "IFI30", "SLC7A5")
4	HALLMARK_MYC_TARGETS_V1	0.0210307	0.152016	-0.455106	-1.72654	110	20	c("TYMS", "MCM4", "RRM1", "IMPDH2", "EIF3B", "MCM2", "DDX21", "RANBP1", "EEF1B2", "RPS2", "RPL14", "PABPC1", "RPL34", "RPS6", "RPS3")
4	HALLMARK_OXIDATIVE_PHOSPHORYLATION	0.146966	0.376601	0.363241	1.33961	699	16	c("CPT1A", "SLC25A20", "SLC25A12", "MTX2", "FDX1", "BDH2", "NDUFB5")
4	HALLMARK_PI3K_AKT_MTOR_SIGNALING	0.494264	0.689543	-0.408602	-0.960802	2455	5	c("THEM4", "PPP1CA", "IL2RG", "LCK", "RPS6KA1")
4	HALLMARK_TGF_BETA_SIGNALING	0.737169	0.774973	-0.291173	-0.775478	3676	7	c("ID3", "JUNB", "PPP1CA", "FKBP1A", "RHOA", "HDAC1")
4	HALLMARK_TNFA_SIGNALING_VIA_NFKB	0.217978	0.419176	-0.342227	-1.23645	1146	17	c("AREG", "IL7R", "GPR183", "NR4A2", "MAFF", "FOS", "JUNB")
4	KEGG_GLYCOLYSIS_GLUCONEOGENESIS	0.0309831	0.158788	0.988109	1.31617	155	1	PGM2
4	KEGG_JAK_STAT_SIGNALING_PATHWAY	0.537296	0.689543	-0.31656	-0.924862	2729	9	c("IL7R", "OSM", "IL4R")
4	KEGG_PROTEASOME	0.532802	0.689543	0.346108	0.936454	2671	7	c("IFNG", "PSMD13", "PSMB8", "PSMA6", "PSMB10", "PSMB7", "PSME1")
4	PID_AP1_PATHWAY	0.671919	0.724965	0.3266	0.829115	3368	6	c("BCL2L11", "IFNG")
4	PID_CXCR4_PATHWAY	0.0730632	0.278101	0.401937	1.48232	347	16	c("CD3G", "FGR", "RAP1B", "STAT1", "CDC42", "HLA-DRA", "RGS1", "ITGB1", "ITGA4", "LCK", "CSK", "PTPRC", "RHOA", "CD3D", "GNG2", "PTPN6")
4	PID_IL2_1PATHWAY	0.583637	0.689543	0.315709	0.894946	2881	8	c("IFNG", "STAT1", "IKZF3", "PPP2R5D", "LCK", "IL2RG", "RHOA")
4	PID_IL2_STAT5_PATHWAY	0.578356	0.689543	0.479142	0.925388	2933	3	c("PRF1", "LCK", "IL2RG")
4	PID_NFAT_TFPATHWAY	0.659845	0.724965	0.362166	0.850239	3320	5	c("IFNG", "CTLA4")
4	PID_TCR_PATHWAY	0.234806	0.419176	0.366265	1.21193	1131	12	c("CD3G", "CDC42", "HLA-DRA", "LCK", "CSK", "PTPRC", "LCP2", "CD3D", "PTPN6", "GRAP2", "LAT", "FYB1")
4	REACTOME_ANTIGEN_PROCESSING_CROSS_PRESENTATION	0.235148	0.419176	-0.358082	-1.21602	1226	14	c("NCF1", "PSME1", "PSMB7", "B2M", "HLA-C", "PSMB10", "PSMA6", "PSMB8", "SEC61B", "HLA-F", "CTSS", "HLA-A", "PSMD13")
4	REACTOME_PD_1_SIGNALING	0.934855	0.958227	0.172054	0.586844	4462	13	c("CD3G", "PDCD1", "HLA-DRA", "HLA-DRB1", "HLA-DQA2", "LCK", "CSK", "HLA-DPB1", "CD3D", "PTPN6", "HLA-DQB1", "HLA-DQA1")
4	REACTOME_RESPIRATORY_ELECTRON_TRANSPORT	0.138485	0.376601	-0.436353	-1.37116	714	11	c("COQ10A", "MT-ND3", "MT-ND2", "MT-ND1", "MT-ND4", "MT-CYB", "MT-CO2", "NDUFA12", "NDUFA9")
4	REACTOME_RUNX3_REGULATES_BCL2L11_BIM_TRANSCRIPTION	0.132671	0.376601	0.933413	1.24332	667	1	BCL2L11
4	CD8+.EM	0.0233291	0.152016	0.430156	1.68352	110	19	c("CCL4", "IFNG", "CCL4L2", "NKG7", "GZMA", "GZMH", "CCL5", "ZEB2", "SAMD3", "EOMES", "KLRG1", "GZMB", "CST7", "APOBEC3G", "CD8A", "ITGB2", "PTPRC", "LITAF")
4	CD8+.TRM	0.269166	0.434714	0.343047	1.17007	1284	13	c("CXCR6", "KLRB1", "CD3G", "NKG7", "GZMA", "CCL5", "ZEB2")
4	CD8+.cytotoxic	0.106118	0.33468	0.373626	1.40302	502	17	c("CCL4", "IFNG", "PRF1", "NKG7", "GZMA", "GZMH", "CCL5", "ZEB2", "KLRK1", "KLRG1", "GZMB", "CST7", "CD8A")
4	NK.receptor	0.0813953	0.278101	-0.562269	-1.49749	405	7	c("KLRC2", "KIR2DL1", "KLRF1")
4	NK-like.cytotoxicity	0.0785219	0.278101	0.397668	1.46658	373	16	c("CCL4", "IFNG", "FCGR3A", "KLRB1", "PRF1", "CD244", "NKG7", "CCL5", "PTPN4", "ZEB2", "KLRK1", "FCRL6", "KLRD1")
4	NK-like.suppressive	0.631918	0.719684	-0.364767	-0.857725	3139	5	KIR2DL1
4	NK-like.activating	0.546516	0.689543	-0.301593	-0.917881	2807	10	c("KLRC2", "KLRF1")
4	NKT	0.20884	0.419176	0.364728	1.24402	996	13	c("FGFBP2", "CCL4", "FCGR3A", "PRF1", "NKG7", "GZMH")
4	NK	0.322324	0.489456	0.3185	1.1173	1541	14	c("CCL4", "KLRB1", "PRF1", "NKG7", "GZMA", "GZMH", "SPON2")
4	NK.complete	0.195148	0.419176	0.336313	1.2629	924	17	c("CCL4", "IFNG", "FCGR3A", "KLRB1", "PRF1", "CD244", "NKG7", "GZMH", "CCL5")
4	MAIT	0.478129	0.689543	0.345947	0.980664	2360	8	c("CXCR6", "CCL4", "KLRB1", "JAML")
4	Progenitor.exhausted	0.00364124	0.0497636	-0.585649	-1.98881	18	14	c("CCR7", "IL7R", "NR4A2", "ID3", "SELL", "LEF1", "TCF7", "FOS")
4	Proliferating.T.cells	0.00160385	0.0328789	-0.752904	-2.0052	7	7	c("TYMS", "ZWINT", "TK1", "TUBA1B", "MKI67", "STMN1")
4	Cell.cycle	0.000200481	0.00821973	-0.796407	-2.12106	0	7	c("TYMS", "CCNB2", "TK1", "TUBA1B", "MKI67", "STMN1", "BIRC5")
4	Tcell.exhaustion.(ZhangCell2017)	0.0101952	0.104501	0.404621	1.72652	46	25	c("HAVCR2", "CD38", "CXCR6", "IFNG", "RAB27A", "PDCD1", "SNAP47", "PRF1", "ADGRG1", "CTLA4", "CHST12", "HLA-DRA", "TRAFD1", "RGS1", "PRDM1", "TOX", "ITM2A", "GZMB")
4	Central.memory	0.975329	0.975329	-0.118417	-0.513703	5336	32	c("IL7R", "TNFSF8", "PLXDC1", "SELL", "XCL1", "PURA")
4	Effector.memory	0.1663	0.378795	0.277068	1.26694	755	31	c("CXCR6", "CX3CR1", "IFNG", "KLRB1", "CD3G", "CYTH4", "GZMA", "CTLA4", "GZMH", "CD2", "CHST12", "IKZF3", "CDC42", "GIMAP4", "KLRD1")
5	HALLMARK_FATTY_ACID_METABOLISM	0.0125741	0.0303257	0.365169	1.6852	86	47	c("H2AZ1", "SMS", "ACAA2", "PDHA1", "FH", "CBR1", "DECR1", "SUCLA2", "SUCLG1", "HADH", "LDHA", "CRYZ", "OSTC", "IDH1", "ECHS1", "UBE2L6", "ACADM", "HSD17B10", "SDHC", "ACADS", "HSD17B7", "BLVRA", "HADHB", "YWHAH", "MDH1", "ECI2", "PSME1", "ACAT2")
5	HALLMARK_G2M_CHECKPOINT	0.000138562	0.00133225	0.611583	3.16101	0	76	c("STMN1", "CCNB2", "CDKN3", "MKI67", "CDC20", "CDC45", "CDC6", "CDK1", "CCNA2", "GINS2", "BIRC5", "MCM5", "MCM2", "NUSAP1", "CENPF", "ORC6", "AURKB", "CKS1B", "FBXO5", "HMGN2", "TROAP", "PTTG1", "H2AZ1", "SMC2", "UCK2", "HMGB3", "NASP", "MCM3", "CHEK1", "MYBL2", "H2AZ2", "BARD1", "JPT1", "POLA2", "PRC1", "KIF11", "PRMT5")
5	HALLMARK_GLYCOLYSIS	0.00950153	0.0243477	0.390562	1.73357	64	40	c("STMN1", "CDK1", "NASP", "COPB2", "ENO1", "TXN", "TPI1", "BPNT1", "PPIA", "AK3", "LDHA", "GLRX", "IDH1", "SRD5A3", "PGAM1", "GNPDA1", "GMPPB", "SDHC", "PSMC4", "HAX1", "TALDO1", "MDH1")
5	HALLMARK_IL2_STAT5_SIGNALING	0.041705	0.0854952	-0.330987	-1.56449	135	32	c("DENND5A", "IFITM3", "GABARAPL1", "DHRS3", "NFIL3", "SLC2A3", "CKAP4", "SOCS1", "MAFF", "LTB", "AGER", "CD83")
5	HALLMARK_INTERFERON_GAMMA_RESPONSE	0.255032	0.360562	0.237004	1.17005	1811	62	c("CD38", "USP18", "WARS1", "PSME2", "NMI", "PSMB8", "PSMA2", "PSMB2", "LAP3", "PSMB10", "TNFSF10", "OASL", "GZMA", "PSMA3", "UBE2L6", "RTP4", "HLA-DMA", "HLA-DRB1", "PNP", "IRF2", "HLA-G", "GCH1", "CD74", "CASP1", "TRIM21")
5	HALLMARK_MTORC1_SIGNALING	0.0001365	0.00133225	0.413906	2.18281	0	83	c("RRM2", "DHFR", "MCM4", "MCM2", "SHMT2", "WARS1", "ACTR3", "TUBG1", "GAPDH", "HMBS", "PHGDH", "PSMA4", "FDXR", "EPRS1", "CORO1A", "ENO1", "PRDX1", "HPRT1", "ATP6V1D", "TPI1", "PPIA", "GLA", "RPA1", "PSMD14", "LDHA", "CACYBP", "PSMA3", "GLRX", "STIP1", "IDH1", "RIT1", "SEC11A", "MAP2K3", "TES", "PNP", "EEF1E1", "HSPD1", "FKBP2", "SLC1A5", "ATP5MC1", "GGA2", "SDF2L1", "ACTR2", "CTSC", "PSMG1", "P…
5	HALLMARK_MYC_TARGETS_V1	0.000131822	0.00133225	0.448678	2.50961	0	111	c("TYMS", "CDC20", "CDC45", "PCNA", "CCNA2", "MCM7", "MCM5", "MCM4", "MCM2", "PRDX3", "H2AZ1", "PRPS2", "NME1", "SRPK1", "DUT", "PSMA4", "EPRS1", "CYC1", "COX5A", "YWHAE", "RAN", "CCT5", "ERH", "HPRT1", "PSMA2", "PSMB2", "PPIA", "LSM2", "EIF2S1", "RFC4", "MCM6", "HNRNPA2B1", "PSMD14", "LDHA", "RUVBL2", "SNRPD3", "MRPS18B", "SNRPG", "HNRNPC", "NOP56", "CCT3", "HDAC2", "CCT7", "TFDP1", "CBX3", "PHB…
5	HALLMARK_OXIDATIVE_PHOSPHORYLATION	0.000921295	0.00410103	0.32261	1.81114	6	114	c("PRDX3", "MRPL15", "ATP6V1C1", "ACAA2", "PDHA1", "FH", "DECR1", "NDUFB3", "SLC25A5", "IDH2", "NDUFA8", "SUCLA2", "ATP5PB", "SUCLG1", "AIFM1", "ETFA", "CYC1", "COX5A", "MRPS11", "ATP5MF", "ATP6V1D", "MTX2", "ACAT1", "ATP5MC3", "ATP5F1A", "COX8A", "LDHA", "ATP5F1C", "UQCRH", "IDH1", "ECHS1", "PHB2", "TIMM13", "SLC25A3", "IDH3A", "NDUFB5", "ACADM", "HSD17B10", "ATP5F1B", "SDHC", "ATP5MC1", "HADHA"…
5	HALLMARK_PI3K_AKT_MTOR_SIGNALING	0.339742	0.42507	0.268541	1.10403	2261	30	c("CDK1", "ACTR3", "FASLG", "RPTOR", "PFN1", "CFL1", "RIT1", "MAP2K3", "PPP1CA", "RAC1", "CDK4", "ARPC3", "ACTR2", "CDK2")
5	HALLMARK_TGF_BETA_SIGNALING	0.794949	0.905358	-0.238076	-0.726658	3178	9	c("JUNB", "TGFBR1", "KLF10", "ID1", "RHOA", "FNTA", "HDAC1", "PPP1CA", "FKBP1A")
5	HALLMARK_TNFA_SIGNALING_VIA_NFKB	0.000314465	0.00184187	-0.653142	-3.2843	0	39	c("AREG", "NR4A2", "DENND5A", "CLCF1", "PER1", "IL7R", "ZC3H12A", "BTG2", "BIRC2", "NFIL3", "SLC2A3", "JUNB", "MAFF", "BTG1", "DUSP2", "CDKN1A", "IL23A", "CD83", "DUSP1", "TNFAIP3", "NR4A3", "RELA", "KLF2", "FOSL2", "ZFP36", "PNRC1", "GADD45B", "KLF9", "KLF10", "EIF1", "SAT1", "SOCS3")
5	KEGG_GLYCOLYSIS_GLUCONEOGENESIS	0.133344	0.227796	0.41089	1.36917	834	15	c("GAPDH", "PDHA1", "ENO1", "TPI1", "GALM", "LDHA", "PGAM1", "LDHB", "ADH5", "ALDOA", "ALDH9A1", "PDHB", "GPI", "PKM")
5	KEGG_JAK_STAT_SIGNALING_PATHWAY	0.0192415	0.0415211	-0.421134	-1.72184	68	20	c("CLCF1", "IL7R", "SOS2", "OSM", "SOCS1", "TYK2", "IL23A", "PIK3CA")
5	KEGG_PROTEASOME	0.0074151	0.0202679	0.418468	1.76945	49	33	c("PSMA5", "PSMA4", "PSME2", "SEM1", "PSMB8", "PSMA2", "PSMB2", "PSMB10", "PSMD14", "PSMA3", "IFNG", "PSMD8", "PSMA6", "PSMB6", "PSMC4", "PSMB3", "PSMD11", "PSMD13", "PSME1", "PSMD4", "PSMC6", "PSMB9", "PSME3", "PSMD2", "PSMC1", "PSMB1")
5	PID_AP1_PATHWAY	0.320752	0.42422	0.346681	1.12743	1996	14	c("CDK1", "EP300", "TP53", "BCL2L11", "CDKN2A", "IFNG")
5	PID_CXCR4_PATHWAY	0.974583	0.99665	-0.122547	-0.516736	3450	22	c("ITGA5", "PIK3CA", "ITGB1", "MLST8", "CD3E", "GNAI3", "RHOA", "CDC42", "CD3G", "MAPKAP1", "CD3D", "ITGA6", "PTPN6", "ITCH", "GNG2", "AKT1", "FGR", "PTPN11")
5	PID_IL2_1PATHWAY	0.149395	0.245008	-0.379693	-1.33293	567	13	c("MAPK8", "SOCS1", "PIK3CA", "BCL2", "SOCS3", "JAK1", "MAPK1", "RHOA", "IKZF3")
5	PID_IL2_STAT5_PATHWAY	0.451441	0.528831	0.358477	1.0077	2709	9	c("CCNA2", "FASLG")
5	PID_NFAT_TFPATHWAY	0.99665	0.99665	-0.129563	-0.425497	3867	11	c("JUNB", "TBX21", "CBLB", "PTPRK", "CASP3", "ITCH", "E2F1", "CTLA4", "CDK4", "IFNG", "FASLG")
5	PID_TCR_PATHWAY	0.970776	0.99665	0.154335	0.514277	6078	15	c("HLA-DRA", "CSK", "RAP1A", "PTPN11", "AKT1", "PTPN6", "CD3D", "CD3G", "CDC42", "GRAP2", "CD3E", "RASGRP2", "CARD11", "ITK", "BCL10")
5	REACTOME_ANTIGEN_PROCESSING_CROSS_PRESENTATION	0.0184184	0.0415211	0.370915	1.64637	125	40	c("PSMA5", "PSMA4", "PSME2", "SEM1", "PSMB8", "PSMA2", "PSMB2", "PSMB10", "PSMD14", "PSMA3", "PSMD8", "PSMA6", "HLA-G", "PSMB6", "PSMC4", "PSMB3", "PSMD11", "PSMD13", "PSME1", "PSMD4", "PSMC6", "PSMB9", "PSME3", "PSMD9", "PSMD2", "PSMC1", "PSMB1", "TAP1", "PDIA3", "PSMB7", "SEC61G")
5	REACTOME_PD_1_SIGNALING	0.307754	0.420597	-0.304099	-1.12586	1150	15	c("TRAV8-4", "TRAV19")
5	REACTOME_RESPIRATORY_ELECTRON_TRANSPORT	0.102044	0.186319	0.286272	1.36508	718	53	c("NDUFB3", "NDUFA8", "ETFA", "CYC1", "COX5A", "NDUFAF1", "COX8A", "UQCRH", "TIMMDC1", "NDUFA10", "NDUFB5", "SDHC", "TACO1", "NDUFA7", "NDUFB1", "COX7B", "UQCRC1", "TMEM126B", "UQCRFS1", "NDUFS1", "NDUFB4", "NDUFS6", "NDUFA4", "NDUFB7", "NDUFA9", "NDUFS7", "COX6B1", "COX6A1", "NDUFS4", "ETFB", "NDUFB6", "UQCR10", "UQCRQ", "NDUFB8", "COX20", "NDUFA1", "NDUFA12", "COX6C", "NDUFB11", "MT-CO3", "SDHA…
5	REACTOME_RUNX3_REGULATES_BCL2L11_BIM_TRANSCRIPTION	0.351185	0.42507	0.823012	1.09878	1763	1	BCL2L11
5	CD8+.EM	0.352497	0.42507	0.427963	1.09964	2102	7	c("SH2D1A", "APOBEC3G", "GZMA", "IFNG")
5	CD8+.TRM	0.197887	0.291301	-0.385652	-1.26652	767	11	KLRC2
5	CD8+.cytotoxic	0.198937	0.291301	-0.397442	-1.26384	785	10	KLRF1
5	NK.receptor	0.000224871	0.00153662	-0.996002	-1.96838	0	3	c("KLRF1", "KLRC2", "KIR2DL1")
5	NK-like.cytotoxicity	0.00495786	0.0145194	-0.679357	-1.97626	19	8	c("KLRF1", "KLRC2", "IL18RAP")
5	NK-like.suppressive	0.102394	0.186319	-0.806168	-1.36111	478	2	KIR2DL1
5	NK-like.activating	0.00115234	0.00429508	-0.900562	-1.9903	4	4	c("KLRF1", "KLRC2")
5	NKT	0.00074331	0.00380946	-0.774624	-2.12539	2	7	c("KLRF1", "TYROBP")
5	NK	0.00297324	0.00937714	-0.727586	-1.99633	11	7	c("KLRF1", "TYROBP")
5	NK.complete	0.002531	0.0086476	-0.676476	-2.15116	9	10	c("KLRF1", "KLRC2", "MYBL1", "IL18RAP")
5	MAIT	0.172121	0.271421	-0.397203	-1.30445	667	11	c("KLRC2", "IL18RAP", "DUSP1", "BCL2", "GNLY")
5	Progenitor.exhausted	0.00100025	0.00410103	-0.728091	-2.22229	3	9	c("CCR7", "NR4A2", "IL7R", "TCF7", "CD83", "TBX21", "ITGB1", "TGFBR3")
5	Proliferating.T.cells	0.00016247	0.00133225	0.896521	2.76917	0	12	c("TYMS", "STMN1", "PCLAF", "ZWINT", "TK1", "MKI67", "TUBA1B", "HMGN2", "HMGB2", "DUT")
5	Cell.cycle	0.000151883	0.00133225	0.835148	3.25791	0	25	c("TYMS", "RRM2", "STMN1", "CCNB2", "CDKN3", "TK1", "MKI67", "CDC20", "PCNA", "TUBA1B", "CCNA2", "BIRC5", "NUSAP1", "CENPF", "TUBB", "HMGB2", "HMGB1P5")
5	Tcell.exhaustion.(ZhangCell2017)	0.104521	0.186319	0.348689	1.40052	688	28	c("CD38", "HLA-DRA", "SNAP47", "TPI1", "PARK7", "GALM", "MTHFD1", "IFNG", "FKBP1A", "SIRPG", "HLA-DMA", "CD2BP2", "CXCR6", "IFI35", "RAB27A", "TIGIT", "ITM2A", "TNFRSF9")
5	Central.memory	0.839646	0.930419	-0.14765	-0.734735	2659	38	c("IL7R", "PLXDC1", "TNFSF8", "HAUS3", "ITK", "ISCA1", "SPTAN1", "ARID5B", "SGSM2")
5	Effector.memory	0.917808	0.990267	-0.122849	-0.665188	2746	51	c("FBXW4", "FXYD7", "IL18RAP", "ZNF354A", "HAUS3", "ITK", "DNAJB1", "CNOT1", "ITGAL", "DPP8", "CX3CR1", "GNLY", "EMD", "ARHGEF1", "CD5", "TBCD", "CHST12", "CD3E", "GPSM3", "PSMC5", "IKZF3", "GRAP2", "HLA-A", "CDC42", "RNF167", "CD3G", "CD3D")
6	HALLMARK_FATTY_ACID_METABOLISM	0.842869	0.939197	-0.258717	-0.704679	7026	11	c("PDHB", "OSTC", "GLUL", "ACAA2", "ACSS1")
6	HALLMARK_G2M_CHECKPOINT	0.00698603	0.0389222	-0.662312	-1.7002	55	9	c("STMN1", "AMD1", "TMPO", "DKC1", "KIF20B")
6	HALLMARK_GLYCOLYSIS	0.300851	0.469328	-0.482763	-1.14635	2296	7	c("STMN1", "B3GAT3", "PGM2", "G6PD", "PGAM1")
6	HALLMARK_IL2_STAT5_SIGNALING	0.259748	0.469328	-0.446264	-1.18267	2124	10	c("RABGAP1L", "CD81", "TNFRSF9", "BATF")
6	HALLMARK_INTERFERON_GAMMA_RESPONSE	0.192783	0.417696	-0.384561	-1.24529	1762	23	c("SPPL2A", "SLAMF7", "CD38", "PARP12", "SP110", "ST8SIA4", "LAP3", "NMI", "PARP14", "PTPN6", "TAP1", "GZMA", "ZBP1", "CASP4", "CASP8", "CCL5", "ITGB7", "IRF1", "TAPBP")
6	HALLMARK_MTORC1_SIGNALING	0.278259	0.469328	-0.389272	-1.1617	2441	16	c("CTSC", "ACTR2", "EBP", "MCM4", "PGM1", "MAP2K3", "ATP6V1D", "G6PD", "SLC1A4", "ITGB2", "YKT6", "SLC9A3R1")
6	HALLMARK_MYC_TARGETS_V1	0.987352	0.987352	-0.1522	-0.454209	8664	16	c("STARD7", "MCM4", "PSMD3", "PPM1G", "CTPS1", "COX5A", "UBE2L3", "PSMA7", "RPL14", "RPS2", "RPS6", "RPS10", "RPS3", "RPLP0", "RPL18", "RPL34")
6	HALLMARK_OXIDATIVE_PHOSPHORYLATION	0.298109	0.469328	-0.378625	-1.14433	2631	17	c("PDHB", "ATP6V1E1", "TCIRG1", "SLC25A20", "ISCA1", "ATP6V1D", "NNT", "ACAA2", "CYCS", "IDH2", "ETFB", "ECH1")
6	HALLMARK_PI3K_AKT_MTOR_SIGNALING	0.321529	0.482294	-0.494729	-1.12034	2396	6	c("ACTR2", "MAPK1", "MAP2K3")
6	HALLMARK_TGF_BETA_SIGNALING	0.498474	0.613024	-0.496983	-0.992354	3429	4	c("PPM1A", "ARID4B", "SMURF2")
6	HALLMARK_TNFA_SIGNALING_VIA_NFKB	0.173833	0.417696	-0.433899	-1.27554	1515	15	c("IL6ST", "CCL4", "TNFRSF9", "MSC", "PLEK", "NFE2L2", "MAP2K3", "MCL1")
6	KEGG_GLYCOLYSIS_GLUCONEOGENESIS	0.190208	0.417696	-0.550107	-1.24574	1417	6	c("PDHB", "PGM1", "PGM2", "PGAM1", "ACSS1")
6	KEGG_JAK_STAT_SIGNALING_PATHWAY	0.956778	0.981956	-0.239262	-0.568141	7304	7	IL6ST
6	KEGG_PROTEASOME	0.840866	0.939197	-0.365768	-0.73035	5785	4	c("PSMD3", "PSMB7", "PSMB8", "PSMA7")
6	PID_AP1_PATHWAY	0.86935	0.941796	-0.352035	-0.70293	5981	4	EP300
6	PID_CXCR4_PATHWAY	0.500191	0.613024	-0.397774	-0.985382	3929	8	c("VPS4B", "FGR", "HLA-DRA")
6	PID_IL2_1PATHWAY	0.388139	0.560645	-0.50138	-1.07202	2787	5	c("IKZF3", "MAPK1", "MAP2K2")
6	PID_IL2_STAT5_PATHWAY	0.90496	0.953877	-0.373782	-0.680995	5874	3	PRF1
6	PID_NFAT_TFPATHWAY	0.225694	0.463267	-0.600382	-1.19882	1552	4	c("TBX21", "PRKCQ")
6	PID_TCR_PATHWAY	0.502994	0.613024	-0.384434	-0.98687	4031	9	c("HLA-DRA", "PRKCQ", "PTPN6", "MAP4K1", "CARD11", "FLNA", "IKBKG", "FYN", "CDC42")
6	REACTOME_ANTIGEN_PROCESSING_CROSS_PRESENTATION	0.738995	0.873358	-0.291458	-0.793858	6160	11	c("PSMD10", "PSMD3", "TAP1", "PSMB7", "IKBKG", "TAPBP", "PSMB8", "HLA-C", "PSMA7", "RPS27A")
6	REACTOME_PD_1_SIGNALING	0.486787	0.613024	-0.440774	-0.998156	3628	6	c("HLA-DRA", "HLA-DRB5", "PTPN6", "HLA-DPA1")
6	REACTOME_RESPIRATORY_ELECTRON_TRANSPORT	0.132931	0.365259	0.393868	1.32935	263	9	c("NDUFAF6", "NDUFB9", "NDUFA3", "MT-ND4", "MT-ND5", "COX5A", "MT-CO1", "ETFB", "CYCS")
6	CD8+.EM	0.140484	0.365259	-0.464455	-1.31722	1200	13	c("CD81", "GZMB", "CCL4", "SAMD3", "LYST", "GZMH", "NKG7", "GZMA", "CD8A", "ITGB2", "ZEB2", "CST7", "CCL5")
6	CD8+.TRM	0.28994	0.469328	-0.435696	-1.15466	2371	10	c("KLRC2", "CXCR6", "KLRD1", "NKG7", "GZMA", "CD8A", "KLRB1", "ZEB2")
6	CD8+.cytotoxic	0.126709	0.365259	-0.446763	-1.33327	1111	16	c("GNLY", "GZMB", "CCL4", "PRF1", "CCL3", "LYST", "GZMH", "NKG7")
6	NK.receptor	0.0967562	0.343045	-0.634872	-1.35745	694	5	c("KLRC2", "KLRC3", "KLRD1", "NKG7")
6	NK-like.cytotoxicity	0.00602968	0.0389222	-0.602722	-1.74118	51	14	c("KLRC2", "GNLY", "KLRC3", "CCL4", "PRF1", "FCRL6", "CCL3", "FCGR3A", "KLRD1", "NKG7")
6	NK-like.activating	0.0185878	0.0906156	-0.622064	-1.59689	148	9	c("KLRC2", "GNLY", "CCL4", "CCL3", "FCGR3A", "KLRD1", "NKG7")
6	NKT	0.00491784	0.0389222	-0.642716	-1.75059	40	11	c("GNLY", "FGFBP2", "GZMB", "CCL4", "PRF1", "FCGR3A", "KLRD1", "GZMH", "NKG7")
6	NK	0.00573166	0.0389222	-0.613757	-1.74065	48	13	c("GNLY", "GZMB", "KLRC3", "CCL4", "PRF1", "SPON2", "CCL3", "KLRD1", "GZMH", "NKG7")
6	NK.complete	0.000463822	0.00851343	-0.67177	-1.94065	3	14	c("KLRC2", "GNLY", "GZMB", "KLRC3", "CCL4", "PRF1", "FCRL6", "CCL3", "FCGR3A", "KLRD1", "GZMH", "NKG7")
6	MAIT	0.000654879	0.00851343	-0.813823	-1.93246	4	7	c("KLRC2", "GNLY", "CXCR6", "KLRC3", "CCL4")
6	Progenitor.exhausted	0.442424	0.613024	0.309472	0.987454	948	8	c("LTA", "ARHGAP26", "TCF7", "SELL")
6	Proliferating.T.cells	0.0583389	0.227522	-0.845614	-1.35722	346	2	c("STMN1", "PCLAF")
6	Cell.cycle	0.0531449	0.227522	-0.973131	-1.29838	266	1	STMN1
6	Tcell.exhaustion.(ZhangCell2017)	0.000584864	0.00851343	-0.684952	-1.94257	4	13	c("RAB27A", "CXCR6", "GZMB", "CD38", "TNFRSF9", "PRF1", "CCL3", "ADGRG1", "NAB1", "LYST", "HLA-DRA")
6	Central.memory	0.295009	0.469328	0.243147	1.10909	330	18	c("LTA", "PURA", "SELL", "RPS21", "KBTBD2", "RPS16", "NFRKB", "RPL38", "PTPRCAP", "GMEB2", "SUPT6H", "CASP8", "GZMA", "CD96", "LAG3", "ATF7IP", "ISCA1", "KLRD1")
6	Effector.memory	0.117839	0.365259	-0.406956	-1.33834	1083	25	c("GNLY", "IKZF3", "CXCR6", "MRFAP1L1", "GZMB", "CX3CR1", "ITGAL", "DIAPH1", "KLRD1", "GZMH", "CREBZF", "CTDSP1", "SACM1L", "COG4", "LAG3", "SF3B2")
7	HALLMARK_FATTY_ACID_METABOLISM	0.451891	0.973601	-0.367399	-1.02666	4146	15	c("ACAA2", "SERINC1", "H2AZ1", "MDH2", "UBE2L6")
7	HALLMARK_G2M_CHECKPOINT	0.456477	0.973601	-0.428468	-1.02083	3801	8	c("RPA2", "SNRPD1", "H2AZ1")
7	HALLMARK_GLYCOLYSIS	0.692564	0.973601	-0.293526	-0.843192	6453	17	c("PRPS1", "TSTA3", "MDH2", "CD44", "RBCK1", "PKM", "SOD1", "TXN", "PPIA", "PGK1", "LDHA", "CXCR4", "DDIT4", "ENO1", "TPI1", "HSPA5")
7	HALLMARK_IL2_STAT5_SIGNALING	0.88481	0.973601	-0.246333	-0.653018	7880	12	c("AHNAK", "IL2RB", "CD44", "LTB", "IFITM3", "GPX4")
7	HALLMARK_INTERFERON_GAMMA_RESPONSE	0.552626	0.973601	-0.30245	-0.960585	5386	30	c("XAF1", "SOD2", "IFNAR2", "SAMHD1", "PSMB2", "UBE2L6", "IL2RB", "VAMP8", "TAP1", "PSME2", "RBCK1", "GZMA", "LAP3")
7	HALLMARK_MTORC1_SIGNALING	0.740037	0.973601	-0.263894	-0.814066	7130	25	c("CCNG1", "ACTR3", "SEC11A", "PRDX1", "CTSC", "CACYBP", "PSMD13", "RAB1A", "SLC9A3R1", "PPA1", "CORO1A", "HSP90B1", "PPIA", "PGK1", "GAPDH", "LDHA", "CXCR4", "DDIT4", "ENO1")
7	HALLMARK_MYC_TARGETS_V1	0.378329	0.973601	-0.314937	-1.0731	3763	54	c("PRDX3", "CYC1", "PRPF31", "COX5A", "HDDC2", "NME1", "PSMB2", "SNRPD1", "PSMD8", "H2AZ1", "C1QBP", "SERBP1", "RAN", "STARD7", "SLC25A3", "PSMA6", "PHB2", "YWHAQ", "PSMA1", "SET", "FBL", "HSP90AB1", "PSMD7", "RNPS1", "NHP2", "EIF4H")
7	HALLMARK_OXIDATIVE_PHOSPHORYLATION	0.345369	0.973601	-0.322107	-1.09554	3433	53	c("MRPS15", "PRDX3", "ACAA2", "CYC1", "ETFB", "COX5A", "UQCR10", "ATP6V1F", "ETFA", "MDH2", "NDUFA6", "ATP5MG", "ATP5F1C", "SLC25A3", "NDUFA9", "PHB2", "ATP5MC2", "UQCRFS1", "ATP5PO", "ATP5PF", "ATP5PD", "ATP5PB", "ATP5MC3", "COX6A1", "GPX4", "GLUD1", "ECH1", "COX6C", "ATP5F1D", "NDUFB2", "ATP6V0C", "UQCRQ", "IDH3B", "IDH2", "SLC25A5")
7	HALLMARK_PI3K_AKT_MTOR_SIGNALING	0.397321	0.973601	-0.378591	-1.07402	3677	16	c("NCK1", "ACTR3", "ECSIT", "IL2RG", "RAC1", "UBE2N", "PPP1CA", "ARF1", "CFL1", "HSP90B1", "YWHAB", "ARPC3", "PFN1", "LCK", "CXCR4")
7	HALLMARK_TGF_BETA_SIGNALING	0.333173	0.973601	-0.470735	-1.12153	2774	8	c("FNTA", "HDAC1")
7	HALLMARK_TNFA_SIGNALING_VIA_NFKB	0.270845	0.973601	-0.409651	-1.17678	2523	17	c("SOD2", "BTG3", "PLEK")
7	KEGG_GLYCOLYSIS_GLUCONEOGENESIS	0.703926	0.973601	-0.346341	-0.825161	5862	8	c("ADH5", "PKM", "PGK1", "GAPDH", "LDHB", "LDHA", "ENO1", "TPI1")
7	KEGG_JAK_STAT_SIGNALING_PATHWAY	0.113915	0.865751	-0.735758	-1.3152	762	3	c("IFNAR2", "IL2RB", "IL2RG")
7	KEGG_PROTEASOME	0.668584	0.973601	-0.298723	-0.866933	6277	18	c("PSMB2", "PSMD8", "SEM1", "PSMA6", "PSMD13", "PSMA1", "PSME2", "PSMD7", "PSMB6", "PSMB4")
7	PID_AP1_PATHWAY	0.370615	0.973601	0.405055	1.04637	897	5	c("CTNNB1", "DUSP1", "ELF1", "HLA-A")
7	PID_CXCR4_PATHWAY	0.827504	0.973601	-0.255745	-0.714653	7593	15	c("HLA-DRA", "RAC1", "RAP1B", "CDC42", "CFL1", "RHOA", "CD3G", "ITGA4", "LCK", "CD3E", "CXCR4")
7	PID_IL2_1PATHWAY	0.746719	0.973601	-0.413835	-0.805508	5347	4	c("IL2RB", "IL2RG", "RHOA", "LCK")
7	PID_IL2_STAT5_PATHWAY	0.692404	0.973601	-0.437287	-0.851157	4958	4	c("IL2RB", "IL2RG")
7	PID_NFAT_TFPATHWAY	0.801263	0.973601	-0.598549	-0.800261	4059	1	SLC3A2
7	PID_TCR_PATHWAY	0.274706	0.973601	-0.46142	-1.16842	2384	10	c("NCK1", "HLA-DRA")
7	REACTOME_ANTIGEN_PROCESSING_CROSS_PRESENTATION	0.908915	0.973601	-0.201838	-0.647349	8900	32	c("PSMB2", "PSMD8", "SEC61G", "SEM1", "PSMA6", "PSMD13", "PSMA1", "VAMP8", "TAP1", "PSME2", "PSMD7", "PSMB6", "PSMB4", "UBC", "PSMA2", "PSME1", "PSMB8", "B2M", "CYBA", "HLA-F", "PSMA7", "PSMB9", "PSMB1", "HLA-C", "PSMB3", "HLA-E", "HLA-G")
7	REACTOME_PD_1_SIGNALING	0.699299	0.973601	-0.362069	-0.832496	5685	7	HLA-DRA
7	REACTOME_RESPIRATORY_ELECTRON_TRANSPORT	0.227021	0.973601	-0.378713	-1.2028	2212	30	c("COX16", "CYC1", "ETFB", "COX5A", "COX20", "ECSIT", "UQCR10", "ETFA")
7	CD8+.EM	0.035443	0.809222	0.420918	1.59566	41	11	c("TUBA4A", "CD8A", "ITGB2", "CCL5", "S100A10", "CST7", "LITAF", "CD8B", "CTSW", "CXCR4")
7	CD8+.TRM	0.0886076	0.865751	0.372093	1.41057	104	11	c("CD8A", "CCL5", "CLEC2B", "SH3BGRL3", "CD8B", "CD3D", "CD52", "CD69", "CD3G", "COTL1", "GZMA")
7	CD8+.cytotoxic	0.927675	0.973601	0.203659	0.660821	1551	8	c("CD8A", "CCL5", "CST7", "CD8B", "HLA-C", "B2M")
7	NK-like.cytotoxicity	0.973601	0.973601	0.253641	0.584567	2765	4	c("CCL5", "CD3D", "CTSW")
7	NK-like.activating	0.0973104	0.865751	0.706667	1.41972	321	3	c("CD8A", "CD8B", "CD3D")
7	NKT	0.0425906	0.809222	0.695388	1.60266	120	4	c("CD8A", "CST7", "CD3D", "CTSW")
7	NK	0.643815	0.973601	-0.455172	-0.88597	4610	4	SPON2
7	NK.complete	0.973601	0.973601	0.253641	0.584567	2765	4	c("CCL5", "CD3D", "CTSW")
7	MAIT	0.705669	0.973601	-0.431983	-0.840833	5053	4	c("IL2RB", "CD44")
7	Progenitor.exhausted	0.786829	0.973601	0.605804	0.806513	3882	1	CXCR4
7	Proliferating.T.cells	0.957973	0.973601	-0.300899	-0.585685	6860	4	c("TUBA1B", "HMGB2", "HMGN2")
7	Cell.cycle	0.589081	0.973601	-0.474515	-0.923618	4218	4	c("TUBA1B", "HMGB1P5", "HMGB1", "HMGB2")
7	Tcell.exhaustion.(ZhangCell2017)	0.399798	0.973601	-0.402513	-1.06704	3560	12	c("HLA-DRA", "SNAP47", "CD27", "IL2RB", "CTSD", "FKBP1A", "PKM", "VAPA", "ITM2A")
7	Central.memory	0.52715	0.973601	-0.329566	-0.975101	4989	20	c("NCK1", "NUP85", "ZC3H13", "CD27", "CORO7", "GIMAP4", "LEPROTL1", "SNRPN", "GZMA")
7	Effector.memory	0.279874	0.973601	0.196005	1.12633	88	27	c("ITGAL", "ARHGEF1", "GPSM3", "HMGN4", "CD8A", "BIN2", "JTB", "ITGB7", "HLA-A", "CD8B", "CD3D", "CTSW", "DNAJB1", "ACADVL", "CD3E", "PGK1", "CD3G", "IDH3B", "CDC42", "GZMA", "COPS6", "DYNLT1", "GIMAP4", "IL2RB", "CD6", "CORO7", "AHNAK")
8	HALLMARK_FATTY_ACID_METABOLISM	0.314621	0.551407	-0.47296	-1.14668	1983	7	c("ACAA2", "LGALS1")
8	HALLMARK_G2M_CHECKPOINT	0.750068	0.860372	0.274615	0.760546	2772	7	c("HIF1A", "GSPT1", "CDKN1B")
8	HALLMARK_GLYCOLYSIS	0.938686	0.998998	-0.251102	-0.578341	5786	6	c("GLRX", "PGAM1", "TXN")
8	HALLMARK_IL2_STAT5_SIGNALING	0.988107	0.998998	-0.194864	-0.472445	6230	7	PHTF2
8	HALLMARK_INTERFERON_GAMMA_RESPONSE	0.000966584	0.00753935	-0.590194	-1.97507	6	20	c("PTPN2", "SLAMF7", "ZBP1", "CASP1", "STAT1", "GZMA", "PSME2", "PSMB2", "RNF213", "TAP1", "PSMB9", "PSMB10", "LY6E", "UBE2L6", "ITGB7")
8	HALLMARK_MTORC1_SIGNALING	0.017071	0.0605244	-0.60237	-1.68931	113	11	c("MAP2K3", "RIT1", "CANX", "SLC9A3R1", "CTSC", "GLRX", "CORO1A")
8	HALLMARK_MYC_TARGETS_V1	0.668786	0.815083	0.233089	0.831728	2103	13	c("IARS1", "EIF1AX", "PABPC4", "GSPT1")
8	HALLMARK_OXIDATIVE_PHOSPHORYLATION	0.00997862	0.0486458	-0.575128	-1.77442	69	15	c("ACAA2", "MPC1", "ATP5MF", "IDH2", "NDUFS7", "UQCR10", "NDUFA2", "NDUFB2", "NDUFB7")
8	HALLMARK_PI3K_AKT_MTOR_SIGNALING	0.484215	0.651186	-0.342254	-0.986294	3266	12	c("MAP2K3", "RIT1", "PFN1", "LCK", "PPP1CA", "CFL1", "IL2RG", "PRKAR2A")
8	HALLMARK_TGF_BETA_SIGNALING	0.956723	0.998998	-0.305861	-0.560998	5371	3	c("PPP1CA", "HDAC1", "ID3")
8	HALLMARK_TNFA_SIGNALING_VIA_NFKB	0.435008	0.611551	-0.356	-1.02591	2934	12	c("PLEK", "MAP2K3")
8	KEGG_GLYCOLYSIS_GLUCONEOGENESIS	0.729238	0.860372	0.403993	0.794283	3204	3	c("ALDH3A2", "GAPDH", "PGAM1")
8	KEGG_JAK_STAT_SIGNALING_PATHWAY	0.998998	0.998998	-0.181497	-0.393135	5979	5	STAT1
8	KEGG_PROTEASOME	0.0084375	0.0470089	-0.699483	-1.76731	53	8	c("PSMD2", "PSME2", "PSMB2", "PSMD8", "PSMB9", "PSMB10")
8	PID_AP1_PATHWAY	0.0860343	0.192066	0.663561	1.46459	360	4	c("HIF1A", "NFATC1", "CDKN1B", "FOS")
8	PID_CXCR4_PATHWAY	0.325189	0.551407	-0.414667	-1.13241	2155	10	c("FGR", "STAT1", "LCK", "CD3D", "CFL1", "HLA-DRA", "PIK3CB")
8	PID_IL2_1PATHWAY	0.876561	0.97674	-0.28361	-0.653213	5403	6	c("STAT1", "LCK", "IL2RG", "FOS", "MAPK3", "KRAS")
8	PID_IL2_STAT5_PATHWAY	0.264648	0.516064	-0.644689	-1.18246	1485	3	c("PRF1", "LCK", "IL2RG")
8	PID_NFAT_TFPATHWAY	0.366138	0.571175	0.650823	1.09983	1729	2	c("NFATC1", "FOS")
8	PID_TCR_PATHWAY	0.412814	0.611551	-0.455521	-1.04916	2544	6	c("LCK", "ZAP70", "CD3D", "LAT", "HLA-DRA")
8	REACTOME_ANTIGEN_PROCESSING_CROSS_PRESENTATION	0.0134771	0.0525606	-0.613684	-1.72104	89	11	c("PSMD2", "PSME2", "PSMB2", "PSMD8", "TAP1", "PSMB9", "PSMB10")
8	REACTOME_PD_1_SIGNALING	0.11176	0.229402	-0.60221	-1.38702	688	6	c("HLA-DRB5", "LCK", "HLA-DPB1", "CD3D", "HLA-DRB1", "HLA-DRA")
8	REACTOME_RESPIRATORY_ELECTRON_TRANSPORT	0.0886457	0.192066	-0.595125	-1.44287	558	7	c("NDUFS7", "UQCR10", "NDUFA2", "NDUFB2", "NDUFB7")
8	CD8+.EM	0.00645459	0.0419548	-0.678398	-1.78694	41	9	c("GZMB", "GZMH", "NKG7")
8	CD8+.TRM	0.05915	0.164775	-0.621838	-1.50764	372	7	c("NKG7", "GZMA", "CD52", "CD3D", "SH3BGRL3", "KLRD1")
8	CD8+.cytotoxic	0.000754148	0.00735294	-0.729738	-1.99283	4	10	c("GZMB", "GNLY", "GZMH", "NKG7", "GZMA", "PRF1", "APOBEC3C")
8	NK.receptor	0.341363	0.554714	-0.556549	-1.12205	1983	4	NKG7
8	NK-like.cytotoxicity	0.0384375	0.115312	-0.623202	-1.57458	245	8	c("GNLY", "NKG7", "PTPN4", "PRF1")
8	NK-like.activating	0.0277372	0.090146	-0.690504	-1.59038	170	6	c("GNLY", "NKG7")
8	NKT	0.000301659	0.0039957	-0.784101	-2.14128	1	10	c("GZMB", "GNLY", "FGFBP2", "GZMH", "NKG7")
8	NK	0.000299491	0.0039957	-0.747341	-2.09587	1	11	c("GZMB", "GNLY", "GZMH", "SPON2", "NKG7")
8	NK.complete	0.000307361	0.0039957	-0.756513	-1.9927	1	9	c("GZMB", "GNLY", "GZMH", "NKG7")
8	MAIT	0.0722643	0.178966	-0.708257	-1.42791	419	4	c("GNLY", "JAML", "RORA", "CERK")
8	Progenitor.exhausted	0.439063	0.611551	-0.408091	-1.03108	2809	8	PTPN2
8	Proliferating.T.cells	0.546198	0.699678	-0.728102	-0.969836	2736	1	CD3D
8	Cell.cycle	0.305417	0.551407	0.844891	1.13014	1527	1	LMNA
8	Tcell.exhaustion.(ZhangCell2017)	0.0734221	0.178966	-0.607647	-1.47323	462	7	c("GZMB", "ADGRG1")
8	Central.memory	0.556155	0.699678	-0.330722	-0.92749	3713	11	c("PTPN4", "PSMD2", "GZMA", "PTPRCAP", "ZAP70", "KLRD1")
8	Effector.memory	0.0129541	0.0525606	-0.538623	-1.74517	91	18	c("GZMB", "GNLY", "GZMH", "ITGAL", "HMOX2", "GZMA", "GSDMD", "APBA3", "ITGB7", "CD3D", "KLRD1", "BIN2")
9	HALLMARK_FATTY_ACID_METABOLISM	0.0592702	0.454109	0.83397	1.36768	319	2	c("ECI1", "PSME1")
9	HALLMARK_G2M_CHECKPOINT	0.113413	0.454109	-0.718354	-1.36399	519	3	c("CASP8AP2", "SMAD3")
9	HALLMARK_GLYCOLYSIS	0.00203741	0.0488979	0.973799	1.597	10	2	c("GALE", "RPE")
9	HALLMARK_IL2_STAT5_SIGNALING	0.312095	0.680934	0.689956	1.13151	1684	2	c("RHOH", "SLC2A3")
9	HALLMARK_INTERFERON_GAMMA_RESPONSE	0.967031	0.967031	0.367032	0.601921	5220	2	c("HLA-G", "PSME1")
9	HALLMARK_MTORC1_SIGNALING	0.573853	0.752392	0.410341	0.917338	3177	5	c("SYTL2", "YKT6", "PDAP1", "SLC2A3")
9	HALLMARK_MYC_TARGETS_V1	0.452126	0.723402	-0.530702	-1.00768	2072	3	c("RNPS1", "RPL34", "SRSF7")
9	HALLMARK_OXIDATIVE_PHOSPHORYLATION	0.0794511	0.454109	0.636003	1.42182	439	5	c("ECI1", "ABCB7", "ATP5MF")
9	HALLMARK_TGF_BETA_SIGNALING	0.537137	0.752392	0.592716	0.972036	2899	2	TGFBR1
9	HALLMARK_TNFA_SIGNALING_VIA_NFKB	0.43838	0.723402	-0.634865	-1.03369	2023	2	SMAD3
9	KEGG_PROTEASOME	0.595644	0.752392	-0.704348	-0.944101	3007	1	PSME1
9	PID_AP1_PATHWAY	0.106139	0.454109	-0.952174	-1.27628	535	1	NFATC1
9	PID_CXCR4_PATHWAY	0.680792	0.778048	-0.66087	-0.885823	3437	1	ITCH
9	PID_NFAT_TFPATHWAY	0.205112	0.533391	-0.756779	-1.2322	946	2	NFATC1
9	REACTOME_ANTIGEN_PROCESSING_CROSS_PRESENTATION	0.54149	0.752392	-0.402736	-0.929488	2420	5	c("SEC61G", "CYBA", "PSME1", "UBC")
9	REACTOME_PD_1_SIGNALING	0.935213	0.967031	0.530435	0.714882	4676	1	HLA-DPA1
9	REACTOME_RESPIRATORY_ELECTRON_TRANSPORT	0.222246	0.533391	-0.641346	-1.21777	1018	3	c("COX16", "MT-ND3")
9	REACTOME_RUNX3_REGULATES_BCL2L11_BIM_TRANSCRIPTION	0.114653	0.454109	-0.947826	-1.27046	578	1	SMAD3
9	CD8+.TRM	0.3797	0.723402	0.661588	1.08498	2049	2	c("CXCR6", "CD52")
9	MAIT	0.15137	0.454109	0.926087	1.24811	756	1	CXCR6
9	Cell.cycle	0.935213	0.967031	0.526087	0.709022	4676	1	HMGB1P5
9	Tcell.exhaustion.(ZhangCell2017)	0.15137	0.454109	0.926087	1.24811	756	1	CXCR6
9	Central.memory	0.668828	0.778048	0.532948	0.874018	3610	2	c("ZC3H13", "PTPRCAP")
9	Effector.memory	0.43337	0.723402	-0.535885	-1.01752	1986	3	LAIR2

## Sheet: Disease_outcome_and_stage_GSEA
condition	pathway	pval	padj	ES	NES	nMoreExtreme	size	leadingEdge
CH-Early	HALLMARK_FATTY_ACID_METABOLISM	0.129651	0.161082	0.249184	1.29462	898	69	c("LGALS1", "CPT1A", "MCEE", "HPGD", "ACOT8", "ACAA2", "HMGCL", "NTHL1", "GLUL", "HSD17B10", "IDH3G", "UBE2L6", "PCBD1", "ACAA1", "HCCS", "CBR1", "ECHS1", "MDH2", "IDH1", "ECH1", "ALDOA", "BLVRA", "BCKDHB", "ACADS", "ACSS1", "SUCLG1", "PDHB", "PSME1", "MIF", "GSTZ1", "SDHA", "DECR1", "ACADVL")
CH-Early	HALLMARK_G2M_CHECKPOINT	0.000142959	0.000538015	0.47858	2.51514	0	72	c("CENPE", "CDKN3", "STMN1", "CCNB2", "MKI67", "UCK2", "CDKN2C", "H2BC12", "SMC2", "LMNB1", "SMC4", "ORC6", "MCM5", "NUSAP1", "CDC20", "JPT1", "CDC6", "MAP3K20", "CHEK1", "CDK1", "PTTG1", "MCM3", "BIRC5", "CKS2", "PLK4", "GINS2", "CENPF", "CDC45", "EWSR1", "HMGA1", "MT2A", "ODF2", "BARD1", "AURKB", "MCM2", "RAD23B")
CH-Early	HALLMARK_GLYCOLYSIS	0.0253274	0.0415369	0.297991	1.54414	175	68	c("STMN1", "PGM2", "POLR3K", "GALK1", "RPE", "PLOD1", "CDK1", "B4GALT4", "COPB2", "CHST12", "AKR1A1", "PRPS1", "G6PD", "PSMC4", "SRD5A3", "GLRX", "ENO1", "HDLBP", "MDH2", "TPI1", "GOT1", "TALDO1", "GMPPB", "IDH1", "TXN", "ALDOA", "B3GAT3")
CH-Early	HALLMARK_IL2_STAT5_SIGNALING	0.832894	0.832894	0.150441	0.750531	5691	58	c("UCK2", "MXD1", "BATF", "CDC6", "CD81", "DCPS", "GALM", "P2RX4", "ITGAE", "CD79B", "ABCB1", "CST7", "GSTO1", "IFITM3", "LCLAT1", "CASP3", "RNH1", "SLC1A5", "BHLHE40", "PLIN2", "BCL2L1", "ANXA4", "PTRH2", "AHNAK", "AHR", "GBP4", "ENO3")
CH-Early	HALLMARK_INTERFERON_GAMMA_RESPONSE	0.000138427	0.000538015	0.397981	2.27363	0	107	c("CIITA", "IFI44L", "WARS1", "LY6E", "ISG15", "PSMB10", "CD38", "ZBP1", "TRIM21", "USP18", "NMI", "TRAFD1", "PSME2", "IFI35", "IRF7", "ST8SIA4", "SLAMF7", "EPSTI1", "BST2", "OAS2", "UBE2L6", "PSMB8", "IL15RA", "GZMA", "IFI44", "RNF31", "IRF2", "CCL5", "RIPK2", "PSMB9", "PARP14", "PNPT1", "MYD88", "STAT1", "OASL", "ITGB7", "CD74", "XAF1", "MVP", "VAMP5", "PSMB2", "TAP1", "MT2A", "HELZ2", "JAK2", …
CH-Early	HALLMARK_MTORC1_SIGNALING	0.000139218	0.000538015	0.361316	2.01165	0	95	c("RRM2", "DHFR", "CORO1A", "WARS1", "CTSC", "ATP6V1D", "SDF2L1", "EBP", "PGM1", "GAPDH", "SLC9A3R1", "G6PD", "PSMC4", "SLC6A6", "TUBG1", "TMEM97", "MAP2K3", "GLRX", "FADS2", "ARPC5L", "ENO1", "HMBS", "RIT1", "GSR", "PHGDH", "PSMD14", "YKT6", "ACSL3", "PSME3", "ITGB2", "TPI1", "GOT1", "ATP5MC1", "M6PR", "STARD4", "IDH1", "SHMT2", "SYTL2", "MCM2", "IFI30", "LDLR", "ALDOA", "ACTR2", "USO1", "PSMA4"…
CH-Early	HALLMARK_MYC_TARGETS_V1	0.00589308	0.0105051	0.304199	1.67399	41	90	c("TYMS", "MCM5", "CDC20", "PCNA", "CYC1", "MRPL23", "PSMC4", "PHB", "PSMD8", "PPM1G", "NME1", "NHP2", "PSMD14", "PSMB3", "TUFM", "VBP1", "CDC45", "PSMB2", "RUVBL2", "SNRPA", "MCM2", "RAD23B", "XPOT", "PRDX3", "PCBP1", "LSM7", "UBE2L3", "PHB2", "AIMP2", "LSM2", "TFDP1", "PSMA4", "SRPK1", "PSMD3", "PRPS2", "BUB3", "CCT5", "SRM", "RANBP1", "PSMA6", "COX5A", "PPIA", "YWHAQ", "HNRNPR", "NDUFAB1", "KP…
CH-Early	HALLMARK_OXIDATIVE_PHOSPHORYLATION	0.000136743	0.000538015	0.423849	2.48757	0	124	c("ETFB", "CPT1A", "NDUFB7", "IDH2", "ATP6V1D", "CYC1", "ACAA2", "NDUFS7", "BCKDHA", "NQO2", "NDUFA2", "NDUFA7", "MTRF1", "HSD17B10", "IDH3G", "SLC25A11", "TIMM13", "ATP6V0B", "ATP5MF", "SLC25A20", "NDUFA3", "UQCRC1", "NDUFA8", "ACAA1", "MRPS11", "COX5B", "HCCS", "COX6B1", "SLC25A4", "NDUFB3", "ACAT1", "COX6A1", "ATP5F1A", "CS", "ATP5PB", "NDUFS8", "ECHS1", "MRPL35", "COX8A", "MDH2", "ATP5MC1", "…
CH-Early	HALLMARK_PI3K_AKT_MTOR_SIGNALING	0.392163	0.423123	0.218913	1.05218	2641	50	c("PPP1CA", "PFN1", "CDK1", "MKNK1", "PIN1", "MAP2K3", "CFL1", "RIT1", "RPS6KA1", "MYD88", "PLA2G12A", "MAPK1", "LCK", "PTPN11", "MAP2K6", "RIPK1", "ACTR2", "ARF1", "ARPC3", "RALB", "FASLG", "IL2RG", "AP2M1", "CSNK2B", "TNFRSF1A", "TRIB3", "EIF4E", "ACTR3", "NOD1", "AKT1S1", "UBE2N")
CH-Early	HALLMARK_TGF_BETA_SIGNALING	0.298408	0.339854	0.332356	1.15084	1836	16	c("APC", "PPP1CA", "TGFBR1", "XIAP", "FKBP1A")
CH-Early	HALLMARK_TNFA_SIGNALING_VIA_NFKB	0.000334001	0.000855878	-0.330799	-1.95421	0	71	c("GPR183", "FOS", "BCL2A1", "IL7R", "REL", "PDE4B", "NR4A2", "SGK1", "FOSB", "AREG", "IFIT2", "SOCS3", "KDM6B", "DRAM1", "ATP2B1", "TGIF1", "DENND5A", "NR4A3", "NFKBIA", "DUSP1", "TNF", "IER5", "SNN", "EGR1", "JUN", "NFKB1", "CLCF1", "ZC3H12A", "IL23A", "NFKB2", "JUNB", "TRAF1", "GADD45B", "ZFP36", "BTG1", "KLF2", "CCRL2", "CD69", "RELB", "FOSL2")
CH-Early	KEGG_GLYCOLYSIS_GLUCONEOGENESIS	0.260759	0.30546	0.30607	1.18582	1635	23	c("PGM2", "PGM1", "GAPDH", "AKR1A1", "ENO1", "GALM", "TPI1", "ALDOA", "ACSS1", "PGAM1", "PDHB")
CH-Early	KEGG_JAK_STAT_SIGNALING_PATHWAY	0.0864162	0.118102	-0.278958	-1.40226	298	38	c("IL4R", "IL7R", "AKT3", "STAM2", "PIK3R1", "IL21R", "STAT5B", "PIK3CA", "SOCS3", "OSM", "CLCF1", "PIK3CB", "STAM", "SPRY1", "IL23A")
CH-Early	KEGG_PROTEASOME	0.000459559	0.00107021	0.46313	2.02754	2	35	c("PSMB10", "PSME2", "PSMD4", "PSMC4", "PSMB8", "PSMB6", "PSMD8", "PSMB9", "PSMD14", "PSMB3", "PSME3", "PSMB2", "SEM1", "PSMB7", "PSMA5", "PSMA4", "PSMD3", "PSME1", "PSMC3", "PSMA6", "PSMB4", "PSMC5", "PSMD2", "PSMA7", "PSMB1", "PSMA2", "PSMD13", "PSMC1", "PSMC2", "PSMD12", "PSMA1")
CH-Early	PID_AP1_PATHWAY	0.113377	0.149951	-0.339577	-1.39066	427	20	c("FOS", "JUND", "FOSB", "CDKN1B", "NR3C1", "TIMP1", "DUSP1", "EGR1", "JUN")
CH-Early	PID_CXCR4_PATHWAY	0.328759	0.3643	0.245384	1.10524	2155	39	c("BAD", "FGR", "HLA-DRA", "MLST8", "CSK", "PTK2B", "CFL1", "STAT1", "CD3D", "RHOC", "JAK2", "LCK", "PTPN11", "CD3G", "LIMK1", "ARRB2", "PIK3R5", "GNG2")
CH-Early	PID_IL2_1PATHWAY	0.0840499	0.118102	-0.318169	-1.43477	302	27	c("FOS", "RASA1", "MAPK14", "STAM2", "PIK3R1", "STAT5B", "PIK3CA", "SOCS3", "BCL2", "NRAS", "JUN")
CH-Early	PID_IL2_STAT5_PATHWAY	0.810591	0.830856	0.207806	0.719563	4989	16	c("PRF1", "LCK", "SOS1", "PTPN11", "BCL2L1", "JAK3", "FASLG", "IL2RG", "LTA")
CH-Early	PID_NFAT_TFPATHWAY	0.247407	0.298344	-0.340633	-1.19673	977	13	c("FOS", "DGKA", "TNF", "EGR1", "JUN")
CH-Early	PID_TCR_PATHWAY	0.125	0.160156	0.330544	1.35646	801	28	c("HLA-DRA", "CSK", "LAT", "MAP4K1", "CHUK", "CD3D", "LCK", "LCP2", "GRAP2", "SOS1", "PTPN11", "WAS", "CD3G", "MAP3K14", "ZAP70", "FLNA", "PTPN6", "RASGRP2", "DBNL")
CH-Early	REACTOME_ANTIGEN_PROCESSING_CROSS_PRESENTATION	0.00058548	0.00120023	0.397755	1.9758	3	57	c("PSMB10", "CYBA", "PSME2", "PSMD4", "PSMC4", "PSMB8", "PSMB6", "CHUK", "PSMD8", "PSMB9", "MYD88", "PSMD14", "PSMB3", "UBB", "PSME3", "PSMB2", "TAP1", "SEM1", "PSMD9", "PSMB7", "HLA-F", "PSMA5", "PSMA4", "PSMD3", "CTSS", "PSME1", "PSMC3", "VAMP8", "PSMA6", "PSMB4", "HLA-C", "HLA-A", "PSMC5", "UBC", "PSMD2", "PSMA7", "PSMB1", "TAP2", "PSMA2", "PSMD13", "PSMC1", "PSMC2", "PSMD12", "PSMA1", "STX4",…
CH-Early	REACTOME_PD_1_SIGNALING	0.0402685	0.0635003	0.46665	1.58487	245	15	c("TRAV29DV5", "HLA-DPB1", "HLA-DRA", "TRAV19", "TRBV12-3", "CSK", "CD3D", "PDCD1", "HLA-DPA1", "LCK", "PTPN11", "CD3G")
CH-Early	REACTOME_RESPIRATORY_ELECTRON_TRANSPORT	0.000723484	0.00141252	0.38571	1.96221	4	63	c("ETFB", "NDUFB7", "CYC1", "NDUFS7", "NDUFA2", "NDUFA7", "ACAD9", "NDUFA3", "UQCRC1", "NDUFA8", "NDUFA13", "COX5B", "TMEM126B", "COX6B1", "NDUFB3", "COX6A1", "NDUFA11", "NDUFS8", "COX8A", "COX6C", "NDUFS6", "NDUFB5", "UQCR10", "SCO2", "NDUFA12", "NDUFA1", "NDUFB4", "NDUFB11", "NDUFV1", "NDUFB2", "NDUFA9", "UQCR11", "NDUFA10", "NDUFS3", "SDHA", "NDUFB8", "COX5A", "TIMMDC1", "NDUFB9", "NDUFAF6", "…
CH-Early	REACTOME_RUNX3_REGULATES_BCL2L11_BIM_TRANSCRIPTION	0.541854	0.569641	-0.55798	-0.948411	2530	2	SMAD4
CH-Early	CD8+.EM	0.000473037	0.00107021	0.517878	2.05776	2	25	c("GZMB", "GZMH", "APOBEC3G", "NKG7", "CD81", "CMC1", "GZMA", "ARPC5L", "CCL5", "CTSW", "HCST", "CST7", "ITGB2", "GIMAP7")
CH-Early	CD8+.TRM	0.000160591	0.000538015	0.622138	2.30828	0	20	c("CXCR6", "KLRC2", "NKG7", "CD52", "TNIP3", "KLRB1", "SH3BGRL3", "GZMA", "CCL5", "ITGAE", "CD3D", "COTL1", "CLEC2B")
CH-Early	CD8+.cytotoxic	0.000321182	0.000855878	0.598669	2.2212	1	20	c("KLRF1", "GZMB", "GNLY", "GZMH", "NKG7", "APOBEC3C", "PRF1", "CCL3", "GZMA", "CCL5")
CH-Early	NK.receptor	0.00017059	0.000538015	0.836949	2.28727	0	8	c("KLRF1", "KLRC2", "NKG7", "KLRC3", "KIR2DL1", "KLRB1", "KIR2DL3")
CH-Early	NK-like.cytotoxicity	0.000159388	0.000538015	0.681409	2.64	0	23	c("KLRF1", "GNLY", "KLRC2", "NKG7", "PRF1", "KLRC3", "FCRL6", "KLRB1", "CCL3", "FCGR3A", "KIR2DL3", "CCL5", "CTSW", "CD3D")
CH-Early	NK-like.suppressive	0.0208333	0.0355903	0.811812	1.54601	112	3	c("KIR2DL1", "PDCD1", "ENTPD1")
CH-Early	NK-like.activating	0.00049595	0.00107021	0.665738	2.15123	2	13	c("KLRF1", "GNLY", "KLRC2", "NKG7", "CCL3", "FCGR3A", "CD3D")
CH-Early	NKT	0.000162022	0.000538015	0.677194	2.39243	0	17	c("KLRF1", "GZMB", "GNLY", "TYROBP", "GZMH", "NKG7", "PRF1", "FCGR3A", "CTSW", "CD3D", "HCST", "CST7", "FGFBP2")
CH-Early	NK	0.000162022	0.000538015	0.7134	2.52034	0	17	c("KLRF1", "GZMB", "GNLY", "TYROBP", "GZMH", "SPON2", "NKG7", "PRF1", "KLRC3", "KLRB1", "CCL3", "GZMA", "CTSW", "CST7")
CH-Early	NK.complete	0.000157109	0.000538015	0.601447	2.41223	0	26	c("KLRF1", "GZMB", "GNLY", "KLRC2", "GZMH", "NKG7", "PRF1", "KLRC3", "FCRL6", "KLRB1", "CCL3", "FCGR3A", "KIR2DL3", "CCL5", "CTSW", "CD3D")
CH-Early	MAIT	0.051129	0.0776404	0.420858	1.53805	316	19	c("GNLY", "CXCR6", "KLRC2", "KLRC3", "KLRB1")
CH-Early	Progenitor.exhausted	0.00026824	0.000785561	-0.54465	-2.34432	0	23	c("SATB1", "FOS", "CCR7", "SELL", "IL7R", "NR4A2", "FHIT", "CXCR4", "TCF7", "LRIG1")
CH-Early	Proliferating.T.cells	0.000169147	0.000538015	0.822731	2.43203	0	10	c("TYMS", "STMN1", "PCLAF", "MKI67", "ZWINT", "TK1", "TUBA1B")
CH-Early	Cell.cycle	0.000159388	0.000538015	0.780951	3.02566	0	23	c("RRM2", "CENPE", "CDKN3", "TYMS", "STMN1", "CCNB2", "MKI67", "TK1", "CCNB1", "SMC4", "NUSAP1", "CDC20", "TUBA1B", "PCNA", "MCM3", "BIRC5")
CH-Early	Tcell.exhaustion.(ZhangCell2017)	0.00014771	0.000538015	0.541397	2.61781	0	51	c("GZMB", "CXCR6", "HAVCR2", "LINC00299", "ADGRG1", "PRF1", "SIRPG", "SNAP47", "CD38", "HLA-DRA", "TRAFD1", "IFI35", "ACP5", "CCL3", "CHST12", "BST2", "CD2BP2", "GALM", "ITGAE", "PDCD1", "FKBP1A", "LAG3", "ENTPD1", "ITM2A", "CD63", "TPI1", "MTHFD1", "CTSD")
CH-Early	Central.memory	0.0586718	0.0859123	-0.248091	-1.40959	181	60	c("TNFSF8", "XCL1", "SELL", "PLXDC1", "NCK2", "IL7R", "GZMK", "NPAT", "CD28")
CH-Early	Effector.memory	0.00348044	0.00648627	0.30914	1.71918	24	94	c("GZMB", "GNLY", "CXCR6", "GZMH", "CX3CR1", "GPKOW", "CREBZF", "KLRB1", "CHST12", "KLHDC4", "CTBP1", "CD300A", "CTDSP1", "GZMA", "ABCF3", "RABGGTA", "COPS6", "IL12RB1", "APBA3", "GSDMD", "CTSW", "CD3D", "ITGB7", "HMOX2", "GIMAP4", "LAG3", "EWSR1", "BIN3", "ESYT1", "CKLF", "GIMAP6", "GRAP2", "CYTH4", "LAIR2", "GTF3C1", "ABT1", "CD3G", "COG4", "IRF3", "DAXX", "BIN2", "TBCC", "CD8B", "ALKBH4", "RNF…
CH-Late	HALLMARK_FATTY_ACID_METABOLISM	0.486406	0.82356	-0.204628	-0.983282	3756	54	c("HCCS", "SUCLA2", "HMGCS1", "MIF", "GPD2", "ELOVL5", "XIST", "ALDH3A2", "HIBCH", "GCDH", "HSDL2", "SMS", "ENO3", "ECHS1", "ACADM", "HADH", "GLUL", "DLST", "YWHAH", "LGALS1", "BPHL", "SUCLG1", "SUCLG2", "MCEE", "CCDC58", "BCKDHB")
CH-Late	HALLMARK_G2M_CHECKPOINT	0.615742	0.82356	-0.171321	-0.908247	5037	86	c("CENPE", "STMN1", "ORC5", "MAP3K20", "TMPO", "CDK4", "DTYMK", "UCK2", "CDKN2C", "CDK1", "CCNB2", "H2BC12", "MAD2L1", "NUSAP1", "CTCF", "BRCA2", "E2F4", "CKS2", "SLC7A5", "AMD1", "KPNB1", "CDKN3", "MCM5", "KPNA2", "HMGB3")
CH-Late	HALLMARK_GLYCOLYSIS	0.0632213	0.607319	-0.291865	-1.43503	492	60	c("GCLC", "FUT8", "RPE", "STMN1", "CASP6", "PGM2", "POLR3K", "PRPS1", "MIF", "GALK1", "CDK1", "CYB5A", "COPB2", "SLC35A3", "MPI", "G6PD", "GLRX")
CH-Late	HALLMARK_IL2_STAT5_SIGNALING	0.303906	0.82356	-0.232326	-1.12925	2364	57	c("AHR", "ARL4A", "EEF1AKMT1", "BATF", "DENND5A", "LCLAT1", "MXD1", "UCK2", "UMPS", "GPX4", "PUS1", "DCPS", "ITGAE", "TTC39B", "PHTF2", "KLF6", "SERPINB6", "ENO3", "AGER", "CTLA4", "BCL2L1", "ST3GAL4", "CCNE1", "HUWE1", "PTCH1")
CH-Late	HALLMARK_INTERFERON_GAMMA_RESPONSE	0.887885	0.958212	-0.1329	-0.703123	7269	85	c("XCL1", "IFI44", "ARL4A", "CIITA", "HLA-DRB1", "GPR18", "SRI", "ZBP1", "ST3GAL5", "ISG15", "RNF31", "CD69", "WARS1", "CCL5", "HLA-DMA", "SAMHD1", "TRIM25", "PARP14", "SLC25A28")
CH-Late	HALLMARK_MTORC1_SIGNALING	0.656803	0.82356	-0.163911	-0.884351	5459	94	c("GCLC", "DHFR", "PSMG1", "RRM2", "DDIT3", "PSMD14", "HMGCS1", "STARD4", "IFRD1", "TFRC", "ELOVL5", "SYTL2", "CCNG1", "G6PD", "WARS1", "GLRX", "HSPD1", "RIT1", "TUBA4A", "SLC7A5", "FDXR", "LDLR", "PSMC6", "HMGCR")
CH-Late	HALLMARK_MYC_TARGETS_V1	0.518358	0.82356	-0.180042	-0.970164	4305	93	c("SRPK1", "XPOT", "ERH", "EIF3J", "PSMD14", "CDK4", "IFRD1", "MCM7", "UBE2E1", "PRDX3", "MAD2L1", "SRM", "HSPD1", "DHX15", "KPNB1", "SF3B3", "NDUFAB1", "MCM5", "EIF4E", "KPNA2", "PSMC6", "PSMB3", "RPS2", "PRPS2", "ORC2", "RPL34", "VBP1", "RPS5", "RPL14", "TRIM28", "PCNA", "SNRPD2", "PSMC4", "EIF4A1", "EIF2S2", "PPM1G", "RPL18", "PABPC1", "LSM2")
CH-Late	HALLMARK_OXIDATIVE_PHOSPHORYLATION	0.0734893	0.607319	-0.247668	-1.36205	618	105	c("HCCS", "SUCLA2", "MTRF1", "BDH2", "MRPL35", "IDH3A", "NDUFA3", "TIMM13", "COX5B", "ATP6V0C", "ETFB", "CYB5A", "GPX4", "PRDX3", "COX17", "COX6B1", "ACAT1", "UQCR10", "NDUFAB1", "NDUFA8", "ATP6V1F", "BCKDHA", "COX6C", "PDHX", "NDUFS4", "ATP6V1E1", "ECHS1", "MRPS11", "TIMM9", "ACADM", "TIMM8B", "POLR2F", "UQCR11", "ATP5MG", "MRPL34", "NDUFB7", "COX4I1", "BAX", "UQCRC1", "LDHB", "DLST", "NQO2", "S…
CH-Late	HALLMARK_PI3K_AKT_MTOR_SIGNALING	0.888099	0.958212	-0.147081	-0.661273	6618	41	c("RPS6KA3", "DDIT3", "HRAS", "CDK4", "CDK1", "CAB39", "RIT1", "PLA2G12A", "MKNK1", "EIF4E")
CH-Late	HALLMARK_TGF_BETA_SIGNALING	0.487606	0.82356	-0.274766	-0.976592	3284	18	c("APC", "TGFBR1", "ID1", "TRIM33", "TGIF1", "SMAD3", "SPTBN1", "PPP1R15A", "MAP3K7", "SMAD7", "CDK9")
CH-Late	HALLMARK_TNFA_SIGNALING_VIA_NFKB	0.348916	0.82356	-0.214389	-1.08693	2783	68	c("FOS", "AREG", "GPR183", "IL23A", "DUSP1", "SERPINB8", "JUN", "DENND5A", "MXD1", "DUSP2")
CH-Late	KEGG_GLYCOLYSIS_GLUCONEOGENESIS	0.981325	0.981325	0.132071	0.514525	3362	15	c("BPGM", "DLAT", "ALDH9A1")
CH-Late	KEGG_JAK_STAT_SIGNALING_PATHWAY	0.424242	0.82356	0.206307	1.02326	1189	30	c("MYC", "PIK3CA", "STAM", "EP300", "IL4R", "PIAS1")
CH-Late	KEGG_PROTEASOME	0.133314	0.607319	-0.367836	-1.35526	913	20	c("PSMD14", "IFNG", "PSMC6", "PSMB6", "PSMB3", "SEM1", "PSME4", "PSMB10", "PSMB7", "PSMC4", "PSMA5", "PSMA7", "PSMA3", "PSMB1")
CH-Late	PID_AP1_PATHWAY	0.381049	0.82356	-0.286202	-1.06812	2629	21	c("FOS", "DUSP1", "JUN", "CDK1", "IFNG")
CH-Late	PID_CXCR4_PATHWAY	0.496569	0.82356	0.193677	0.971436	1374	31	c("LYN", "PIK3CA", "RAP1B", "YES1", "PDPK1", "PRKCZ")
CH-Late	PID_IL2_1PATHWAY	0.167657	0.633922	0.283011	1.26267	507	22	c("RASA1", "MYC", "PIK3CA", "STAM", "BCL2")
CH-Late	PID_IL2_STAT5_PATHWAY	0.125462	0.607319	0.431416	1.36848	474	9	c("MYC", "PIK3CA", "BCL2", "LTA", "PTPN11")
CH-Late	PID_NFAT_TFPATHWAY	0.106131	0.607319	-0.437067	-1.40871	688	13	c("FOS", "JUN", "CDK4", "IFNG")
CH-Late	PID_TCR_PATHWAY	0.787698	0.922731	-0.190428	-0.747538	5531	25	c("SOS1", "HRAS", "PAG1", "FYN", "HLA-DRA", "CSK")
CH-Late	REACTOME_ANTIGEN_PROCESSING_CROSS_PRESENTATION	0.495785	0.82356	-0.225376	-0.98083	3645	36	c("LY96", "PSMD14", "VAMP3", "STX4", "SEC22B", "PSMC6", "PSMB6", "PSMB3", "PSMD10", "SEM1", "PSME4", "PSMB10", "PSMB7", "PSMC4", "PSMA5", "UBA52", "CYBA", "PSMA7", "PSMA3", "PSMB1")
CH-Late	REACTOME_PD_1_SIGNALING	0.0114068	0.23384	-0.523711	-1.76011	74	15	c("TRAV8-4", "HLA-DRB5", "HLA-DQB1", "HLA-DRB1", "HLA-DRA", "CSK")
CH-Late	REACTOME_RESPIRATORY_ELECTRON_TRANSPORT	0.110176	0.607319	-0.282689	-1.35838	850	54	c("NDUFAF6", "NDUFA3", "NDUFAF3", "COX5B", "TIMMDC1", "ETFB", "NDUFA13", "COX6B1", "UQCR10", "TMEM126B", "NDUFAB1", "NDUFA11", "NDUFA8", "COX6C", "NDUFS4", "NDUFB9", "UQCR11", "NDUFB7", "COX4I1", "UQCRC1", "NDUFV3", "NDUFB4", "COX11", "NDUFB6", "COX8A", "NDUFAF4", "NDUFAF1", "COX6A1", "NDUFB10", "NDUFB5", "NDUFS5", "NDUFA1", "NDUFA10", "NDUFS1", "COX14", "NDUFB8", "NDUFA6", "UQCRH", "NDUFB11", "S…
CH-Late	REACTOME_RUNX3_REGULATES_BCL2L11_BIM_TRANSCRIPTION	0.432554	0.82356	-0.630178	-1.04253	2311	2	c("SMAD4", "SMAD3")
CH-Late	CD8+.EM	0.581257	0.82356	-0.25866	-0.904496	3894	17	c("DUSP2", "IFNG", "LYAR", "CCL5", "GZMM", "TUBA4A", "GZMK")
CH-Late	CD8+.TRM	0.686098	0.827353	-0.247717	-0.817815	4495	14	c("TNIP3", "CD69", "ITGAE", "CCL5", "CD52")
CH-Late	CD8+.cytotoxic	0.623711	0.82356	-0.293472	-0.867688	3929	10	c("IFNG", "CCL5", "GZMK", "CCL3")
CH-Late	NK.receptor	0.00181913	0.0745842	0.678821	2.05318	6	8	c("KIR2DL1", "LILRB1", "KLRB1", "KLRD1", "NCR1", "KIR2DL3", "KLRC3", "KLRK1")
CH-Late	NK-like.cytotoxicity	0.61589	0.82356	0.207782	0.88217	1968	19	c("FCGR3A", "ZEB2", "IL18RAP", "KLRB1", "KLRD1", "NCR1", "KIR2DL3", "KLRC3")
CH-Late	NK-like.suppressive	0.555499	0.82356	-0.405187	-0.934996	3282	5	BTLA
CH-Late	NK-like.activating	0.299649	0.82356	0.341694	1.13317	1108	10	c("FCGR3A", "ZEB2", "CD8A", "KLRD1", "NCR1")
CH-Late	NKT	0.17586	0.633922	0.369562	1.27964	643	11	c("FGFBP2", "FCGR3A", "TYROBP", "CD8A", "KLRD1")
CH-Late	NK	0.362643	0.82356	0.308919	1.06966	1327	11	c("PTGDS", "TYROBP", "KLRB1", "SPON2", "KLRD1", "KLRC3", "GZMH", "KLRK1", "CST7")
CH-Late	NK.complete	0.921139	0.95971	-0.158382	-0.606327	6435	23	c("XCL1", "IFNG", "CCL5", "GZMM", "GZMK", "CCL3", "NCR3")
CH-Late	MAIT	0.401181	0.82356	-0.307959	-1.05453	2648	16	c("XCL1", "DUSP1", "CXCR3", "ITGAE", "NFKBIA", "NCR3", "CD160", "CXCR6", "GPR171")
CH-Late	Progenitor.exhausted	0.598783	0.82356	-0.26474	-0.889749	3936	15	c("FOS", "JUN")
CH-Late	Proliferating.T.cells	0.185538	0.633922	-0.488432	-1.27231	1128	7	c("STMN1", "TUBA1B", "ZWINT", "HMGB2", "PCLAF", "TYMS", "CD3D")
CH-Late	Cell.cycle	0.116103	0.607319	-0.375642	-1.38401	795	20	c("CENPE", "RRM2", "STMN1", "CCNB2", "NUSAP1", "CDKN3", "TUBA1B")
CH-Late	Tcell.exhaustion.(ZhangCell2017)	0.936302	0.95971	-0.135135	-0.599858	6937	39	c("FUT8", "CD27", "IFNG", "HLA-DRA", "ITGAE", "HLA-DMA", "CCL3", "CTLA4", "ENTPD1-AS1", "SNAP47", "RGS1", "SIRPG", "CXCR6", "CD2BP2", "IFI35", "LINC00299", "MIR155HG", "CD27-AS1", "DUSP4", "ITM2A")
CH-Late	Central.memory	0.662865	0.82356	-0.170834	-0.866116	5288	68	c("TNFSF8", "XCL1", "APBB1", "CXCR3", "CDC14A", "PLXDC1", "CD27", "SIT1", "IL7R", "TBCC", "RPS21", "TRADD", "LEPROTL1", "AK1", "GZMK", "CTLA4", "MAN2C1", "RPL38", "TAB2", "CNIH4", "RGS1", "SIRPG", "ZC3HAV1")
CH-Late	Effector.memory	0.834388	0.950275	0.11995	0.778155	1581	77	c("LAIR2", "ANAPC2", "PLCG1", "AMBRA1", "ICOS", "DPP8", "IL18RAP", "CDC73", "LIPT1", "SLAMF1", "HLA-A", "ELP3", "KLRB1", "HIVEP3", "FYCO1", "CD8A", "KLRD1", "LTA", "KBTBD4")
CL-Early	HALLMARK_FATTY_ACID_METABOLISM	0.0982228	0.15489	-0.321779	-1.38081	618	45	c("CPT1A", "LGALS1", "SERINC1", "NCAPH2", "GLUL", "DLD", "ACO2", "HSD17B10", "ALDH9A1", "ACAA1", "ODC1", "H2AZ1", "ALDOA", "ACAA2", "ACSL5", "ACOT8", "UROS", "UBE2L6", "UROD", "ACOT2", "HADHB", "IDH3G", "DECR1", "IDH3B", "SDHA", "IDI1", "SDHD")
CL-Early	HALLMARK_G2M_CHECKPOINT	0.00884244	0.0226492	-0.428488	-1.77942	54	39	c("SMC4", "MKI67", "LMNB1", "YTHDC1", "KIF20B", "CDKN2C", "PTTG1", "MT2A", "SLC7A5", "CKS2", "SMAD3", "STMN1", "MCM5", "KPNA2", "ODC1", "H2AZ1", "HMGN2", "MCM6")
CL-Early	HALLMARK_GLYCOLYSIS	0.119366	0.181259	-0.369995	-1.37907	714	26	c("ARPP19", "DDIT4", "DLD", "CHST12", "PDK3", "ZNF292", "ALDH9A1", "STMN1", "GUSB", "PSMC4", "ENO1", "ALDOA", "PFKP", "PGAM1", "AKR1A1")
CL-Early	HALLMARK_IL2_STAT5_SIGNALING	0.8423	0.902855	-0.173465	-0.714672	5228	38	c("PTCH1", "IRF4", "PIM1", "TNFRSF9", "MAFF")
CL-Early	HALLMARK_INTERFERON_GAMMA_RESPONSE	0.000152138	0.00119297	-0.47548	-2.21265	0	65	c("CD38", "TRAFD1", "IRF4", "IL18BP", "MYD88", "MT2A", "ST8SIA4", "TRIM21", "PELI1", "PIM1", "STAT1", "EPSTI1", "PNPT1", "OAS2", "XAF1", "DDX60", "IFITM2", "ADAR", "HLA-A", "IFI35", "ZBP1", "GCH1", "MX1", "LAP3", "WARS1", "PSMB10", "IL2RB", "LY6E", "SPPL2A", "PLSCR1", "PSMB8", "TAPBP", "IFI30", "MVP", "PSME2", "PFKP", "NLRC5", "CD74")
CL-Early	HALLMARK_MTORC1_SIGNALING	0.00475387	0.0152786	-0.393241	-1.79178	30	59	c("RRM2", "DHFR", "HMBS", "PSMD12", "SLC2A1", "DDIT4", "SLC7A5", "GPI", "EBP", "SDF2L1", "ATP6V1D", "SHMT2", "ITGB2", "SLC9A3R1", "MAP2K3", "WARS1", "GAPDH", "CORO1A", "CALR", "QDPR", "IFI30", "PSMA4", "PSMC4", "ENO1", "ALDOA", "YKT6", "PSME3", "NMT1")
CL-Early	HALLMARK_MYC_TARGETS_V1	0.902855	0.902855	-0.145327	-0.688185	5975	71	c("TYMS", "RUVBL2", "PRDX4", "PRPF31", "NME1", "PWP1", "CYC1", "EIF4H", "PSMA6", "MCM5", "MRPS18B", "KPNA2", "PSMA4", "PSMC4", "ODC1", "H2AZ1", "TUFM", "MCM6", "EXOSC7", "HDAC2", "SLC25A3", "PCBP1", "EIF2S1", "MRPL23", "RNPS1", "PHB", "PSMD7")
CL-Early	HALLMARK_OXIDATIVE_PHOSPHORYLATION	0.00958175	0.0226492	-0.366052	-1.68786	62	62	c("CPT1A", "DLD", "GPI", "ATP6V1D", "ACO2", "NDUFC2", "IDH2", "HSD17B10", "CS", "CYC1", "ACAA1", "MRPS22", "COX7B", "NDUFB7", "UQCRC1", "NDUFA9", "NDUFA5", "NDUFS1", "ATP6V1H", "ACAA2", "COX6A1", "SLC25A3", "ATP5PB", "NDUFA7", "BCKDHA", "ATP6V0B", "HADHB", "IMMT", "IDH3G", "OXA1L", "DECR1", "IDH3B", "SDHA", "TIMM8B", "NDUFS8", "SDHD", "UQCR10", "SLC25A11", "NDUFB2", "ATP5F1B", "MRPS30", "ATP6V1F"…
CL-Early	HALLMARK_PI3K_AKT_MTOR_SIGNALING	0.502288	0.588394	-0.268261	-0.963672	2963	23	c("MYD88", "SLC2A1", "PRKAG1", "PPP1CA", "MAP2K3", "CALR", "CFL1", "PFN1", "PTPN11", "RAC1", "UBE2N", "ARF1", "UBE2D3")
CL-Early	HALLMARK_TGF_BETA_SIGNALING	0.890977	0.902855	0.219822	0.63861	4077	9	c("PPP1R15A", "ID1", "ID3")
CL-Early	HALLMARK_TNFA_SIGNALING_VIA_NFKB	0.00994356	0.0226492	0.360079	1.72653	36	43	c("FOS", "GPR183", "CCL4", "DUSP1", "FOSB", "JUN", "IL7R", "PPP1R15A", "IER5", "NFKBIA", "CD69", "EGR1", "NFKB2", "IL23A", "SGK1", "KLF6")
CL-Early	KEGG_GLYCOLYSIS_GLUCONEOGENESIS	0.251802	0.333029	-0.372518	-1.20042	1431	16	c("DLD", "GPI", "ALDH9A1", "GAPDH", "GALM", "ENO1", "ALDOA", "PFKP", "PGAM1", "AKR1A1")
CL-Early	KEGG_JAK_STAT_SIGNALING_PATHWAY	0.330674	0.423675	0.297269	1.099	1408	18	c("IL7R", "PIK3R1", "AKT3", "IFNG", "IL24", "IL23A", "OSM", "TYK2")
CL-Early	KEGG_PROTEASOME	0.0408613	0.0761506	-0.432383	-1.57175	240	24	c("PSMD12", "PSMC3", "PSMB10", "POMP", "PSMA6", "PSMB8", "PSMD4", "PSMA4", "PSMC4", "PSMD11", "PSME2", "PSME3", "PSMB6", "PSMC1")
CL-Early	PID_AP1_PATHWAY	0.0322132	0.0628925	0.46366	1.65341	138	16	c("FOS", "DUSP1", "FOSB", "JUN", "IFNG", "EGR1", "TIMP1", "JUND")
CL-Early	PID_CXCR4_PATHWAY	0.706149	0.804225	-0.240068	-0.803809	4053	18	c("MLST8", "STAT1", "BAD", "CDC42", "PRKCZ", "PIK3R5")
CL-Early	PID_IL2_1PATHWAY	0.156667	0.229405	0.42566	1.33089	704	11	c("FOS", "JUN", "PIK3R1", "IFNG")
CL-Early	PID_IL2_STAT5_PATHWAY	0.751262	0.83248	-0.317944	-0.754244	4016	6	c("PRF1", "IL2RB")
CL-Early	PID_NFAT_TFPATHWAY	0.0609894	0.100978	0.476595	1.53131	269	12	c("FOS", "JUN", "IFNG", "EGR1", "DGKA")
CL-Early	PID_TCR_PATHWAY	0.398046	0.494542	-0.349318	-1.05457	2240	13	c("CDC42", "ZAP70", "DBNL", "PTPN11", "FLNA", "LAT", "GRAP2", "SLA2", "FYB1", "RAP1A", "PRKCA", "MAP3K8", "NCK1")
CL-Early	REACTOME_ANTIGEN_PROCESSING_CROSS_PRESENTATION	0.000483247	0.00198131	-0.507425	-2.09058	2	38	c("PSMD12", "MYD88", "PSMD10", "PSMC3", "HLA-A", "CYBA", "PSMB10", "CALR", "HLA-C", "PSMA6", "PSMB8", "TAPBP", "PSMD4", "PSMA4", "PSMC4", "PSMD11", "PSME2", "PSME3", "PSMB6", "PSMC1", "SEC61G", "UBC", "UBB", "HLA-B", "TAP1", "PSMD7", "PDIA3", "PSMD8")
CL-Early	REACTOME_PD_1_SIGNALING	0.0162212	0.0350036	-0.65366	-1.76455	87	9	c("TRBV12-3", "TRAV29DV5", "HLA-DQA2", "HLA-DPB1")
CL-Early	REACTOME_RESPIRATORY_ELECTRON_TRANSPORT	0.170112	0.240503	-0.322141	-1.27859	1036	33	c("SCO2", "TACO1", "COX20", "NDUFC2", "CYC1", "COX7B", "NDUFB7", "UQCRC1", "NDUFA9", "NDUFA5", "NDUFS1", "COX6A1", "NDUFA7", "MT-ND3", "SDHA", "NDUFS8", "SDHD", "UQCR10", "NDUFA13", "NDUFB2")
CL-Early	REACTOME_RUNX3_REGULATES_BCL2L11_BIM_TRANSCRIPTION	0.061572	0.100978	-0.858581	-1.40747	310	2	c("BCL2L11", "SMAD3")
CL-Early	CD8+.EM	0.209625	0.286488	-0.347511	-1.24837	1236	23	c("GZMB", "GZMH", "NKG7", "CTSW", "ITGB2", "APOBEC3G")
CL-Early	CD8+.TRM	0.0213144	0.0436945	-0.567566	-1.71345	119	13	c("KLRC2", "NKG7", "KLRB1", "CXCR6")
CL-Early	CD8+.cytotoxic	0.00103806	0.00386914	-0.623034	-2.11984	5	19	c("KLRF1", "GNLY", "GZMB", "GZMH", "NKG7", "PRF1")
CL-Early	NK.receptor	0.000368664	0.00169762	-0.865162	-2.3355	1	9	c("KLRF1", "KLRC2", "KLRC3", "KLRC4", "NKG7", "KLRB1")
CL-Early	NK-like.cytotoxicity	0.000169463	0.00119297	-0.679467	-2.44085	0	23	c("KLRF1", "KLRC2", "GNLY", "KLRC3", "KLRC4", "FCGR3A", "NKG7", "KLRB1", "PRF1", "IRF4")
CL-Early	NK-like.suppressive	0.478025	0.576442	-0.413643	-0.981267	2555	6	ENTPD1
CL-Early	NK-like.activating	0.00035524	0.00169762	-0.756838	-2.28485	1	13	c("KLRF1", "KLRC2", "GNLY", "FCGR3A", "NKG7", "IRF4")
CL-Early	NKT	0.000174581	0.00119297	-0.764784	-2.51232	0	17	c("KLRF1", "GNLY", "GZMB", "TYROBP", "FGFBP2", "FCGR3A", "GZMH", "NKG7", "PRF1", "CTSW", "IFITM2")
CL-Early	NK	0.00017301	0.00119297	-0.792805	-2.69748	0	19	c("KLRF1", "GNLY", "GZMB", "TYROBP", "SPON2", "KLRC3", "KLRC4", "GZMH", "NKG7", "KLRB1", "PRF1")
CL-Early	NK.complete	0.00016818	0.00119297	-0.698659	-2.57571	0	25	c("KLRF1", "KLRC2", "GNLY", "GZMB", "KLRC3", "KLRC4", "FCGR3A", "GZMH", "NKG7", "KLRB1", "PRF1", "IRF4")
CL-Early	MAIT	0.00522557	0.0153035	-0.567296	-1.89945	29	18	c("KLRC2", "GNLY", "KLRC3", "KLRC4", "KLRB1", "CXCR6", "CXCR3")
CL-Early	Progenitor.exhausted	0.0507721	0.0905068	0.429808	1.55998	216	17	c("FOS", "JUN", "IL7R", "CLYBL", "LEF1", "TCF7", "ITGB1", "ID3", "PTPN2", "CXCR4")
CL-Early	Proliferating.T.cells	0.00484442	0.0152786	-0.723255	-1.87899	25	8	c("TYMS", "MKI67", "TK1", "PCLAF", "TUBA1B")
CL-Early	Cell.cycle	0.000372648	0.00169762	-0.827662	-2.15023	1	8	c("SMC4", "TYMS", "RRM2", "MKI67", "TK1")
CL-Early	Tcell.exhaustion.(ZhangCell2017)	0.000161082	0.00119297	-0.550977	-2.27002	0	38	c("GZMB", "ENTPD1", "ADGRG1", "CD38", "HAVCR2", "TRAFD1", "PRF1", "DUSP4", "CXCR6", "TNFRSF9", "CTSD", "ACP5", "CHST12", "PRDM1")
CL-Early	Central.memory	0.902177	0.902855	0.142426	0.687743	3356	44	c("IL7R", "CA5B", "XCL1", "GZMK", "TRADD", "CDC14A", "TNRC6B", "KLRG1", "KIF2A", "CD48", "TNFSF8", "CD2")
CL-Early	Effector.memory	0.00651365	0.017804	-0.397168	-1.78011	41	55	c("GNLY", "GZMB", "LAIR2", "GZMH", "KLRB1", "CXCR6", "GPI", "CTSW", "CXCR3", "CHST12", "HLA-A", "CORO7", "CDC42", "ANAPC2", "GSDMD", "IL2RB", "DCTN6", "ABT1", "BIN3", "CNOT1", "GTF3C1", "KLRD1", "CD8A", "IL12RB1")
CL-Late	HALLMARK_FATTY_ACID_METABOLISM	0.0772394	0.131951	-0.310861	-1.38831	694	63	c("NTHL1", "ACAA2", "LGALS1", "ENO3", "PCBD1", "METAP1", "MCEE", "ACOT8", "PDHA1", "HPGD", "BLVRA", "BCKDHB", "ACADS", "HSD17B7", "UBE2L6", "SUCLA2", "ECHS1", "HSD17B4", "SUCLG1", "OSTC", "IDH3G", "ACADM", "GSTZ1", "MDH2", "ACSL4", "ALAD", "ADIPOR2", "SDHA", "UROS", "CPT1A", "HMGCL", "ETFDH", "HSD17B10", "PSME1", "ECH1", "FH", "IDH1", "PDHB", "BPHL", "UGDH", "HSDL2", "ACAA1", "ACSS1")
CL-Late	HALLMARK_G2M_CHECKPOINT	0.000107032	0.000603296	-0.403085	-1.9214	0	94	c("CENPE", "STMN1", "CDKN3", "CDC27", "MKI67", "CHEK1", "SMC2", "JPT1", "CCNB2", "UCK2", "NUSAP1", "EZH2", "MYC", "ORC6", "SMC1A", "H2BC12", "MCM3", "HMGA1", "CDC20", "CDC45", "TFDP1", "SQLE", "MCM5", "BARD1", "PRIM2", "BIRC5", "CUL5", "WRN", "CDC6", "CBX1", "RBM14", "SMC4", "GINS2", "G3BP1", "PDS5B", "CDC7", "CDKN2C", "FBXO5", "TROAP", "CENPF", "CHAF1A", "SRSF1", "PRMT5")
CL-Late	HALLMARK_GLYCOLYSIS	0.32849	0.408124	-0.250862	-1.11129	2938	61	c("STMN1", "RPE", "COPB2", "GALK2", "CHST12", "P4HA1", "TALDO1", "PLOD1", "SRD5A3", "GMPPB", "EXT2", "MED24", "PGM2", "PGAM1", "GALK1", "HDLBP", "ALG1", "ENO1", "GMPPA", "GLRX", "AKR1A1", "MDH2", "UGP2", "FKBP4", "TSTA3", "AGL", "POLR3K", "PGLS", "PYGB")
CL-Late	HALLMARK_IL2_STAT5_SIGNALING	0.737389	0.817107	-0.181807	-0.817998	6665	66	c("UCK2", "P4HA1", "MYC", "BATF", "ENO3", "ANXA4", "ITGAE", "CD81", "CDC6", "CD79B", "MXD1", "GLIPR2", "AHCY", "ICOS", "ABCB1", "IFITM3", "RORA", "SLC1A5", "GBP4", "RHOB")
CL-Late	HALLMARK_INTERFERON_GAMMA_RESPONSE	0.0190567	0.0454016	-0.314818	-1.51477	178	100	c("IFIT2", "CD38", "IFI30", "NMI", "CASP7", "EPSTI1", "OAS2", "GCH1", "BPGM", "USP18", "BST2", "LCP2", "IRF7", "LY6E", "DDX60", "DDX58", "SLAMF7", "GZMA", "PSME2", "FAS", "CASP1", "PSMB10", "ST8SIA4", "ISG15", "CASP4", "UBE2L6", "VAMP5", "SAMD9L", "PSMB2", "PSMB8", "IRF9", "IFITM3", "HELZ2", "ARID5B", "TOR1B", "STAT2", "GBP4", "PSMB9", "CCL5", "WARS1", "ITGB7", "CASP3", "HLA-A", "VAMP8", "TAP1", …
CL-Late	HALLMARK_MTORC1_SIGNALING	0.168686	0.266005	-0.256462	-1.23693	1586	102	c("RRM2", "DHFR", "CTSC", "STARD4", "GLA", "IFI30", "ATP6V1D", "P4HA1", "USO1", "CORO1A", "TMEM97", "ACTR2", "GMPS", "SLC9A3R1", "ACTR3", "PGM1", "SQLE", "SDF2L1", "STIP1", "COPS5", "MTHFD2L", "ADD3", "ARPC5L", "ITGB2", "PDAP1", "GAPDH", "ATP5MC1", "SLC1A5", "WARS1", "EPRS1", "PHGDH", "GSR", "ENO1", "GLRX", "ADIPOR2", "ELOVL6", "SEC11A", "BHLHE40", "HSP90B1", "IMMT", "MAP2K3", "SHMT2", "MCM2", "H…
CL-Late	HALLMARK_MYC_TARGETS_V1	0.31242	0.408124	-0.235664	-1.11875	2912	91	c("TYMS", "XPOT", "MYC", "AIMP2", "PCNA", "CDC20", "CDC45", "TFDP1", "MCM5", "COPS5", "UBA2", "SNRPA", "MCM7", "PRPS2", "CYC1", "G3BP1", "SRPK1", "LSM2", "PSMD3", "NHP2", "PSMB2", "PHB", "VBP1", "SRSF1", "DEK", "COX5A", "YWHAQ", "SET", "EPRS1", "POLD2", "HNRNPA2B1", "SMARCC1", "CUL1", "TOMM70", "NME1", "ABCE1", "MCM2", "PSMD8", "YWHAE", "HDDC2", "PPM1G", "HNRNPR", "CCT3")
CL-Late	HALLMARK_OXIDATIVE_PHOSPHORYLATION	0.0658829	0.117443	-0.285026	-1.38054	621	105	c("ACAA2", "ABCB7", "ATP6V1D", "NDUFA8", "CASP7", "SLC25A20", "SLC25A12", "SLC25A4", "ETFB", "PDHA1", "SLC25A11", "OPA1", "NDUFB7", "TIMM13", "IDH2", "NQO2", "CYC1", "MTX2", "NDUFS7", "ATP5F1A", "SUCLA2", "ATP5MF", "ECHS1", "NDUFS2", "AIFM1", "ACADSB", "SUCLG1", "ATP5MC1", "IDH3G", "ACADM", "NDUFV1", "HTRA2", "COX5A", "NDUFB5", "MRPS15", "NDUFA9", "MDH2", "TOMM70", "ATP5PB", "ATP5MC3", "ATP5F1C",…
CL-Late	HALLMARK_PI3K_AKT_MTOR_SIGNALING	0.0346466	0.0747637	-0.368676	-1.52888	298	44	c("MAP2K6", "FASLG", "PLCG1", "RALB", "PTPN11", "PPP1CA", "ACTR2", "MKNK1", "PFN1", "ACTR3", "RPS6KA1", "NCK1", "RPTOR", "AP2M1", "VAV3", "CFL1")
CL-Late	HALLMARK_TGF_BETA_SIGNALING	0.681362	0.798167	-0.246673	-0.834968	5300	19	c("APC", "PPP1CA", "FNTA", "FKBP1A", "TGFBR1", "HDAC1")
CL-Late	HALLMARK_TNFA_SIGNALING_VIA_NFKB	0.00101729	0.00337057	0.325191	2.09231	0	65	c("PDE4B", "AREG", "MAFF", "NR4A2", "SNN", "CCRL2", "ZC3H12A", "GPR183", "DRAM1", "TNF", "SLC2A3", "DENND5A", "FOSL2", "GADD45B", "TNFAIP3", "CLCF1", "NR4A3", "SMAD3", "NFKBIE", "CDKN1A", "IL23A", "PANX1", "ZFP36", "SERPINB8", "DUSP2", "BTG1", "IL7R", "DUSP4", "JUNB")
CL-Late	KEGG_GLYCOLYSIS_GLUCONEOGENESIS	0.0578448	0.107802	-0.451046	-1.50112	444	18	c("ENO3", "BPGM", "PDHA1", "PGM1", "PGM2", "PGAM1", "GAPDH", "ENO1", "AKR1A1", "ADH5", "GALM", "DLAT", "PDHB", "ACSS1", "PKM", "TPI1")
CL-Late	KEGG_JAK_STAT_SIGNALING_PATHWAY	0.893234	0.915565	-0.164112	-0.644971	7537	34	c("EP300", "MYC", "PTPN11", "SOS2", "IL12RB1", "IRF9", "STAT2", "IL2RG", "JAK1", "IL24", "IFNG", "PTPN6", "IL15RA", "SOS1", "JAK3", "STAM", "PIK3CD", "PIAS4")
CL-Late	KEGG_PROTEASOME	0.271948	0.371662	-0.334606	-1.17667	2155	22	c("PSME2", "PSMB10", "PSMD3", "PSMB2", "PSMB8", "PSMB9", "PSMD4", "PSMD8", "SEM1", "IFNG", "PSME1", "PSMD13", "PSMA2", "PSMC2", "PSMF1", "PSMC4", "PSMC5", "PSMD2", "PSME3")
CL-Late	PID_AP1_PATHWAY	0.198617	0.290833	-0.344097	-1.25497	1608	25	c("BCL2L11", "CDKN2A", "TP53", "EP300", "MYC")
CL-Late	PID_CXCR4_PATHWAY	0.0199324	0.0454016	-0.39387	-1.61181	170	41	c("FGR", "BAD", "RALB", "PTPN11", "LYN", "PTK2B", "CSK", "CD3G", "RHOC", "HLA-DRA", "GNG2", "RAP1B", "PAK1", "CFL1", "YES1", "STAT2", "RHOB", "ITGB1")
CL-Late	PID_IL2_1PATHWAY	0.196299	0.290833	-0.34223	-1.25963	1601	26	c("MYC", "PTPN11", "PTK2B", "PPP2R5D", "DOK2", "RASA1", "KRAS", "IL2RG", "JAK1", "BCL2", "PRKCB", "IFNG", "SOS1", "RHOA", "LCK", "CDK2", "JAK3", "STAM", "MAP2K1", "MAPK1")
CL-Late	PID_IL2_STAT5_PATHWAY	0.0429894	0.0881283	-0.49153	-1.55528	324	15	c("FASLG", "PRF1", "MYC", "PTPN11", "LTA")
CL-Late	PID_NFAT_TFPATHWAY	0.777258	0.83862	-0.22822	-0.749343	5980	17	c("FASLG", "TBX21", "CASP3", "GBP3", "ITCH", "NFATC3", "PRKCQ", "IFNG", "PTPN1")
CL-Late	PID_TCR_PATHWAY	0.0508354	0.0992501	-0.382285	-1.50241	428	34	c("PLCG1", "PTPN11", "LCP2", "CSK", "CD3G", "NCK1", "HLA-DRA", "CHUK", "MALT1", "STIM1", "KRAS", "MAP4K1", "LAT", "PTEN", "SH3BP2", "PRKCQ", "PRKCB", "PTPN6", "GRAP2", "SOS1", "WAS", "LCK", "CD3D")
CL-Late	REACTOME_ANTIGEN_PROCESSING_CROSS_PRESENTATION	0.321784	0.408124	-0.270957	-1.12364	2776	44	c("CHUK", "PSME2", "PSMB10", "LNPEP", "PSMD3", "PSMD9", "PSMB2", "PSMB8", "PSMB9", "HLA-F", "HLA-C", "HLA-A", "VAMP8", "TAP1", "PSMD4", "CYBA", "SEC61A2", "PSMD8", "SEM1", "SEC22B", "SEC61A1", "PSME1", "PSMD13", "HLA-B", "IKBKG", "PSMA2", "PSMC2", "PSMF1", "PDIA3", "UBB", "HLA-G", "IKBKB", "PSMC4", "PSMC5", "TAP2", "PSMD2", "PSME3")
CL-Late	REACTOME_PD_1_SIGNALING	0.370597	0.446896	-0.326421	-1.08636	2850	18	c("TRAV29DV5", "PTPN11", "CSK", "CD3G", "HLA-DRA")
CL-Late	REACTOME_RESPIRATORY_ELECTRON_TRANSPORT	0.836578	0.879479	-0.175775	-0.719313	7176	41	c("NDUFA8", "TIMMDC1", "ETFB", "NDUFB7", "CYC1", "NDUFS7", "NDUFS2", "NDUFV1", "COX5A", "NDUFB5", "NDUFA9", "NDUFAF7", "SDHA", "ETFDH", "NDUFB3", "TMEM126B", "SCO2", "NDUFB2", "ACAD9", "NDUFA7", "NDUFA10", "NDUFS6", "NDUFA2", "ETFA", "NDUFA12")
CL-Late	REACTOME_RUNX3_REGULATES_BCL2L11_BIM_TRANSCRIPTION	0.704283	0.8021	-0.370898	-0.822309	4505	5	BCL2L11
CL-Late	CD8+.EM	0.00703617	0.0180302	-0.496143	-1.80951	56	25	c("GZMH", "GZMB", "NKG7", "CCL4", "APOBEC3G", "CCL4L2", "ZEB2", "CD81", "GZMA", "ARPC5L", "ITGB2", "GIMAP7", "CCL5", "SAMD3")
CL-Late	CD8+.TRM	0.00116959	0.00342523	-0.607502	-1.99469	8	17	c("KLRC2", "CXCR6", "NKG7", "KLRB1", "CD3G", "ZEB2", "ITGAE", "GZMA", "CD52")
CL-Late	CD8+.cytotoxic	0.000126984	0.000603296	-0.706632	-2.45672	0	21	c("GNLY", "KLRF1", "GZMH", "GZMB", "NKG7", "FASLG", "PRF1", "CCL4", "CCL3", "APOBEC3C", "ZEB2", "GZMA")
CL-Late	NK.receptor	0.000143906	0.000603296	-0.860633	-2.31752	0	9	c("KLRF1", "KLRC2", "KIR2DL1", "NKG7", "KLRC3", "KLRB1", "KIR2DL3")
CL-Late	NK-like.cytotoxicity	0.000123442	0.000603296	-0.693039	-2.52762	0	25	c("GNLY", "KLRF1", "KLRC2", "FCGR3A", "NKG7", "PRF1", "CCL4", "KLRC3", "KLRB1", "FCRL6", "CCL3", "KIR2DL3")
CL-Late	NK-like.suppressive	0.122752	0.201314	-0.549039	-1.3678	825	7	c("KIR2DL1", "FAS", "PDCD1", "KLRC1", "BTLA")
CL-Late	NK-like.activating	0.000138179	0.000603296	-0.787597	-2.3192	0	12	c("GNLY", "KLRF1", "KLRC2", "FCGR3A", "NKG7", "CCL4")
CL-Late	NKT	0.000129955	0.000603296	-0.87987	-2.88899	0	17	c("GNLY", "KLRF1", "TYROBP", "GZMH", "GZMB", "FGFBP2", "FCGR3A", "NKG7", "PRF1", "CCL4")
CL-Late	NK	0.000128535	0.000603296	-0.796161	-2.69494	0	19	c("GNLY", "KLRF1", "SPON2", "TYROBP", "GZMH", "GZMB", "NKG7", "PRF1", "CCL4", "KLRC3", "KLRB1", "CCL3")
CL-Late	NK.complete	0.00012161	0.000603296	-0.707514	-2.64632	0	28	c("GNLY", "KLRF1", "KLRC2", "GZMH", "GZMB", "FCGR3A", "NKG7", "PRF1", "CCL4", "KLRC3", "KLRB1", "FCRL6", "CCL3", "KIR2DL3")
CL-Late	MAIT	0.00129988	0.00355301	-0.594604	-1.9789	9	18	c("GNLY", "KLRC2", "CXCR6", "CCL4", "KLRC3", "KLRB1")
CL-Late	Progenitor.exhausted	0.238075	0.336589	0.286796	1.18436	573	16	c("CCR7", "SATB1", "NR4A2", "CXCR4", "LRIG1")
CL-Late	Proliferating.T.cells	0.000147145	0.000603296	-0.808501	-2.08982	0	8	c("PCLAF", "TYMS", "STMN1", "MKI67", "ZWINT", "TK1")
CL-Late	Cell.cycle	0.000126984	0.000603296	-0.728836	-2.53392	0	21	c("RRM2", "CENPE", "TYMS", "STMN1", "CDKN3", "MKI67", "CCNB2", "NUSAP1", "CCNB1", "PCNA", "TK1", "MCM3", "CDC20", "BIRC5", "TUBB", "SMC4")
CL-Late	Tcell.exhaustion.(ZhangCell2017)	0.00023108	0.000861299	-0.483459	-2.01675	1	45	c("GZMB", "ADGRG1", "CXCR6", "PRF1", "HAVCR2", "CD38", "MTHFD1", "LINC00299", "CHST12", "CCL3", "SIRPG", "BST2", "HLA-DRA", "ITGAE", "TOX", "ICOS", "NAB1", "SNAP47", "FKBP1A", "TIGIT", "CTSD")
CL-Late	Central.memory	0.972785	0.972785	-0.120297	-0.560455	8971	80	c("KBTBD4", "MTO1", "CA5B", "SIRPG", "ABCD2", "NME6", "GIMAP4", "LTA", "NCK1", "GZMA", "TCF25", "VPS33A", "PTPRCAP", "WDR6", "ICOS")
CL-Late	Effector.memory	0.00106872	0.00337057	-0.37416	-1.78666	9	95	c("GNLY", "GZMH", "LAIR2", "GZMB", "CX3CR1", "CXCR6", "FASLG", "DNAJC24", "KBTBD4", "CHST12", "PLCG1", "KLRB1", "GIMAP6", "ABCD2", "CD3G", "GPKOW", "GIMAP4", "LTA", "CTDSP1", "KLHDC4", "GZMA", "SF3B2", "APBA3", "CYTH4", "CD300A", "CDC73", "ICOS", "IL12RB1", "LIPT1")

## Sheet: CH_Trajectories_GSEA
condition	pathway	pval	padj	ES	NES	nMoreExtreme	size	leadingEdge
CH-T1_Early	HALLMARK_FATTY_ACID_METABOLISM	0.107554	0.200441	-0.251848	-1.31563	476	59	c("HIBCH", "XIST", "DLST", "HSPH1", "CBR3", "ACADM", "HSDL2", "SMS", "CRYZ", "ACOX1", "ADIPOR2", "CRAT", "NSDHL", "HMGCS1")
CH-T1_Early	HALLMARK_G2M_CHECKPOINT	0.000229621	0.00104605	-0.423929	-2.46021	0	93	c("CCNB2", "PDS5B", "CENPE", "MKI67", "CDK1", "NOTCH2", "MAP3K20", "FBXO5", "CDC20", "CDC27", "STMN1", "CDC6", "MCM6", "NDC80", "MAPK14", "ORC6", "CCNA2", "NASP", "CDC45", "MCM2", "AURKB", "ILF3", "CHAF1A", "POLA2", "SYNCRIP", "GINS2", "RPS6KA5", "CENPF", "CDKN1B", "BIRC5", "BCL3", "MCM3", "SLC38A1", "NOLC1", "MCM5", "MYC", "DKC1", "ATF5", "PRMT5", "DTYMK", "SUV39H1")
CH-T1_Early	HALLMARK_GLYCOLYSIS	0.598777	0.722054	-0.171888	-0.92659	2642	68	c("CDK1", "COG2", "STMN1", "PAM", "NASP", "CASP6", "HDLBP", "MED24", "NSDHL", "ANKZF1", "AGL", "BPNT1", "ECD", "ALDH9A1", "RBCK1", "EXT2")
CH-T1_Early	HALLMARK_IL2_STAT5_SIGNALING	0.120827	0.215387	-0.235536	-1.2762	531	70	c("AHR", "TNFSF10", "CDC6", "CCNE1", "DHRS3", "DENND5A", "IRF4", "RABGAP1L", "SLC39A8", "ICOS", "GALM", "SELL", "SNX9", "CKAP4", "MYC", "CD83", "PIM1", "NFKBIZ", "ADAM19", "TNFRSF1B", "PLPP1", "HUWE1", "DCPS", "IL4R", "PLSCR1", "EOMES", "IL2RB", "LCLAT1")
CH-T1_Early	HALLMARK_INTERFERON_GAMMA_RESPONSE	0.642331	0.752445	-0.157797	-0.904343	2788	89	c("TNFSF10", "IRF4", "HLA-DQA1", "PDE4B", "EIF2AK2", "HERC6", "RAPGEF6", "HLA-A", "MX1", "HLA-B", "SOCS3", "CDKN1A", "TRAFD1", "IL15", "OAS3", "EPSTI1", "TRIM25", "RBCK1", "PIM1", "CD38", "TRIM26", "MX2", "IL4R", "ICAM1", "PLSCR1", "MTHFD2", "IL2RB", "RTP4", "ZBP1", "STAT1")
CH-T1_Early	HALLMARK_MTORC1_SIGNALING	0.258919	0.379131	-0.200375	-1.13422	1153	82	c("SHMT2", "MCM4", "ELOVL6", "RRM2", "PSAT1", "GSK3B", "DHFR", "MCM2", "TXNRD1", "ADIPOR2", "NUP205", "ACACA", "CDKN1A", "HMGCR")
CH-T1_Early	HALLMARK_MYC_TARGETS_V1	0.0281529	0.064126	-0.257427	-1.46654	122	86	c("TYMS", "MCM4", "MCM7", "CDC20", "USP1", "MCM6", "VBP1", "CCNA2", "XPOT", "RRM1", "CDC45", "MCM2", "SYNCRIP", "NAP1L1", "HDGF", "NOLC1", "TRIM28", "PTGES3", "MCM5", "RFC4", "MYC", "IMPDH2")
CH-T1_Early	HALLMARK_OXIDATIVE_PHOSPHORYLATION	0.000176491	0.00104605	0.382294	2.16063	0	96	c("NDUFA3", "ATP5MC1", "MTX2", "COX6C", "GPX4", "COX5B", "NDUFB7", "POLR2F", "CPT1A", "RHOT1", "UQCR11", "MTRR", "NDUFS7", "COX17", "MGST3", "ATP5ME", "ETFB", "NQO2", "GRPEL1", "OAT", "ACADSB", "NDUFC1", "COX6B1", "UQCR10", "COX6A1", "COX4I1", "ATP6V1G1", "FXN", "CYB5A", "HTRA2", "CYCS", "NDUFS6", "TIMM13", "ATP5MC2", "NDUFB6", "NDUFA8", "SLC25A4", "NDUFB2", "PDHX", "ATP6V0C", "BCKDHA", "COX8A", …
CH-T1_Early	HALLMARK_PI3K_AKT_MTOR_SIGNALING	0.0713333	0.146233	-0.294438	-1.40861	320	42	c("CDK1", "SMAD2", "MAPK1", "GSK3B", "PLCG1", "FASLG", "GRK2", "CAMK4", "CDKN1B", "ACACA", "CDKN1A", "ITPR2", "MKNK2")
CH-T1_Early	HALLMARK_TGF_BETA_SIGNALING	0.891558	0.928057	-0.182686	-0.651732	4118	16	c("XIAP", "SLC20A1", "TGFB1", "SMURF2", "SMAD3", "MAP3K7", "TRIM33", "CTNNB1", "CDK9", "ENG", "PPP1CA", "ID1", "TGIF1", "PPM1A", "ID3", "ID2")
CH-T1_Early	HALLMARK_TNFA_SIGNALING_VIA_NFKB	0.0126411	0.0345523	-0.292849	-1.59498	55	71	c("IL23A", "BIRC2", "DENND5A", "FOSB", "TIPARP", "CLCF1", "PDE4B", "STAT5A", "DRAM1", "NR4A2", "SOCS3", "CDKN1A", "BCL3", "RELB", "TNF", "TUBB2A", "PNRC1", "NFKB2", "MYC", "CD83", "SNN", "IER5", "BCL2A1", "SIK1", "KDM6B", "JUN", "NR4A1", "ICAM1", "DNAJB4", "SLC16A6", "PTPRE", "PFKFB3")
CH-T1_Early	KEGG_GLYCOLYSIS_GLUCONEOGENESIS	0.347058	0.490668	-0.338186	-1.08949	1609	12	c("GALM", "ALDH9A1", "ALDH3A2", "BPGM", "ENO2", "PCK2", "PGM2", "PKM", "PGM1", "ALDOC", "DLD", "DLAT")
CH-T1_Early	KEGG_JAK_STAT_SIGNALING_PATHWAY	0.00377778	0.0119145	-0.38094	-1.82244	16	42	c("IL23A", "OSM", "SOS2", "CLCF1", "STAT5A", "AKT3", "EP300", "SOCS3", "SPRY1", "STAT6", "IL15", "STAM", "PIK3CB", "IL21R", "MYC", "PIM1", "IL4R", "AKT2", "IL2RB", "STAT1", "PIK3CD", "CBL", "STAT5B", "PIAS3", "IFNGR1")
CH-T1_Early	KEGG_PROTEASOME	0.423459	0.542557	0.348117	1.03142	2259	10	c("PSME3", "IFNG", "POMP", "PSME1", "PSMA7", "PSMB10", "PSMB9", "PSME2")
CH-T1_Early	PID_AP1_PATHWAY	0.138962	0.237394	-0.337187	-1.33248	631	22	c("CDK1", "FOSB", "EP300", "CDKN1B", "HLA-A", "MYC", "TP53", "PTEN", "JUN")
CH-T1_Early	PID_CXCR4_PATHWAY	0.959057	0.959057	-0.126448	-0.572235	4309	34	c("GRK2", "STAT5A", "PDPK1", "CRK", "PIK3CB", "PAG1", "LIMK1", "PTEN", "LYN", "STAT1", "PIK3CD", "STAT5B", "CDC42", "MAPKAP1")
CH-T1_Early	PID_IL2_1PATHWAY	0.100997	0.197184	-0.331664	-1.38311	455	26	c("RASA1", "MAPK14", "MAPK1", "STAT5A", "SOCS3", "NRAS", "STAM", "MYC", "MAPK3", "JUN", "IL2RB", "STAT1")
CH-T1_Early	PID_IL2_STAT5_PATHWAY	0.375971	0.513827	-0.321153	-1.06688	1742	13	c("CCNA2", "FASLG", "STAT5A")
CH-T1_Early	PID_NFAT_TFPATHWAY	0.404443	0.534909	-0.313118	-1.04019	1874	13	c("IRF4", "FASLG", "GBP3", "TNF", "DGKA", "JUN")
CH-T1_Early	PID_TCR_PATHWAY	0.830613	0.920409	-0.167217	-0.729414	3765	30	c("PLCG1", "MALT1", "NRAS", "PDPK1", "STIM1", "PAG1", "RASGRP1", "MAP3K14", "PTEN")
CH-T1_Early	REACTOME_ANTIGEN_PROCESSING_CROSS_PRESENTATION	0.0656307	0.141624	0.356311	1.47366	358	28	c("SEC61A2", "LY96", "CYBA", "PSME3", "STX4", "IKBKB", "VAMP8", "CHUK", "B2M", "UBB", "LNPEP", "SEC61G")
CH-T1_Early	REACTOME_PD_1_SIGNALING	0.746733	0.850446	-0.223008	-0.778058	3428	15	c("TRAV19", "HLA-DQA1")
CH-T1_Early	REACTOME_RESPIRATORY_ELECTRON_TRANSPORT	0.000181422	0.00104605	0.527444	2.53482	0	48	c("NDUFA3", "NDUFA13", "NUBPL", "COX6C", "COX5B", "NDUFB7", "UQCR11", "NDUFS7", "NDUFAF4", "NDUFS5", "NDUFAF3", "ETFB", "TMEM126B", "ACAD9", "NDUFA11", "NDUFC1", "COX6B1", "UQCR10", "COX6A1", "COX4I1", "CYCS", "NDUFS6", "NDUFB9", "NDUFB6", "NDUFA8", "NDUFB2", "TIMMDC1", "NDUFV3", "COX8A", "SCO1", "NDUFA4", "SCO2", "ETFDH", "NDUFV1", "NDUFB8")
CH-T1_Early	REACTOME_RUNX3_REGULATES_BCL2L11_BIM_TRANSCRIPTION	0.905421	0.928057	0.341186	0.648092	4709	3	c("BCL2L11", "SMAD4", "SMAD3")
CH-T1_Early	CD8+.EM	0.00036914	0.00151347	0.574793	2.14716	1	20	c("CCL4L2", "CMC1", "CCL4", "HCST", "CST7", "CTSW", "GZMH", "GZMB", "DUSP2", "DTHD1", "CD81", "NKG7", "IFNG")
CH-T1_Early	CD8+.TRM	0.0255083	0.0615201	0.486714	1.65986	137	15	c("KLRC2", "CD3D", "CD52", "CLEC2B", "SH3BGRL3", "NKG7", "KLRD1", "CD8B", "CD3G", "CCL5", "GZMA")
CH-T1_Early	CD8+.cytotoxic	0.00915375	0.0268074	0.493083	1.77597	48	18	c("KLRF1", "GNLY", "CCL4", "CST7", "GZMH", "GZMB", "NKG7", "IFNG", "APOBEC3C", "B2M")
CH-T1_Early	NK.receptor	0.00018797	0.00104605	0.786055	2.15107	0	8	c("KLRC2", "KLRF1", "KIR2DL1", "KLRC3", "KIR2DL3", "NKG7", "KLRD1")
CH-T1_Early	NK-like.cytotoxicity	0.00018457	0.00104605	0.673633	2.51638	0	20	c("KLRC2", "KLRF1", "GNLY", "CCL4", "CD160", "KLRC3", "IL18RAP", "CD3D", "CTSW", "KIR2DL3", "FCGR3A", "NKG7", "KLRD1", "IFNG", "ID2")
CH-T1_Early	NK-like.suppressive	0.240977	0.365929	0.442263	1.21027	1281	8	c("KIR2DL1", "CD160", "BTLA", "CTLA4", "KLRC1", "PDCD1")
CH-T1_Early	NK-like.activating	0.000562114	0.00209515	0.693245	2.05397	2	10	c("KLRC2", "KLRF1", "GNLY", "CCL4", "CD3D", "FCGR3A", "NKG7", "KLRD1")
CH-T1_Early	NKT	0.000186359	0.00104605	0.790628	2.56575	0	13	c("KLRF1", "GNLY", "CCL4", "HCST", "CD3D", "CST7", "CTSW", "GZMH", "GZMB", "FCGR3A", "NKG7", "KLRD1", "IFITM2")
CH-T1_Early	NK	0.000184843	0.00104605	0.746057	2.5443	0	15	c("KLRF1", "GNLY", "CCL4", "KLRC3", "CST7", "CTSW", "GZMH", "SPON2", "XCL2", "GZMB", "NKG7", "KLRD1")
CH-T1_Early	NK.complete	0.000183655	0.00104605	0.660866	2.64794	0	25	c("KLRC2", "KLRF1", "GNLY", "CCL4", "CD160", "KLRC3", "IL18RAP", "CD3D", "CTSW", "KIR2DL3", "GZMH", "XCL2", "GZMB", "FCGR3A", "NKG7", "KLRD1", "IFNG", "ID2")
CH-T1_Early	MAIT	0.0187019	0.0479235	0.436081	1.68525	101	22	c("KLRC2", "GNLY", "CCL4", "CD160", "KLRC3", "IL18RAP", "XCL2")
CH-T1_Early	Progenitor.exhausted	0.205863	0.337616	-0.388835	-1.25266	954	12	c("CCR7", "NR4A2", "SELL", "TCF7", "CD83", "FHIT", "SATB1", "JUN")
CH-T1_Early	Proliferating.T.cells	0.000640752	0.00218924	-0.744542	-2.08156	2	8	c("MKI67", "TYMS", "ZWINT", "STMN1", "PCLAF")
CH-T1_Early	Cell.cycle	0.00021645	0.00104605	-0.795456	-2.83779	0	16	c("CCNB2", "CENPE", "MKI67", "TYMS", "RRM2", "CDC20", "STMN1", "CCNA2", "CCNB1", "TUBB", "CENPF", "BIRC5", "MCM3", "TK1")
CH-T1_Early	Tcell.exhaustion.(ZhangCell2017)	0.475566	0.590855	-0.217726	-0.992615	2140	35	c("AKAP5", "TRAFD1", "ICOS", "GALM", "ENTPD1", "SNX9", "CD2BP2", "CXCR6", "NAB1", "CD38", "TNFRSF1B", "MTHFD2", "IL2RB")
CH-T1_Early	Central.memory	0.887857	0.928057	-0.135506	-0.730468	3918	68	c("CRTAM", "TRAT1", "TNFSF8", "CXCR3", "SOCS3", "XPC", "PARP11", "ICOS", "USP4", "SELL", "YLPM1", "VPS33A", "SH2D1A")
CH-T1_Early	Effector.memory	0.225304	0.355287	0.22331	1.17028	1258	68	c("LAIR2", "CKLF", "GNLY", "CD160", "IL18RAP", "CD3D", "CTSW", "GZMH", "AMBRA1", "CNOT1", "GZMB", "CD300A", "ABT1", "FYCO1", "FBXO3", "AHCTF1", "DNAJC24", "KLRD1", "RABGGTA", "IFNG")
CH-T1_Late	HALLMARK_FATTY_ACID_METABOLISM	0.691386	0.864232	0.658228	0.875533	3402	1	CBR3
CH-T1_Late	HALLMARK_G2M_CHECKPOINT	0.376709	0.692718	-0.641026	-1.07255	1487	2	c("HNRNPD", "SNRPD1")
CH-T1_Late	HALLMARK_GLYCOLYSIS	0.986076	0.986076	-0.333333	-0.557726	3894	2	c("PDK3", "MXI1")
CH-T1_Late	HALLMARK_MYC_TARGETS_V1	0.166667	0.692718	-0.649351	-1.27157	562	3	c("NHP2", "HNRNPD", "SNRPD1")
CH-T1_Late	HALLMARK_OXIDATIVE_PHOSPHORYLATION	0.484902	0.692718	-0.496187	-0.971645	1637	3	c("ATP6V0C", "POLR2F")
CH-T1_Late	KEGG_PROTEASOME	0.422638	0.692718	-0.797468	-1.05986	2146	1	PSMF1
CH-T1_Late	REACTOME_ANTIGEN_PROCESSING_CROSS_PRESENTATION	0.422638	0.692718	-0.797468	-1.05986	2146	1	PSMF1
CH-T1_Late	REACTOME_RESPIRATORY_ELECTRON_TRANSPORT	0.252516	0.692718	-0.597403	-1.16985	852	3	c("NDUFB11", "MT-CO3", "MT-CYB")
CH-T1_Late	Progenitor.exhausted	0.00019685	0.0019685	-1	-1.32903	0	1	TGFBR3
CH-T1_Late	Central.memory	0.972911	0.986076	-0.358974	-0.600629	3842	2	c("LEPROTL1", "TRAT1")
CH-T2_Early	HALLMARK_FATTY_ACID_METABOLISM	0.773219	0.946969	0.192217	0.789923	6576	50	c("DECR1", "ACAT2", "ACAA2", "H2AZ1", "RAP1GDS1", "LDHA", "ACADM", "ACOT2", "ACO2", "OSTC", "SMS", "SDHC", "SUCLA2", "SUCLG1", "FH", "NCAPH2", "YWHAH", "PDHB", "ERP29", "HCCS", "UROD", "GPD2", "UBE2L6", "ELOVL5", "HSP90AA1", "HADH", "SDHA", "PDHA1", "SDHD", "PSME1", "ACSL5", "HADHB", "GRHPR", "ALDOA", "MDH2", "IDH3B", "CBR1", "S100A10")
CH-T2_Early	HALLMARK_G2M_CHECKPOINT	0.000113869	0.00187574	0.515365	2.24365	0	69	c("CCNB2", "STMN1", "MKI67", "CDC20", "BIRC5", "CDKN3", "HMGB3", "GINS2", "MCM5", "CDC6", "ORC6", "PRMT5", "CENPF", "MCM2", "NASP", "PTTG1", "MCM3", "NUSAP1", "CASP8AP2", "HMGN2", "CDC7", "TROAP", "H2AZ1", "MAD2L1", "E2F4", "TMPO", "ATRX", "G3BP1", "EZH2", "CHMP1A", "CKS1B", "PAFAH1B1", "CDK4")
CH-T2_Early	HALLMARK_GLYCOLYSIS	0.734446	0.946969	0.205332	0.812014	6161	41	c("STMN1", "NASP", "COPB2", "BPNT1", "AK3", "LDHA", "ENO1", "SDHC", "TPI1", "GLRX", "PPIA", "TXN")
CH-T2_Early	HALLMARK_IL2_STAT5_SIGNALING	0.865302	0.985482	0.185003	0.684387	7014	31	c("CDC6", "GALM", "EOMES", "TNFRSF9", "TNFSF10", "AHCY", "PNP", "TNFRSF1B", "BATF", "ITGAE", "CTLA4", "IL2RB", "GSTO1")
CH-T2_Early	HALLMARK_INTERFERON_GAMMA_RESPONSE	0.128648	0.303178	0.311856	1.30805	1110	55	c("RTP4", "CD38", "PSMA3", "HLA-DMA", "WARS1", "DHX58", "PSMA2", "TNFSF10", "OASL", "GZMA", "LAP3", "PSMB8", "HLA-G", "NUP93", "PNP", "MX1", "HLA-DRB1", "MTHFD2", "PSMB2", "MVP", "VAMP5", "PSME2", "CASP1", "IL2RB", "CASP7", "SAMD9L", "HLA-DQA1", "PSMB10", "CD74", "OAS2", "UBE2L6", "CIITA")
CH-T2_Early	HALLMARK_MTORC1_SIGNALING	0.0264908	0.0775802	0.334614	1.48797	234	78	c("RRM2", "DHFR", "MCM2", "MCM4", "TXNRD1", "PSMA3", "PSMA4", "WARS1", "HSPD1", "GTF2H1", "ACTR3", "HPRT1", "GAPDH", "PRDX1", "LDHA", "ENO1", "CORO1A", "HMGCR", "HMBS", "PNP", "CACYBP", "MTHFD2", "NFYC", "EPRS1", "TPI1", "M6PR", "GLRX", "COPS5", "PPIA", "CCNG1", "MTHFD2L", "EEF1E1", "YKT6", "TES", "SHMT2", "RPN1", "ATP6V1D", "PSMD14", "SLC6A6", "PPA1", "ACTR2", "GPI", "PHGDH", "TFRC", "PGK1", "EL…
CH-T2_Early	HALLMARK_MYC_TARGETS_V1	0.00333047	0.0124136	0.337349	1.61932	30	127	c("CDC20", "TYMS", "MCM7", "PRDX3", "PCNA", "MCM5", "MCM2", "MCM4", "RFC4", "ERH", "PSMA4", "DUT", "HSPD1", "H2AZ1", "MAD2L1", "HDAC2", "RRM1", "CTPS1", "RAN", "PSMA2", "HPRT1", "RUVBL2", "HNRNPC", "LSM2", "IMPDH2", "PSMD1", "G3BP1", "YWHAE", "PA2G4", "LDHA", "CDK4", "SLC25A3", "DDX18", "SNRPD3", "CCT7", "SNRPG", "MCM6", "MRPS18B", "NOP56", "EPRS1", "VBP1", "POLE3", "PSMB2", "EIF2S1", "COPS5", "P…
CH-T2_Early	HALLMARK_OXIDATIVE_PHOSPHORYLATION	0.165724	0.357614	0.260198	1.22237	1522	109	c("PRDX3", "DECR1", "ACAT1", "PMPCA", "MRPL15", "ACAA2", "MRPL35", "SLC25A5", "ATP5F1A", "NDUFB5", "ATP5PB", "NDUFS1", "OGDH", "NDUFB3", "IDH2", "ATP5F1B", "LDHB", "LDHA", "ATP5MC3", "ACADM", "ACO2", "SLC25A20", "COX7A2L", "SLC25A3", "HADHA", "SDHC", "CS", "SUCLA2", "SUCLG1", "FH", "NDUFB1", "VDAC3", "ATP5F1C", "MRPS11", "NDUFB4", "NDUFS4", "NDUFV2", "UQCRC2", "PHB2", "CYC1", "ALDH6A1", "SLC25A11…
CH-T2_Early	HALLMARK_PI3K_AKT_MTOR_SIGNALING	0.805398	0.946969	0.236357	0.723949	6087	15	c("ACTR3", "CAMK4", "CDK4", "MAPKAP1", "ACTR2", "RAC1", "UBE2N", "SLA", "ARPC3", "ARF1", "MAPK1", "YWHAB", "PRKAG1", "MAP2K3", "E2F1")
CH-T2_Early	HALLMARK_TGF_BETA_SIGNALING	0.373048	0.637291	-0.362979	-1.05334	1098	8	c("KLF10", "CDK9", "CTNNB1")
CH-T2_Early	HALLMARK_TNFA_SIGNALING_VIA_NFKB	0.0721747	0.184948	-0.341919	-1.49762	151	25	c("REL", "KLF10", "CLCF1", "RHOB", "JUN", "SIK1", "ZFP36", "MCL1", "NR4A3", "NR4A1")
CH-T2_Early	KEGG_GLYCOLYSIS_GLUCONEOGENESIS	0.357273	0.636877	0.336243	1.09843	2750	19	c("GALM", "GAPDH", "LDHB", "LDHA", "ENO1", "ADH5", "TPI1", "PDHB", "PGAM1", "AKR1A1", "GPI", "PGK1")
CH-T2_Early	KEGG_JAK_STAT_SIGNALING_PATHWAY	0.223111	0.435597	-0.342463	-1.22715	557	14	c("TYK2", "SPRY1", "CLCF1", "AKT3", "JAK1", "STAT4", "STAT1", "PIAS1", "IFNG", "MYC", "IL12RB1", "IL23A")
CH-T2_Early	KEGG_PROTEASOME	0.318687	0.593916	0.306463	1.12622	2581	30	c("PSMA3", "PSMA4", "PSMA5", "PSMA2", "SEM1", "PSMD1", "PSMB8", "PSMB2", "PSME2", "PSMD2", "PSMB10", "PSMC1", "PSMB7", "PSMD14", "PSMD13", "PSMD11", "PSMD3", "PSMB3", "PSMA6", "PSMB4", "PSMB1", "PSME1")
CH-T2_Early	PID_AP1_PATHWAY	0.980527	0.994621	-0.15048	-0.512079	2567	12	c("JUN", "CTNNB1", "NFATC1", "ELF1", "IFNG", "MYC", "ETS1", "DMTF1", "CDKN2A", "BCL2L11", "COPS5", "TP53")
CH-T2_Early	PID_CXCR4_PATHWAY	0.994621	0.994621	-0.0989721	-0.423572	2218	23	c("ITGA5", "RHOB")
CH-T2_Early	PID_IL2_1PATHWAY	0.72888	0.946969	-0.220814	-0.771316	1854	13	c("JUN", "JAK1", "MAP2K2", "RHOA", "STAT1", "MAPK1", "IFNG", "MYC", "FYN", "IL2RB", "IKZF3", "PPP2R5D", "STAT5A")
CH-T2_Early	PID_IL2_STAT5_PATHWAY	0.953686	0.994621	-0.220222	-0.570559	3026	6	c("JAK1", "ELF1", "MYC", "CDK6", "IL2RB", "STAT5A")
CH-T2_Early	PID_NFAT_TFPATHWAY	0.758468	0.946969	-0.227061	-0.753483	2059	11	c("JUN", "NFATC1", "IKZF1", "E2F1", "CASP3", "IFNG", "GATA3", "PTPRK")
CH-T2_Early	PID_TCR_PATHWAY	0.805226	0.946969	0.243613	0.731734	6039	14	c("HLA-DRA", "CD28", "CSK", "RAP1A", "GRAP2", "FYN", "CD247", "PTPRC", "FYB1", "DBNL")
CH-T2_Early	REACTOME_ANTIGEN_PROCESSING_CROSS_PRESENTATION	0.808388	0.946969	0.191357	0.752362	6745	40	c("PSMA3", "PSMA4", "PSMA5", "PSMA2", "SEM1", "PSMD1", "PSMB8", "SEC22B", "HLA-G", "PSMB2", "PSME2", "PSMD2", "PSMD10", "PSMB10", "PSMC1", "PSMB7", "PSMD14", "PSMD13", "PSMD11", "PSMD3", "PSMB3", "SNAP23", "PSMA6", "PSMB4", "PSMB1", "PSME1")
CH-T2_Early	REACTOME_PD_1_SIGNALING	0.964107	0.994621	0.184634	0.529794	7117	12	c("HLA-DRA", "CSK", "HLA-DRB1")
CH-T2_Early	REACTOME_RESPIRATORY_ELECTRON_TRANSPORT	0.741712	0.946969	0.198265	0.814776	6308	50	c("NDUFB5", "NDUFS1", "NDUFB3", "TIMMDC1", "COX7A2L", "SDHC", "TACO1", "NDUFB1", "NDUFB4", "NDUFS4", "NDUFA10", "NDUFV2", "MT-CO1", "UQCRC2", "CYC1", "COX8A", "SDHB", "NDUFS2", "COX5A", "UQCRFS1", "COX7B", "NDUFA6", "NDUFA12", "MT-ND3", "MT-CO3", "UQCRQ", "ETFA", "MT-ND2", "SDHA")
CH-T2_Early	REACTOME_RUNX3_REGULATES_BCL2L11_BIM_TRANSCRIPTION	0.619953	0.946969	0.692278	0.921765	3162	1	BCL2L11
CH-T2_Early	CD8+.EM	0.678315	0.946969	0.291456	0.836312	5007	12	c("SH2D1A", "EOMES", "GZMK", "GZMA", "APOBEC3G")
CH-T2_Early	CD8+.TRM	0.174876	0.358496	-0.477425	-1.31017	528	7	KLRC2
CH-T2_Early	CD8+.cytotoxic	0.0135537	0.0463085	-0.664755	-1.82425	40	7	c("KLRF1", "GNLY")
CH-T2_Early	NK.receptor	0.000330579	0.00188697	-0.942622	-2.58679	0	7	c("KLRF1", "KLRC2", "KLRC1", "KIR2DL1", "KIR2DL3", "KLRC3")
CH-T2_Early	NK-like.cytotoxicity	0.000355492	0.00188697	-0.879467	-2.799	0	10	c("KLRF1", "KLRC2", "KLRC1", "GNLY", "KIR2DL3", "KLRC3")
CH-T2_Early	NK-like.suppressive	0.0158351	0.0499414	-0.751407	-1.80269	52	5	c("KLRC1", "KIR2DL1")
CH-T2_Early	NK-like.activating	0.000263992	0.00188697	-0.987758	-1.91404	0	3	c("KLRF1", "KLRC2", "GNLY")
CH-T2_Early	NKT	0.00059755	0.00272217	-0.889238	-2.13336	1	5	c("KLRF1", "TYROBP", "GNLY", "FGFBP2")
CH-T2_Early	NK	0.000330579	0.00188697	-0.91005	-2.4974	0	7	c("KLRF1", "KLRC1", "TYROBP", "GNLY", "SPON2", "KLRC3")
CH-T2_Early	NK.complete	0.000368189	0.00188697	-0.855625	-2.83931	0	11	c("KLRF1", "KLRC2", "KLRC1", "GNLY", "KIR2DL3", "MYBL1", "KLRC3")
CH-T2_Early	MAIT	0.00279888	0.0114754	-0.601606	-2.15574	6	14	c("KLRC2", "KLRC1", "GNLY", "KLRC3")
CH-T2_Early	Progenitor.exhausted	0.133102	0.303178	-0.933869	-1.24413	652	1	JUN
CH-T2_Early	Proliferating.T.cells	0.00013725	0.00187574	0.895782	2.50218	0	11	c("STMN1", "MKI67", "TYMS", "PCLAF", "ZWINT", "TK1", "TUBA1B", "HMGB2", "DUT", "HMGN2")
CH-T2_Early	Cell.cycle	0.0001287	0.00187574	0.85966	2.91541	0	22	c("CCNB2", "RRM2", "STMN1", "MKI67", "CDC20", "TYMS", "TK1", "TUBA1B", "BIRC5", "CDKN3", "CCNB1", "PCNA", "CENPF", "TUBB", "HMGB2", "HMGB1P5", "MCM3", "NUSAP1")
CH-T2_Early	Tcell.exhaustion.(ZhangCell2017)	0.0614218	0.167886	0.388307	1.45893	501	33	c("CD38", "HLA-DRA", "HLA-DMA", "GALM", "CXCR6", "SIRPG", "TNFRSF9", "MTHFD1", "MTHFD2", "TNFRSF1B", "RGS1", "TPI1", "RAB27A", "PARK7", "ITGAE", "CTLA4", "TIGIT", "IL2RB", "FKBP1A")
CH-T2_Early	Central.memory	0.777842	0.946969	0.186457	0.788302	6746	57	c("SH2D1A", "TRAT1", "SIRPG", "GZMK", "CD28", "SEC24A", "WDR59", "GZMA", "NUP188", "USP39", "WDR18", "PPWD1", "CXCR3", "APBB1", "RGS1", "PSMD2", "GIMAP4", "CTLA4", "MSL3", "RAE1", "XPC", "NDRG3")
CH-T2_Early	Effector.memory	0.993837	0.994621	-0.0931434	-0.512824	1289	60	c("LAIR2", "GNLY", "FBXW4", "FXYD7", "CKLF", "COPS6", "DMWD", "GTF3C1", "ESYT1", "ACADVL", "ABT1")
CH-T2_Late	HALLMARK_FATTY_ACID_METABOLISM	0.386792	0.846057	0.231319	1.0504	1270	29	c("HSPH1", "HIBCH", "XIST", "CRYZ", "ALDH3A2", "ENO3")
CH-T2_Late	HALLMARK_G2M_CHECKPOINT	0.0199295	0.136185	-0.324025	-1.5762	146	70	c("CDKN3", "CCNB2", "HMGB3", "MAD2L1", "STMN1", "CDC20", "CENPF", "LMNB1", "BIRC5", "PLK4", "CHEK1", "XPO1", "CDKN2C", "CDK1", "TROAP", "PRMT5", "TFDP1", "TMPO", "RPA2", "HUS1", "CDC6", "RAD23B", "CCNA2", "MCM5", "MKI67", "CKS1B", "CDK4", "MCM2")
CH-T2_Late	HALLMARK_GLYCOLYSIS	0.509373	0.851772	0.221711	0.96104	1738	25	c("MED24", "COG2", "PGM2", "ECD", "PDK3", "POLR3K", "HDLBP")
CH-T2_Late	HALLMARK_IL2_STAT5_SIGNALING	0.466871	0.851772	0.216386	0.992619	1521	30	c("ICOS", "SLC39A8", "BCL2", "CCNE1", "ENO3", "DCPS", "SLC2A3", "IFITM3", "ADAM19", "MYC", "TNFSF10")
CH-T2_Late	HALLMARK_INTERFERON_GAMMA_RESPONSE	0.787368	0.983057	0.156827	0.788252	2380	42	c("IL15", "FAS", "HLA-DQA1", "TRIM26", "SAMD9L", "PDE4B", "IFITM3", "NAMPT", "CMPK2", "TNFAIP3", "PARP12", "TNFSF10", "EIF2AK2", "PARP14", "DDX60", "TXNIP", "HLA-B", "BPGM", "GBP4", "ST3GAL5", "PFKP", "USP18", "STAT2", "ARL4A", "APOL6", "CASP7", "OASL", "RTP4", "ST8SIA4", "IRF7", "PSMB2", "PNP", "TRIM21", "EPSTI1", "LY6E", "GZMA", "CASP3", "NUP93", "MTHFD2", "ISOC1", "DHX58")
CH-T2_Late	HALLMARK_MTORC1_SIGNALING	0.347377	0.846057	-0.252324	-1.09348	2423	42	c("RRM2", "HPRT1", "PSMG1", "HMBS", "ATP5MC1", "DHFR", "NFYC", "CACYBP", "MCM2", "MTHFD2", "EEF1E1", "MCM4", "STIP1", "TOMM40", "TRIB3", "INSIG1", "PNO1", "PNP", "SRD5A1", "TBK1", "FADS2", "PSME3")
CH-T2_Late	HALLMARK_MYC_TARGETS_V1	0.142469	0.486769	-0.295104	-1.29271	995	44	c("HPRT1", "MAD2L1", "TYMS", "PRDX3", "CSTF2", "CDC20", "MRPL23", "XPO1", "TFDP1", "RAD23B", "CCNA2", "CDK2", "MCM5", "LSM2", "CDK4", "MCM2", "UBE2L3", "MCM4")
CH-T2_Late	HALLMARK_OXIDATIVE_PHOSPHORYLATION	0.00115624	0.0403147	-0.459617	-1.94408	7	38	c("PHYH", "FXN", "PRDX3", "ETFDH", "PDHX", "ATP5MC1", "ACAT1", "MRPL35", "POR", "NDUFS8", "TIMM50", "COX6A1", "NDUFB4", "COX8A", "SLC25A4", "BCKDHA", "OAT", "TIMM13", "MRPL15", "DECR1", "SDHB", "MRPS30", "MTX2", "COX15", "COX7A2", "IDH3A", "CASP7", "MRPL11", "ECHS1", "MRPS11", "NDUFA8")
CH-T2_Late	HALLMARK_PI3K_AKT_MTOR_SIGNALING	0.297835	0.814084	0.276285	1.12753	1031	21	c("SMAD2", "FASLG", "GSK3B", "MAPK1")
CH-T2_Late	HALLMARK_TGF_BETA_SIGNALING	0.759938	0.983057	-0.34115	-0.765631	4396	5	ID1
CH-T2_Late	HALLMARK_TNFA_SIGNALING_VIA_NFKB	0.0257003	0.15053	0.397587	1.64923	88	22	c("TIPARP", "REL", "SLC2A3", "IL7R", "PDE4B", "NR4A2", "NAMPT", "JUN", "ZC3H12A", "TNFAIP3", "MYC", "FOS", "B4GALT1")
CH-T2_Late	KEGG_GLYCOLYSIS_GLUCONEOGENESIS	0.0558014	0.276664	0.571674	1.5603	226	7	c("PGM2", "ALDH3A2", "ENO3", "PFKL", "BPGM", "PFKP")
CH-T2_Late	KEGG_JAK_STAT_SIGNALING_PATHWAY	0.0758281	0.310895	0.401991	1.46558	276	15	c("IL15", "PIK3CB", "IL21R", "IL7R", "STAT5B", "STAT6", "MYC", "PIK3CG", "IL10RB", "IFNGR1", "PIK3R1")
CH-T2_Late	KEGG_PROTEASOME	0.796368	0.983057	0.284064	0.728802	3288	6	c("PSMD12", "IFNG", "POMP", "PSME3", "PSMB2", "PSMD4")
CH-T2_Late	PID_AP1_PATHWAY	0.412711	0.846057	0.305858	1.02395	1564	12	c("TIMP1", "CTNNB1", "JUN", "MYC", "FOS", "NFATC1")
CH-T2_Late	PID_CXCR4_PATHWAY	0.243579	0.713337	0.288413	1.17703	843	21	c("PAG1", "LYN", "ITGA5", "PIK3CB", "MTOR", "STAT5B", "VPS4B", "ITGB1", "PIK3CG", "RICTOR", "RHOC")
CH-T2_Late	PID_IL2_1PATHWAY	0.0104726	0.0858754	0.532048	1.83965	38	13	c("NRAS", "BCL2", "MAPK1", "JUN", "STAT5B", "MYC", "FOS", "PPP2R5D", "KRAS", "PIK3R1")
CH-T2_Late	PID_IL2_STAT5_PATHWAY	0.123971	0.462074	0.538298	1.38107	511	6	c("FASLG", "BCL2", "STAT5B", "MYC", "PIK3R1")
CH-T2_Late	PID_NFAT_TFPATHWAY	0.469237	0.851772	0.328384	0.98212	1837	9	c("FASLG", "GBP3", "JUN", "FOS", "NFATC1")
CH-T2_Late	PID_TCR_PATHWAY	0.223001	0.703311	0.374111	1.21063	858	11	c("PAG1", "NRAS", "MALT1")
CH-T2_Late	REACTOME_ANTIGEN_PROCESSING_CROSS_PRESENTATION	0.560923	0.851772	-0.322384	-0.915059	3401	10	SEC61A2
CH-T2_Late	REACTOME_PD_1_SIGNALING	0.551158	0.851772	-0.416193	-0.934048	3188	5	c("TRAV29DV5", "HLA-DQA2", "CD3D")
CH-T2_Late	REACTOME_RESPIRATORY_ELECTRON_TRANSPORT	0.0607312	0.276664	-0.412023	-1.48512	396	21	c("NUBPL", "ETFDH", "NDUFV3", "NDUFS8", "COX6A1", "NDUFB4", "COX8A", "NDUFA12", "TIMMDC1", "ACAD9", "SDHB", "NDUFA10")
CH-T2_Late	REACTOME_RUNX3_REGULATES_BCL2L11_BIM_TRANSCRIPTION	0.841078	0.983057	-0.578926	-0.771374	4180	1	BCL2L11
CH-T2_Late	CD8+.EM	0.538994	0.851772	-0.328891	-0.933527	3268	10	c("CCL4", "GZMA", "CTSW", "CST7", "GZMH", "NKG7", "APOBEC3G", "IFNG", "EOMES")
CH-T2_Late	CD8+.TRM	0.7765	0.983057	-0.284703	-0.751781	4658	8	c("CLEC2B", "CD3D", "GZMA", "ITGAE", "KLRC2", "NKG7")
CH-T2_Late	CD8+.cytotoxic	0.95908	0.983057	-0.198317	-0.545031	5835	9	c("CCL4", "APOBEC3C", "GZMA", "CST7", "GZMH", "NKG7")
CH-T2_Late	NK.receptor	0.914671	0.983057	-0.300872	-0.623348	5155	4	c("NCR1", "KLRC2", "NKG7")
CH-T2_Late	NK-like.cytotoxicity	0.701233	0.983057	-0.29516	-0.811183	4266	9	c("CCL4", "NCR1", "CD3D", "CTSW", "KLRC2", "NKG7")
CH-T2_Late	NK-like.suppressive	0.885915	0.983057	-0.431939	-0.706718	4666	2	CTLA4
CH-T2_Late	NK-like.activating	0.377214	0.846057	-0.448626	-1.07621	2214	6	c("CCL4", "NCR1", "CD3D", "KLRC2", "NKG7")
CH-T2_Late	NKT	0.852824	0.983057	0.240231	0.688445	3412	8	c("TYROBP", "GNLY", "NKG7", "GZMH", "CST7", "CTSW")
CH-T2_Late	NK	0.769662	0.983057	-0.267263	-0.758603	4667	10	c("CCL4", "SPON2", "GZMA", "XCL2", "CTSW", "CST7", "GZMH", "NKG7")
CH-T2_Late	NK.complete	0.486829	0.851772	-0.33283	-0.977823	2993	11	c("CCL4", "NCR1", "CD3D", "XCL2", "CTSW", "KLRC2", "GZMH", "NKG7")
CH-T2_Late	MAIT	0.957869	0.983057	0.222066	0.569738	3955	6	BCL2
CH-T2_Late	Progenitor.exhausted	0.00393314	0.0403147	0.728179	1.98746	15	7	c("IL7R", "NR4A2", "JUN", "TOX", "ITGB1", "FOS", "TCF7")
CH-T2_Late	Proliferating.T.cells	0.00333333	0.0403147	-0.712121	-1.88041	19	8	c("PCLAF", "TYMS", "STMN1", "TK1", "HMGB2", "ZWINT", "MKI67", "CD3D")
CH-T2_Late	Cell.cycle	0.00204242	0.0403147	-0.593628	-1.96901	12	16	c("CDKN3", "RRM2", "CCNB2", "TYMS", "STMN1", "CDC20", "CENPF", "BIRC5", "TK1")
CH-T2_Late	Tcell.exhaustion.(ZhangCell2017)	0.99087	0.99087	0.136692	0.472636	3689	13	c("ICOS", "CD2BP2", "TOX", "DUSP4")
CH-T2_Late	Central.memory	0.403834	0.846057	0.228569	1.03791	1326	29	c("ATM", "ICOS", "BAG3", "MTO1", "XPC", "IL7R", "MAN2C1", "USP4", "PURA", "POLR2A")
CH-T2_Late	Effector.memory	0.88913	0.983057	0.147941	0.691527	2870	32	c("ICOS", "FASLG", "CX3CR1")
CH-T3_E	HALLMARK_FATTY_ACID_METABOLISM	0.0472536	0.205711	-0.375004	-1.46692	430	46	c("HSPH1", "HSD17B7", "ACOT2", "GLUL", "HPGD", "HCCS", "HSDL2", "GSTZ1", "ENO2", "ACADS", "PTS", "HMGCL", "CPT1A", "FH", "OSTC", "CRYZ", "MIF", "LGALS1", "CCDC58")
CH-T3_E	HALLMARK_G2M_CHECKPOINT	0.292598	0.531689	-0.270588	-1.13086	2762	72	c("CASP8AP2", "CDC7", "KIF20B", "SMC2", "CCNB2", "MNAT1", "PRIM2", "CENPE", "UCK2", "CBX1", "MAD2L1", "SNRPD1", "BARD1", "ODF2", "CDK1", "NUSAP1", "CDC45", "DTYMK", "RBL1", "MKI67", "ORC6", "DKC1", "HNRNPU", "NUP50", "CHAF1A", "CDC20", "CCNA2", "SS18", "MAPK14", "MYC", "CENPF", "BIRC5", "HMGB3")
CH-T3_E	HALLMARK_GLYCOLYSIS	0.243819	0.476028	-0.306723	-1.1844	2208	43	c("RPE", "GALK2", "GOT1", "B4GALT4", "POLR3K", "PGM2", "BPNT1", "ERO1A", "ENO2", "TXN", "MED24", "CDK1", "SLC25A13", "MIF")
CH-T3_E	HALLMARK_IL2_STAT5_SIGNALING	0.542892	0.779604	-0.245838	-0.957129	4929	45	c("TNFRSF9", "PTRH2", "UCK2", "AHCY", "MXD1", "AHR", "POU2F1", "AGER", "SLC39A8", "SNX14", "UMPS", "SLC2A3", "CD81", "ABCB1", "BCL2", "SLC1A5", "CST7")
CH-T3_E	HALLMARK_INTERFERON_GAMMA_RESPONSE	0.961888	1	-0.145037	-0.55779	8681	42	c("CIITA", "IFIT3", "RTP4", "IL18BP", "SLC25A28", "GZMA", "ST3GAL5", "IFIT2", "IFI44L", "CCL5")
CH-T3_E	HALLMARK_MTORC1_SIGNALING	0.102408	0.29991	-0.323418	-1.32674	960	62	c("RIT1", "SYTL2", "DHFR", "ACSL3", "GOT1", "TBK1", "GTF2H1", "TUBG1", "PSMC2", "ERO1A", "ASNS", "MCM4", "SLC6A6", "TES", "MTHFD2L", "SKAP2", "PPA1", "PSMG1", "ARPC5L", "SLC2A3", "FDXR", "GSK3B", "USO1", "SLC1A5", "RRM2", "DHCR7", "FADS1", "G6PD", "ACACA", "GCLC", "HMGCR", "PHGDH", "NUFIP1", "MLLT11", "PPIA", "QDPR")
CH-T3_E	HALLMARK_MYC_TARGETS_V1	0.0501734	0.205711	-0.361775	-1.44367	462	52	c("EIF4E", "AP3S1", "CSTF2", "HDDC2", "IARS1", "SET", "ORC2", "MAD2L1", "SNRPD1", "RFC4", "PSMD7", "MCM4", "RSL1D1", "SRSF7", "DDX18", "CDC45", "MRPL9", "SSBP1", "HNRNPU", "CDC20", "CCNA2", "CDK2", "TOMM70", "TXNL4A", "PRDX4", "MYC", "SF3B3", "XPOT")
CH-T3_E	HALLMARK_OXIDATIVE_PHOSPHORYLATION	0.224474	0.475618	-0.293493	-1.19511	2092	59	c("MRPS22", "LRPPRC", "NDUFA3", "HCCS", "PDHX", "COX6C", "MTRR", "COX5B", "ABCB7", "TIMM10", "UQCR10", "CPT1A", "FH", "NDUFA5", "ATP5F1A", "NDUFB4", "ATP5PO", "ATP6V1G1", "ISCU", "CYB5A", "IDH3B", "RHOT1", "OPA1", "ATP6V1C1", "TOMM70", "NNT", "DLAT", "NDUFA4", "ALDH6A1", "ATP5ME", "ATP5MG", "COX6B1", "COX7B", "COX4I1", "UQCRQ", "COX7A2", "NDUFV2", "ALAS1", "COX10")
CH-T3_E	HALLMARK_PI3K_AKT_MTOR_SIGNALING	0.518367	0.779604	-0.261776	-0.970345	4571	35	c("EIF4E", "RIT1", "MAP2K6", "TBK1", "VAV3")
CH-T3_E	HALLMARK_TGF_BETA_SIGNALING	0.0297922	0.205711	0.490914	1.65825	75	10	c("APC", "SMURF2", "ID1", "TRIM33", "XIAP", "ID3", "SPTBN1")
CH-T3_E	HALLMARK_TNFA_SIGNALING_VIA_NFKB	0.232009	0.475618	-0.309827	-1.19639	2101	43	c("TNFRSF9", "IL6ST", "NFKBIE", "SERPINB8", "IL23A", "AREG", "MXD1", "BTG3", "IFIT2", "SLC2A3", "TNF", "CCL5", "YRDC", "CCL4", "DUSP2", "DNAJB4", "DDX58", "PANX1", "TUBB2A", "MYC", "CD69", "TSC22D1", "CCRL2", "DENND5A", "RELB", "CCNL1", "NFAT5")
CH-T3_E	KEGG_GLYCOLYSIS_GLUCONEOGENESIS	0.691842	0.908003	-0.34778	-0.836828	4918	7	c("PGM2", "ENO2")
CH-T3_E	KEGG_JAK_STAT_SIGNALING_PATHWAY	0.986362	1	-0.131988	-0.474221	8533	30	c("IL6ST", "IL23A", "PIK3CG", "PIAS2", "IL11RA", "STAM", "PIAS3")
CH-T3_E	KEGG_PROTEASOME	0.570442	0.779604	-0.370818	-0.928186	4129	8	c("PSMC2", "PSMD7", "POMP", "PSME1", "PSME2")
CH-T3_E	PID_AP1_PATHWAY	0.93199	1	-0.211671	-0.582303	7029	11	c("ATF2", "CDK1")
CH-T3_E	PID_CXCR4_PATHWAY	1	1	-0.08821	-0.287716	8210	20	c("RHOC", "PIK3CG", "RGS1", "CD3D", "UBQLN1", "JAK2", "CD3G", "PAK1", "MTOR", "CRK", "ITGA6", "PIK3CB", "FOXO1", "CXCR4", "LYN", "YES1", "RHOB", "PRKCZ", "AKT1", "RALB")
CH-T3_E	PID_IL2_1PATHWAY	0.735588	0.908003	-0.264182	-0.796087	5805	15	c("STAM", "NRAS", "BCL2", "CDK2", "MAPK14", "MYC", "RASA1", "MAP2K1", "STAM2", "HRAS")
CH-T3_E	PID_IL2_STAT5_PATHWAY	0.735371	0.908003	0.243185	0.784443	1972	9	c("LTA", "SOS1", "BCL2L1", "IL2RG", "ELF1", "MYC", "CCNA2", "BCL2", "FASLG")
CH-T3_E	PID_NFAT_TFPATHWAY	0.298265	0.531689	-0.44522	-1.15297	2182	9	c("GBP3", "POU2F1", "TNF", "FASLG")
CH-T3_E	PID_TCR_PATHWAY	0.972499	1	0.140326	0.564338	2050	15	c("AKT1", "SOS1", "PRKCA", "CBL", "CHUK", "TRAF6", "RASGRP1", "IKBKG", "CD3G", "HRAS", "WAS", "SH3BP2", "CD3D", "NRAS")
CH-T3_E	REACTOME_ANTIGEN_PROCESSING_CROSS_PRESENTATION	0.981029	1	-0.147303	-0.485361	8066	21	c("LY96", "PSMC2", "PSMD7")
CH-T3_E	REACTOME_PD_1_SIGNALING	0.47503	0.77905	0.387737	0.969419	1559	5	c("TRAV19", "TRAV8-4")
CH-T3_E	REACTOME_RESPIRATORY_ELECTRON_TRANSPORT	0.0499887	0.205711	-0.399591	-1.47458	440	34	c("NDUFAF5", "NDUFAF2", "LRPPRC", "NUBPL", "NDUFA3", "COX6C", "NDUFAF7", "SCO1", "COX5B", "NDUFA13", "UQCR10", "NDUFA5", "TRAP1", "NDUFB4", "MT-ND4", "NDUFS5", "NDUFA4", "COX6B1", "NDUFAF6", "COX7B", "COX4I1", "MT-ND5", "UQCRQ", "NDUFV2")
CH-T3_E	REACTOME_RUNX3_REGULATES_BCL2L11_BIM_TRANSCRIPTION	0.857845	1	-0.460351	-0.73766	4887	2	c("FOXO3", "SMAD4")
CH-T3_E	CD8+.EM	0.00513084	0.105182	-0.604651	-1.78375	39	14	c("CCL4L2", "LYST", "GIMAP7", "GZMA", "ARPC5L", "CCL5", "CD81", "GZMB", "CCL4", "DUSP2", "HCST", "CST7")
CH-T3_E	CD8+.TRM	0.111529	0.304845	-0.51331	-1.3727	830	10	c("TNIP3", "GZMA", "CCL5", "CXCR6", "CD3D", "CD52", "CLEC2B", "CD69", "SH3BGRL3", "CD3G")
CH-T3_E	CD8+.cytotoxic	0.00291661	0.105182	-0.663947	-1.82651	21	11	c("KLRF1", "LYST", "APOBEC3C", "GZMA", "TNF", "CCL5", "FASLG", "GZMB", "CCL4", "CCL3", "CST7")
CH-T3_E	NK.receptor	0.010567	0.144416	-0.760035	-1.63704	70	5	c("KLRF1", "KIR2DL1")
CH-T3_E	NK-like.cytotoxicity	0.0988996	0.29991	-0.507337	-1.39567	745	11	c("KLRF1", "IL18RAP", "KIR2DL3", "CCL5", "CCL4", "CD3D", "CCL3")
CH-T3_E	NK-like.suppressive	0.0459593	0.205711	-0.731357	-1.4701	297	4	c("KIR2DL1", "BTLA", "ENTPD1")
CH-T3_E	NK-like.activating	0.16818	0.40561	-0.594484	-1.28046	1129	5	c("KLRF1", "CCL4", "CD3D", "CCL3")
CH-T3_E	NKT	0.0389503	0.205711	-0.615688	-1.54111	281	8	c("KLRF1", "TYROBP", "GZMB", "CCL4", "CD3D", "HCST", "CST7")
CH-T3_E	NK	0.062167	0.231713	-0.568198	-1.47144	454	9	c("KLRF1", "TYROBP", "GZMA", "GZMB", "CCL4", "CCL3", "CST7")
CH-T3_E	NK.complete	0.0881057	0.29991	-0.487445	-1.40892	679	13	c("KLRF1", "IL18RAP", "KIR2DL3", "CCL5", "GZMB", "CCL4", "CD3D", "CCL3")
CH-T3_E	MAIT	0.200276	0.456185	-0.49954	-1.25039	1449	8	c("IL18RAP", "TNF", "CXCR6", "CCL4", "BCL2")
CH-T3_E	Progenitor.exhausted	0.438994	0.749949	-0.398078	-1.03088	3212	9	c("IFIT3", "ARHGAP26", "CD81", "CLYBL")
CH-T3_E	Proliferating.T.cells	0.51083	0.779604	-0.404673	-0.973723	3631	7	c("TK1", "MKI67", "CD3D")
CH-T3_E	Cell.cycle	0.0143165	0.146744	-0.553501	-1.66792	112	15	c("CCNB2", "CENPE", "CCNB1", "TK1", "HMGB1P5", "NUSAP1", "MKI67", "CDC20", "RRM2", "CCNA2", "CENPF", "BIRC5")
CH-T3_E	Tcell.exhaustion.(ZhangCell2017)	0.136056	0.348644	-0.435913	-1.3386	1085	16	c("CXCL13", "TNFRSF9", "LYST", "ENTPD1", "RGS1", "CXCR6", "GZMB", "HAVCR2", "CCL3")
CH-T3_E	Central.memory	0.556622	0.779604	-0.247686	-0.943603	4988	40	c("BMI1", "RPP38", "TSC1", "NAA16", "AK1", "ADAT1", "GZMA", "SMAP1", "RGS1", "YLPM1", "APBB1", "KBTBD2", "NME6")
CH-T3_E	Effector.memory	0.752978	0.908003	-0.200046	-0.812503	7016	58	c("ERAL1", "GOLGA7", "IL18RAP", "CX3CR1", "DYNLT1", "GPKOW", "DDX18", "GZMA", "BIN3", "EIF3A", "CEP250", "FASLG", "DNAJC24", "CXCR6", "LAIR2", "GZMB", "DIDO1", "CD3D", "GIPC1", "IDH3B")
CH-T3_L	HALLMARK_FATTY_ACID_METABOLISM	0.00010021	0.00205431	-0.50733	-1.84022	0	78	c("DLD", "SUCLG1", "PDHA1", "RAP1GDS1", "ECI2", "LDHA", "NBN", "SDHC", "ECHS1", "NTHL1", "CCDC58", "PCBD1", "HPGD", "ACAA2", "SUCLA2", "ACADM", "HSD17B4", "CPT1A", "PDHB", "RDH11", "HSD17B7", "ACOX1", "H2AZ1", "HSD17B10", "IDH1", "FH", "ALDH3A2", "S100A10", "HCCS", "ACSL5", "HMGCL", "XIST", "SMS", "ACAA1", "CRYZ", "CBR1", "HADH", "ACADS", "ACOT8", "HIBCH", "BCKDHB", "NCAPH2", "AUH", "ACO2", "UROS…
CH-T3_L	HALLMARK_G2M_CHECKPOINT	0.138911	0.227814	-0.318752	-1.18936	1387	115	c("STMN1", "PTTG1", "CDKN3", "SNRPD1", "CENPE", "ATRX", "CUL3", "MCM5", "XPO1", "KIF20B", "CUL5", "MKI67", "RAD21", "CKS1B", "NDC80", "TMPO", "SMC2", "CDK4", "FBXO5", "CHEK1", "H2AZ1", "HSPA8", "H2BC12", "PRIM2", "PAFAH1B1", "LMNB1", "CDC7", "JPT1", "PRMT5", "CCNB2", "MAD2L1", "HMGN2", "KATNA1", "KIF22", "CDKN2C", "CCNT1", "UCK2", "NUSAP1", "DTYMK", "PRC1", "CDK1", "EWSR1", "SMC1A", "TRA2B", "MTF…
CH-T3_L	HALLMARK_GLYCOLYSIS	0.336038	0.475089	-0.298378	-1.08695	3353	83	c("STMN1", "DLD", "LDHA", "AKR1A1", "SDHC", "ANKZF1", "ECD", "PPP2CB", "RPE", "PRPS1", "CITED2", "PGM2", "IDH1", "GLRX", "POLR3K", "SLC25A13", "ALG1", "COPB2", "CASP6", "ENO1", "BPNT1", "ISG20", "SOD1", "PPIA", "PMM2", "CDK1", "SLC35A3", "PSMC4", "GNPDA1", "B3GAT3", "TPI1", "PGK1", "NSDHL", "CXCR4", "GMPPA", "P4HA1", "ARPP19", "FKBP4", "LHPP", "EXT2", "TKTL1", "MIF", "GALE", "PLOD1", "PFKP", "COG…
CH-T3_L	HALLMARK_IL2_STAT5_SIGNALING	0.581738	0.734216	-0.265227	-0.960671	5803	77	c("HOPX", "PLSCR1", "ARL4A", "SERPINB6", "SNX14", "ANXA4", "ITGAE", "MXD1", "TNFSF10", "CD81", "CD79B", "PHTF2", "PTRH2", "GPX4", "HUWE1", "PTCH1", "CAPG", "UCK2", "CST7", "CDC42SE2", "BHLHE40", "LCLAT1", "FAM126B", "CASP3", "PIM1", "AHR", "BATF", "ABCB1")
CH-T3_L	HALLMARK_INTERFERON_GAMMA_RESPONSE	0.0653457	0.121781	-0.33891	-1.26331	652	113	c("IFI44L", "PLSCR1", "CASP4", "SRI", "IFI35", "EIF2AK2", "ARL4A", "SLAMF7", "RIPK2", "ST8SIA4", "NUP93", "IFIT2", "ARID5B", "PSMA2", "CASP7", "PSMA3", "PSMB2", "GZMA", "TNFSF10", "HLA-DMA", "IRF2", "SAMD9L", "NMI", "CIITA", "PARP12", "CCL5", "UPP1", "OAS2", "FAS", "TRIM21", "RNF213", "ISG20", "PSME2", "PTPN2", "USP18", "IFIH1", "BPGM", "PNPT1", "EIF4E3", "ISG15", "TRAFD1", "CD274", "B2M", "ZNFX1…
CH-T3_L	HALLMARK_MTORC1_SIGNALING	0.0120084	0.0413031	-0.370332	-1.38569	119	121	c("CCNG1", "UCHL5", "ACTR3", "PSMD12", "GMPS", "TFRC", "RIT1", "LDHA", "COPS5", "ACSL3", "RRM2", "QDPR", "LTA4H", "SEC11A", "PSMC6", "PSMA3", "ASNS", "PSMD14", "DHFR", "M6PR", "IFRD1", "HPRT1", "YKT6", "RDH11", "EPRS1", "IDH1", "GLRX", "GBE1", "SC5D", "RPA1", "HSPE1", "FKBP2", "PSMA4", "HSP90B1", "SYTL2", "PSME3", "ELOVL6", "HMBS", "ENO1", "MTHFD2L", "PPIA", "PFKL", "INSIG1", "TUBG1", "CORO1A", "…
CH-T3_L	HALLMARK_MYC_TARGETS_V1	0.00530053	0.0241469	-0.365945	-1.38586	52	148	c("VBP1", "SRM", "PRDX4", "LDHA", "COPS5", "DDX18", "SNRPD1", "CCT4", "TYMS", "ILF2", "IMPDH2", "DUT", "ERH", "POLE3", "PSMC6", "PSMA2", "PSMB2", "SRPK1", "PSMD14", "IARS1", "CCT5", "MCM5", "RRM1", "ABCE1", "YWHAQ", "XPO1", "IFRD1", "NME1", "HDAC2", "HPRT1", "EIF2S1", "EPRS1", "RAN", "CDK4", "H2AZ1", "HDDC2", "HSP90AB1", "EIF4E", "CYC1", "FBL", "MAD2L1", "HSPE1", "PSMB3", "NHP2", "PSMA4", "SNRPG"…
CH-T3_L	HALLMARK_OXIDATIVE_PHOSPHORYLATION	0.00010001	0.00205431	-0.465968	-1.76557	0	150	c("DLD", "NDUFS4", "NDUFB3", "SUCLG1", "PDHA1", "LDHA", "MRPS15", "NDUFA6", "PMPCA", "SDHC", "ACADSB", "ECHS1", "COX7A2", "MTX2", "CS", "GRPEL1", "SLC25A12", "CASP7", "MTRF1", "LDHB", "NDUFA2", "ACAA2", "ATP6V1F", "ATP5PB", "COX5B", "ATP6V0E1", "SUCLA2", "GLUD1", "ACADM", "NDUFB6", "NQO2", "OAT", "CPT1A", "PDHB", "UQCRFS1", "COX6C", "ABCB7", "COX17", "ATP5F1C", "ATP6V1C1", "ATP5PF", "TOMM22", "AT…
CH-T3_L	HALLMARK_PI3K_AKT_MTOR_SIGNALING	0.452692	0.598721	-0.289459	-1.03024	4506	64	c("ACTR3", "RIT1", "RPS6KA1", "SMAD2", "PLA2G12A", "PRKCB", "RAC1", "MAPK8", "PPP2R1B", "PRKAG1", "FASLG", "CDK4", "EIF4E", "HSP90B1", "MAPK1", "CDK1", "UBE2D3", "PRKAR2A", "ECSIT", "TNFRSF1A", "SLC2A1", "IL2RG", "CXCR4", "MAPKAP1", "PDK1", "YWHAB", "PTPN11", "ARPC3", "ACACA")
CH-T3_L	HALLMARK_TGF_BETA_SIGNALING	0.943508	0.996972	-0.186932	-0.580223	8951	24	FNTA
CH-T3_L	HALLMARK_TNFA_SIGNALING_VIA_NFKB	0.0526316	0.107834	0.186803	1.39105	0	82	c("CD83", "NFKB2", "FOSB", "DDX58", "BCL2A1", "REL", "LDLR", "BIRC2", "CLCF1", "TUBB2A", "DUSP5", "PTPRE", "PER1", "ICAM1", "SNN", "SMAD3", "PTGER4", "MYC", "NAMPT", "NFE2L2", "NFIL3", "TNFRSF9", "NFKBIE", "SOD2", "STAT5A")
CH-T3_L	KEGG_GLYCOLYSIS_GLUCONEOGENESIS	0.0120887	0.0413031	-0.510011	-1.59522	114	25	c("DLD", "PDHA1", "LDHA", "AKR1A1", "LDHB", "PDHB", "PGM2", "ALDH3A2", "ADH5", "ENO1", "PFKL", "BPGM", "GAPDH", "TPI1", "PGK1")
CH-T3_L	KEGG_JAK_STAT_SIGNALING_PATHWAY	0.385965	0.527485	0.167555	1.05466	65	39	c("STAM", "IFNAR1", "EP300", "CLCF1", "STAT2", "PIK3CD", "STAM2", "MYC", "AKT3", "SPRY1", "STAT5A", "CBL")
CH-T3_L	KEGG_PROTEASOME	0.0267958	0.0754169	-0.459501	-1.50159	259	32	c("PSMD12", "SEM1", "PSMC6", "PSMA2", "PSMA3", "PSMB2", "PSMD14", "PSMB1", "PSMB3", "PSMA4", "PSMB4", "PSME3", "PSMC1", "PSMC5", "PSME2", "PSMC4", "PSMB6", "PSMD11", "PSMA7", "PSME1", "PSMD8")
CH-T3_L	PID_AP1_PATHWAY	0.334595	0.475089	-0.357015	-1.11667	3182	25	c("DMTF1", "COPS5", "CREB1")
CH-T3_L	PID_CXCR4_PATHWAY	0.818099	0.958345	-0.225424	-0.782132	8108	50	c("RGS1", "CSK", "ITCH", "RAC1", "HLA-DRA", "CD3D", "CD3G", "FYN", "PAG1", "FGR", "MLST8", "RICTOR", "PTPRC", "CXCR4", "MAPKAP1", "CRK", "PIK3CG", "PTPN11", "PRKCZ", "RHOA", "CD247")
CH-T3_L	PID_IL2_1PATHWAY	0.996972	0.996972	-0.11851	-0.377856	9546	28	c("PRKCB", "MAPK8", "FYN", "SOS1", "MAPK1", "SHC1", "IL2RG", "PTPN11", "RHOA", "DOK2")
CH-T3_L	PID_IL2_STAT5_PATHWAY	0.853267	0.971123	-0.245568	-0.692226	7704	15	c("FASLG", "SOS1", "SHC1", "IL2RG", "PTPN11", "PRF1", "CCND2", "BCL2", "LCK", "CCNA2", "ELF1", "PIK3CA", "LTA")
CH-T3_L	PID_NFAT_TFPATHWAY	0.876379	0.971123	-0.227671	-0.668649	8102	18	c("ITCH", "FASLG", "CDK4")
CH-T3_L	PID_TCR_PATHWAY	0.813298	0.958345	-0.227969	-0.7799	8023	45	c("CD28", "CSK", "PRKCB", "HLA-DRA", "CD3D", "CD3G", "FYN", "PAG1", "SOS1", "RAP1A", "CHUK", "SHC1", "TRAF6", "SH3BP2", "PTPRC", "PTPN11", "CD247", "STIM1", "GRAP2", "FYB1", "RASSF5", "ORAI1")
CH-T3_L	REACTOME_ANTIGEN_PROCESSING_CROSS_PRESENTATION	0.0978951	0.167237	-0.368199	-1.2915	971	56	c("PSMD12", "SEM1", "PSMC6", "PSMA2", "PSMA3", "SEC61A2", "PSMB2", "PSMD14", "LNPEP", "SEC61B", "PSMB1", "PSMD10", "PSMB3", "PSMA4", "PSMB4", "PSME3", "PSMC1", "PSMC5", "STX4", "PSME2", "PSMC4", "CHUK", "PSMB6", "PSMD11", "PSMA7", "B2M", "PSME1", "PSMD8", "LY96", "RPS27A", "PSMB8", "SNAP23", "PSMB10", "PDIA3")
CH-T3_L	REACTOME_PD_1_SIGNALING	0.0529203	0.107834	-0.488468	-1.45057	491	19	c("TRAV29DV5", "CSK", "HLA-DPA1", "TRAV19", "HLA-DRA", "CD3D", "CD3G", "PDCD1", "HLA-DPB1", "CD274", "TRBV12-3", "PTPN11", "CD247", "HLA-DRB1")
CH-T3_L	REACTOME_RESPIRATORY_ELECTRON_TRANSPORT	0.0216563	0.0683007	-0.39004	-1.40909	215	75	c("NDUFS4", "NDUFB3", "TIMMDC1", "NDUFAF6", "NDUFA6", "SDHC", "NDUFA2", "COX5B", "NDUFAF7", "NDUFB6", "UQCRFS1", "COX6C", "NDUFB5", "NDUFB11", "COQ10B", "COX20", "COQ10A", "COX6B1", "CYC1", "NDUFA4", "NDUFB9", "ACAD9", "NDUFC1", "COX6A1", "LRPPRC", "NDUFAF4", "ETFB", "NDUFS7", "NDUFA7", "ECSIT", "UQCR10", "NDUFAF3", "NDUFA10", "UQCR11", "NDUFA12", "NDUFA1", "MT-ND5", "NDUFA8", "NUBPL", "MT-CO2", …
CH-T3_L	REACTOME_RUNX3_REGULATES_BCL2L11_BIM_TRANSCRIPTION	0.991821	0.996972	0.278173	0.554696	3273	3	c("SMAD3", "FOXO3")
CH-T3_L	CD8+.EM	0.0706155	0.12588	-0.451895	-1.40265	669	24	c("KLRG1", "CCL4L2", "GZMA", "CD81", "S100A10", "CCL5", "APOBEC3G", "HCST", "CST7", "CRTAM", "CTSW", "LYAR", "PTPRC", "CXCR4", "GZMB", "TUBA4A")
CH-T3_L	CD8+.TRM	0.0552322	0.107834	-0.508484	-1.4548	502	16	c("KLRC2", "KLRD1", "GZMA", "ITGAE", "CD3D", "CD3G", "CCL5", "CD52", "CXCR6", "CD69", "TNIP3", "COTL1", "SH3BGRL3")
CH-T3_L	CD8+.cytotoxic	0.255433	0.38788	-0.395862	-1.1878	2385	20	c("KLRF1", "KLRG1", "GZMA", "FASLG", "CCL5", "CST7", "APOBEC3C", "B2M", "GZMB", "PRF1", "GZMK", "CCL3", "GZMH", "TNF", "KLRK1")
CH-T3_L	NK.receptor	0.000347826	0.00356522	-0.73511	-1.91953	2	11	c("KLRF1", "KLRC2", "KLRD1", "KLRC4", "KIR2DL1", "KLRC3")
CH-T3_L	NK-like.cytotoxicity	0.00199727	0.0116983	-0.562754	-1.76018	18	25	c("KLRF1", "KLRC2", "HOPX", "NCR3", "KLRD1", "CD160", "KLRC4", "PTPN4", "KLRC3")
CH-T3_L	NK-like.suppressive	0.0109502	0.0413031	-0.648176	-1.6517	92	10	c("KLRG1", "CD160", "KIR2DL1", "ENTPD1", "FAS", "PDCD1", "BTLA")
CH-T3_L	NK-like.activating	0.000914704	0.00750057	-0.698677	-1.86633	7	12	c("KLRF1", "KLRC2", "NCR3", "KLRD1")
CH-T3_L	NKT	0.16943	0.267178	-0.4439	-1.27003	1542	16	c("KLRF1", "NCR3", "KLRD1", "CD3D", "FGFBP2", "HCST", "CST7", "CTSW", "GZMB", "PRF1", "FCGR3A", "GZMK", "GZMH")
CH-T3_L	NK	0.029431	0.0754169	-0.528195	-1.53064	269	17	c("KLRF1", "KLRD1", "KLRC4", "GZMA", "XCL2", "KLRC3")
CH-T3_L	NK.complete	0.0280911	0.0754169	-0.470855	-1.50127	268	28	c("KLRF1", "KLRC2", "NCR3", "KLRD1", "CD160", "KLRC4", "XCL2", "KLRC3")
CH-T3_L	MAIT	0.00474283	0.0241469	-0.547369	-1.699	44	24	c("KLRC2", "NCR3", "CD160", "KLRC4", "ITGAE", "XCL2", "JAML", "KLRC3", "SERPINB1", "HACL1")
CH-T3_L	Progenitor.exhausted	0.995718	0.996972	-0.140388	-0.401659	9067	16	c("CD81", "ARHGAP26", "PTPN2", "CLYBL", "CXCR4")
CH-T3_L	Proliferating.T.cells	0.000228676	0.00312524	-0.750389	-2.00447	1	12	c("STMN1", "HMGB2", "TUBA1B", "TYMS", "DUT", "PCLAF", "TK1", "MKI67", "CD3D", "HMGN2", "HELLS", "ZWINT")
CH-T3_L	Cell.cycle	0.00127213	0.00869289	-0.606112	-1.85383	11	22	c("STMN1", "CDKN3", "HMGB2", "CENPE", "TUBA1B", "TYMS", "HMGB1P5", "RRM2", "TK1", "MKI67", "HMGB1", "CCNB2", "CCNB1", "NUSAP1", "PCNA", "PRC1")
CH-T3_L	Tcell.exhaustion.(ZhangCell2017)	0.0450969	0.107834	-0.403205	-1.39896	446	50	c("RAB27A", "IFI35", "SNAP47", "HMGN3", "SIRPG", "RGS1", "CXCL13", "ACP5", "ITGAE", "ENTPD1", "HLA-DMA", "ITM2A", "HLA-DRA", "ENTPD1-AS1", "MTHFD1", "PRDM1", "FKBP1A", "PDCD1", "PRKAR1A", "RGS2", "CXCR6", "AKAP5", "TRAFD1", "TPI1", "CD38", "HAVCR2")
CH-T3_L	Central.memory	0.0512256	0.107834	-0.349781	-1.29331	511	101	c("CBLL1", "KLRG1", "KLRD1", "MTO1", "RBM5", "SIRPG", "RGS1", "CNIH4", "WDR18", "ARID5B", "NR2C1", "PTPN4", "NUP85", "LY9", "GZMA", "CD28", "ZC3H13", "ZBTB1", "TAB2", "KBTBD4", "CYLD", "CD2", "TBCC", "ANAPC5")
CH-T3_L	Effector.memory	0.590955	0.734216	-0.258288	-0.961731	5905	111	c("DPP8", "KLRG1", "KLRD1", "CD160", "DDX18", "DYNLT1", "IDE", "GZMA", "FBXO3", "KBTBD4", "CX3CR1", "RABGGTA", "CD2", "TBCC", "EXOC2", "FASLG", "CD3D", "CD3G", "IL12RB1", "CTBS", "PSMC5", "KIF22", "USP47", "ACTR1B", "CTR9", "ZNF354A", "CXCR6", "CRTAM", "EWSR1", "GPR171", "CTSW", "GPKOW", "BIN2", "HMOX2", "LAIR2", "ABCF1", "PGK1", "ATR", "ABT1", "ERN1", "DHX8", "GZMB", "ALKBH4", "IL18RAP", "CD6", …

## Sheet: Phenotypes_GSEA
condition	pathway	pval	padj	ES	NES	nMoreExtreme	size	leadingEdge
Ex	HALLMARK_FATTY_ACID_METABOLISM	0.31806	0.420661	0.232578	1.10976	2262	54	c("GSTZ1", "DECR1", "NSDHL", "PDHB", "ACAA2", "IDH1", "SUCLG1", "SDHC", "PCBD1", "MCEE", "UBE2L6", "BLVRA", "OSTC", "CBR1", "FH", "H2AZ1", "YWHAH", "HCCS", "LGALS1", "HSD17B10", "ADIPOR2", "CRYZ", "MDH2", "RAP1GDS1", "IDH3B", "GRHPR", "HMGCL", "PSME1", "ALDOA", "ACADS", "PDHA1", "HADHB")
Ex	HALLMARK_G2M_CHECKPOINT	0.000132066	0.00165992	0.501306	2.68061	0	90	c("CENPE", "MKI67", "CCNB2", "CDKN3", "STMN1", "CDC6", "MCM5", "FBXO5", "CCNA2", "CENPF", "GINS2", "CDC45", "ORC6", "NUSAP1", "BIRC5", "MCM2", "PTTG1", "TROAP", "CDC20", "LMNB1", "PLK4", "AURKB", "CDK1", "MCM3", "SMC4", "HMGN2", "HMGA1", "MAD2L1", "PRIM2", "PRMT5", "MAP3K20", "PRC1", "H2BC12", "BUB1", "KPNB1", "JPT1", "UCK2", "E2F4", "TFDP1", "CHAF1A", "NASP", "HMGB3")
Ex	HALLMARK_GLYCOLYSIS	0.0739691	0.151637	0.306259	1.42369	521	48	c("STMN1", "GALK1", "NSDHL", "CDK1", "SRD5A3", "IDH1", "SDHC", "HDLBP", "GLRX", "COPB2", "NASP", "ENO1", "PGAM1", "TPI1", "MED24", "ISG20", "B4GALT4", "CHST12", "PGLS", "TXN", "CLN6", "MDH2", "PPIA", "PGM2")
Ex	HALLMARK_IL2_STAT5_SIGNALING	0.0146808	0.0463009	-0.310372	-1.68444	42	50	c("DHRS3", "SELL", "SERPINB6", "IFNGR1", "PRNP", "HOPX", "IFITM3", "PTGER2", "GABARAPL1", "LRRC8C", "LRIG1", "SNX14", "BHLHE40", "NOP2", "NDRG1", "GADD45B", "ENO3", "FAM126B", "LTB")
Ex	HALLMARK_INTERFERON_GAMMA_RESPONSE	0.0344736	0.0942279	0.282681	1.50169	259	87	c("CD38", "HELZ2", "WARS1", "EPSTI1", "ST8SIA4", "GCH1", "OAS2", "PSMB10", "NMI", "TRAFD1", "PSMB8", "PSMB2", "GZMA", "USP18", "RTP4", "PSME2", "IFI35", "LAP3", "TRIM25", "IFI30", "UBE2L6", "TAP1", "CD74", "LY6E", "PSMB9", "IL15RA", "TRIM21", "HIF1A", "OASL", "TNFSF10", "CCL5", "PNP")
Ex	HALLMARK_MTORC1_SIGNALING	0.00449557	0.0184318	0.324418	1.74182	33	92	c("RRM2", "DHFR", "MCM4", "MCM2", "TMEM97", "ATP6V1D", "CORO1A", "WARS1", "GAPDH", "SLC1A5", "PSMA4", "IDH1", "PHGDH", "TUBG1", "SDF2L1", "BUB1", "PSMD13", "CTSC", "SLC1A4", "STIP1", "RIT1", "IFI30", "SLC9A3R1", "GLRX", "GLA", "HMGCR", "ENO1", "ATP5MC1", "SHMT2", "SYTL2", "TPI1", "PNP")
Ex	HALLMARK_MYC_TARGETS_V1	0.126373	0.1919	0.229634	1.27945	977	112	c("TYMS", "MCM5", "CCNA2", "PCNA", "CDC45", "MCM7", "MCM4", "MCM2", "XPOT", "PRDX3", "CDC20", "CYC1", "PSMA4", "MAD2L1", "PSMB2", "LSM2", "SNRPA", "KPNB1", "NME1", "PHB2", "TFDP1", "CTPS1", "VDAC3", "COX5A", "PSMD8", "PSMA6", "H2AZ1")
Ex	HALLMARK_OXIDATIVE_PHOSPHORYLATION	0.000387647	0.0022705	0.338395	1.88543	2	112	c("ATP6V1D", "IDH2", "PRDX3", "DECR1", "SLC25A11", "PDHB", "ACAA2", "CYC1", "ATP5PB", "NDUFB3", "IDH1", "ATP5MF", "NDUFS7", "NDUFB7", "NQO2", "SUCLG1", "SDHC", "BDH2", "ETFA", "ACAT1", "MRPL15", "SLC25A12", "ATP5F1A", "ATP6V1C1", "PHB2", "SLC25A20", "COX8A", "NDUFA8", "VDAC3", "PDHX", "COX5A", "SLC25A5", "NDUFB5", "HTRA2", "FH", "ATP5MC1", "PMPCA", "NDUFA9", "HCCS", "NDUFA2", "HSD17B10", "ATP6V1H…
Ex	HALLMARK_PI3K_AKT_MTOR_SIGNALING	0.945528	0.994017	0.132811	0.593334	6543	41	c("CDK1", "PPP1CA", "PFN1", "FASLG", "RIT1", "CFL1", "PRKCB", "RAC1", "MAP2K3", "ACTR3", "ARPC3", "TRAF2", "MAP2K6", "AKT1", "LCK", "ARHGDIA", "CSNK2B", "IL2RG", "ACTR2", "PTPN11", "TRIB3", "RAF1")
Ex	HALLMARK_TGF_BETA_SIGNALING	0.996505	0.996505	0.148204	0.41699	5986	9	c("PPP1CA", "HDAC1", "FKBP1A", "XIAP", "ID2")
Ex	HALLMARK_TNFA_SIGNALING_VIA_NFKB	0.000344709	0.0022705	-0.463069	-2.52174	0	51	c("FOS", "GPR183", "IL7R", "BIRC2", "FOSB", "IFIT2", "NR4A2", "DUSP1", "IL6ST", "TUBB2A", "NFKBIA", "SERPINB8", "JUN", "CD69", "PPP1R15A", "BHLHE40", "CCNL1", "TNIP1", "RELA", "GADD45B", "JUNB", "ZFP36", "BTG1", "PTGER4", "TNFAIP3", "MAP3K8")
Ex	KEGG_GLYCOLYSIS_GLUCONEOGENESIS	0.375339	0.480904	0.323071	1.07868	2349	15	c("GAPDH", "GALM", "PDHB", "ENO1", "PGAM1", "TPI1", "PCK2", "PGM2", "ALDOA", "PDHA1", "DLAT")
Ex	KEGG_JAK_STAT_SIGNALING_PATHWAY	0.0926665	0.171727	-0.291384	-1.40186	301	32	c("IL7R", "IFNGR1", "PIK3R1", "IL6ST", "PIK3CG", "TYK2")
Ex	KEGG_PROTEASOME	0.0417654	0.107024	0.379424	1.56352	281	30	c("PSMB10", "PSMB8", "PSMA4", "PSMB2", "PSME2", "PSMD13", "PSMA5", "PSMB9", "PSMD4", "PSMD8", "PSMA6", "PSMC5", "PSME3", "SEM1")
Ex	PID_AP1_PATHWAY	0.00198977	0.0101976	-0.47738	-2.046	6	22	c("FOS", "TIMP1", "FOSB", "PTEN", "DUSP1", "JUND", "DMTF1", "JUN")
Ex	PID_CXCR4_PATHWAY	0.90671	0.978293	0.15034	0.623545	6093	31	c("HLA-DRA", "PIK3CD", "CSK", "CFL1", "CD3G", "RAC1", "GNG2", "CD3D", "ITCH", "CRK", "AKT1", "RGS1", "LCK", "CDC42", "PDPK1")
Ex	PID_IL2_1PATHWAY	0.201333	0.281615	-0.283595	-1.23645	694	23	c("FOS", "PIK3R1", "MAPK14", "JUN")
Ex	PID_IL2_STAT5_PATHWAY	0.706534	0.782916	0.246705	0.80548	4400	14	c("CCNA2", "PRF1", "FASLG", "JAK3", "IL2RB", "LCK", "IL2RG", "PTPN11")
Ex	PID_NFAT_TFPATHWAY	0.665253	0.757649	-0.229227	-0.832136	2509	14	FOS
Ex	PID_TCR_PATHWAY	0.988308	0.996505	-0.100458	-0.471511	3211	30	c("PTEN", "PAG1")
Ex	REACTOME_ANTIGEN_PROCESSING_CROSS_PRESENTATION	0.100523	0.171727	0.292136	1.37075	710	50	c("PSMB10", "PSMB8", "PSMA4", "PSMB2", "PSME2", "PSMD13", "PSMA5", "TAP1", "PSMB9", "PSMD4", "PSMD8", "PSMA6", "CYBA", "PSMC5", "CTSS", "PSME3", "SEM1", "HLA-A", "PSMD9", "HLA-G", "PSMD14", "SEC61A1", "PSMA2", "PSMD11", "PSME1", "PSMD2", "HLA-C", "PDIA3", "HLA-F", "SEC61G", "PSMF1", "PSMC1", "UBB", "PSMB4", "SEC22B", "SEC61B", "MYD88", "PSMB6", "HLA-B", "UBC", "TAP2", "PSMD7", "PSMC6", "PSMA1")
Ex	REACTOME_PD_1_SIGNALING	0.45805	0.569093	0.288193	0.999373	2898	17	c("PDCD1", "HLA-DRA", "TRAV29DV5", "CSK", "HLA-DPB1", "CD3G", "HLA-DQA2")
Ex	REACTOME_RESPIRATORY_ELECTRON_TRANSPORT	0.115074	0.181463	0.287915	1.34518	812	49	c("NDUFAF1", "CYC1", "NDUFB3", "NDUFS7", "NDUFB7", "SDHC", "ETFA", "NDUFAF2", "TIMMDC1", "COX8A", "NDUFA8", "COX5A", "NDUFB5", "NDUFA10", "ACAD9", "NDUFA9", "NDUFA2", "COX6A1", "SCO2", "ETFB", "NDUFA12", "UQCR10", "NDUFA7", "TACO1", "COX5B", "NDUFS6", "COX6B1", "NDUFB1", "UQCRH", "COX6C", "UQCRFS1", "COX7B")
Ex	REACTOME_RUNX3_REGULATES_BCL2L11_BIM_TRANSCRIPTION	0.107414	0.17616	0.794318	1.3182	564	2	c("BCL2L11", "RUNX3")
Ex	CD8+.EM	0.0997841	0.171727	0.378128	1.41596	646	22	c("APOBEC3G", "CD81", "DTHD1", "GZMA", "SH2D1A", "NKG7", "LYST", "CCL5", "GZMB", "GZMH")
Ex	CD8+.TRM	0.20606	0.281615	0.368776	1.25448	1298	16	c("CXCR6", "COTL1", "GZMA", "NKG7", "CD52", "CD3G", "KLRB1", "CCL5", "ITGAE", "TIGIT", "CD3D")
Ex	CD8+.cytotoxic	0.00666244	0.0248327	0.536938	1.82653	41	16	c("APOBEC3C", "GZMA", "CCL3", "PRF1", "NKG7", "FASLG", "LYST", "CCL5", "GZMB", "GZMH")
Ex	NK.receptor	0.0683387	0.151637	-0.676998	-1.51361	296	4	KLRC2
Ex	NK-like.cytotoxicity	0.0133599	0.0456462	-0.413449	-1.772	46	22	c("KLRC2", "CD160", "HOPX", "NCR3")
Ex	NK-like.suppressive	0.142857	0.209184	0.583637	1.33607	823	5	c("CTLA4", "PDCD1", "ENTPD1")
Ex	NK-like.activating	0.0718332	0.151637	-0.460548	-1.52941	278	11	c("KLRC2", "NCR3")
Ex	NKT	0.606478	0.731341	0.286159	0.888018	3744	12	c("PRF1", "NKG7", "GZMB", "GZMH", "CD3D")
Ex	NK	0.0501798	0.121022	0.512957	1.54458	306	11	c("SPON2", "GZMA", "CCL3", "PRF1", "NKG7", "KLRB1", "GZMB", "GZMH")
Ex	NK.complete	0.0182503	0.0534473	-0.393671	-1.74113	62	24	c("KLRC2", "CD160", "XCL1")
Ex	MAIT	0.00386207	0.0175939	-0.496269	-1.98072	13	18	c("KLRC2", "CD160", "XCL1", "DUSP1", "NCR3", "NFKBIA")
Ex	Progenitor.exhausted	0.000275862	0.00226207	-0.762738	-3.04426	0	18	c("FOS", "SATB1", "CCR7", "IL7R", "SELL", "TCF7", "LEF1", "NR4A2", "LRIG1", "FOXP1", "ARHGAP26", "JUN")
Ex	Proliferating.T.cells	0.000161943	0.00165992	0.80299	2.49186	0	12	c("TYMS", "MKI67", "PCLAF", "TK1", "ZWINT", "STMN1", "TUBA1B", "HMGN2", "HELLS", "HMGB2")
Ex	Cell.cycle	0.00015186	0.00165992	0.835968	3.25197	0	25	c("TYMS", "RRM2", "CENPE", "MKI67", "CCNB2", "CDKN3", "TK1", "STMN1", "CCNA2", "CENPF", "PCNA", "TUBA1B", "NUSAP1", "BIRC5", "CDC20", "CCNB1", "TUBB", "MCM3", "SMC4", "HMGB1P5")
Ex	Tcell.exhaustion.(ZhangCell2017)	0.000141383	0.00165992	0.531747	2.49505	0	50	c("CXCR6", "CD38", "CTLA4", "HAVCR2", "CXCL13", "PDCD1", "HLA-DRA", "ENTPD1", "SIRPG", "SNAP47", "ACP5", "GALM", "LINC00299", "TRAFD1", "LAG3", "MTHFD1", "CCL3", "PRF1", "IFI35", "PARK7", "CTSD", "ADGRG1", "CD2BP2", "TNFRSF9", "LYST", "ITM2A", "CD27", "TPI1", "GZMB", "ITGAE", "TIGIT", "NAB1", "CD63", "FKBP1A", "CHST12")
Ex	Central.memory	0.0828977	0.161848	-0.228506	-1.35252	221	69	c("TNFSF8", "IL7R", "SELL", "XCL1", "NPAT", "ATM", "CDKN2AIP", "XPC", "MSL3", "TSC1", "NAA16", "CD28", "LEPROTL1", "ARHGAP15", "HAUS3", "ATXN7", "GZMK", "THAP11", "TNKS2")
Ex	Effector.memory	0.639353	0.748957	0.17419	0.888973	4704	72	c("CXCR6", "CTLA4", "APBA3", "LAG3", "GZMA", "GIMAP4", "KBTBD4", "FASLG", "GSDMD", "CREBZF", "IBTK", "CD3G", "KLRB1", "KLHDC4", "DAXX", "GZMB", "PSMC5", "GZMH", "CD3D", "HLA-A", "COG4", "CHST12", "CTDSP1", "IL2RB", "GIMAP6", "IDH3B", "CTBP1", "GPKOW", "IRF3", "EXOC2", "CDC42")
Mem	HALLMARK_FATTY_ACID_METABOLISM	0.142438	0.253912	-0.317881	-1.28268	1311	53	c("NTHL1", "HPGD", "CPT1A", "GCDH", "NSDHL", "HCCS", "HSD17B7", "LGALS1", "ACSL5", "SDHD", "UROD", "SUCLA2", "GSTZ1")
Mem	HALLMARK_G2M_CHECKPOINT	0.0818068	0.167704	-0.308358	-1.33702	785	84	c("SMC4", "CDKN3", "CKS2", "MKI67", "SMAD3", "LMNB1", "CDC7", "EZH2", "PRC1", "NUSAP1", "CHEK1", "CENPE", "CDK1", "CCNB2", "TFDP1", "BARD1", "NOTCH2", "STMN1", "DTYMK", "AURKB", "ORC6", "FBXO5", "UBE2S", "PRIM2", "MCM6", "CENPF", "CDC45", "MCM2", "MCM3", "SQLE", "BUB3", "NDC80", "CDC6", "CDKN2C", "SUV39H1", "BIRC5", "G3BP1", "CDC20", "H2BC12", "GINS2", "KIF20B", "SAP30", "ODC1", "HMGA1", "PML", "…
Mem	HALLMARK_GLYCOLYSIS	0.0266243	0.0682248	-0.383231	-1.52415	242	49	c("RPE", "CHST12", "NSDHL", "AKR1A1", "GUSB", "CDK1", "MED24", "PDK3", "GALK1", "DDIT4", "ME2", "ALG1", "PFKP", "POLR3K")
Mem	HALLMARK_IL2_STAT5_SIGNALING	0.307556	0.434821	-0.290638	-1.13505	2783	44	c("GALM", "LCLAT1", "TNFRSF9", "IRF4", "P2RX4", "BATF", "GBP4", "CCNE1", "EEF1AKMT1", "GLIPR2", "SLC1A5", "PTRH2", "SYT11", "CDC6", "BHLHE40", "CAPG", "ANXA4", "NFIL3", "ODC1", "ITGAE", "CST7", "MXD1", "PRKCH")
Mem	HALLMARK_INTERFERON_GAMMA_RESPONSE	0.000103082	0.000647178	-0.457584	-2.02138	0	98	c("XAF1", "IFI44L", "EPSTI1", "CD38", "IFIT3", "IFI30", "CASP7", "TRIM21", "IRF4", "IRF7", "TRAFD1", "ST8SIA4", "IFI44", "MVP", "ZBP1", "CD274", "IL15RA", "IFIH1", "PFKP", "ITGB7", "PNPT1", "LCP2", "LY6E", "MYD88", "PSMB10", "ADAR", "NLRC5", "HLA-A", "DDX58", "TRIM14", "TAPBP", "TOR1B", "GCH1", "CD74", "TRIM25", "GBP4", "BST2", "RIPK1", "GZMA", "PSMB8", "ISG15", "RNF213", "PSME2", "SLAMF7", "EIF2…
Mem	HALLMARK_MTORC1_SIGNALING	0.000832726	0.00341418	-0.397584	-1.72793	7	86	c("RRM2", "PHGDH", "DHFR", "SKAP2", "IFI30", "ASNS", "STARD4", "ATP6V1D", "TRIB3", "ACLY", "CORO1A", "ITGB2", "DDIT4", "SLC9A3R1", "TBK1", "CALR", "SLC1A4", "ACSL3", "CACYBP", "GBE1", "SDF2L1", "FKBP2", "HMGCR", "LDLR", "INSIG1", "PSMA4", "SLA", "PSMD14", "TOMM40", "PSMD13", "GAPDH", "MCM2", "SQLE", "GSK3B", "USO1", "TMEM97", "SLC1A5", "PFKL", "MLLT11", "PSMC4", "RRP9", "TUBG1", "GPI", "MAP2K3", …
Mem	HALLMARK_MYC_TARGETS_V1	0.994588	0.994588	-0.109754	-0.475885	9555	84	c("TYMS", "TFDP1", "USP1", "SNRPA", "STARD7", "TARDBP", "PSMA4", "YWHAQ", "NME1", "PSMD14", "MCM6", "PWP1", "FAM120A", "CDC45", "MCM2", "BUB3", "AIMP2", "PSMD8", "FBL", "PSMC4", "RRP9", "PRPF31", "G3BP1", "CDC20", "CYC1", "PCBP1")
Mem	HALLMARK_OXIDATIVE_PHOSPHORYLATION	0.553393	0.64826	-0.221791	-0.961675	5316	84	c("ACAT1", "ATP6AP1", "CPT1A", "CASP7", "COX11", "NDUFA8", "ATP6V1D", "HCCS", "IDH2", "SDHD", "SUCLA2", "NQO2", "ATP6V1E1", "SLC25A20", "ACAA2", "SLC25A12", "SLC25A4", "ACAA1", "ETFB", "AIFM1", "ATP6V1C1", "HSD17B10", "CYB5R3", "TCIRG1", "UQCRC1", "GPI", "RETSAT", "ABCB7", "HTRA2", "CYC1", "SLC25A5", "ATP5PB", "ACADSB", "CYCS", "VDAC1", "MRPS11")
Mem	HALLMARK_PI3K_AKT_MTOR_SIGNALING	0.372798	0.485074	-0.270573	-1.07955	3406	50	c("PTPN11", "TRIB3", "AKT1", "PPP1CA", "CDK1", "TBK1", "MYD88", "PFN1", "CALR", "MKNK1", "CAB39L", "MAP3K7", "RPTOR", "RIPK1", "SLA", "GSK3B", "CFL1", "STAT2", "CSNK2B", "RPS6KA1", "MAP2K3", "NFKBIB", "ACTR3", "MAPK8")
Mem	HALLMARK_TGF_BETA_SIGNALING	0.0183104	0.0500484	-0.537394	-1.64839	144	15	c("XIAP", "SMAD3", "APC", "PPP1CA", "SMURF2", "TGFBR1", "HDAC1", "MAP3K7")
Mem	HALLMARK_TNFA_SIGNALING_VIA_NFKB	0.358991	0.485074	-0.268885	-1.09162	3315	55	c("MSC", "SMAD3", "DNAJB4", "SERPINB8", "PTPRE", "TNFRSF9", "DRAM1", "BCL6", "EHD1", "IL15RA", "IFIH1", "NFAT5", "DDX58", "GCH1", "LDLR", "IRF1", "DUSP5", "CLCF1", "CFLAR", "MAP2K3", "PLEK", "BHLHE40", "DUSP4", "SAT1", "CCL5", "NFIL3", "MXD1", "CDKN1A", "SOD2", "NR4A3", "ETS2", "TAP1")
Mem	KEGG_GLYCOLYSIS_GLUCONEOGENESIS	0.164841	0.270339	-0.404311	-1.30155	1338	18	c("GALM", "AKR1A1", "PFKP", "PCK2", "GAPDH", "ACSS1", "PFKL", "GPI", "ENO1", "PGAM1")
Mem	KEGG_JAK_STAT_SIGNALING_PATHWAY	0.774175	0.835294	-0.212035	-0.76956	6708	30	c("PTPN11", "AKT1", "IL15RA", "EP300", "SOCS5", "CBL", "CBLB", "STAM", "STAT2", "STAT1", "CLCF1", "IL12RB1", "JAK2", "TYK2", "PIAS3")
Mem	KEGG_PROTEASOME	0.299072	0.434821	-0.332965	-1.14841	2513	24	c("PSMB10", "PSMD2", "PSMD4", "PSMB8", "PSME2", "PSMA4", "PSMD14", "PSMD13", "PSMD8", "PSMC4", "PSMB6", "PSMD12", "PSMA7", "PSMA6", "SEM1", "POMP", "PSMD3", "PSMC1", "PSME1", "IFNG", "PSMA5", "PSMC5", "PSMA1", "PSMA2")
Mem	PID_AP1_PATHWAY	0.71202	0.788996	-0.270239	-0.81148	5567	14	c("CDK1", "EP300", "CDKN2A", "HLA-A")
Mem	PID_CXCR4_PATHWAY	0.415369	0.516064	-0.281676	-1.05193	3653	35	c("RHOC", "CSK", "PTPN11", "HLA-DRA", "AKT1", "FGR", "GRK6", "RICTOR", "CFL1", "STAT2", "STAT1", "CDC42", "PXN", "PTK2B")
Mem	PID_IL2_1PATHWAY	0.911761	0.942681	-0.180986	-0.618214	7635	23	c("DOK2", "PTPN11", "PPP2R5D")
Mem	PID_IL2_STAT5_PATHWAY	0.152174	0.259964	-0.486072	-1.31508	1119	10	c("PRF1", "PTPN11")
Mem	PID_NFAT_TFPATHWAY	0.583016	0.663991	-0.338127	-0.914808	4290	10	c("TBX21", "IRF4")
Mem	PID_TCR_PATHWAY	0.26314	0.399582	-0.328188	-1.1824	2267	29	c("CSK", "PTPN11", "HLA-DRA", "AKT1", "LCP2", "LAT", "ZAP70", "MALT1", "CBL", "ORAI1", "CDC42", "KRAS", "STK39")
Mem	REACTOME_ANTIGEN_PROCESSING_CROSS_PRESENTATION	0.114484	0.213357	-0.338008	-1.32864	1036	46	c("SEC61A2", "TAP2", "MYD88", "PSMB10", "CALR", "HLA-A", "TAPBP", "HLA-C", "PSMD2", "PSMD4", "PSMB8", "PSME2", "PSMA4", "PSMD14", "PSMD13", "PSMD8", "CYBA", "PSMC4", "HLA-F", "HLA-B")
Mem	REACTOME_PD_1_SIGNALING	0.000123107	0.000647178	-0.680771	-2.19152	0	18	c("PDCD1", "TRAV29DV5", "TRBV12-3", "CSK", "PTPN11", "HLA-DRA", "HLA-DPB1", "CD274", "HLA-DPA1", "TRAV19", "HLA-DQA2")
Mem	REACTOME_RESPIRATORY_ELECTRON_TRANSPORT	0.441671	0.532603	-0.282522	-1.03279	3838	31	c("NUBPL", "COX11", "NDUFA8", "ACAD9", "SDHD")
Mem	REACTOME_RUNX3_REGULATES_BCL2L11_BIM_TRANSCRIPTION	0.378594	0.485074	-0.586808	-1.0756	2277	3	SMAD3
Mem	CD8+.EM	0.0477656	0.103073	-0.469712	-1.51208	387	18	c("GZMB", "GZMH", "NKG7", "APOBEC3G", "ITGB2")
Mem	CD8+.TRM	0.0394885	0.0899461	-0.496831	-1.54839	314	16	c("CXCR6", "NKG7", "KLRB1", "GZMA", "COTL1", "SH3BGRL3", "CD8A", "CCL5", "ZEB2", "ITGAE", "CD52", "CLEC2B")
Mem	CD8+.cytotoxic	0.000123107	0.000647178	-0.686075	-2.20859	0	18	c("GZMB", "KLRF1", "PRF1", "GZMH", "NKG7", "GNLY", "CCL3", "APOBEC3C")
Mem	NK.receptor	0.00199857	0.00630319	-0.757781	-1.83222	13	7	c("KLRF1", "KIR2DL1", "NKG7", "KLRB1", "KLRC3", "KIR2DL3")
Mem	NK-like.cytotoxicity	0.00181269	0.00619335	-0.570074	-1.90684	14	21	c("KLRF1", "FCGR3A", "PRF1", "NKG7", "GNLY", "CCL3", "IRF4", "KLRB1", "KLRC3")
Mem	NK-like.suppressive	0.0022431	0.00656907	-0.735121	-1.85755	15	8	c("ENTPD1", "KIR2DL1", "PDCD1", "BTLA")
Mem	NK-like.activating	0.000271739	0.00123792	-0.779791	-2.10974	1	10	c("KLRF1", "FCGR3A", "NKG7", "GNLY", "CCL3", "IRF4")
Mem	NKT	0.00012536	0.000647178	-0.836416	-2.60672	0	16	c("TYROBP", "GZMB", "FGFBP2", "KLRF1", "FCGR3A", "PRF1", "GZMH", "NKG7", "GNLY")
Mem	NK	0.000126279	0.000647178	-0.797985	-2.44772	0	15	c("TYROBP", "GZMB", "KLRF1", "SPON2", "PRF1", "GZMH", "NKG7", "GNLY", "CCL3")
Mem	NK.complete	0.000120077	0.000647178	-0.650613	-2.19946	0	22	c("GZMB", "KLRF1", "FCGR3A", "PRF1", "GZMH", "NKG7", "GNLY", "CCL3", "IRF4")
Mem	MAIT	0.180394	0.284467	-0.409166	-1.27518	1438	16	c("CXCR6", "GNLY", "KLRB1", "KLRC3")
Mem	Progenitor.exhausted	0.0326452	0.0787326	0.404381	1.62305	67	15	c("FHIT", "FOS", "IL7R", "TCF7", "SATB1", "SELL", "CCR7")
Mem	Proliferating.T.cells	0.00152081	0.00566846	-0.732048	-1.91559	10	9	c("TYMS", "PCLAF", "TK1", "MKI67", "ZWINT", "STMN1")
Mem	Cell.cycle	0.000120846	0.000647178	-0.6613	-2.21198	0	21	c("SMC4", "CDKN3", "TYMS", "RRM2", "TK1", "MKI67", "PRC1", "NUSAP1", "CENPE", "CCNB2", "CCNB1", "STMN1")
Mem	Tcell.exhaustion.(ZhangCell2017)	0.000110387	0.000647178	-0.572246	-2.24193	0	45	c("GZMB", "ENTPD1", "ADGRG1", "PRF1", "CXCR6", "HAVCR2", "CD38", "PDCD1", "GALM", "CCL3", "CHST12", "HLA-DRA", "CTSD", "ACP5", "TNFRSF9", "TRAFD1", "PRDM1", "LINC00299", "NAB1", "MTHFD1", "TOX", "CD2BP2", "BST2", "RALGDS")
Mem	Central.memory	0.919689	0.942681	0.116004	0.715712	709	54	c("PURA", "XPC", "IL7R", "MTO1", "TNFSF8", "NPAT", "SELL", "LEPROTL1")
Mem	Effector.memory	0.0952132	0.185892	-0.308454	-1.32481	908	78	c("GZMB", "LAIR2", "CXCR6", "GZMH", "GNLY", "IDE", "CX3CR1", "CHST12", "EXOC2", "CD300A", "ITGB7", "CTDSP1", "CTBP1", "KLRB1", "DNAJC24", "GIPC1", "HLA-A", "DHX16", "OPTN", "CYTH4", "GZMA")
ML	HALLMARK_FATTY_ACID_METABOLISM	0.728286	0.829436	-0.192946	-0.810459	6405	44	c("CPT1A", "ACAA2", "LGALS1", "METAP1", "HMGCL", "ACSL5", "IDH1", "PDHB", "GLUL", "PCBD1", "ACSS1", "UBE2L6", "SDHC", "GSTZ1")
ML	HALLMARK_G2M_CHECKPOINT	0.000111259	0.000728397	-0.496444	-2.17543	0	54	c("CDKN3", "CENPE", "MKI67", "CHEK1", "CCNB2", "STMN1", "FBXO5", "UCK2", "LMNB1", "CBX1", "POLA2", "SMC4", "ORC6", "MCM5", "MCM3", "JPT1", "PLK4", "SMC2", "CDC45", "CENPF", "NUSAP1", "CDC6", "PTTG1", "BIRC5", "H2AZ2", "MCM2", "H2BC12", "CDC20", "GINS2")
ML	HALLMARK_GLYCOLYSIS	0.839411	0.840715	-0.172622	-0.708191	7296	39	c("STMN1", "SRD5A3", "PGM2", "POLR3K", "CHST12", "IDH1", "ARPP19", "G6PD", "B3GAT3")
ML	HALLMARK_IL2_STAT5_SIGNALING	0.355021	0.441087	0.188402	1.07528	501	36	c("ARL4A", "DHRS3", "EEF1AKMT1", "LRIG1", "SELL", "SNX9", "GABARAPL1", "CKAP4", "GPX4")
ML	HALLMARK_INTERFERON_GAMMA_RESPONSE	0.0277276	0.0631573	-0.316598	-1.49666	260	86	c("IFIT3", "IFIT2", "CIITA", "CD38", "EPSTI1", "ST8SIA4", "WARS1", "DDX60", "USP18", "TAP1", "GZMA", "LY6E", "RIPK1", "IFI30", "TRIM21", "NMI", "SLAMF7", "EIF4E3", "STAT1", "BPGM", "PSMB10", "OAS3", "TRAFD1", "PARP14", "PSME2", "MVP", "NUP93", "PSMB8", "UBE2L6", "OAS2", "FAS", "HLA-A", "DDX58", "PSMB2", "IFI35", "CASP1", "PSMB9", "ITGB7", "PNP", "RTP4", "CCL5", "IRF7", "HLA-DRB1", "RNF213", "LAP3…
ML	HALLMARK_MTORC1_SIGNALING	0.00467391	0.0136879	-0.379188	-1.72061	42	66	c("RRM2", "ATP6V1D", "DHFR", "FADS2", "SLC9A3R1", "WARS1", "CTSC", "GLA", "CORO1A", "MAP2K3", "MCM4", "IFI30", "TRIB3", "ITGB2", "IDH1", "TMEM97", "G6PD", "YKT6", "EBP", "MCM2", "SLC1A5", "PHGDH", "ENO1", "BHLHE40", "GAPDH", "SHMT2", "PDAP1", "FDXR", "ACTR2", "CALR", "SDF2L1", "CCT6A", "SLC2A1", "TUBG1", "PNP", "PFKL", "QDPR", "PSMC4", "ARPC5L", "ADIPOR2", "HMBS", "ABCF2", "PSME3", "STIP1", "ATP5…
ML	HALLMARK_MYC_TARGETS_V1	0.773384	0.838893	-0.176479	-0.789158	7060	61	c("TYMS", "PCNA", "MCM5", "MCM4", "CDC45", "MRPL23", "RUVBL2", "PSMD8", "CCT5", "MCM2", "CDC20", "HDDC2", "PSMB2", "CYC1", "TFDP1", "MCM7", "HDAC2", "SNRPA", "PHB", "NME1", "PSMC4", "CDK2", "PSMA6", "PSMD3", "PSMD7", "TUFM", "COX5A", "NHP2", "PPM1G", "LSM2", "YWHAQ", "EXOSC7", "UBE2L3")
ML	HALLMARK_OXIDATIVE_PHOSPHORYLATION	0.246305	0.348224	-0.254489	-1.17303	2282	73	c("ATP6V1D", "CPT1A", "ACAA2", "SLC25A4", "SLC25A12", "IDH2", "ABCB7", "NDUFB7", "RHOT1", "NDUFS6", "IDH1", "PDHB", "BCKDHA", "ETFB", "MRPL11", "SDHC", "NDUFA9", "CYC1", "FXN", "NDUFV1", "NDUFS7", "NDUFB2", "NDUFC2", "ATP5PB", "ATP5MF", "RETSAT", "COX5A", "ATP5MC1", "ECHS1", "NDUFA2", "NNT", "PDHA1", "CS", "DECR1", "IDH3A", "ATP5MC3", "ATP5ME", "ATP5F1A", "COX8A", "AIFM1", "NDUFA7", "IDH3B", "COX…
ML	HALLMARK_PI3K_AKT_MTOR_SIGNALING	0.224876	0.329283	-0.312738	-1.2223	1901	32	c("RPS6KA1", "MAP2K6", "CAB39L", "FASLG", "PPP1CA", "MAP2K3", "RIPK1", "PFN1", "TRIB3")
ML	HALLMARK_TGF_BETA_SIGNALING	0.34845	0.441087	0.345582	1.08551	1067	8	c("ID1", "ID3", "JUNB")
ML	HALLMARK_TNFA_SIGNALING_VIA_NFKB	0.0388967	0.0797383	0.264609	1.51022	54	36	c("FOS", "GPR183", "PDE4B", "IL7R", "IL23A", "AREG", "NR4A2", "FOSB", "DUSP1", "NFKBIA", "GADD45B", "TNFAIP3", "SLC2A3", "JUNB", "JUN", "KLF2", "ZFP36", "CD69")
ML	KEGG_GLYCOLYSIS_GLUCONEOGENESIS	0.656634	0.7692	-0.253109	-0.847727	5126	18	c("PGM2", "BPGM", "PDHB", "ACSS1", "ENO1", "GAPDH", "PFKL", "PGAM1", "ALDOA", "GALM", "PDHA1")
ML	KEGG_JAK_STAT_SIGNALING_PATHWAY	0.840715	0.840715	-0.224497	-0.686903	6301	13	c("IL12RB1", "STAT1", "IL10RB", "CREBBP")
ML	KEGG_PROTEASOME	0.289395	0.395507	-0.327014	-1.15953	2324	22	c("PSMB10", "PSME2", "PSMB8", "PSMD8", "PSMB2", "PSMB9", "PSMC3", "PSMD4", "PSMC4", "PSMA6", "PSMD3", "PSMD7", "PSME3", "PSMD2", "PSMC2", "PSMB6", "PSMA5", "SEM1", "PSMB3")
ML	PID_AP1_PATHWAY	0.134211	0.243956	0.308295	1.30915	305	16	c("FOS", "NR3C1", "TIMP1", "JUND", "FOSB", "DUSP1", "JUNB", "JUN")
ML	PID_CXCR4_PATHWAY	0.338937	0.441087	-0.310035	-1.11248	2741	23	c("RHOC", "FGR", "STAT1", "HLA-DRA", "CD3G", "BAD", "CFL1", "PXN", "PAK1", "LCK", "CD3D", "GNG2", "VAV1", "RAC1", "CDC42", "RAP1B")
ML	PID_IL2_1PATHWAY	0.830407	0.840715	0.186565	0.729248	2080	13	c("FOS", "JUN", "MAPK14", "STAT5A", "PPP2R5D", "RHOA", "MAP2K2", "IL2RG", "LCK", "CDK2", "IKZF3")
ML	PID_IL2_STAT5_PATHWAY	0.136853	0.243956	-0.594596	-1.33248	888	5	c("PRF1", "FASLG")
ML	PID_NFAT_TFPATHWAY	0.145223	0.248089	-0.4472	-1.3325	1069	12	c("GBP3", "CTLA4", "TBX21", "FASLG")
ML	PID_TCR_PATHWAY	0.215286	0.326915	-0.3595	-1.2416	1706	20	c("GRAP2", "HLA-DRA", "CD3G", "DBNL", "IKBKG", "LAT", "STK39", "LCK", "WAS", "SH3BP2", "CD3D", "VAV1", "ZAP70", "CDC42", "MAP4K1", "NCK1", "FLNA")
ML	REACTOME_ANTIGEN_PROCESSING_CROSS_PRESENTATION	0.210095	0.326915	-0.302722	-1.23318	1818	38	c("TAP1", "PSMB10", "LNPEP", "PSME2", "PSMB8", "PSMD8", "CYBA", "HLA-A", "PSMB2", "PDIA3", "CALR", "PSMB9", "HLA-C", "PSMC3", "IKBKG", "PSMD4", "PSMC4", "PSMA6", "PSMD3", "PSMD7", "PSME3", "PSMD2", "HLA-B", "UBB")
ML	REACTOME_PD_1_SIGNALING	0.48541	0.585347	-0.315746	-0.9876	3692	14	c("TRAV29DV5", "HLA-DRA", "HLA-DPB1", "CD3G", "HLA-DQA2", "HLA-DRB5", "HLA-DRB1", "LCK", "CD3D", "HLA-DPA1")
ML	REACTOME_RESPIRATORY_ELECTRON_TRANSPORT	0.777511	0.838893	-0.185449	-0.765523	6789	40	c("SCO2", "TMEM126B", "NDUFB7", "NDUFS6", "ETFB", "SDHC", "NDUFA9", "COX20", "NDUFA10", "CYC1", "NDUFV1", "NDUFS7", "NDUFB2", "NDUFC2", "COX5A", "NDUFA2", "COX8A", "NDUFA7", "COX6A1", "NDUFS4", "NDUFA1", "NDUFB10", "ETFDH", "NDUFB5", "NDUFS8", "ETFA", "NDUFB11", "NDUFB3")
ML	REACTOME_RUNX3_REGULATES_BCL2L11_BIM_TRANSCRIPTION	0.160538	0.263282	-0.919386	-1.2241	811	1	BCL2L11
ML	CD8+.EM	0.000981957	0.00309694	-0.561804	-2.04064	7	24	c("GZMB", "GZMH", "NKG7", "CCL4L2", "CCL4", "APOBEC3G", "EOMES", "GZMA", "ITGB2", "CTSW", "ZEB2", "SAMD3", "CD81")
ML	CD8+.TRM	0.0161373	0.0389194	-0.505505	-1.69307	125	18	c("KLRC2", "CXCR6", "NKG7", "KLRD1", "GZMA", "ZEB2", "KLRB1", "CD3G", "CD52", "SH3BGRL3", "CD8A")
ML	CD8+.cytotoxic	0.000128074	0.000728397	-0.708448	-2.37278	0	18	c("KLRF1", "GNLY", "GZMB", "GZMH", "NKG7", "PRF1", "CCL4", "APOBEC3C", "FASLG", "GZMA")
ML	NK.receptor	0.000142126	0.000728397	-0.802332	-2.18255	0	9	c("KLRF1", "KLRC2", "NKG7", "KIR2DL1", "KLRC3", "KLRD1")
ML	NK-like.cytotoxicity	0.000249875	0.00113832	-0.681151	-2.38913	1	21	c("KLRF1", "GNLY", "KLRC2", "NKG7", "FCGR3A", "PRF1", "CCL4", "KLRC3", "KLRD1", "FCRL6", "KIR2DL3", "CTSW", "ZEB2", "KLRB1")
ML	NK-like.suppressive	0.0554187	0.108198	-0.663979	-1.48797	359	5	c("KIR2DL1", "CTLA4", "FAS", "ENTPD1")
ML	NK-like.activating	0.000135722	0.000728397	-0.800033	-2.38382	0	12	c("KLRF1", "GNLY", "KLRC2", "NKG7", "FCGR3A", "CCL4", "KLRD1")
ML	NKT	0.000129199	0.000728397	-0.83118	-2.73844	0	17	c("KLRF1", "GNLY", "GZMB", "GZMH", "TYROBP", "FGFBP2", "NKG7", "FCGR3A", "PRF1", "CCL4", "KLRD1")
ML	NK	0.000128074	0.000728397	-0.777314	-2.60343	0	18	c("KLRF1", "GNLY", "GZMB", "GZMH", "TYROBP", "SPON2", "NKG7", "PRF1", "CCL4", "KLRC3", "KLRD1")
ML	NK.complete	0.000122745	0.000728397	-0.706685	-2.56689	0	24	c("KLRF1", "GNLY", "GZMB", "GZMH", "KLRC2", "NKG7", "FCGR3A", "PRF1", "CCL4", "KLRC3", "KLRD1", "FCRL6")
ML	MAIT	0.000914674	0.00309694	-0.633218	-2.01868	6	15	c("GNLY", "KLRC2", "CXCR6", "CCL4", "KLRC3")
ML	Progenitor.exhausted	0.000911577	0.00309694	0.509841	2.27486	1	18	c("FOS", "IL7R", "CCR7", "LEF1", "SATB1", "ID3", "LRIG1", "SELL", "CXCR4", "TCF7", "NR4A2")
ML	Proliferating.T.cells	0.000419404	0.00171956	-0.720205	-2.02619	2	10	c("TYMS", "PCLAF", "MKI67", "ZWINT", "STMN1", "TK1")
ML	Cell.cycle	0.000124938	0.000728397	-0.705242	-2.47362	0	21	c("CDKN3", "TYMS", "RRM2", "CENPE", "MKI67", "CCNB2", "STMN1", "PCNA", "CCNB1", "SMC4", "TK1", "TUBB", "MCM3", "CENPF", "TUBA1B")
ML	Tcell.exhaustion.(ZhangCell2017)	0.0107415	0.0275251	-0.416189	-1.6954	92	38	c("GZMB", "ADGRG1", "CXCR6", "PRF1", "CD38", "CTLA4", "CTSD", "HAVCR2", "UBE2F", "HLA-DRA", "CHST12", "TRAFD1", "TOX", "CCL3", "ENTPD1", "SNAP47", "SIRPG", "ACP5", "IFI35", "LAG3", "FUT8", "PARK7")
ML	Central.memory	0.0381895	0.0797383	0.265123	1.51315	53	36	c("TNFSF8", "IL7R", "XCL1", "SGSM2", "SELL", "NAA16", "LEPROTL1", "GPR171", "APBB1", "RPS21", "GZMK", "ARHGAP15")
ML	Effector.memory	0.00799562	0.0218547	-0.373168	-1.66869	72	61	c("GNLY", "GZMB", "GZMH", "CX3CR1", "CXCR6", "KLRD1", "LAIR2", "CTLA4", "FASLG", "GPKOW", "GZMA", "GRAP2", "IL12RB1", "HIVEP3", "CTSW", "CHST12", "KLRB1", "CD3G", "ITGAL", "CYTH4", "GTF3C1", "RNF167", "HLA-A")
PD-1int CD127low	HALLMARK_FATTY_ACID_METABOLISM	0.682944	0.815801	0.319803	0.820739	2950	6	c("RETSAT", "HPGD", "GLUL", "HSP90AA1")
PD-1int CD127low	HALLMARK_G2M_CHECKPOINT	0.733929	0.84513	-0.308123	-0.786561	4189	7	c("MAD2L1", "STMN1", "ABL1")
PD-1int CD127low	HALLMARK_GLYCOLYSIS	0.837614	0.877564	-0.285222	-0.68943	4760	6	c("TKTL1", "STMN1")
PD-1int CD127low	HALLMARK_IL2_STAT5_SIGNALING	0.854471	0.877564	-0.241427	-0.674184	4978	9	c("SELL", "DHRS3", "SNX9")
PD-1int CD127low	HALLMARK_INTERFERON_GAMMA_RESPONSE	0.0177665	0.154398	0.489136	1.77377	69	15	c("OAS3", "STAT1", "ARID5B", "MVP", "ITGB7", "TAP1", "IRF1", "HLA-A", "TAPBP", "HLA-B", "LY6E", "SOCS1")
PD-1int CD127low	HALLMARK_MTORC1_SIGNALING	0.0203155	0.154398	0.555032	1.73835	84	10	c("PSAT1", "CALR", "DDIT4", "LDLR", "SLC9A3R1", "ITGB2", "HSPA5")
PD-1int CD127low	HALLMARK_MYC_TARGETS_V1	0.181554	0.574921	-0.344808	-1.27343	1123	22	c("MAD2L1", "PRDX3", "PCNA", "EIF4E", "HNRNPA3", "ERH", "RPL34", "RPL22", "PABPC1", "RPL14", "RPS6", "EEF1B2", "RPS2", "SNRPG", "RPS5", "SNRPD2", "NPM1", "RPL18", "RPS3", "RPLP0")
PD-1int CD127low	HALLMARK_OXIDATIVE_PHOSPHORYLATION	0.163012	0.563131	-0.487732	-1.30765	943	8	c("SUPV3L1", "PRDX3", "ATP6V1C1")
PD-1int CD127low	HALLMARK_PI3K_AKT_MTOR_SIGNALING	0.128592	0.542944	0.455434	1.37041	536	9	c("RPS6KA1", "RPTOR", "CALR", "GRB2", "ARF1", "PPP1CA")
PD-1int CD127low	HALLMARK_TGF_BETA_SIGNALING	0.24553	0.617456	-0.635644	-1.20329	1331	3	c("ID1", "ID3")
PD-1int CD127low	HALLMARK_TNFA_SIGNALING_VIA_NFKB	0.154315	0.563131	-0.386259	-1.32071	936	17	c("IL23A", "FOS", "GPR183", "IL7R")
PD-1int CD127low	KEGG_GLYCOLYSIS_GLUCONEOGENESIS	0.903737	0.903737	-0.546455	-0.730741	4618	1	TPI1
PD-1int CD127low	KEGG_JAK_STAT_SIGNALING_PATHWAY	0.0842687	0.400276	-0.545925	-1.46367	487	8	c("IL23A", "PIK3CA", "IL7R")
PD-1int CD127low	PID_AP1_PATHWAY	0.31762	0.617456	-0.691521	-1.1299	1643	2	FOS
PD-1int CD127low	PID_CXCR4_PATHWAY	0.786325	0.853724	0.255329	0.734228	3311	8	c("FGR", "STAT1", "PXN", "GRK6", "ITGA4", "GNAI2")
PD-1int CD127low	PID_IL2_1PATHWAY	0.288842	0.617456	-0.452338	-1.15471	1648	7	c("FOS", "PIK3CA")
PD-1int CD127low	PID_IL2_STAT5_PATHWAY	0.58994	0.802511	-0.433809	-0.906423	3236	4	PIK3CA
PD-1int CD127low	PID_NFAT_TFPATHWAY	0.625193	0.802511	-0.557628	-0.911127	3235	2	FOS
PD-1int CD127low	PID_TCR_PATHWAY	0.417142	0.638776	0.356767	1.02592	1756	8	c("RASGRP1", "ZAP70", "GRB2", "RASSF5", "FLNA", "LAT")
PD-1int CD127low	REACTOME_ANTIGEN_PROCESSING_CROSS_PRESENTATION	0.0129111	0.154398	0.563635	1.82294	52	11	c("SEC61A2", "CALR", "TAP1", "HLA-C", "HLA-A", "TAPBP", "HLA-B", "HLA-E", "PDIA3", "CYBA")
PD-1int CD127low	REACTOME_PD_1_SIGNALING	0.68699	0.815801	0.342595	0.821986	3030	5	c("TRBV12-3", "HLA-DRB5", "HLA-DPB1", "HLA-DPA1")
PD-1int CD127low	REACTOME_RESPIRATORY_ELECTRON_TRANSPORT	0.362185	0.638776	0.416974	1.07012	1564	6	c("NDUFAF5", "COX4I1", "MT-ND1", "UQCRQ", "MT-ND2", "MT-CYB")
PD-1int CD127low	CD8+.EM	0.0130358	0.154398	0.515283	1.8287	51	14	c("GZMH", "SAMD3", "ZEB2", "NKG7", "CD8A", "ITGB2", "CTSW", "DUSP2", "CST7", "CD8B", "GZMM")
PD-1int CD127low	CD8+.TRM	0.756961	0.846015	-0.266875	-0.769542	4403	10	KLRC2
PD-1int CD127low	CD8+.cytotoxic	0.0148184	0.154398	0.57404	1.79788	61	10	c("GZMH", "ZEB2", "NKG7", "CD8A", "ITGAM", "HLA-C", "PRF1", "CST7", "CD8B")
PD-1int CD127low	NK.receptor	0.557304	0.802511	-0.410329	-0.92749	3116	5	KLRC2
PD-1int CD127low	NK-like.cytotoxicity	0.307361	0.617456	0.358027	1.12133	1285	10	c("FCRL6", "KLRC4", "ZEB2", "NKG7", "KLRD1", "KLRB1", "CTSW", "PRF1")
PD-1int CD127low	NK-like.activating	0.633561	0.802511	-0.338968	-0.865301	3616	7	KLRC2
PD-1int CD127low	NKT	0.241619	0.617456	0.398841	1.20012	1008	9	c("FGFBP2", "GZMH", "NKG7", "KLRD1", "CD8A", "CTSW", "PRF1", "CST7")
PD-1int CD127low	NK	0.284531	0.617456	0.354973	1.14807	1167	11	c("GZMH", "SPON2", "KLRC4", "NKG7", "KLRD1", "KLRB1", "CTSW", "PRF1", "CST7")
PD-1int CD127low	NK.complete	0.251401	0.617456	0.366195	1.18437	1031	11	c("GZMH", "FCRL6", "KLRC4", "NKG7", "KLRD1", "KLRB1", "CTSW", "PRF1", "GZMM")
PD-1int CD127low	MAIT	0.420248	0.638776	-0.357198	-1.02999	2444	10	c("KLRC2", "GPR171", "CXCR6")
PD-1int CD127low	Progenitor.exhausted	0.039643	0.251073	-0.571012	-1.59455	230	9	c("FOS", "IL7R", "LEF1", "SELL", "CCR7", "ID3")
PD-1int CD127low	Proliferating.T.cells	0.381726	0.638776	-0.809291	-1.08222	1950	1	STMN1
PD-1int CD127low	Cell.cycle	0.324977	0.617456	-0.599129	-1.13417	1762	3	c("PCNA", "STMN1")
PD-1int CD127low	Tcell.exhaustion.(ZhangCell2017)	0.604943	0.802511	-0.317222	-0.885841	3524	9	c("CXCR6", "ID3", "SNX9", "CCL3")
PD-1int CD127low	Central.memory	0.414279	0.638776	-0.295688	-1.03099	2529	18	c("IL7R", "GPR171", "TNFSF8", "CD28", "SELL", "SH2D1A", "LEPROTL1")
PD-1int CD127low	Effector.memory	0.0625162	0.339374	0.37736	1.50752	240	20	c("LAIR2", "CX3CR1", "GZMH", "IDE", "KLRD1", "KLRB1", "GTF3C1", "ITGB7", "CD8A", "HLA-A", "CTSW", "CD8B", "GZMM", "ANAPC2", "ARHGEF1")
PD-1low CD127low	HALLMARK_FATTY_ACID_METABOLISM	0.202529	0.40836	-0.354762	-1.23559	1697	30	c("HIBCH", "SUCLA2", "SMS", "ACADM", "MCEE", "SDHC", "ALDH9A1")
PD-1low CD127low	HALLMARK_G2M_CHECKPOINT	0.00444242	0.0202377	-0.453769	-1.71484	38	45	c("XPO1", "DKC1", "MCM5", "MKI67", "PRMT5", "NUSAP1", "PRC1", "PTTG1", "MCM6", "CKS2", "KIF20B", "CDK4", "STMN1", "H2BC12", "TACC3", "KPNA2", "ODF2", "DBF4")
PD-1low CD127low	HALLMARK_GLYCOLYSIS	0.0427246	0.116781	-0.454984	-1.50908	349	24	c("ANKZF1", "PGLS", "SDHC", "ALDH9A1", "STMN1", "PRPS1", "MED24", "HAX1", "B4GALT7", "TALDO1", "GUSB", "TSTA3")
PD-1low CD127low	HALLMARK_IL2_STAT5_SIGNALING	0.248652	0.42478	0.258542	1.16745	414	28	c("IFITM3", "HOPX", "BHLHE40", "MYC", "PHTF2")
PD-1low CD127low	HALLMARK_INTERFERON_GAMMA_RESPONSE	0.0277564	0.0948342	0.308377	1.55878	35	42	c("IFIT2", "IFIT3", "IFITM3", "EIF4E3", "TRIM21", "ZNFX1", "PARP12", "IRF7", "PTPN6", "IFITM2", "LCP2", "OASL", "NAMPT")
PD-1low CD127low	HALLMARK_MTORC1_SIGNALING	0.584478	0.638196	-0.255073	-0.928577	5022	37	c("RRM2", "MCM4", "GSK3B", "SHMT2", "PHGDH", "TBK1", "UNG", "RPA1")
PD-1low CD127low	HALLMARK_MYC_TARGETS_V1	0.297941	0.44595	-0.284172	-1.12813	2690	59	c("PRDX3", "XPO1", "TYMS", "MCM4", "MCM5", "MCM6", "CDK4", "LSM2", "RRM1", "XPOT", "EIF1AX", "KPNA2", "HDAC2", "CTPS1", "CDC20", "NCBP2", "MCM7", "RAN", "DUT", "TFDP1", "SNRPA", "HDGF", "COX5A", "NAP1L1", "H2AZ1", "PSMD1", "MRPS18B", "NOP56", "PSMD14", "PSMB2", "DDX21", "DHX15", "PSMA4", "TRIM28", "HSPD1", "EIF4G2", "STARD7", "VDAC3", "SNRPB2", "NOLC1", "EIF2S1", "PPIA")
PD-1low CD127low	HALLMARK_OXIDATIVE_PHOSPHORYLATION	0.191745	0.40836	-0.324426	-1.23217	1690	46	c("PRDX3", "SUCLA2", "PDHX", "ACADM", "TIMM9", "TIMM50", "SDHC", "POR", "MRPS30", "LDHB")
PD-1low CD127low	HALLMARK_PI3K_AKT_MTOR_SIGNALING	0.86584	0.887486	-0.224687	-0.673834	6769	16	c("GSK3B", "CDK4", "TBK1", "PRKAR2A", "STAT2", "RPS6KA1", "RPS6KA3", "CSNK2B", "UBE2N", "CXCR4", "RIT1", "YWHAB")
PD-1low CD127low	HALLMARK_TGF_BETA_SIGNALING	0.565579	0.638196	-0.478747	-0.94351	3673	4	c("FKBP1A", "JUNB", "XIAP")
PD-1low CD127low	HALLMARK_TNFA_SIGNALING_VIA_NFKB	0.591499	0.638196	0.187545	0.921328	820	38	c("IFIT2", "BHLHE40", "MYC")
PD-1low CD127low	KEGG_GLYCOLYSIS_GLUCONEOGENESIS	0.244059	0.42478	-0.49342	-1.20841	1745	8	c("ALDOC", "ALDH9A1", "LDHB", "GALM")
PD-1low CD127low	KEGG_JAK_STAT_SIGNALING_PATHWAY	0.20916	0.40836	0.40048	1.23259	579	9	c("MYC", "JAK3", "PTPN6", "IL10RB", "IL2RB", "CBLB", "CCND2")
PD-1low CD127low	KEGG_PROTEASOME	0.466994	0.56314	0.332174	0.975725	1329	8	c("PSMD4", "PSMB7", "PSMA4", "PSMB2", "PSMD14", "PSMD1", "PSMD13", "PSMD2")
PD-1low CD127low	PID_AP1_PATHWAY	0.705218	0.741383	0.24216	0.801138	1810	11	c("MYC", "FOSL2", "CDKN2A", "HLA-A", "BAG1", "JUN", "MT2A", "NFATC1", "JUNB", "FOS", "TP53")
PD-1low CD127low	PID_CXCR4_PATHWAY	0.464365	0.56314	0.26979	0.995784	1048	15	c("RHOC", "PTK2B", "GNB1", "PTPN6", "PXN")
PD-1low CD127low	PID_IL2_1PATHWAY	0.296283	0.44595	0.353225	1.13126	796	10	c("MYC", "PTK2B", "JAK3")
PD-1low CD127low	PID_IL2_STAT5_PATHWAY	0.247951	0.42478	0.492714	1.19757	816	5	c("MYC", "JAK3", "IL2RB")
PD-1low CD127low	PID_NFAT_TFPATHWAY	0.386499	0.528215	-0.421433	-1.06997	2793	9	c("CTLA4", "CDK4")
PD-1low CD127low	PID_TCR_PATHWAY	0.562109	0.638196	-0.337056	-0.930785	4221	12	c("TRAF6", "CD28", "SHC1")
PD-1low CD127low	REACTOME_ANTIGEN_PROCESSING_CROSS_PRESENTATION	0.441788	0.56314	0.274738	1.01405	997	15	c("PSMD4", "SEC61G", "PSMB7", "UBA52", "SEC61B", "HLA-A", "UBC", "PSMA4", "PSMB2", "PSMD14", "PSMD1", "PSMD13", "TAP1", "PSMD2", "PSMD9")
PD-1low CD127low	REACTOME_PD_1_SIGNALING	0.0404887	0.116781	-0.650526	-1.5305	284	7	c("PDCD1", "TRAV8-4", "TRBV7-9")
PD-1low CD127low	REACTOME_RESPIRATORY_ELECTRON_TRANSPORT	0.943769	0.943769	-0.180053	-0.577593	7602	21	c("NDUFAF1", "TIMMDC1", "SDHC", "ACAD9", "NDUFB5", "NDUFAF3", "NDUFA8", "COX5A")
PD-1low CD127low	REACTOME_RUNX3_REGULATES_BCL2L11_BIM_TRANSCRIPTION	0.304551	0.44595	-0.853349	-1.13342	1498	1	FOXO3
PD-1low CD127low	CD8+.EM	0.0490444	0.125676	0.523487	1.61117	135	9	c("GZMB", "CMC1", "KLRG1", "GZMH")
PD-1low CD127low	CD8+.TRM	0.169944	0.387094	0.443166	1.30175	483	8	c("KLRC2", "KLRD1")
PD-1low CD127low	CD8+.cytotoxic	0.000351124	0.00268307	0.795697	2.33727	0	8	c("KLRF1", "GNLY", "GZMB", "KLRG1")
PD-1low CD127low	NK.receptor	0.000351124	0.00268307	0.839355	2.46552	0	8	c("KLRF1", "KLRC2", "KIR2DL1", "KLRC3", "KIR2DL3", "KLRD1")
PD-1low CD127low	NK-like.cytotoxicity	0.000412882	0.00268307	0.8164	2.87713	0	13	c("KLRF1", "KLRC2", "GNLY", "KLRC3", "HOPX", "FCGR3A", "KIR2DL3", "FCRL6", "KLRD1")
PD-1low CD127low	NK-like.suppressive	0.260027	0.426444	-0.559008	-1.1872	1743	5	c("PDCD1", "CTLA4", "ENTPD1")
PD-1low CD127low	NK-like.activating	0.000337496	0.00268307	0.87873	2.44865	0	7	c("KLRF1", "KLRC2", "GNLY", "FCGR3A", "KLRD1")
PD-1low CD127low	NKT	0.00036062	0.00268307	0.827431	2.54664	0	9	c("KLRF1", "TYROBP", "GNLY", "FCGR3A", "GZMB", "KLRD1", "IFITM2")
PD-1low CD127low	NK	0.000389408	0.00268307	0.791834	2.61962	0	11	c("KLRF1", "TYROBP", "GNLY", "KLRC3", "GZMB", "XCL2", "KLRD1")
PD-1low CD127low	NK.complete	0.000458085	0.00268307	0.770817	2.89531	0	16	c("KLRF1", "KLRC2", "GNLY", "KLRC3", "FCGR3A", "GZMB", "KIR2DL3", "XCL2", "FCRL6", "KLRD1")
PD-1low CD127low	MAIT	0.00796813	0.0296994	0.503462	1.85826	17	15	c("KLRC2", "GNLY", "KLRC3", "XCL2")
PD-1low CD127low	Progenitor.exhausted	0.328301	0.464149	0.375018	1.10158	934	8	c("IFIT3", "PTPN6")
PD-1low CD127low	Proliferating.T.cells	0.00442662	0.0202377	-0.686984	-1.74417	31	9	c("TYMS", "MKI67", "PCLAF", "ZWINT", "STMN1")
PD-1low CD127low	Cell.cycle	0.00732259	0.0296994	-0.628165	-1.73469	54	12	c("TYMS", "RRM2", "MKI67", "NUSAP1", "PRC1", "STMN1")
PD-1low CD127low	Tcell.exhaustion.(ZhangCell2017)	0.0411411	0.116781	-0.422626	-1.50415	348	33	c("PDCD1", "CD38", "CTLA4", "ENTPD1", "CD27", "NAB1", "CXCR6", "ACP5", "RALGDS", "RGS1", "GALM", "SIRPG", "SNAP47", "LAG3", "ITM2A", "CREM", "FKBP1A", "TNFRSF9", "ITGAE")
PD-1low CD127low	Central.memory	0.122137	0.294565	-0.355457	-1.32078	1060	41	c("PDCD1", "CTLA4", "CNIH4", "TNFSF8", "CD27", "CDC14A", "CD28", "INPP4B", "TRADD", "RGS1", "CD2", "GZMK", "PIGG", "SIRPG", "SPTAN1", "LAG3", "TAB2", "PSMD2", "TRAT1", "SIT1")
PD-1low CD127low	Effector.memory	0.441548	0.56314	0.199607	1.01733	558	43	c("GNLY", "GZMB", "KLRG1", "CD300A", "ASTE1", "RABGGTA", "KLRD1", "CDKN2AIP")
