# Supplementary material for: Identification of human progenitors of exhausted CD8+ T cells associated with elevated IFN-γ response in early phase of viral infection
Source: Nat Commun. 2022 Dec 7;13:7543. doi: 10.1038/s41467-022-35281-7 (PMC9729230; doi:10.1038/s41467-022-35281-7)
Supplement: Supplementary file 10 — Supplementary Data 7 [file 41467_2022_35281_MOESM10_ESM.csv]

	seqnames	start	end	width	strand	X300023.TetPos	HOKDtetpos	MCRLtetpos	THDStetpos	GeneHancer	UCSC	CSAW
res1326	chr1	125183601	125184100	500	*	2.107681321	7.364452618	0.007764435	6.148890382		chr1:125183601-125184100	RNVU1-18:+:I
res2705	chr10	41859801	41860100	300	*	1.079420094	6.066196394	0.044536505	6.650497669		chr10:41859801-41860100
res3453	chr10	133689301	133689600	300	*	1.081969279	5.763108986	0.036568051	6.852069624		chr10:133689301-133689600
res17903	chr5	49666051	49666350	300	*	1.080388707	5.762012918	0.041327103	6.813087121		chr5:49666051-49666350
res17902	chr5	49658001	49660050	2050	*	1.833224218	5.659651267	0.041702232	6.858301946		chr5:49658001-49660050
res14787	chr21	8220001	8220300	300	*	3.417846691	6.629042836	0	6.550350051		chr21:8220001-8220300	MIR3648-1:+:I,LOC100507412:+:I,FAM243A:-:I,MIR6724-1:+:I,MIR8069-1:+:I,SMIM11B:+:I,CBSL:-:I,U2AF1L5:-:I,CRYAA2:+:I,RNA5-8SN4:+:I,CRYAA:+:I,SMIM34A:-:I,U2AF1:-:I,CBS:-:I
res9407	chr17	26594751	26595050	300	*	1.046191051	6.175155209	0.147535823	5.68603037		chr17:26594751-26595050
res8548	chr16	34581301	34582550	1250	*	1.988259949	5.269568757	0.086060123	6.701083827		chr16:34581301-34582550
res23738	chrY	11319301	11319600	300	*	1.036516022	5.495945438	0.177955501	5.964390801		chrY:11319301-11319600
res19578	chr6	61322901	61323200	300	*	1.02326954	6.152448874	0.210603215	5.161630835		chr6:61322901-61323200
res23747	chrY	20575301	20575950	650	*	5.720332082	1.657691675	0.107247004	5.807302343		chrY:20575301-20575950	TTTY10:-:PE,EIF1AY:+:PE
res23741	chrY	12904601	12905700	1100	*	5.798143201	1.659391679	0.105111053	5.688898185		chrY:12904601-12905700	DDX3Y:+:PE
res8552	chr16	46399151	46400250	1100	*	1.021000712	4.736667268	0.212348031	6.078511343		chr16:46399151-46400250
res3096	chr10	95832151	95832700	550	*	6.001550231	6.14120076	0.052452896	3.92541757	TCTN3;ENTPD1;ENTPD1-AS1	chr10:95832151-95832700	ENTPD1-AS1:-:I,ENTPD1:+:I
res2706	chr10	41875301	41875600	300	*	1.018256495	4.867452449	0.221708821	5.998185454		chr10:41875301-41875600
res17288	chr4	49657451	49657750	300	*	3.392118677	5.411765977	0.073497846	6.532785757		chr4:49657451-49657750
res23734	chrY	7240101	7240500	400	*	5.568563681	1.655988522	0.123043503	5.777884664		chrY:7240101-7240500
res8549	chr16	34588101	34588400	300	*	2.64601301	5.1225694	0.101928479	6.504935077		chr16:34588101-34588400
res23736	chrY	11310251	11310400	150	*	1.003472144	5.073921789	0.25355473	5.762926945		chrY:11310251-11310400
res8551	chr16	46387751	46390100	2350	*	2.425988216	5.044121699	0.332210275	6.621908961		chr16:46387751-46390100
res9565	chr17	36088151	36088550	400	*	4.776361297	5.731563008	0.073584267	6.015732688		chr17:36088151-36088550	CCL3:-:E,CCL3L1:-:E
res23745	chrY	19566951	19567950	1000	*	5.683572716	1.65045113	0.141657808	5.447904103		chrY:19566951-19567950	TXLNGY:+:PE,BCORP1:-:PE
res21408	chr8	20251701	20252150	450	*	1.053413847	5.657049075	1.255208549	6.154927776		chr8:20251701-20252150	LZTS1:-:I
res23743	chrY	13479901	13480200	300	*	5.497036065	1.648738612	0.150777184	5.594087432		chrY:13479901-13480200	UTY:-:PE
res8553	chr16	46401351	46401600	250	*	1.025974807	5.048626808	0.726141762	6.044350803		chr16:46401351-46401600
res23735	chrY	7273551	7274300	750	*	5.457629163	1.645032936	0.161363243	5.5449228		chrY:7273551-7274300	PRKY:+:PE
res16298	chr3	75669151	75669450	300	*	2.633297974	5.11283464	0.141112461	6.255089151		chr3:75669151-75669450	LINC00960:+:P
res14789	chr21	10325701	10326000	300	*	1.048063381	2.04894717	0.934763563	6.660817247		chr21:10325701-10326000	FAM243A:-:I,MIR8069-1:+:I,SMIM11B:+:I,CBSL:-:I,U2AF1L5:-:I,CRYAA2:+:I,CRYAA:+:I,SMIM34A:-:I,U2AF1:-:I,CBS:-:I
res6159	chr13	48286851	48287250	400	*	5.034629027	4.958755149	0.085140907	6.036735912		chr13:48286851-48287250
res23733	chrY	2935201	2936200	1000	*	5.467866896	1.640445481	0.17773846	5.36994635		chrY:2935201-2936200	ZFY:+:PE
res1192	chr1	109687701	109688050	350	*	4.923000784	1.633849773	0.196848814	5.764494681	GSTM1	chr1:109687701-109688050	RNVU1-18:-:I,GSTM1:+:PE,GSTM2:+:I
res23737	chrY	11312301	11312600	300	*	2.618740445	4.808535405	0.183530312	6.105714961		chrY:11312301-11312600
res23732	chrY	2841451	2841750	300	*	5.53855708	1.630132767	0.20787748	5.002158971		chrY:2841451-2841750	RPS4Y1:+:PE
res23740	chrY	12662101	12662400	300	*	5.029734471	1.625465053	0.221470906	5.515494034		chrY:12662101-12662400	TTTY15:+:PE,USP9Y:+:PE
res23447	chrX	73850951	73851600	650	*	1.066421912	5.565115742	5.390825354	0.960182412	JPX;ENSG00000228906	chrX:73850951-73851600	XIST:-:PE
res15725	chr3	13621801	13621950	150	*	4.920929126	1.622051431	0.230934354	5.553294869		chr3:13621801-13621950	FBLN2:+:E
res8546	chr16	33491451	33491600	150	*	2.602338345	5.324921117	0.223694839	5.665798415		chr16:33491451-33491600	LOC390705:-:I
res17901	chr5	49599551	49599850	300	*	2.609746245	4.710286739	0.205508375	6.019540907		chr5:49599551-49599850
res23742	chrY	13436051	13436200	150	*	5.094661123	1.617084014	0.245742849	5.298755273		chrY:13436051-13436200	UTY:-:I
res8550	chr16	34592701	34593000	300	*	2.61290588	3.219544817	0.195812655	6.319132965		chr16:34592701-34593000
res23744	chrY	14340801	14341050	250	*	5.693649459	1.621264251	0.233359852	4.352321506		chrY:14340801-14341050
res23482	chrX	83635051	83635350	300	*	4.884724943	5.45464313	0.17150891	5.004738605		chrX:83635051-83635350
res23746	chrY	19744851	19745000	150	*	5.395002431	1.613942229	0.255204968	4.811521385		chrY:19744851-19745000	KDM5D:-:PE
res5928	chr13	18212951	18213200	250	*	2.599045199	2.678732006	0.230823197	6.194868979		chr13:18212951-18213200	FAM230C:+:PI
res14572	chr20	49518651	49518900	250	*	5.234760938	4.815141063	0.165400921	5.119963652		chr20:49518651-49518900	PTGIS:-:I
res6432	chr14	21868551	21868800	250	*	4.171076704	5.470608998	0.201387019	5.256840084		chr14:21868551-21868800
res4862	chr12	10411301	10411500	200	*	3.826360365	5.533019753	0.219189054	5.21765174	KLRC3	chr12:10411301-10411500	KLRC4-KLRK1:-:P,KLRC4:-:P
res8547	chr16	34574151	34574400	250	*	1.03120588	5.094519117	1.777417804	5.962108432		chr16:34574151-34574400
res20285	chr7	2019701	2020200	500	*	5.004493842	5.311196836	0.196917778	4.630418195		chr7:2019701-2020200	MAD1L1:-:I
res19261	chr6	32604501	32604800	300	*	4.663381238	5.469961905	0.208977752	4.769776582	HLA-DRB5;HLA-DRB1;HLA-DQA1;HLA-DQB1;HLA-DQA2;HLA-DQB2;HLA-DPB1	chr6:32604501-32604800
res4416	chr11	111539401	111539700	300	*	5.192042579	4.325514635	0.18198188	5.241694177		chr11:111539401-111539700	LAYN:+:P
res44	chr1	1728651	1728850	200	*	4.487917332	4.803028825	0.198442331	5.500140199		chr1:1728651-1728850	CDK11A:-:I,SLC35E2A:-:E
res7039	chr14	92768351	92768500	150	*	3.821030833	5.322227118	0.231720971	5.301596135	LGMN	chr14:92768351-92768500
res20153	chr6	157885251	157885400	150	*	4.186399154	5.324264576	0.225650846	5.158440651	SNX9	chr6:157885251-157885400	SNX9:+:I
res14796	chr21	14589951	14590200	250	*	3.48892162	5.316186677	0.24981743	5.298031445	SAMSN1	chr21:14589951-14590200	SAMSN1-AS1:+:I,FAM243A:-:I,SMIM11B:+:I,CBSL:-:I,U2AF1L5:-:I,CRYAA2:+:I,CRYAA:+:I,SMIM34A:-:I,SAMSN1:-:I,U2AF1:-:I,CBS:-:I
res2410	chr10	1043801	1044000	200	*	5.332102252	5.200488083	0.235400319	3.230458572	IDI2-AS1;IDI2;WDR37	chr10:1043801-1044000	IDI1:-:E,IDI2-AS1:+:E
res3312	chr10	117617751	117618000	250	*	5.169155568	4.278296115	0.199306022	5.110641624		chr10:117617751-117618000
res21261	chr7	151008601	151009050	450	*	4.134613727	4.976995153	0.436328348	5.756758571	KCNH2;NOS3;ATG9B;ENSG00000244151	chr7:151008601-151009050	NOS3:+:PE
res490	chr1	27891501	27891800	300	*	5.535672736	4.076828495	0.198658183	4.589372017	THEMIS2;RPA2;SMPDL3B;XKR8;EYA3;PTAFR	chr1:27891501-27891800	RNVU1-18:+:I,RPA2:-:E
res14788	chr21	8420151	8420450	300	*	1.050741103	4.643237693	2.455813798	6.358220662		chr21:8420151-8420450	MIR3648-1:+:I,LOC100507412:+:I,FAM243A:-:I,MIR6724-1:+:I,MIR8069-1:+:I,SMIM11B:+:I,CBSL:-:I,U2AF1L5:-:I,CRYAA2:+:I,RNA5-8SN4:+:I,CRYAA:+:I,SMIM34A:-:I,U2AF1:-:I,CBS:-:I
res2231	chr1	227758551	227758750	200	*	4.995646529	3.950762581	0.212258948	5.30622407	SNAP47	chr1:227758551-227758750	SNAP47:+:I
res22979	chr9	131441551	131441750	200	*	4.695185851	5.321236723	0.234788747	4.609292217	PRRC2B	chr9:131441551-131441750	PRRC2B:+:I
res8277	chr16	12539301	12539550	250	*	5.041767943	3.207362525	0.229906817	5.301977726		chr16:12539301-12539550	SNX29:+:I
res1780	chr1	172826451	172826700	250	*	4.715722295	4.792882248	0.228235689	5.104426772	ENSG00000224228	chr1:172826451-172826700
res10665	chr18	35577401	35577650	250	*	4.778743587	5.238918376	0.240632064	4.527633014		chr18:35577401-35577650
res21909	chr8	108480651	108480850	200	*	5.341919012	4.435136626	0.213886325	4.596159528		chr8:108480651-108480850	EMC2:+:I
res21903	chr8	104665301	104665850	550	*	1.397054526	4.492367179	1.885671696	6.318093257	LRP12	chr8:104665301-104665850
res7905	chr15	85620651	85620900	250	*	4.981088942	4.429411768	0.230926434	4.996934957	AKAP13;ENSG00000259276	chr15:85620651-85620900	AKAP13:+:PI
res23739	chrY	11333101	11334050	950	*	1.020432903	5.53387326	2.24365586	5.502979188		chrY:11333101-11334050
res6345	chr13	106570401	106570550	150	*	4.703620522	3.199249863	0.254165528	5.428391256	ARGLU1	chr13:106570401-106570550	LINC00551:+:I,ARGLU1:-:P
res7267	chr15	20340351	20341150	800	*	1.023796193	5.064604894	2.162596456	5.813733921		chr15:20340351-20341150
res3287	chr10	112526301	112526450	150	*	5.098387296	3.941712101	0.237689608	4.995527767		chr10:112526301-112526450	VTI1A:+:I
res15241	chr22	30922201	30922400	200	*	4.915869361	4.183008818	0.241910321	5.074901776	MORC2-AS1	chr22:30922201-30922400	MORC2-AS1:+:PE
res19644	chr6	87719051	87719450	400	*	4.682586821	5.510391903	0.682145337	5.303111371	AKIRIN2	chr6:87719051-87719450
res2079	chr1	209751701	209751850	150	*	5.253513654	4.42331669	0.249122718	4.365223987	TRAF3IP3	chr1:209751701-209751850
res20475	chr7	27641651	27641800	150	*	5.089969776	4.42117319	0.2555783	4.60499921	HIBADH	chr7:27641651-27641800	HIBADH:-:I
res23617	chrX	131704951	131705350	400	*	1.032743377	4.666076098	5.222100328	1.241822374		chrX:131704951-131705350	FIRRE:-:I
res20936	chr7	102671701	102671900	200	*	1.01787982	1.625371186	3.904664279	5.817797469		chr7:102671701-102671900	POLR2J2:-:P
res23618	chrX	131728701	131728850	150	*	1.005495728	3.937826925	5.203508577	0.905756168	FIRRE	chrX:131728701-131728850	FIRRE:-:I
res2028	chr1	205849701	205850500	800	*	1.109057373	3.124787893	5.93372936	5.015432485	SLC41A1	chr1:205849701-205850500	PM20D1:-:PE,LOC284581:+:I
res19258	chr6	32530251	32530500	250	*	1.009422419	1.618736137	5.396850268	0.907460637	HLA-DRB5	chr6:32530251-32530500	HLA-DRB5:-:PE
res23620	chrX	131792401	131793400	1000	*	1.055076617	4.540037541	5.428670023	1.736002964	FIRRE	chrX:131792401-131793400	FIRRE:-:PI
res6427	chr14	21712001	21712450	450	*	2.509357326	1.659787985	5.742692843	0.957016382		chr14:21712001-21712450
res11508	chr19	17776601	17776900	300	*	1.816885288	4.783119622	1.761917249	5.930347808	FCHO1	chr19:17776601-17776900	FCHO1:+:PE
res22063	chr8	133152801	133153300	500	*	5.682558677	4.482221832	1.089317826	5.390433894		chr8:133152801-133153300
res18172	chr5	102155051	102155550	500	*	1.066986628	2.457290813	5.788731285	1.753872574		chr5:102155051-102155550
res6429	chr14	21719951	21720100	150	*	1.005478581	3.200849395	5.293742336	0.905749303		chr14:21719951-21720100
res21753	chr8	80347851	80348250	400	*	1.060266032	2.451304254	5.738730536	1.747918893		chr8:80347851-80348250
res2415	chr10	1938401	1939300	900	*	1.710385731	1.636882393	5.494781549	0.921885189		chr10:1938401-1939300
res2293	chr1	234315051	234315600	550	*	1.073763065	5.063016727	4.963590016	5.504860157	SLC35F3;ENSG00000236358	chr1:234315051-234315600	SLC35F3:+:I
res3424	chr10	132001651	132001900	250	*	1.032448712	3.959132959	5.340328835	1.447827869		chr10:132001651-132001900
res15905	chr3	39261001	39261250	250	*	4.78127332	5.527610014	3.284048742	0.908746499	CX3CR1	chr3:39261001-39261250
res2243	chr1	228185601	228185900	300	*	1.032463476	1.637988387	5.198278732	4.356589352		chr1:228185601-228185900
res20039	chr6	143441701	143442000	300	*	5.411039087	4.561022995	1.287113097	5.672047533		chr6:143441701-143442000	ADAT2:-:PE
res10776	chr18	59802001	59802250	250	*	4.271793516	4.261410648	0.777777268	5.429337538		chr18:59802001-59802250
res18876	chr6	6658951	6659250	300	*	5.226256771	2.849182608	4.960640035	0.947853708	LY86	chr6:6658951-6659250
res12471	chr2	10790651	10790900	250	*	1.037611399	5.101794903	4.001340373	5.39637725		chr2:10790651-10790900	PDIA6:-:E
res7265	chr14	106539801	106540050	250	*	3.8374637	1.634922802	5.236448122	0.917607775		chr14:106539801-106540050
res21384	chr8	11854001	11854250	250	*	4.679224148	1.661525222	5.289199284	1.47626161	FDFT1;CTSB	chr8:11854001-11854250	CTSB:-:PI
res23728	chrX	155188801	155189150	350	*	4.325368624	2.288370109	5.364997221	0.947256647		chrX:155188801-155189150	MIR1184-1:-:I
res2755	chr10	47206751	47206950	200	*	1.010477301	1.61949277	5.36786453	1.700392661		chr10:47206751-47206950
res23623	chrX	131822251	131822650	400	*	1.054118988	3.732460582	5.555467957	2.00029422		chrX:131822251-131822650	FIRRE:-:I
res20982	chr7	107560951	107561300	350	*	3.644634704	5.773290382	1.702171063	5.8427751	DUS4L;COG5	chr7:107560951-107561300	COG5:-:I,DUS4L:+:P
res10496	chr18	111001	111950	950	*	1.013275614	4.428928466	3.035826805	5.571017218		chr18:111001-111950	MIR8078:-:P,ROCK1P1:+:PI
res13521	chr2	162153751	162153950	200	*	1.027082668	5.539538275	4.094525687	4.616597958		chr2:162153751-162153950	GCG:-:P
res20339	chr7	5144351	5144800	450	*	5.044628149	5.191024964	1.275784549	5.259855072	OR10AH1P	chr7:5144351-5144800	ZNF890P:-:PE
res2380	chr1	246569601	246569900	300	*	4.808406972	5.105128167	4.370657413	0.927305666	SMYD3;CNST;AHCTF1	chr1:246569601-246569900	CNST:+:I
res5882	chr12	127146101	127146250	150	*	3.816084426	1.618185817	5.10043203	0.907096639	ENSG00000256001	chr12:127146101-127146250
res1320	chr1	120723751	120723900	150	*	4.166979129	5.516913049	3.726441779	0.902376253		chr1:120723751-120723900	NBPF26:+:P,NOTCH2NLR:+:P,RNVU1-18:+:I
res10889	chr19	888501	889200	700	*	5.883743025	1.658485089	2.81537777	4.940967238	MED16	chr19:888501-889200	MED16:-:PI
res8179	chr16	3509551	3509900	350	*	1.362996771	1.650370469	5.368311032	4.047808694		chr16:3509551-3509900	CLUAP1:+:PE
res19966	chr6	137589401	137589800	400	*	1.061078828	4.446773929	5.137178352	5.028012805		chr6:137589401-137589800
res13520	chr2	162073851	162074300	450	*	5.170774571	3.666201566	4.889524683	0.947751333	DPP4	chr2:162073851-162074300	DPP4-DT:+:P,DPP4:-:PE
res19595	chr6	73394651	73395300	650	*	4.613323756	2.03893293	2.077036613	5.916167013	OOEP;DDX43	chr6:73394651-73395300	OOEP:-:PE,DDX43:+:PE
res12723	chr2	38960301	38960600	300	*	4.463112352	4.752521108	1.3353929	5.810365368		chr2:38960301-38960600	ARHGEF33:+:PE,LOC375196:-:PE
res9833	chr17	46172001	46172200	200	*	1.01917172	1.625866606	5.306429327	3.233762005		chr17:46172001-46172200	MIR4315-1:-:I,KANSL1:-:PE
res14021	chr2	234137501	234137700	200	*	3.32959475	1.617411934	5.198952946	0.90662777	ARL4C	chr2:234137501-234137700
res19084	chr6	27251851	27252000	150	*	3.32959475	1.617411934	5.198952946	0.90662777		chr6:27251851-27252000	PRSS16:+:PE
res23194	chrX	15758151	15758500	350	*	1.054551434	4.998694467	5.206582739	3.524797183	CA5B;ENSG00000200620;ZRSR2	chrX:15758151-15758500	CA5B:+:I,CA5BP1-CA5B:+:I
res8992	chr16	89100151	89100300	150	*	5.085998111	1.611053508	1.848867432	4.990432126	ACSF3	chr16:89100151-89100300	ACSF3:+:PI
res7807	chr15	75802101	75802450	350	*	1.020440462	5.019966567	4.012498804	5.110243653		chr15:75802101-75802450
res22382	chr9	35848201	35848450	250	*	4.736246705	5.084826893	1.232477713	5.263064175	TMEM8B	chr9:35848201-35848450	TMEM8B:+:I
res19259	chr6	32584401	32584600	200	*	1.009496834	1.618810247	5.327475638	2.492481344	HLA-DRB1;SYNGAP1	chr6:32584401-32584600	HLA-DRB1:-:I
res13714	chr2	191740051	191740250	200	*	1.013648554	1.621767481	5.276174435	3.231194739		chr2:191740051-191740250
res3288	chr10	112532251	112532650	400	*	5.120752624	4.357522001	1.445105343	5.754855315	VTI1A	chr10:112532251-112532650	VTI1A:+:I
res23201	chrX	16883201	16883500	300	*	5.415974052	3.962873332	4.123299074	0.923534674		chrX:16883201-16883500
res8276	chr16	12536001	12536500	500	*	5.429217529	4.123496845	1.331469828	5.292030634		chr16:12536001-12536500	SNX29:+:I
res19914	chr6	132750701	132750900	200	*	4.176903765	4.424370019	1.038493579	5.430018762		chr6:132750701-132750900	VNN2:-:I
res23163	chrX	10119451	10119850	400	*	2.702551761	6.316219708	3.74976705	1.98021054	CLCN4	chrX:10119451-10119850	WWC3:+:I
res2861	chr10	70092101	70092350	250	*	1.057526471	4.306126436	5.06714275	4.97268172	NPFFR1	chr10:70092101-70092350	MACROH2A2:+:I
res16286	chr3	71875451	71875750	300	*	1.035350064	4.204545052	4.337401792	5.427215041		chr3:71875451-71875750
res8671	chr16	57764801	57765000	200	*	4.176903376	4.362941624	1.038493827	5.430018924	KIFC3	chr16:57764801-57765000	KIFC3:-:PI
res20328	chr7	3464951	3465300	350	*	4.398022269	4.511776676	5.082744629	0.943387521		chr7:3464951-3465300	SDK1:+:I
res14314	chr20	29689401	29689550	150	*	1.001547047	1.613150069	5.211787025	3.226103259		chr20:29689401-29689550
res22297	chr9	21444201	21444650	450	*	3.26270608	4.851698389	4.953019345	0.923169763		chr9:21444201-21444650
res22061	chr8	133081801	133081950	150	*	1.000690806	4.782479024	3.718817449	5.151759849	TG;SLA;WISP1	chr8:133081801-133081950	SLA:-:I,TG:+:I
res14487	chr20	43751151	43751650	500	*	5.251280032	4.515051844	1.180908837	4.836170042		chr20:43751151-43751650
res5181	chr12	52586101	52586450	350	*	1.053037088	4.812245795	5.131559092	4.143435187		chr12:52586101-52586450	KRT72:-:E
res18692	chr5	172918701	172919050	350	*	4.292462184	5.031115337	4.465475425	0.915746212	RPL26L1	chr5:172918701-172919050	ERGIC1:+:PI
res7317	chr15	34331901	34332100	200	*	4.91362911	4.786776697	3.826442946	0.906365506	SLC12A6	chr15:34331901-34332100	SLC12A6:-:I
res17731	chr4	185255951	185256200	250	*	5.093911546	5.32199314	2.878039122	1.437586035	SNX25;CFAP97	chr4:185255951-185256200	SNX25:+:I
res8589	chr16	50335251	50335650	400	*	5.351924998	5.470291395	1.493827029	3.690877768	TENT4B;BRD7	chr16:50335251-50335650	BRD7:-:I
res21773	chr8	81630951	81631150	200	*	1.003560225	4.603191447	4.952741914	2.489943717		chr8:81630951-81631150	IMPA1P1:-:PE
res18595	chr5	157188401	157188600	200	*	1.001629778	4.783132662	3.837352936	5.071903466		chr5:157188401-157188600	ITK:+:I
res6828	chr14	70972401	70972700	300	*	1.039339868	3.782095682	4.745818706	5.173478716		chr14:70972401-70972700	PCNX1:+:I
res1931	chr1	200862651	200863100	450	*	5.398863047	5.271834193	1.625103085	5.340901193		chr1:200862651-200863100
res18124	chr5	93584201	93584500	300	*	1.42836154	5.206232824	4.959816126	2.506039091	NR2F1;NR2F1-AS1	chr5:93584201-93584500	NR2F1-AS1:-:PI,NR2F1:+:PE
res10567	chr18	12775151	12776250	1100	*	5.107892871	4.10225543	1.2852037	5.299499887	LINC01882;LINC01882	chr18:12775151-12776250	LINC01882:-:PE
res23345	chrX	49186301	49186600	300	*	4.330515022	4.998543106	4.349070845	0.910494783		chrX:49186301-49186600	PRICKLE3:-:PE
res15136	chr22	22787701	22788350	650	*	1.530218723	4.886511527	5.575127857	5.046077031		chr22:22787701-22788350
res12781	chr2	46439551	46440000	450	*	1.057617136	3.769185813	5.526751069	3.269221438		chr2:46439551-46440000	LINC02583:+:I
res1126	chr1	100444151	100444400	250	*	4.298019929	4.687005977	4.746468353	0.920474185	CDC14A	chr1:100444151-100444400	RNVU1-18:+:I,CDC14A:+:I
res8011	chr15	95446901	95447150	250	*	1.027975612	2.691023465	5.046929216	4.538669762		chr15:95446901-95447150	LINC00924:+:I
res9218	chr17	7408401	7408600	200	*	1.814874742	1.628251952	5.381863991	1.705803001		chr17:7408401-7408600	NLGN2:+:PE
res19427	chr6	41299101	41299500	400	*	1.04670683	4.497069374	5.150638587	4.232862878	TREM1	chr6:41299101-41299500
res9027	chr16	89784401	89784800	400	*	2.115277716	1.658130431	5.487646046	4.397881899		chr16:89784401-89784800	FANCA:-:I
res11800	chr19	38675751	38675900	150	*	2.593090297	5.077179319	1.8287188	5.550687389	CATSPERG;ACTN4;ENSG00000267375;LGALS7B;HNRNPL;FBXO27;PAK4	chr19:38675751-38675900	ACTN4:+:I
res8989	chr16	89032151	89032400	250	*	4.627486032	4.787231079	4.152033986	0.906631179		chr16:89032151-89032400
res6379	chr13	113931051	113931400	350	*	3.235725829	1.659977537	5.631879154	1.905614421		chr13:113931051-113931400	LINC00565:-:P
res20404	chr7	12674951	12675200	250	*	1.042008395	4.695635168	4.984864414	4.168712542		chr7:12674951-12675200
res9173	chr17	5221051	5221300	250	*	1.023598007	4.275966818	5.159551279	2.745701043	SCIMP;RABEP1	chr17:5221051-5221300	LOC100130950:+:I,SCIMP:-:E
res17811	chr5	32538051	32538350	300	*	1.032542594	4.202484105	4.660973859	4.962108019		chr5:32538051-32538350	SUB1:+:I
res9903	chr17	48678501	48678700	200	*	1.030034827	4.62465206	4.709590215	4.619352378		chr17:48678501-48678700	MIR4315-1:-:I
res23619	chrX	131768351	131768600	250	*	1.001623459	4.927881572	4.715370205	3.226133853		chrX:131768351-131768600	FIRRE:-:E
res17767	chr5	1645001	1645150	150	*	1.017765415	4.794690055	4.47077727	4.611522488		chr5:1645001-1645150
res18275	chr5	128201451	128201600	150	*	1.017765415	4.794690055	4.47077727	4.611522488		chr5:128201451-128201600
res22626	chr9	97906601	97906850	250	*	1.022524034	4.895030252	4.815500451	3.720948499	FOXE1;TRMO	chr9:97906601-97906850	TRMO:-:I
res19403	chr6	37508101	37508350	250	*	1.009985093	4.506520478	4.197794339	4.995340426		chr6:37508101-37508350	LINC02520:+:PI
res23486	chrX	93673251	93673550	300	*	1.034653204	3.777738416	5.326918191	2.691134372		chrX:93673251-93673550	FAM133A:+:P,NAP1L3:-:PE
res5046	chr12	46399501	46399650	150	*	2.591560062	3.938593935	5.10498326	0.906197329		chr12:46399501-46399650	LOC100288798:+:I
res18472	chr5	142223551	142224100	550	*	3.247928602	1.678554848	5.940224629	2.812443455		chr5:142223551-142224100
res14782	chr21	5118301	5118600	300	*	4.907258345	4.419684058	3.960502839	0.903702988		chr21:5118301-5118600	GATD3B:-:I,GATD3A:-:I
res2189	chr1	225809951	225810300	350	*	1.041735322	4.356564949	4.993527413	4.474063483	EPHX1	chr1:225809951-225810300	EPHX1:+:PE
res19707	chr6	105644051	105644700	650	*	4.602605559	5.4124887	1.471011187	5.036309373		chr6:105644051-105644700
res23449	chrX	73977601	73977850	250	*	3.677814145	4.283978127	5.064917132	0.92166109	JPX	chrX:73977601-73977850	FTX:-:I,JPX:+:I
res2963	chr10	77279301	77279650	350	*	2.949247261	1.666486722	5.73072579	2.232837798		chr10:77279301-77279650	KCNMA1:-:I
res18423	chr5	139926001	139926300	300	*	1.016323739	3.209151059	4.670876946	4.953285382		chr5:139926001-139926300	NRG2:-:I
res23224	chrX	20452551	20452800	250	*	5.31544584	4.796043439	1.27556874	4.081954128		chrX:20452551-20452800
res8590	chr16	50339001	50339400	400	*	5.191967014	5.632063496	1.903343074	2.872360406	TENT4B;BRD7	chr16:50339001-50339400	BRD7:-:I
res5407	chr12	68830251	68830500	250	*	1.022973967	3.213658001	4.814938607	4.820503627		chr12:68830251-68830500	MDM2:+:I
res14976	chr21	44074351	44074650	300	*	1.012242141	2.413341742	5.298833003	2.493778975	TRAPPC10	chr21:44074351-44074650	TRAPPC10:+:E
res4998	chr12	31965201	31965500	300	*	5.693969204	4.223111571	1.394774019	3.358312503	KIAA1551	chr12:31965201-31965500	RESF1:+:I
res5891	chr12	130761801	130761950	150	*	1.002552355	4.421204808	4.162373672	4.992040519		chr12:130761801-130761950
res3029	chr10	87860201	87860450	250	*	4.980086029	3.452054605	4.373788841	0.909183627	PTEN	chr10:87860201-87860450	KLLN:-:E
res15820	chr3	27905651	27906050	400	*	2.578819315	1.669487958	5.51673121	4.676986009		chr3:27905651-27906050	LINC01980:+:I
res8053	chr16	355151	355450	300	*	1.041274659	4.147629442	5.041436365	4.405363144	AXIN1	chr16:355151-355450	AXIN1:-:P
res17178	chr4	26308651	26308900	250	*	1.036887262	3.226297746	5.128185895	4.381676685		chr4:26308651-26308900	RBPJ:+:I
res3219	chr10	103494201	103494450	250	*	4.271946263	4.665174363	4.443255509	0.906021664	NEURL1-AS1	chr10:103494201-103494450	NEURL1-AS1:-:I,NEURL1:+:PE
res10301	chr17	76700551	76700950	400	*	1.316925059	2.447178052	5.525638452	3.344593626	MXRA7;METTL23	chr17:76700551-76700950	MXRA7:-:I
res6278	chr13	95380801	95380950	150	*	1.014162333	3.944069669	4.478593307	4.996956135		chr13:95380801-95380950
res17153	chr4	17336701	17336950	250	*	3.107072906	3.466746992	5.259933021	0.918948602		chr4:17336701-17336950
res2441	chr10	5293951	5294150	200	*	1.036296233	3.962364696	4.933443156	4.621614225	TUBAL3	chr10:5293951-5294150
res18164	chr5	99005051	99005250	200	*	4.17919016	4.607418104	4.560938262	0.907603899		chr5:99005051-99005250
res3678	chr11	18706851	18707150	300	*	1.024431346	4.012616135	4.71266982	4.817313899	LOC105376579;IGSF22	chr11:18706851-18707150	IGSF22:-:PE
res13485	chr2	156527251	156527600	350	*	4.754825891	5.016119799	1.44868883	5.203001931		chr2:156527251-156527600	GPD2:+:I
res20949	chr7	104981351	104981500	150	*	1.008218608	4.787738824	4.491486818	4.366302879	LOC101927902;LINC01004;KMT2E;KMT2E-AS1	chr7:104981351-104981500
res1646	chr1	161013801	161014000	200	*	1.016855122	4.431457172	4.544946891	4.714346357	F11R;TSTD1;USF1;ARHGAP30;KLHDC9;DEDD	chr1:161013801-161014000	F11R:-:I
res23538	chrX	111098951	111099150	200	*	4.718212998	3.946760279	4.542790281	0.911189718		chrX:111098951-111099150	PAK3:+:I
res1739	chr1	168555601	168555750	150	*	4.699674896	4.418895651	4.169328164	0.90324952		chr1:168555601-168555750
res4871	chr12	10960351	10960600	250	*	4.699674896	4.418895651	4.169328164	0.90324952		chr12:10960351-10960600	PRH1-PRR4:-:I,PRH1-TAS2R14:-:I,PRH1:-:I
res17945	chr5	55226701	55226850	150	*	4.699674896	4.418895651	4.169328164	0.90324952		chr5:55226701-55226850	MCIDAS:-:PE
res14180	chr20	3072201	3072400	200	*	3.815550964	4.606642366	4.689026823	0.907129577		chr20:3072201-3072400	OXT:+:PE
res12495	chr2	12456401	12456800	400	*	5.24424662	1.638021616	2.870835218	5.15330944		chr2:12456401-12456800	MIR3681HG:+:I
res6222	chr13	71291001	71291350	350	*	4.417578059	5.406442909	1.468958908	4.936417223		chr13:71291001-71291350
res722	chr1	41242051	41242250	200	*	1.018260446	2.417684559	5.220862174	3.476073789	SCMH1;ENSG00000235358	chr1:41242051-41242250	SCMH1:-:PE,RNVU1-18:+:I
res9732	chr17	42407551	42407800	250	*	1.016837081	3.209134597	4.828404601	4.680064005	STAT3	chr17:42407551-42407800	CAVIN1:-:I
res20233	chr6	169589401	169589950	550	*	4.961166021	4.391025937	1.546634424	5.524986676	WDR27	chr6:169589401-169589950	WDR27:-:I
res13010	chr2	74440451	74440700	250	*	3.657104316	4.427892344	4.832658346	0.908729261		chr2:74440451-74440700	RTKN:-:PE
res425	chr1	26360451	26360600	150	*	4.712417246	3.942478866	4.483332727	0.908529482	CNKSR1;CEP85;CD52;UBXN11;CRYBG2	chr1:26360451-26360600	RNVU1-18:+:I,CRYBG2:-:P
res8225	chr16	8880251	8880500	250	*	1.024635492	4.558213789	4.851256768	4.084349752		chr16:8880251-8880500
res17908	chr5	50564201	50564450	250	*	4.276631048	4.426614234	4.583440263	0.907747032		chr5:50564201-50564450
res23430	chrX	71492401	71492700	300	*	4.182820817	4.387985923	4.664301607	0.909366129		chrX:71492401-71492700	INGX:-:PE,TAF1:+:PE
res19658	chr6	89432901	89433250	350	*	2.444862172	1.653463282	5.118756474	4.972004796		chr6:89432901-89433250	ANKRD6:+:PE
res2982	chr10	79331801	79331950	150	*	3.816134204	4.425576983	4.76590501	0.907118598	PPIF	chr10:79331801-79331950
res2579	chr10	17648351	17648600	250	*	1.024897141	4.438495949	4.989408747	3.722684337	STAM;LOC105376438	chr10:17648351-17648600	STAM:+:I
res18477	chr5	142734101	142734350	250	*	3.495727392	4.266107948	4.916239029	0.90853827		chr5:142734101-142734350	LINC01844:+:I
res349	chr1	23916901	23917100	200	*	0.999668713	4.781767523	4.653846082	3.710778024		chr1:23916901-23917100	RNVU1-18:+:I
res6794	chr14	68719851	68720000	150	*	0.999668713	4.781767523	4.653846082	3.710778024		chr14:68719851-68720000	RAD51B:+:I
res8388	chr16	27174151	27174350	200	*	1.02631527	4.438667498	4.90293458	4.085197417		chr16:27174151-27174350
res7067	chr14	94945701	94945900	200	*	1.015705043	4.611908219	4.750872063	4.043572858		chr14:94945701-94945900
res17751	chr5	1112001	1112150	150	*	1.006329861	4.42383441	4.495491014	4.606529863	SLC12A7	chr5:1112001-1112150	SLC12A7:-:PE
res4696	chr12	1278001	1278250	250	*	2.836893022	1.616442149	5.231938664	1.434389939	ERC1	chr12:1278001-1278250	ERC1:+:I
res4281	chr11	81874801	81874950	150	*	4.699639581	3.196478646	4.510439121	0.90323538		chr11:81874801-81874950	MIR4300HG:-:I
res22012	chr8	127196901	127197200	300	*	1.033070779	3.224040729	5.28290556	3.608218694		chr8:127196901-127197200	CCAT1:-:I,PCAT1:+:I,CASC19:-:PI
res14695	chr20	59151951	59152300	350	*	4.396314613	5.794405898	1.860108858	5.289228901		chr20:59151951-59152300	ZNF831:+:I
res17280	chr4	48016651	48016800	150	*	1.031343157	3.220194254	5.146276767	4.087732629	NIPAL1;NFXL1;CNGA1	chr4:48016651-48016800	LOC101927157:+:I,CNGA1:-:PE,NIPAL1:+:PE
res11117	chr19	6504801	6505150	350	*	5.474916911	1.667348569	4.120354909	5.264761265		chr19:6504801-6505150	TUBB4A:-:P
res17299	chr4	54942801	54942950	150	*	1.003517564	3.199484289	5.207655818	2.489926636	ENSG00000248317	chr4:54942801-54942950
res20782	chr7	86978751	86979150	400	*	3.44478967	1.674789104	5.872278586	3.058677332	KIAA1324L	chr7:86978751-86979150	ELAPOR2:-:I
res16485	chr3	122101701	122101900	200	*	4.330863164	3.945588913	4.749715223	0.910464055	CD86	chr3:122101701-122101900	CD86:+:I
res5861	chr12	124480401	124480700	300	*	4.930761694	5.61969789	1.703214134	4.821189101		chr12:124480401-124480700	NCOR2:-:I
res16894	chr3	188974901	188975250	350	*	1.031959073	3.960037944	5.192685145	3.484802743		chr3:188974901-188975250	TPRG1:+:I
res23060	chr9	136094051	136094350	300	*	4.244004913	3.580829857	4.885356108	0.913051492	NACC2	chr9:136094051-136094350	NACC2:-:PI
res13594	chr2	174578101	174578250	150	*	1.004421019	3.937078797	4.499492919	4.812216463		chr2:174578101-174578250	WIPF1:-:I
res7185	chr14	102901351	102901550	200	*	1.018205136	4.18985483	4.739638722	4.49142829	TRAF3;RNU6-1316P	chr14:102901351-102901550	TRAF3:+:I
res4968	chr12	27333101	27333250	150	*	1.006296753	3.201418942	4.771194867	4.606516607	STK38L	chr12:27333101-27333250	ARNTL2:+:PE
res21469	chr8	25385201	25385550	350	*	5.316048326	1.644955524	3.296126401	5.184003819		chr8:25385201-25385550	DOCK5:+:I
res21258	chr7	150909301	150909500	200	*	4.463910092	3.200205627	4.709265438	0.905415646		chr7:150909301-150909500
res16662	chr3	148943601	148943750	150	*	1.001597986	4.420540452	4.901340109	3.226123654		chr3:148943601-148943750
res11038	chr19	3721451	3721700	250	*	1.012121565	4.508035326	4.86618942	3.554306898	MRPL54	chr19:3721451-3721700	TJP3:+:PE
res13486	chr2	157327551	157327900	350	*	4.715291943	1.678710663	5.169326117	5.424533889		chr2:157327551-157327900	ERMN:-:PE
res107	chr1	6447851	6448000	150	*	3.803220295	4.416549858	4.661819819	0.90190029	ESPN	chr1:6447851-6448000	ESPN:+:PI
res21006	chr7	116180301	116180500	200	*	3.803220295	4.416549858	4.661819819	0.90190029	TFEC;TES	chr7:116180301-116180500
res21763	chr8	81090651	81090850	200	*	1.011325809	4.427611682	4.875611358	3.715848719	PAG1	chr8:81090651-81090850	PAG1:-:I
res15840	chr3	31462051	31462650	600	*	3.339074263	2.307262764	5.809246415	1.987034224	STT3B	chr3:31462051-31462650
res11160	chr19	7807501	7807800	300	*	1.023976164	3.399298952	5.243428609	3.052334003		chr19:7807501-7807800
res297	chr1	20486301	20486450	150	*	4.179754965	3.940915179	4.763625804	0.907582099	CAMK2N1;MUL1;FAM43B	chr1:20486301-20486450	RNVU1-18:+:I,CAMK2N1:-:P
res15030	chr21	46540451	46540750	300	*	5.426014618	4.203883294	3.967531194	1.321016594		chr21:46540451-46540750	DIP2A:+:I
res10980	chr19	2394401	2394600	200	*	4.457503714	3.195693583	4.657193404	0.902783835	TMPRSS9	chr19:2394401-2394600	TMPRSS9:+:PI
res19629	chr6	85450051	85450450	400	*	4.239531424	2.771108768	4.748631257	0.902446578	NT5E	chr6:85450051-85450450	NT5E:+:PE
res11628	chr19	21568901	21569850	950	*	5.643701001	2.598255413	5.517397337	2.588456732		chr19:21568901-21569850
res6606	chr14	50789901	50790100	200	*	1.014750093	3.207535003	4.98427032	4.224435892	NIN	chr14:50789901-50790100	NIN:-:I
res14288	chr20	24109151	24109350	200	*	1.83037297	1.642172789	5.38341777	3.118592792		chr20:24109151-24109350	LINC01721:+:I
res14268	chr20	20216101	20216600	500	*	1.336980551	2.823386637	4.562175299	5.126874288		chr20:20216101-20216600	CFAP61:+:I
res2440	chr10	5291851	5292000	150	*	1.00817085	3.20274155	4.887519093	4.366281811	TUBAL3	chr10:5291851-5292000
res4827	chr12	9283551	9284100	550	*	4.656363434	4.13454518	5.143758621	1.305907356	LOC642846	chr12:9283551-9284100	LOC642846:+:E
res22270	chr9	15310551	15310750	200	*	4.457521304	3.932671422	4.512766616	0.902790878		chr9:15310551-15310750
res20816	chr7	93147451	93147750	300	*	4.278260698	1.656265136	4.068081664	5.815338268	SAMD9L	chr7:93147451-93147750	SAMD9L:-:PI
res8640	chr16	57023651	57023850	200	*	3.349744544	1.6334549	5.28033273	1.709165004	NLRC5	chr16:57023651-57023850	NLRC5:+:PE
res21973	chr8	124197901	124198050	150	*	1.013680849	3.94371909	5.089691255	3.231208986	FAM91A1;FER1L6-AS2;TMEM65;RNF139	chr8:124197901-124198050	LOC101927588:-:I
res4413	chr11	111379151	111379500	350	*	1.01535187	2.819640721	5.088815443	3.799963526	COLCA2;COLCA1;POU2AF1	chr11:111379151-111379500	POU2AF1:-:PE
res14886	chr21	35015451	35015650	200	*	4.462940106	1.614537141	4.776991222	1.697469351		chr21:35015451-35015650	LOC101928269:-:I,CBSL:-:I,U2AF1L5:-:I,CRYAA2:+:I,CRYAA:+:I,U2AF1:-:I,RUNX1:-:I,CBS:-:I
res1129	chr1	100539651	100539850	200	*	1.018332661	3.947159171	5.079457932	3.476063829		chr1:100539651-100539850	RNVU1-18:+:I,GPR88:+:E
res5162	chr12	51814251	51814500	250	*	1.003720542	4.381111272	4.816590517	3.712458293		chr12:51814251-51814500
res7105	chr14	98984501	98985100	600	*	3.080345665	1.652687133	5.01585826	5.275619778		chr14:98984501-98985100
res13641	chr2	181037001	181037300	300	*	5.00333324	4.849891271	1.409422075	4.576821061		chr2:181037001-181037300	UBE2E3:+:I
res19561	chr6	53302751	53302950	200	*	3.9914789	3.936013028	4.778363379	0.904737699	ELOVL5	chr6:53302751-53302950	ELOVL5:-:I
res15988	chr3	46287051	46287300	250	*	5.015794852	4.823630149	1.724924415	5.457644381		chr3:46287051-46287300
res11799	chr19	38667051	38667350	300	*	5.379742133	4.66331761	1.718571567	5.185445979	SPINT2;CATSPERG;ACTN4;ENSG00000267892;PAK4	chr19:38667051-38667350	ACTN4:+:I
res12627	chr2	27966001	27966150	150	*	4.166873971	3.194911751	4.790792581	0.902334149		chr2:27966001-27966150	BABAM2:+:I
res19503	chr6	43725251	43725400	150	*	4.166873971	3.194911751	4.790792581	0.902334149	TJAP1;GTPBP2;MAD2L1BP	chr6:43725251-43725400
res8390	chr16	27196001	27196350	350	*	5.102178906	3.252922549	5.165755602	1.597309122		chr16:27196001-27196350
res21399	chr8	19473351	19473750	400	*	4.929305268	4.482646633	1.50857297	5.183818209	CSGALNACT1	chr8:19473351-19473750	CSGALNACT1:-:I
res18680	chr5	172684001	172684300	300	*	1.008181462	3.694059673	4.807299916	4.366286492	NEURL1B	chr5:172684001-172684300	NEURL1B:+:E
res20838	chr7	98514401	98514850	450	*	2.850932343	1.657415931	5.155010645	4.979127689		chr7:98514401-98514850
res6551	chr14	38074701	38075150	450	*	4.172400075	1.664444599	5.004096289	5.471655424		chr14:38074701-38075150
res22693	chr9	111926451	111926900	450	*	5.149325401	1.666376225	4.684316457	5.233640079	UGCG	chr9:111926451-111926900	UGCG:+:PE
res17554	chr4	121227501	121227850	350	*	5.169627699	1.661514091	4.139390293	5.334012601		chr4:121227501-121227850	TNIP3:-:P
res4977	chr12	29164851	29165000	150	*	4.476604062	5.872260812	1.809098569	3.718176106		chr12:29164851-29165000	FAR2:+:I
res9130	chr17	3911301	3911650	350	*	3.931958953	5.496115246	4.620570387	1.565013502	P2RX1	chr17:3911301-3911650	P2RX1:-:I
res20658	chr7	50740051	50740450	400	*	3.325946392	5.682871844	2.343237912	5.64942934	GRB10	chr7:50740051-50740450	GRB10:-:I
res18623	chr5	159341851	159342150	300	*	2.634302844	4.73270751	5.26390732	1.727868068		chr5:159341851-159342150	LOC285626:+:I
res11995	chr19	45103151	45103450	300	*	4.986805338	5.154550855	1.740836356	5.151703956	RELB;CLASRP;GEMIN7;PPP1R37	chr19:45103151-45103450	PPP1R37:+:I,MARK4:+:I
res11480	chr19	17245901	17246050	150	*	0.999634918	3.933747091	4.905455699	3.710764493	NR2F6;GTPBP3;MVB12A	chr19:17245901-17246050	NR2F6:-:PE,USHBP1:-:I
res14631	chr20	51767201	51767350	150	*	0.999634918	3.933747091	4.905455699	3.710764493	ATP9A	chr20:51767201-51767350	ATP9A:-:PI
res22053	chr8	133047251	133047550	300	*	4.11243165	5.157868962	1.770351597	5.464613433		chr8:133047251-133047550	MIR7848:-:P,SLA:-:E,TG:+:I
res10608	chr18	23135701	23135850	150	*	0.999618022	3.196769736	5.016522433	3.710757728		chr18:23135701-23135850	CABLES1:+:PE
res17679	chr4	168511851	168512100	250	*	2.079310929	1.629027463	5.338616861	2.498822077	DDX60L	chr4:168511851-168512100	PALLD:+:PE
res4050	chr11	65566051	65566400	350	*	3.793150514	1.641178373	3.8109025	5.73196541	PCNX3	chr11:65566051-65566400
res20788	chr7	87319101	87319350	250	*	3.098411809	4.990986256	4.813744688	1.441513856	TP53TG1;CROT	chr7:87319101-87319350
res15269	chr22	32204351	32205300	950	*	1.85570382	2.575619877	5.689430074	3.309060854		chr22:32204351-32205300	RFPL2:-:PE,SLC5A4-AS1:+:PE
res21295	chr7	151936251	151936600	350	*	5.144565503	1.669447583	4.763454769	5.025902722		chr7:151936251-151936600
res13769	chr2	200468351	200468650	300	*	1.436988414	3.23079123	5.036684695	4.783586561	SPATS2L	chr2:200468351-200468650	SPATS2L:+:PI
res110	chr1	6475551	6475850	300	*	4.948960579	1.6527857	3.84119715	5.356222433		chr1:6475551-6475850	PLEKHG5:-:I
res8956	chr16	87856301	87856450	150	*	3.826607316	1.625847755	3.389549107	5.666626243	FBXO31;ZCCHC14;SLC7A5;BANP	chr16:87856301-87856450	SLC7A5:-:I
res20363	chr7	6032251	6032450	200	*	4.835844679	3.590660056	1.772676213	5.563211192		chr7:6032251-6032450	ANKRD61:+:PI,EIF2AK1:-:I
res18050	chr5	74974551	74975100	550	*	1.776609102	3.580932728	5.374854471	5.104110276		chr5:74974551-74975100
res23639	chrX	135158701	135159000	300	*	3.177606159	5.367265966	2.302826597	5.692405793		chrX:135158701-135159000	CT55:-:I
res16246	chr3	66582751	66583100	350	*	3.510263424	1.648360773	5.370091937	2.19867942		chr3:66582751-66583100
res8831	chr16	75065151	75065400	250	*	5.228825715	1.639081253	3.351997391	4.932866284	ZNRF1;WDR59	chr16:75065151-75065400	ZNRF1:+:I
res16281	chr3	71583601	71583900	300	*	1.425356618	5.093571607	4.716892565	3.905778791	FOXP1-IT1	chr3:71583601-71583900	FOXP1:-:PE,EIF4E3:-:I
res6430	chr14	21723451	21723800	350	*	4.280217646	1.664393662	5.492826042	2.990894284		chr14:21723451-21723800
res6431	chr14	21852201	21852350	150	*	3.331028872	4.78838115	1.826608147	5.551116613		chr14:21852201-21852350
res7338	chr15	38686001	38686400	400	*	3.81243958	1.649162166	5.366783301	2.364272999	RASGRP1;C15orf53	chr15:38686001-38686400
res22811	chr9	126329651	126330150	500	*	1.549215919	3.459170452	4.11556838	5.510489877		chr9:126329651-126330150	MVB12B:+:I
res317	chr1	22019001	22019550	550	*	6.117989268	4.749584811	2.150019871	4.344427387	LINC00339;CDC42;ZBTB40	chr1:22019001-22019550	CELA3A:+:I,RNVU1-18:+:I,LINC00339:+:I
res12756	chr2	43221951	43222150	200	*	4.008362251	5.713820201	3.91860024	1.704704073	ENSG00000234936;PLEKHH2	chr2:43221951-43222150
res9174	chr17	5227451	5227800	350	*	5.408265966	1.658501494	4.262590355	4.747091749	SCIMP;RABEP1	chr17:5227451-5227800	LOC100130950:+:I,SCIMP:-:I
res8565	chr16	47544301	47544700	400	*	5.602517101	2.976457155	2.398906602	5.390968149		chr16:47544301-47544700	PHKB:+:I
res6426	chr14	21703951	21704650	700	*	4.024832757	2.983506194	5.489333834	1.618605463		chr14:21703951-21704650
res11072	chr19	4598001	4598250	250	*	5.473973805	4.908862395	1.757917074	4.189592236		chr19:4598001-4598250
res2874	chr10	70477701	70478050	350	*	2.312062673	1.64741255	5.389243745	3.395201141	PALD1	chr10:70477701-70478050	PALD1:+:P
res18387	chr5	138654301	138654750	450	*	3.568487497	1.67098304	5.58207544	4.305509292	CTNNA1;ENSG00000238745;LOC105379194	chr5:138654301-138654750	CTNNA1:+:I
res3622	chr11	11995601	11996000	400	*	3.140507132	3.493953638	5.571303551	1.608133126	DKK3	chr11:11995601-11996000	DKK3:-:PI
res3313	chr10	117653151	117653550	400	*	4.975823765	5.932934694	2.241209082	5.307831621		chr10:117653151-117653550
res16925	chr3	195545851	195546150	300	*	5.054405549	1.659681768	4.256860291	5.153637801	ENSG00000223711	chr3:195545851-195546150	PPP1R2:-:P
res13791	chr2	201263851	201264050	200	*	4.616316006	4.447879903	1.763288498	5.560456407	CASP8;ALS2CR12	chr2:201263851-201264050	CASP8:+:I
res23247	chrX	38803951	38804250	300	*	3.615025664	1.652822342	5.425530648	2.524185434	MID1IP1	chrX:38803951-38804250	MID1IP1-AS1:-:P,MID1IP1:+:PE
res9857	chr17	47698901	47699200	300	*	1.431579248	4.853343958	4.838385621	4.14760227	TBKBP1	chr17:47698901-47699200	MIR4315-1:-:I,TBKBP1:+:I
res16205	chr3	58116001	58116500	500	*	4.520222771	1.675400051	5.493323849	4.058804961	FLNB;FLNB-AS1	chr3:58116001-58116500	FLNB:+:I
res8386	chr16	26598001	26598650	650	*	6.320796156	5.636159657	2.60559153	4.542052781	LINC02195	chr16:26598001-26598650
res8031	chr15	101127551	101127850	300	*	5.454637673	1.640433326	3.47443094	4.421397846	CHSY1	chr15:101127551-101127850
res17466	chr4	101328001	101328650	650	*	5.047168743	1.669358097	4.879803797	4.783290805		chr4:101328001-101328650	PPP3CA:-:I
res13519	chr2	162011751	162012050	300	*	4.487028669	1.645709573	5.084128172	2.513576255		chr2:162011751-162012050	DPP4:-:E
res17373	chr4	80423001	80423300	300	*	5.235056679	1.647905359	3.791933393	4.904233565		chr4:80423001-80423300	CFAP299:+:I
res5936	chr13	20120601	20120900	300	*	4.593029175	4.941287853	1.766497906	5.316750344	PSPC1;ZMYM5;ZMYM2	chr13:20120601-20120900
res21412	chr8	20493201	20493600	400	*	3.917226866	1.653522668	5.343802396	2.520579848		chr8:20493201-20493600
res3108	chr10	96765701	96765900	200	*	5.471323372	1.621752462	3.691347958	2.862855808		chr10:96765701-96765900
res1221	chr1	110982351	110982700	350	*	2.766598633	1.97400957	5.153493336	5.065422501		chr1:110982351-110982700	RNVU1-18:+:I
res6027	chr13	30461701	30461950	250	*	3.365026941	1.648208367	4.637340237	5.319946745		chr13:30461701-30461950	HMGB1:-:I
res21328	chr7	158595101	158595400	300	*	6.161194669	6.527412327	2.943417651	5.006856768		chr7:158595101-158595400
res15909	chr3	39388901	39389150	250	*	5.07516268	1.652311557	3.981050699	5.067532328		chr3:39388901-39389150	SLC25A38:+:PI
res22027	chr8	128659701	128659950	250	*	4.97989019	1.628415513	4.557111241	2.498651138		chr8:128659701-128659950	LINC00976:-:I
res13137	chr2	96594601	96594850	250	*	4.981328989	1.622336708	3.158371196	4.936991154		chr2:96594601-96594850	KANSL3:-:E
res19257	chr6	32521851	32522150	300	*	2.231096525	2.043409675	5.458023086	2.513484209	HLA-DRB5	chr6:32521851-32522150	HLA-DRB5:-:E
res16658	chr3	144295301	144295450	150	*	4.734796344	4.445753322	1.768814421	5.443418005		chr3:144295301-144295450
res1523	chr1	155536151	155536550	400	*	5.472379548	1.647384631	3.857417717	4.37670625	ASH1L	chr1:155536151-155536550	ASH1L:-:I
res13974	chr2	231482751	231483250	500	*	4.57357226	5.391057397	1.785931125	4.811937345		chr2:231482751-231483250	NCL:-:PE
res8506	chr16	30767801	30768050	250	*	3.362808627	1.645797413	4.599963829	5.313822452		chr16:30767801-30768050	RNF40:+:PE
res6428	chr14	21714351	21714850	500	*	4.075633993	2.868205929	5.833687841	2.174083463		chr14:21714351-21714850
res14312	chr20	26009751	26009900	150	*	2.612405096	1.632045409	5.330511542	2.500708966		chr20:26009751-26009900	FAM182A:+:I
res16695	chr3	152419851	152420100	250	*	4.187668195	5.455072742	1.806180381	4.870331738		chr3:152419851-152420100	MBNL1:+:I
res21272	chr7	151168251	151168450	200	*	2.587576217	1.613892601	4.423049609	5.072297423		chr7:151168251-151168450	GBX1:-:PI
res2087	chr1	210332801	210333150	350	*	2.778966034	1.650353918	5.302209223	4.208811755	SERTAD4-AS1;HHAT	chr1:210332801-210333150	HHAT:+:I
res1877	chr1	192552951	192553250	300	*	1.80981546	5.369432328	3.66773147	4.949977995	RGS1	chr1:192552951-192553250
res19675	chr6	90479301	90479650	350	*	4.392234836	1.668371258	5.325206316	4.567924546		chr6:90479301-90479650
res19962	chr6	137234551	137234850	300	*	2.793396217	1.654181405	5.449324688	3.630868598	IFNGR1	chr6:137234551-137234850
res12544	chr2	24517351	24517650	300	*	4.474432683	4.319740394	1.78311237	5.553932407		chr2:24517351-24517650	NCOA1:+:I
res3291	chr10	113007301	113007600	300	*	3.719648143	3.223432987	5.183735115	1.316143305		chr10:113007301-113007600	TCF7L2:+:I
res4802	chr12	7640051	7640700	650	*	4.565659684	1.823566258	5.589755824	4.256243413	DPPA3	chr12:7640051-7640700
res7967	chr15	90568551	90568850	300	*	4.807858714	1.664909763	4.790720804	4.952935409	IQGAP1;CRTC3	chr15:90568551-90568850	CRTC3:+:I
res20006	chr6	139262451	139262750	300	*	2.624660171	1.6443272	5.223172935	4.169337855	TXLNB	chr6:139262451-139262750	TXLNB:-:PE
res13957	chr2	230723351	230723650	300	*	4.333087913	1.642468161	5.086373039	2.510094905		chr2:230723351-230723650	CAB39:+:I
res1064	chr1	91551101	91551250	150	*	4.172060886	5.701022813	1.841318712	4.074335929	WDR82P2	chr1:91551101-91551250	RNVU1-18:+:I
res23481	chrX	82142001	82142300	300	*	2.626481363	1.646572425	5.247256203	4.096551846		chrX:82142001-82142300
res16890	chr3	188359151	188359500	350	*	4.743075318	1.665008846	5.233327376	3.572499706	LPP	chr3:188359151-188359500	LPP:+:I
res22647	chr9	99113101	99113350	250	*	3.361460759	4.289625258	5.153028888	1.452405244	TGFBR1	chr9:99113101-99113350	TGFBR1:+:I
res2254	chr1	228765651	228765900	250	*	4.660031203	1.644538047	3.936772529	5.268669031		chr1:228765651-228765900
res16841	chr3	184608251	184608500	250	*	2.603999431	1.626414813	5.288061068	2.497260615		chr3:184608251-184608500
res15971	chr3	45944801	45945050	250	*	4.371387282	4.276360265	1.790965702	5.555790015	CXCR6;FYCO1	chr3:45944801-45945050	CXCR6:+:PE,FYCO1:-:I
res8871	chr16	80719651	80719850	200	*	4.482304905	3.950515098	1.796455892	5.557365504	CDYL2	chr16:80719651-80719850	CDYL2:-:I
res4914	chr12	14884451	14884900	450	*	3.949842683	1.645087987	5.284198936	2.643292708	C12orf60;ENSG00000256339;PDE6H	chr12:14884451-14884900	C12orf60:+:I,MGP:-:PE
res20253	chr7	610701	611050	350	*	5.316748901	1.651201055	4.522472326	3.550992667	LOC101926963	chr7:610701-611050	PRKAR1B:-:I
res10602	chr18	22342751	22343050	300	*	4.247565872	3.214326922	4.93660719	1.310331601	LOC105372019	chr18:22342751-22343050
res15515	chr22	43376851	43377150	300	*	2.205880342	4.492513124	2.908418462	5.714384662	SCUBE1	chr22:43376851-43377150
res8229	chr16	9082451	9082850	400	*	3.25428568	1.656242921	5.481076346	3.124660606		chr16:9082451-9082850
res17691	chr4	173332301	173332500	200	*	4.725302254	3.952431089	1.791271644	5.432875128		chr4:173332301-173332500	HMGB2:-:E
res7683	chr15	67073101	67073250	150	*	4.480462353	5.327632135	1.80059515	4.819497789	SMAD3	chr15:67073101-67073250	SMAD3:+:I
res2089	chr1	211229051	211229300	250	*	2.601155044	1.623730005	5.268603547	2.495523883	RCOR3	chr1:211229051-211229300
res15493	chr22	42437501	42438000	500	*	5.230481994	5.306060273	5.0423677	2.050161095	LOC101927344	chr22:42437501-42438000
res15234	chr22	30485401	30485750	350	*	3.969879375	1.647375785	4.455605757	5.336527223		chr22:30485401-30485750
res3710	chr11	33777951	33778250	300	*	4.618425982	1.64295011	4.946718485	2.692480407		chr11:33777951-33778250
res14578	chr20	49701401	49701650	250	*	5.452710734	1.624004767	3.684562764	3.232610044	B4GALT5	chr20:49701401-49701650	B4GALT5:-:I
res1679	chr1	161626901	161627050	150	*	4.906292008	1.611656448	3.069443978	4.810206674	FCGR3B	chr1:161626901-161627050	FCGR3B:-:I
res14097	chr2	241036401	241036750	350	*	5.13382177	4.565103427	1.773062885	4.935605027	ENSG00000225521	chr2:241036401-241036750	SNED1:+:PI
res179	chr1	10498251	10498600	350	*	4.011119406	4.572243801	2.04649594	5.816189211	PEX14;DFFA	chr1:10498251-10498600	PEX14:+:I
res11133	chr19	6753401	6754000	600	*	5.440336071	4.966726206	2.248169464	5.612195966	SH2D3A	chr19:6753401-6754000	SH2D3A:-:E
res250	chr1	16167651	16168150	500	*	3.370313281	1.652754983	5.097572247	4.744155843		chr1:16167651-16168150
res2766	chr10	50067701	50068250	550	*	4.805724744	1.659874622	5.125854942	3.907882745	WASHC2A	chr10:50067701-50068250	FAM21EP:-:PE,WASHC2A:+:PE
res19879	chr6	128259201	128259750	550	*	4.987111732	4.677034197	1.593413935	4.372540148		chr6:128259201-128259750	PTPRK:-:I
res1995	chr1	204398551	204398800	250	*	3.365165434	1.648315379	4.837987518	5.008549702		chr1:204398551-204398800
res21402	chr8	19687001	19687250	250	*	5.318250157	3.954978935	1.784361928	4.823352394	CSGALNACT1	chr8:19687001-19687250	CSGALNACT1:-:I
res16918	chr3	195147601	195147750	150	*	4.914927234	3.202643828	1.828916544	5.154718499	FAM43A;XXYLT1-AS2;XXYLT1	chr3:195147601-195147750	XXYLT1-AS2:+:P,XXYLT1:-:I
res13071	chr2	85999301	85999600	300	*	4.97501851	1.635567302	3.712494154	4.915807389		chr2:85999301-85999600
res1494	chr1	154999201	154999600	400	*	3.237450134	4.870496808	4.740451703	1.544527199	SHC1;FLAD1;ZBTB7B;DCST2;DCST1;DPM3;CLK2	chr1:154999201-154999600
res20737	chr7	74269801	74270200	400	*	4.419420337	1.641954569	4.072707742	5.267669284	LAT2	chr7:74269801-74270200
res20115	chr6	152643101	152643300	200	*	3.354517542	1.636849979	5.27500772	2.503816917		chr6:152643101-152643300
res1582	chr1	157628851	157629050	200	*	4.480136068	1.626945459	4.860221833	2.497409943		chr1:157628851-157629050
res7926	chr15	88897301	88897700	400	*	4.69111154	1.652084466	5.095375233	3.348542895	HAPLN3	chr15:88897301-88897700	HAPLN3:-:P
res22470	chr9	74774001	74774200	200	*	5.397539709	1.620646529	3.694678698	3.230702506		chr9:74774001-74774200	TRPM6:-:I
res390	chr1	25562451	25562900	450	*	3.927128856	1.660636753	5.437807144	3.67712001	LDLRAP1;ENSG00000225643	chr1:25562451-25562900	LDLRAP1:+:PE,RNVU1-18:+:I
res22005	chr8	125930401	125930850	450	*	4.912293468	1.643608057	4.012982853	4.943282075	RNU6-442P	chr8:125930401-125930850	LINC00861:-:I
res9176	chr17	5242401	5242700	300	*	5.099301261	1.658762385	4.655280531	4.333397383	ENSG00000263164	chr17:5242401-5242700	LOC100130950:+:I
res5674	chr12	111813151	111813450	300	*	3.720250553	1.638912044	4.363367904	5.291739968	ALDH2	chr12:111813151-111813450	ALDH2:+:E
res7275	chr15	23565451	23566500	1050	*	2.913459056	3.302916142	5.557868229	1.882771377		chr15:23565451-23566500	MIR4509-1:+:I,GOLGA6L7:-:I,MKRN3:+:PE
res6300	chr13	99204851	99205000	150	*	4.905172639	1.610877231	4.351898665	2.487830397	UBAC2	chr13:99204851-99205000	UBAC2:+:I
res18488	chr5	143205901	143206200	300	*	4.914200767	5.731635658	2.246155368	5.143122241	ARHGAP26;ARHGAP26-IT1	chr5:143205901-143206200	ARHGAP26:+:PI
res22450	chr9	71604551	71604700	150	*	4.172868024	1.614121838	3.42458904	5.297051518		chr9:71604551-71604700
res8651	chr16	57297851	57298250	400	*	4.750193988	1.664415001	4.961248449	4.489868376		chr16:57297851-57298250
res19927	chr6	135103001	135103250	250	*	3.551360578	1.637649366	5.230213137	2.505574371		chr6:135103001-135103250	HBS1L:-:PE
res12997	chr2	73979151	73979400	250	*	3.674389357	1.635410926	5.204185292	2.50353861	TET3;DGUOK-AS1	chr2:73979151-73979400	DGUOK-AS1:-:I
res23101	chr9	137046551	137046850	300	*	4.000500878	5.155273284	4.815192211	1.725723189	NPDC1	chr9:137046551-137046850	NPDC1:-:P
res20555	chr7	38215751	38216100	350	*	4.746228625	1.658533058	5.006870669	4.331011908	STARD3NL;TRGC2	chr7:38215751-38216100	STARD3NL:+:E
res6923	chr14	77024151	77024450	300	*	5.072149999	5.580752509	2.879448537	2.502956444	LINC02288;IRF2BPL;CIPC	chr14:77024151-77024450
res2369	chr1	244323051	244323350	300	*	4.225135972	1.658197068	4.864777859	4.940352679	ADSS	chr1:244323051-244323350
res20227	chr6	167119801	167119950	150	*	3.350375331	1.632805799	5.243365737	2.501200842	RNASET2;CCR6	chr6:167119801-167119950	CCR6:+:PI
res21279	chr7	151277051	151277350	300	*	4.679695972	1.644335392	4.113228218	5.083604698		chr7:151277051-151277350	SMARCD3:-:PE
res21019	chr7	121438301	121438800	500	*	4.55304839	4.074674347	4.968711293	1.535394414		chr7:121438301-121438800
res18273	chr5	127590451	127590650	200	*	4.184576545	4.79242278	1.814567068	5.302026529		chr5:127590451-127590650
res12056	chr19	46840551	46840800	250	*	4.181160213	5.159806607	1.784902349	4.920181899	AP2S1	chr19:46840551-46840800	AP2S1:-:PI
res7668	chr15	65828651	65828850	200	*	2.612101419	1.63203998	5.107629795	4.085667955	RAB11A;DENND4A	chr15:65828651-65828850	RAB11A:+:I
res11711	chr19	35206451	35206800	350	*	3.844168827	1.660930707	5.304187296	4.331817503	KIAA0355;ZNF792;FXYD5;USF2	chr19:35206451-35206800
res12767	chr2	44184151	44184400	250	*	5.314881403	1.625991278	3.988915973	3.233916596		chr2:44184151-44184400	PPM1B:+:I,SLC3A1:+:I
res13364	chr2	128382201	128382500	300	*	2.610372562	2.82096295	5.301736245	1.708864539		chr2:128382201-128382500
res17943	chr5	55146551	55146900	350	*	3.314150735	3.526494733	5.328564641	1.566994493	GZMA	chr5:55146551-55146900	CDC20B:-:E
res18388	chr5	138663001	138663250	250	*	2.597321007	1.62082817	4.87843496	4.4484652	CTNNA1;LOC105379194	chr5:138663001-138663250	CTNNA1:+:PI
res715	chr1	40713101	40713350	250	*	4.660776219	1.645346021	4.191627369	5.060337704	ZFP69;EXO5;NFYC;NFYC-AS1	chr1:40713101-40713350	RNVU1-18:+:I,NFYC:+:I
res3575	chr11	6606101	6606350	250	*	5.163302647	1.635987534	3.812365238	4.539263486	RRP8;ILK;ENSG00000254641	chr11:6606101-6606350	RRP8:-:P,ILK:+:PI,TAF10:-:E
res20215	chr6	166400851	166401150	300	*	3.72086303	5.148357776	4.7565284	1.715408036		chr6:166400851-166401150
res18875	chr6	6614051	6614500	450	*	4.554415743	3.073847517	5.674251877	2.220355904	LY86	chr6:6614051-6614500	LY86-AS1:-:I,LY86:+:I
res19971	chr6	137710501	137710800	300	*	1.625089196	3.234117749	5.187032979	4.31722706	TNFAIP3	chr6:137710501-137710800	LOC102723649:+:I
res16226	chr3	62318801	62319550	750	*	5.739326037	3.996251561	2.577911649	5.756368114	C3orf14	chr3:62318801-62319550	PTPRG-AS1:-:PE,C3orf14:+:PE
res238	chr1	15584551	15585050	500	*	4.490170393	1.659330127	4.924423305	4.703561459	AGMAT	chr1:15584551-15585050	DNAJC16:+:I,AGMAT:-:PE
res5962	chr13	23321651	23322000	350	*	5.2685144	1.642835475	4.225335408	4.026631139		chr13:23321651-23322000	SGCG:+:I
res16497	chr3	122941401	122941550	150	*	4.18960975	1.62617367	4.973543885	2.496910694		chr3:122941401-122941550	SEMA5B:-:I
res17281	chr4	48047401	48047550	150	*	4.18960975	1.62617367	4.973543885	2.496910694	CNGA1	chr4:48047401-48047550
res14574	chr20	49608751	49609200	450	*	4.722718381	1.656716695	5.047359765	4.021957102		chr20:49608751-49609200
res6508	chr14	24670801	24670950	150	*	5.524379899	3.93457062	1.844081787	3.225811335	GZMB	chr14:24670801-24670950
res13709	chr2	191617601	191617950	350	*	3.760621255	1.654164901	5.383444917	3.366423666	NABP1	chr2:191617601-191617950
res16791	chr3	178348901	178349350	450	*	2.554343162	2.812081732	5.771703545	4.634990055		chr3:178348901-178349350	KCNMB2:+:I
res17637	chr4	152063901	152064100	200	*	2.610653033	1.630719312	5.24955862	3.236816744	LINC02273	chr4:152063901-152064100
res17055	chr4	3041401	3042000	600	*	2.872634243	1.645602756	5.187532726	4.080501727	GRK4	chr4:3041401-3042000	HTT:+:PE
res13638	chr2	180360001	180360200	200	*	2.609642331	1.630626771	5.24799845	3.236825702		chr2:180360001-180360200
res19706	chr6	105620951	105621150	200	*	4.925940812	3.947756795	1.804681057	5.151755654		chr6:105620951-105621150
res15084	chr22	20206201	20206500	300	*	4.73226849	1.644751585	4.234243499	4.938626602	TRMT2A;LOC284865;LINC00896	chr22:20206201-20206500	LINC00896:+:PE,LINC02891:-:P
res4253	chr11	76232201	76232450	250	*	3.347998678	4.030897746	5.059998993	1.443395557		chr11:76232201-76232450
res10400	chr17	80781001	80781200	200	*	5.00907421	5.079959691	1.820460446	4.078464487	RPTOR	chr17:80781001-80781200	RPTOR:+:I
res17277	chr4	47836701	47837050	350	*	3.802769823	1.633343851	4.271592972	5.22780735		chr4:47836701-47837050	LOC101927179:+:I,CORIN:-:PI
res13928	chr2	224957651	224957850	200	*	5.110852693	4.436633147	1.794731502	4.807977196	DOCK10	chr2:224957651-224957850	DOCK10:-:I
res2422	chr10	3777051	3777350	300	*	3.17962145	1.647040669	5.349896025	3.313626249	KLF6	chr10:3777051-3777350	KLF6:-:E
res13612	chr2	176140501	176140800	300	*	4.02603399	1.641877946	4.484597003	5.121899071	HOXD9;HOXD-AS2;HOXD8;HOXD4;HOXD1;HAGLR	chr2:176140501-176140800	HOXD3:+:I
res22029	chr8	129885551	129886200	650	*	5.217630626	1.948906971	4.240684304	5.11114246		chr8:129885551-129886200	CYRIB:-:I
res18232	chr5	115977251	115977400	150	*	4.704736994	5.315504281	1.836787334	4.075201324	LVRN	chr5:115977251-115977400	LVRN:+:I
res17115	chr4	8228601	8229250	650	*	2.198139017	2.224981649	5.340905046	3.968514718	SH3TC1	chr4:8228601-8229250	SH3TC1:+:PE
res10542	chr18	8755601	8755950	350	*	3.758886612	1.652492632	5.038247257	4.673807779	MTCL1	chr18:8755601-8755950	MTCL1:+:I
res11279	chr19	11339601	11339800	200	*	3.815090899	1.6175539	3.82433391	5.299092298	ENSG00000267174	chr19:11339601-11339800	RAB3D:-:PE
res19901	chr6	130513851	130514000	150	*	3.339516798	1.624636386	5.177429402	2.495967315		chr6:130513851-130514000
res7101	chr14	98223801	98224150	350	*	3.459215416	1.645678788	5.295297311	2.904244894		chr14:98223801-98224150
res20563	chr7	38330901	38331650	750	*	2.600359412	1.634067828	5.196856977	3.497760402	STARD3NL;ENSG00000272908	chr7:38330901-38331650
res17024	chr4	1862401	1862750	350	*	4.637745319	1.64734707	4.405998285	4.903314276		chr4:1862401-1862750
res7573	chr15	60548151	60548450	300	*	5.500391254	5.559330722	2.377356039	3.901385832	RORA	chr15:60548151-60548450	RORA-AS1:+:I,RORA:-:I
res19726	chr6	106525101	106525450	350	*	4.960965991	5.751867769	4.589506921	2.23394145	CRYBG1	chr6:106525101-106525450	CRYBG1:+:E
res3355	chr10	122422351	122422600	250	*	4.724680713	1.629628205	3.828514638	4.941454933	BTBD16;PLEKHA1	chr10:122422351-122422600	PLEKHA1:+:E
res17858	chr5	40338501	40338750	250	*	4.724680713	1.629628205	3.828514638	4.941454933		chr5:40338501-40338750
res13236	chr2	106058501	106059100	600	*	5.462921716	3.647708599	2.379969385	5.488616734		chr2:106058501-106059100
res21798	chr8	91040601	91040950	350	*	5.023596841	1.647930976	4.333119684	4.487612824		chr8:91040601-91040950	PIP4P2:-:PE
res19704	chr6	105462601	105462800	200	*	5.016853611	4.79617445	1.803417083	4.612521789		chr6:105462601-105462800
res12913	chr2	68387601	68387950	350	*	1.992962433	5.202518596	4.952552232	3.250331886	PLEK	chr2:68387601-68387950	PLEK:+:PE
res5626	chr12	108831801	108832050	250	*	4.976807839	5.078390801	1.825142949	4.07752187	SELPLG;CORO1C;SSH1	chr12:108831801-108832050	SSH1:-:I
res18966	chr6	16657901	16658100	200	*	4.81484618	1.61997082	3.551811351	4.815068705		chr6:16657901-16658100	ATXN1:-:E
res4298	chr11	85750701	85751050	350	*	2.126752804	4.734723651	3.396963355	5.553221192		chr11:85750701-85751050	SYTL2:-:I
res21997	chr8	125434201	125434450	250	*	4.874418077	1.640502115	4.701927488	3.243179001	NSMCE2;WASHC5;TRIB1	chr8:125434201-125434450	TRIB1:+:PI
res12918	chr2	68721551	68721800	250	*	4.941509919	1.647491342	4.716547053	3.57473498		chr2:68721551-68721800	ARHGAP25:+:I
res3345	chr10	119705401	119705650	250	*	5.096114117	3.327986639	1.827363203	4.805449768	BAG3	chr10:119705401-119705650
res3459	chr11	290101	290300	200	*	4.593927935	1.622030516	3.690432038	4.996902633	PGGHG;ENSG00000255026;IFITM5	chr11:290101-290300	PGGHG:+:PI
res13610	chr2	175575751	175576000	250	*	4.175882719	4.99768263	2.024517195	5.397311854		chr2:175575751-175576000
res14008	chr2	233270451	233270650	200	*	5.337267509	3.946241441	1.809158012	4.490744764	ATG16L1	chr2:233270451-233270650	ATG16L1:+:I
res18619	chr5	159120551	159120700	150	*	2.595970975	1.619845183	4.992394848	4.078026992	LINC02202	chr5:159120551-159120700
res23585	chrX	124240051	124240300	250	*	4.698617666	2.403286019	4.504544194	1.695307468		chrX:124240051-124240300	STAG2:+:I,SH2D1A:+:I
res23388	chrX	56763851	56764700	850	*	2.888259155	4.540439449	4.953146467	1.707774228		chrX:56763851-56764700	NBDY:+:I
res9491	chr17	31310451	31310600	150	*	4.177821846	1.61757954	4.888113482	2.491691817	OMG;EVI2B;EVI2A	chr17:31310451-31310600	EVI2B:-:I,NF1:+:I
res22046	chr8	132129001	132129150	150	*	4.177821846	1.61757954	4.888113482	2.491691817		chr8:132129001-132129150	KCNQ3:-:E
res10424	chr17	81519351	81519550	200	*	3.333570581	1.620337409	5.142151114	2.493383139	FSCN2;ENSG00000229848;ACTG1	chr17:81519351-81519550	ACTG1:-:I
res19267	chr6	32668301	32668750	450	*	2.468224825	5.616814116	5.69185993	4.552570798	HLA-DQB1	chr6:32668301-32668750	HLA-DQB1:-:PE
res7149	chr14	100546451	100546750	300	*	2.599688277	1.622572719	5.061595063	3.898417019	BEGAIN	chr14:100546451-100546750	BEGAIN:-:PE
res21595	chr8	41507651	41507850	200	*	4.910845052	4.794802252	1.808188867	4.715130762	GOLGA7	chr8:41507651-41507850	GOLGA7:+:I
res3690	chr11	27472701	27472950	250	*	3.339082858	3.455875174	5.108185948	1.439939847		chr11:27472701-27472950	LGR4-AS1:+:PE,LGR4:-:PE
res16270	chr3	71050501	71050900	400	*	4.552052932	5.530608779	2.362081455	5.552955672		chr3:71050501-71050900	FOXP1:-:I
res10522	chr18	3129301	3129600	300	*	4.627279954	1.651036068	4.566863327	4.737184973		chr18:3129301-3129600	MYOM1:-:PE
res5892	chr12	130764451	130764650	200	*	5.263239744	1.62300608	3.808033882	3.717401393		chr12:130764451-130764650
res604	chr1	34786551	34786700	150	*	5.103921679	1.623813707	3.685115687	4.369938		chr1:34786551-34786700	SMIM12:-:I,RNVU1-18:+:I
res20790	chr7	87598601	87598800	200	*	5.257779294	1.61917577	3.819548096	3.472464524		chr7:87598601-87598800	ABCB1:-:I
res18395	chr5	139299551	139299850	300	*	4.012117667	1.629290729	4.161725966	5.157911073		chr5:139299551-139299850	MATR3:+:I
res1231	chr1	111406401	111406600	200	*	2.596406955	1.620315181	5.0426318	3.89714577	WDR77	chr1:111406401-111406600	RNVU1-18:+:I
res4465	chr11	117969601	117969750	150	*	4.455466465	1.60931291	4.661464514	2.486930646		chr11:117969601-117969750
res15681	chr3	10238401	10238650	250	*	4.819211635	1.654296676	4.814280061	3.984778595		chr3:10238401-10238650	IRAK2:+:I
res6373	chr13	113584401	113584700	300	*	4.605982061	1.632152679	3.990825394	4.946817951		chr13:113584401-113584700	TFDP1:+:P
res19240	chr6	31836801	31837000	200	*	4.908249853	1.613019345	3.427909418	4.604539693	DDX39B;BAG6;C6orf47;CSNK2B;GPANK1;LY6G5B;LY6G6C;MSH5;RNU6-850P;VWA7;VARS;LSM2;HSPA1L;HSPA1B;HSPA1A;C6orf48;SKIV2L;DXO;ATF6B;HLA-DQA2	chr6:31836801-31837000	SNORD52:+:P,SNHG32:+:PE
res23165	chrX	11533101	11533500	400	*	3.694265721	1.651539756	5.042641206	4.534757484		chrX:11533101-11533500	ARHGAP6:-:I
res17963	chr5	58759801	58760050	250	*	4.774363178	1.625006837	3.746922105	4.809774341	LOC105378986	chr5:58759801-58760050	RAB3C:+:I
res17914	chr5	50751051	50751400	350	*	4.864669937	1.648999576	4.615228317	4.315075578		chr5:50751051-50751400	PARP8:+:I
res9973	chr17	50904251	50904500	250	*	5.105640146	5.469433023	2.688307021	2.746271494		chr17:50904251-50904500	MIR4315-1:-:I,TOB1-AS1:+:I
res6047	chr13	32390051	32390400	350	*	5.477136372	2.289336987	3.452176526	5.138071885		chr13:32390051-32390400	BRCA2:+:I
res16499	chr3	123448051	123448250	200	*	2.589836932	1.615520739	4.94986297	4.075501703		chr3:123448051-123448250	ADCY5:-:E
res644	chr1	36420901	36421050	150	*	5.244408879	1.609623742	3.438135962	3.709501849	OSCP1	chr1:36420901-36421050	SNORA63C:-:P,OSCP1:-:PI,RNVU1-18:+:I
res6099	chr13	41428201	41428450	250	*	3.113567323	1.643328767	5.261848407	3.571833283		chr13:41428201-41428450
res2666	chr10	30751751	30752200	450	*	4.733746953	1.649391583	4.823409107	4.146251226		chr10:30751751-30752200
res5704	chr12	116359001	116359350	350	*	3.383831175	4.079961624	5.488110411	1.907550243		chr12:116359001-116359350
res389	chr1	25549701	25549850	150	*	3.327624364	1.616038431	5.106872826	2.490798963	LDLRAP1	chr1:25549701-25549850	LDLRAP1:+:PI,RNVU1-18:+:I
res14822	chr21	28605251	28605400	150	*	3.327624364	1.616038431	5.106872826	2.490798963		chr21:28605251-28605400	FAM243A:-:I,SMIM11B:+:I,CBSL:-:I,U2AF1L5:-:I,CRYAA2:+:I,CRYAA:+:I,SMIM34A:-:I,U2AF1:-:I,CBS:-:I
res7426	chr15	42650501	42650700	200	*	4.920440049	1.621695323	3.691426911	4.609662645		chr15:42650501-42650700	STARD9:+:I
res18051	chr5	75023901	75024050	150	*	3.814155732	1.616807325	5.001463654	2.491241208		chr5:75023901-75024050
res6310	chr13	99307351	99307600	250	*	5.118342706	1.63474491	4.280808359	3.724847624	DOCK9;UBAC2;GPR18;GPR183	chr13:99307351-99307600	GPR183:-:PE,UBAC2:+:PI
res4221	chr11	73970051	73970350	300	*	4.337007147	1.646098808	4.615641549	4.814642023	DNAJB13;UCP2	chr11:73970051-73970350	DNAJB13:+:E
res18177	chr5	102780501	102780750	250	*	4.488761587	1.634145951	4.162963168	4.944377344	PAM	chr5:102780501-102780750	PAM:+:I
res18783	chr5	180328751	180328900	150	*	4.467229551	1.61750752	3.70390348	4.994148523		chr5:180328751-180328900	GFPT2:-:I
res21028	chr7	127254001	127254150	150	*	4.467229551	1.61750752	3.70390348	4.994148523		chr7:127254001-127254150	GRM8:-:P
res22341	chr9	34186401	34186550	150	*	4.467229551	1.61750752	3.70390348	4.994148523	UBAP1	chr9:34186401-34186550	UBAP1:+:I
res22537	chr9	89524051	89524250	200	*	2.960357045	1.616896861	4.638633006	4.71000396	SECISBP2;SEMA4D	chr9:89524051-89524250
res17680	chr4	168831901	168832200	300	*	1.533669758	4.503121124	4.813132018	3.389517366		chr4:168831901-168832200	PALLD:+:PE
res6629	chr14	52248101	52248350	250	*	4.178745943	3.203332446	4.845741943	1.43560911		chr14:52248101-52248350
res14681	chr20	58408651	58408900	250	*	4.928158912	1.635462359	4.099717657	4.538382732	VAPB	chr20:58408651-58408900	VAPB:+:I
res1950	chr1	202155001	202155150	150	*	4.711102215	1.61959327	3.697689481	4.814839961	PTPN7	chr1:202155001-202155150	PTPN7:-:I
res6415	chr14	21191951	21192300	350	*	3.05974303	1.638583705	5.156135465	3.948183368		chr14:21191951-21192300
res1546	chr1	156160951	156161200	250	*	4.972586155	1.616084051	4.276148014	2.982271108	SEMA4A	chr1:156160951-156161200	SEMA4A:+:PE
res22240	chr9	4988001	4988200	200	*	5.034144018	1.641141778	4.344418426	4.091555669		chr9:4988001-4988200	JAK2:+:I
res10175	chr17	68349201	68349500	300	*	5.23124418	4.875508424	1.940626957	4.231302125		chr17:68349201-68349500	ARSG:+:I
res23504	chrX	102863751	102864100	350	*	4.417049885	1.636953779	4.931141312	3.057624781		chrX:102863751-102864100	LINC00630:+:PE
res7158	chr14	101792351	101792500	150	*	5.400944259	3.940039157	1.82763625	4.076976349	PPP2R5C	chr14:101792351-101792500	PPP2R5C:+:I
res18298	chr5	131595501	131595650	150	*	5.102108147	4.429848158	1.814580599	4.610146073	RAPGEF6	chr5:131595501-131595650	RAPGEF6:-:I
res4776	chr12	6835801	6835950	150	*	2.583702888	1.611196295	4.907331091	4.072976413		chr12:6835801-6835950	P3H3:+:I
res10811	chr18	68721801	68721950	150	*	2.583702888	1.611196295	4.907331091	4.072976413		chr18:68721801-68721950	CCDC102B:+:I
res10970	chr19	2112701	2112850	150	*	2.583702888	1.611196295	4.907331091	4.072976413		chr19:2112701-2112850	AP3D1:-:PE
res21730	chr8	73063851	73064000	150	*	4.916779375	3.940958004	1.824898761	4.995070886		chr8:73063851-73064000
res6231	chr13	74070051	74070350	300	*	4.536275217	1.624095275	4.745762069	2.864283756		chr13:74070051-74070350
res1856	chr1	184745951	184746250	300	*	4.973714137	5.111100319	1.965969241	4.549164102	EDEM3	chr1:184745951-184746250	EDEM3:-:I
res3082	chr10	92902001	92902300	300	*	3.998698921	4.815236411	4.859338862	1.718592488		chr10:92902001-92902300	EXOC6:+:I
res5534	chr12	96495901	96496200	300	*	5.604113363	4.334866114	2.104786706	4.572601527		chr12:96495901-96496200	CFAP54:+:I
res22607	chr9	96399151	96399300	150	*	4.707440391	3.938874549	1.831119638	5.154286243		chr9:96399151-96399300	ZNF367:-:I
res22066	chr8	133283101	133283600	500	*	4.530115979	1.644755874	4.660212373	4.571519931		chr8:133283101-133283600	NDRG1:-:I
res22454	chr9	71781201	71781750	550	*	5.624439516	5.341880181	2.37378725	4.568793166	CEMIP2	chr9:71781201-71781750	CEMIP2:-:I
res1638	chr1	160777601	160777750	150	*	3.326539923	1.615283529	4.338628214	4.992865107		chr1:160777601-160777750
res6964	chr14	89283451	89283700	250	*	5.398233764	2.144584621	3.707698004	2.490978981		chr14:89283451-89283700	FOXN3:-:I
res10002	chr17	57604101	57604400	300	*	3.484802523	1.646186444	5.06491144	4.313767084	MSI2;CCDC182	chr17:57604101-57604400	MIR4315-1:-:I,LOC101927539:-:I,MSI2:+:I
res19649	chr6	88780901	88781050	150	*	3.339867244	1.624891553	4.614790304	4.818050007		chr6:88780901-88781050	RNGTT:-:I
res4727	chr12	4030951	4031600	650	*	3.990693208	5.932669999	5.314683411	2.626766745	ENSG00000256969;HSPA8P5;CCND2	chr12:4030951-4031600
res1409	chr1	151024601	151024900	300	*	2.269200013	5.24275614	5.126575012	5.246470818		chr1:151024601-151024900	PRUNE1:+:PE
res1297	chr1	116806301	116806650	350	*	4.309298913	1.643166631	4.560552778	4.789848395	CD2	chr1:116806301-116806650	RNVU1-18:+:I
res2962	chr10	75295001	75295200	200	*	4.479500191	1.626465617	4.021455424	4.909315257	ZNF503-AS1	chr10:75295001-75295200	ZNF503-AS1:+:PI,ZNF503:-:I
res15597	chr22	50085501	50086350	850	*	5.390089967	3.943033011	2.073523824	4.911686976	MLC1;MOV10L1	chr22:50085501-50086350	MLC1:-:PE
res19026	chr6	25866101	25866300	200	*	2.586623217	1.613229198	5.063786653	3.468862184		chr6:25866101-25866300	SLC17A3:-:I
res15635	chr3	4830951	4831550	600	*	5.117184251	2.130466522	4.672858022	5.249109585	ENSG00000235978	chr3:4830951-4831550	ITPR1:+:I
res12867	chr2	62456951	62457300	350	*	1.668237223	4.156821207	4.928153465	4.48124879	TMEM17	chr2:62456951-62457300
res22685	chr9	110152951	110153250	300	*	5.099358884	2.417470713	4.34555304	2.100271547		chr9:110152951-110153250	PALM2AKAP2:+:I
res745	chr1	42785351	42785500	150	*	5.093869676	1.616533071	3.706833744	4.076045966		chr1:42785351-42785500	TMEM269:+:PI,RNVU1-18:+:I,C1orf50:+:I
res21299	chr7	152433701	152434400	700	*	5.27191948	5.342388492	2.784260957	2.772208474		chr7:152433701-152434400	FABP5P3:+:P,KMT2C:-:I
res15490	chr22	42283701	42283900	200	*	4.703081796	1.613920664	4.503203569	2.858069495	TCF20	chr22:42283701-42283900	TCF20:-:I
res8624	chr16	56617301	56617550	250	*	4.094489905	1.649886619	5.132406173	3.576550997	MT1L;MT1E;MT1A	chr16:56617301-56617550	MT1L:+:PE
res21527	chr8	29405651	29406000	350	*	4.543909085	2.748470518	3.001680113	5.880147918		chr8:29405651-29406000
res2071	chr1	207863901	207864200	300	*	4.967163024	3.213936979	4.484475903	1.706596104		chr1:207863901-207864200	MIR29B2CHG:-:I
res4665	chr11	133967301	133967650	350	*	1.968769636	2.259254696	5.11267401	3.791520876		chr11:133967301-133967650
res1887	chr1	193458751	193459050	300	*	4.399292633	1.631323226	4.235026339	4.862138358		chr1:193458751-193459050
res10600	chr18	22260301	22260800	500	*	2.033698437	3.034579405	5.431475131	2.888250207		chr18:22260301-22260800
res23682	chrX	153583001	153583150	150	*	5.084844597	1.610250522	3.966763003	3.224435527		chrX:153583001-153583150
res15107	chr22	20979401	20979600	200	*	4.705904711	1.615926306	3.708697209	4.709471262	LZTR1;THAP7-AS1	chr22:20979401-20979600	AIFM3:+:I,LZTR1:+:PE
res4378	chr11	104163851	104164400	550	*	2.493497601	3.338479718	5.804789158	3.119461018	PDGFD	chr11:104163851-104164400	PDGFD:-:PE
res3720	chr11	34650401	34651000	600	*	2.358833286	4.297692909	5.818028164	3.495695612	EHF	chr11:34650401-34651000	EHF:+:I
res4900	chr12	14216501	14216750	250	*	4.712331711	1.620488492	3.855694445	4.677748427		chr12:14216501-14216750
res17621	chr4	146945751	146946050	300	*	1.8229275	4.878960827	4.900042989	3.607400529	TTC29	chr4:146945751-146946050	TTC29:-:PE
res20485	chr7	29091651	29091950	300	*	5.013002786	1.628774155	4.096949444	4.083680645		chr7:29091651-29091950	CPVL:-:I
res4534	chr11	119370501	119370750	250	*	4.394005628	1.636210927	4.908597312	3.240383699	ABCG4;MFRP;C1QTNF5;USP2;THY1	chr11:119370501-119370750	USP2-AS1:+:I,USP2:-:I
res1737	chr1	168531651	168531950	300	*	4.212692204	1.647781529	4.899721732	4.348007888		chr1:168531651-168531950
res9206	chr17	7261101	7261700	600	*	4.459748643	1.634640787	4.857989474	3.263298035	ELP5;CLDN7	chr17:7261101-7261700	CLDN7:-:PE
res2674	chr10	32256751	32256950	200	*	4.935089394	1.632617762	4.286992569	4.086041707		chr10:32256751-32256950
res322	chr1	22143151	22143350	200	*	4.719845371	1.626143099	4.604563792	3.23402328		chr1:22143151-22143350	RNVU1-18:+:I,WNT4:-:PI
res1785	chr1	173431301	173431500	200	*	3.328436386	1.616603697	4.495116934	4.813052182		chr1:173431301-173431500	PRDX6-AS1:-:I
res16220	chr3	59772801	59773100	300	*	2.969133554	1.624072331	4.978726851	4.06253774		chr3:59772801-59773100	FHIT:-:I
res13300	chr2	113199101	113199450	350	*	4.266731819	1.641640291	5.010294839	3.566717241	PSD4	chr2:113199101-113199450	PSD4:+:PE
res1480	chr1	154403301	154403600	300	*	4.286225325	1.648305113	4.94872602	4.100639337		chr1:154403301-154403600	IL6R-AS1:-:E,IL6R:+:P
res2759	chr10	47553351	47553700	350	*	4.186508718	1.638048417	4.611707266	4.682488732		chr10:47553351-47553700	BMS1P2-AGAP9:-:PE,BMS1P2:-:P,FAM25C:-:I
res14793	chr21	14523251	14523500	250	*	5.168637244	4.995702193	2.030404752	4.279146396	SAMSN1-AS1;SAMSN1	chr21:14523251-14523500	FAM243A:-:I,SMIM11B:+:I,CBSL:-:I,U2AF1L5:-:I,CRYAA2:+:I,CRYAA:+:I,SMIM34A:-:I,SAMSN1:-:E,U2AF1:-:I,CBS:-:I
res816	chr1	46675851	46676150	300	*	5.30721937	5.029845986	2.125380026	4.384910209	EFCAB14	chr1:46675851-46676150	EFCAB14-AS1:+:I,RNVU1-18:+:I,ATPAF1:-:P,EFCAB14:-:E
res10709	chr18	47901851	47902000	150	*	4.910215474	1.614387656	3.713295093	4.364318605	SMAD2	chr18:47901851-47902000	SMAD2:-:I
res6162	chr13	48411951	48412100	150	*	4.910284152	4.784360466	1.83868199	4.364346103	RB1	chr13:48411951-48412100	LPAR6:-:E,RB1:+:I
res20681	chr7	64570001	64570350	350	*	4.231804897	1.625428602	4.879472327	2.938692318		chr7:64570001-64570350
res11715	chr19	35248601	35248800	200	*	4.197579622	1.632952193	4.954410643	3.112491752	LSR	chr19:35248601-35248800	LSR:+:PE
res22734	chr9	114718951	114719200	250	*	3.348618168	1.631475842	5.157115362	3.237306123		chr9:114718951-114719200
res4896	chr12	12916301	12916550	250	*	3.843764342	1.640555541	4.822102777	4.541355131	GPRC5D-AS1	chr12:12916301-12916550	MIR614:+:P,GPRC5A:+:E
res682	chr1	39683901	39684350	450	*	4.697366562	3.090132184	4.881231744	1.833949782		chr1:39683901-39684350	RNVU1-18:+:I,HPCAL4:-:E
res5190	chr12	53097901	53098200	300	*	3.725508035	1.644508157	4.990445658	4.274451568	IGFBP6;SOAT2	chr12:53097901-53098200	IGFBP6:+:PE
res16939	chr3	196186801	196187050	250	*	3.830765346	5.536406852	2.285583226	4.994986302		chr3:196186801-196187050
res14328	chr20	31720851	31721200	350	*	3.898368756	5.799336221	2.525629024	5.112522644	DEFB121;COX4I2;LOC105372589;MYLK2;PLAGL2	chr20:31720851-31721200	ABALON:+:P,BCL2L1:-:I
res19188	chr6	30955551	30955850	300	*	4.601909125	1.640815292	4.600126878	4.310319914	DDR1	chr6:30955551-30955850	HCG21:-:P,SFTA2:-:PE
res5013	chr12	39990551	39990800	250	*	3.333492756	1.620250154	4.628618254	4.677604026		chr12:39990551-39990800	SLC2A13:-:I
res10601	chr18	22282251	22282900	650	*	2.221664541	3.547508647	5.705379648	3.991590862		chr18:22282251-22282900
res19847	chr6	122381601	122381850	250	*	4.708866709	1.618043849	3.863032931	4.607502627		chr6:122381601-122381850
res11404	chr19	14384201	14384600	400	*	4.574719129	1.923718726	4.620617798	5.089010222	DCAF15;RFX1;ADGRE5;DDX39A;ZNF333	chr19:14384201-14384600	ADGRE5:+:I
res3397	chr10	125896351	125896700	350	*	4.26854812	1.645973361	4.946181403	4.027951072		chr10:125896351-125896700	DHX32:-:PE,FANK1:+:PE
res18237	chr5	119278201	119278450	250	*	3.507992118	1.631815106	5.142906122	3.240188736	DMXL1;TNFAIP8	chr5:119278201-119278450	TNFAIP8:+:I
res4088	chr11	66272701	66272950	250	*	4.788861417	1.636716437	4.52828946	3.969207253		chr11:66272701-66272950	RAB1B:+:I
res4411	chr11	110712351	110712900	550	*	1.63365831	3.542688819	5.146668306	3.329376608	ARHGAP20	chr11:110712351-110712900	ARHGAP20:-:PE
res19733	chr6	107489801	107490150	350	*	3.35322649	1.636536802	5.140094911	3.629216115	SOBP	chr6:107489801-107490150	SOBP:+:PE
res22119	chr8	141415301	141415450	150	*	5.082821902	1.608842481	3.729995502	3.709052491	PTP4A3;FP248	chr8:141415301-141415450	PTP4A3:+:I
res8262	chr16	11572251	11572650	400	*	4.69611093	5.365390912	4.171989489	2.047484124	LITAF;ZC3H7A	chr16:11572251-11572650	LITAF:-:I
res4114	chr11	66868701	66869050	350	*	4.357554414	1.643254653	4.783625958	4.29461744	PC	chr11:66868701-66869050	PC:-:E
res3482	chr11	720701	721150	450	*	3.851980869	1.624519556	4.33480323	4.896240479	EPS8L2	chr11:720701-721150	EPS8L2:+:PE
res17706	chr4	183398501	183398950	450	*	3.551618942	1.636132672	4.894345209	4.391776469		chr4:183398501-183398950
res23715	chrX	154542401	154542550	150	*	3.82631285	1.625633348	4.468190394	4.818499434	IKBKG	chrX:154542401-154542550	G6PD:-:I,IKBKG:+:PE
res22765	chr9	121732851	121733300	450	*	4.715796473	3.8960358	2.303650749	5.687934233		chr9:121732851-121733300	DAB2IP:+:I
res8226	chr16	8936451	8936750	300	*	1.822864303	3.222067762	4.957069999	4.612657786		chr16:8936451-8936750	USP7:-:PE
res13814	chr2	203859151	203859650	500	*	5.359987157	4.500390038	2.186525483	5.027314026		chr2:203859151-203859650
res21479	chr8	27319951	27320200	250	*	3.091309403	1.622890288	5.116245236	3.2319791		chr8:27319951-27320200	PTK2B:+:I
res601	chr1	33367851	33368000	150	*	5.089952628	3.935734426	1.840576753	4.604992344	PHC2;ZSCAN20	chr1:33367851-33368000	PHC2:-:I,RNVU1-18:+:I
res4629	chr11	128515251	128515400	150	*	5.089952628	3.935734426	1.840576753	4.604992344	LOC101929517;ETS1	chr11:128515251-128515400	ETS1:-:I
res6948	chr14	81188001	81188150	150	*	5.089952628	3.935734426	1.840576753	4.604992344		chr14:81188001-81188150	GTF2A1:-:I
res21284	chr7	151368151	151368400	250	*	4.288813403	1.629320322	4.344746742	4.752331912	NUB1	chr7:151368151-151368400	NUB1:+:PI
res5579	chr12	104381951	104382350	400	*	1.793684937	5.048093409	4.498200704	3.468679195		chr12:104381951-104382350
res16631	chr3	141454951	141455200	250	*	3.824806591	1.625361422	4.454822529	4.818547183	ZBTB38	chr3:141454951-141455200
res16818	chr3	183516301	183516600	300	*	3.352715753	1.635672139	5.094611431	3.816253941	KLHL6	chr3:183516301-183516600	KLHL6:-:I
res21660	chr8	58805051	58805300	250	*	4.553952575	1.622501995	4.067942117	4.679164273		chr8:58805051-58805300
res9456	chr17	29176701	29177000	300	*	4.86018682	1.620138053	4.359198536	3.351584722	MYO18A	chr17:29176701-29177000	MYO18A:-:PE
res1667	chr1	161367801	161368050	250	*	3.829368778	1.628559242	4.556487509	4.743037266	SDHC	chr1:161367801-161368050	CFAP126:-:PE,SDHC:+:E
res2832	chr10	67855651	67855900	250	*	4.574273047	1.639218552	4.744805933	3.849804762	SIRT1	chr10:67855651-67855900
res8398	chr16	27377801	27377950	150	*	4.201638986	1.635621429	4.583385305	4.618499417	IL21R	chr16:27377801-27377950
res19922	chr6	134247151	134247700	550	*	4.760628516	3.568016564	5.726537101	2.438875347	SGK1	chr6:134247151-134247700	SGK1:-:I
res4414	chr11	111436701	111437000	300	*	4.724307972	1.638004579	4.453072127	4.216112888	POU2AF1	chr11:111436701-111437000	POU2AF1:-:I
res11227	chr19	10259101	10259350	250	*	4.489214986	1.63419202	4.443280069	4.537238737		chr19:10259101-10259350	MRPL4:+:E
res10467	chr17	82351851	82352150	300	*	4.300836517	2.450973119	4.005420689	5.936407346	TEX19	chr17:82351851-82352150
res18168	chr5	100667451	100667600	150	*	4.700775285	4.782231734	1.845093094	4.60412982		chr5:100667451-100667600
res20228	chr6	167826701	167826850	150	*	4.700775285	4.782231734	1.845093094	4.60412982	AFDN	chr6:167826701-167826850	AFDN:+:P,AFDN-DT:-:PE
res20023	chr6	142395751	142396000	250	*	4.996518688	1.611615068	3.721645298	4.036685548	ADGRG6	chr6:142395751-142396000	ADGRG6:+:I
res5241	chr12	54560451	54560650	200	*	3.990230233	5.700643	2.210945392	4.074117472	PDE1B;PPP1R1A	chr12:54560451-54560650	PDE1B:+:PI
res685	chr1	39789001	39789350	350	*	1.663269009	4.054612409	5.043797033	3.846657631	PPIE;BMP8B	chr1:39789001-39789350	LOC101929536:+:PE,RNVU1-18:+:I,BMP8B:-:P
res10668	chr18	35950451	35950650	200	*	3.820621256	1.621489711	4.400303417	4.815989305		chr18:35950451-35950650
res9891	chr17	48511151	48511450	300	*	5.47991013	5.524645772	2.5230164	4.947733645		chr17:48511151-48511450	MIR4315-1:-:I
res247	chr1	16056201	16056400	200	*	4.469491094	1.619312628	4.042861214	4.711559991	CLCNKB;FAM131C	chr1:16056201-16056400	CLCNKB:+:I
res3310	chr10	117174951	117175250	300	*	4.719963676	1.634060246	4.513149862	3.996475881	MIR3663HG	chr10:117174951-117175250
res12712	chr2	38653701	38653850	150	*	4.906326001	3.933608206	1.846980291	4.810220284		chr2:38653701-38653850
res14176	chr20	2865601	2866400	800	*	3.885393721	6.453282671	3.364175563	5.448440242		chr20:2865601-2866400	PTPRA:+:I,VPS16:+:PE
res15722	chr3	13461601	13461900	300	*	4.41054699	1.629976285	4.371086905	4.606376476		chr3:13461601-13461900
res13305	chr2	113551701	113552050	350	*	3.64614372	1.638587228	5.077475122	3.776626689		chr2:113551701-113552050	PGM5P4:+:I
res22573	chr9	92954101	92954450	350	*	2.017408855	3.840359202	5.475274793	4.056369146	FGD3;SUSD3	chr9:92954101-92954450	FGD3:+:I
res19129	chr6	28981601	28982300	700	*	4.955766846	5.089653231	3.738124056	2.030860183	ZKSCAN8;TRIM27;ZNF311;HCG4P7	chr6:28981601-28982300
res6922	chr14	76977901	76978350	450	*	4.957557673	2.564598621	5.220084358	2.720844037		chr14:76977901-76978350
res5283	chr12	56338651	56339000	350	*	1.662459509	3.856310547	5.063026691	3.846878026	IL23A;STAT2	chr12:56338651-56339000	IL23A:+:PE
res5523	chr12	96237751	96238150	400	*	4.82094221	5.661914379	2.327800261	4.32920854	ELK3;RNU4-24P;CDK17	chr12:96237751-96238150	ELK3:+:I
res20866	chr7	100132701	100132900	200	*	4.008530457	1.626471665	4.465739666	4.71595384		chr7:100132701-100132900
res11534	chr19	18168201	18168400	200	*	4.463836498	1.615171812	3.951965421	4.709025757	IFI30;MPV17L2	chr19:18168201-18168400	PIK3R2:+:PI
res15279	chr22	35410151	35410500	350	*	3.810980296	5.688017141	2.237324896	4.147347088	MCM5	chr22:35410151-35410500	MCM5:+:PE
res1151	chr1	107943751	107943900	150	*	4.908301102	4.420409943	1.842839473	4.604560213	VAV3-AS1;VAV3	chr1:107943751-107943900	VAV3:-:I,RNVU1-18:+:I
res7500	chr15	50879201	50879350	150	*	4.908301102	4.420409943	1.842839473	4.604560213	TRPM7;AP4E1	chr15:50879201-50879350
res10060	chr17	61410851	61411050	200	*	3.337661103	1.623285215	5.085239579	3.232114282	TBX2;TBX2-AS1;C17orf82	chr17:61410851-61411050	MIR4315-1:-:I,TBX2-AS1:-:PI,LINC02875:+:P
res1115	chr1	100034601	100034750	150	*	4.912188816	1.615761341	3.950166062	4.07560209		chr1:100034601-100034750	SLC35A3:+:E,RNVU1-18:+:I,MFSD14A:+:I
res12216	chr19	51387001	51387150	150	*	4.912188816	1.615761341	3.950166062	4.07560209	C19orf84	chr19:51387001-51387150	LIM2:-:PE
res14447	chr20	38091901	38092050	150	*	4.912188816	1.615761341	3.950166062	4.07560209	RPRD1B;RALGAPB	chr20:38091901-38092050	RPRD1B:+:E
res6621	chr14	51867751	51868100	350	*	4.708339745	4.962234841	4.227481622	1.870734839	GNG2	chr14:51867751-51868100	GNG2:+:I
res3889	chr11	61120201	61121150	950	*	4.162810801	2.232902244	5.230268317	2.51733998	CD6;CD5	chr11:61120201-61121150	CD5:+:I
res2872	chr10	70382001	70382850	850	*	4.36117728	1.863024113	4.617036744	4.957706406	LRRC20	chr10:70382001-70382850	LRRC20:-:PE
res11589	chr19	19447601	19447850	250	*	4.381945044	1.640839864	4.798060953	3.971714019	GATAD2A	chr19:19447601-19447850	GATAD2A:+:I
res7860	chr15	79993501	79993650	150	*	3.814929662	1.617346075	4.332416441	4.813479175		chr15:79993501-79993650
res5516	chr12	95548751	95548900	150	*	4.914169823	1.617140362	4.152463741	3.713825182	USP44	chr12:95548751-95548900	PGAM1P5:+:P,USP44:-:PE
res22291	chr9	21001701	21001950	250	*	4.547486021	1.617539485	4.013696741	4.607204795		chr9:21001701-21001950	HACD4:-:E
res1098	chr1	93850601	93851050	450	*	3.784685688	1.6365998	4.951973236	4.101783828		chr1:93850601-93851050	RNVU1-18:+:I
res5688	chr12	112751901	112752600	700	*	5.686618255	4.455497894	2.28238351	4.293251161		chr12:112751901-112752600	RPH3A:+:I
res23476	chrX	80808001	80808550	550	*	2.37218524	5.432557373	4.812744493	5.178169611	BRWD3	chrX:80808001-80808550	BRWD3:-:E
res14833	chr21	29196401	29196550	150	*	2.589661445	5.31578389	4.498910246	2.490399646	USP16;LINC00189;BACH1	chr21:29196401-29196550	FAM243A:-:I,SMIM11B:+:I,CBSL:-:I,U2AF1L5:-:I,CRYAA2:+:I,CRYAA:+:I,LINC00189:+:I,SMIM34A:-:I,BACH1:+:I,U2AF1:-:I,CBS:-:I
res15441	chr22	40646301	40646550	250	*	4.077417396	1.633583747	4.677585845	4.456525745	XPNPEP3	chr22:40646301-40646550
res21410	chr8	20376351	20376500	150	*	4.698806319	4.418291015	1.84922105	4.809792347		chr8:20376351-20376500
res1328	chr1	144523951	144524100	150	*	4.187759094	1.624815059	4.866556966	3.233041161		chr1:144523951-144524100	RNVU1-18:+:I,PPIAL4D:-:I
res15698	chr3	12607201	12607350	150	*	4.187759094	1.624815059	4.866556966	3.233041161		chr3:12607201-12607350	RAF1:-:PI
res16542	chr3	128654051	128654350	300	*	5.568388958	4.437326191	2.3466776	3.236884593	RPN1	chr3:128654051-128654350	RPN1:-:PI
res3010	chr10	85612451	85612700	250	*	3.338927095	1.62528834	4.897629266	4.153752155		chr10:85612451-85612700	GRID1:-:PI
res15770	chr3	16377251	16377500	250	*	3.249833851	1.620418695	5.054499205	3.146552753	RFTN1	chr3:16377251-16377500	RFTN1:-:I
res22919	chr9	129220901	129221500	600	*	4.847011062	1.618386485	4.071335391	4.077176121		chr9:129220901-129221500
res8647	chr16	57135051	57135250	200	*	3.586589724	1.627886837	4.79728062	4.372488014	CPNE2;RSPRY1;FAM192A	chr16:57135051-57135250	CPNE2:+:I
res16315	chr3	98023351	98023500	150	*	4.718520284	1.624994522	4.470093623	3.718576718		chr3:98023351-98023500	GABRR3:-:I
res11144	chr19	7345551	7345800	250	*	4.468133033	1.630141684	4.730467594	3.560094065	ZNF557;ARHGEF18	chr19:7345551-7345800
res6376	chr13	113817051	113817200	150	*	3.332134218	1.619260974	4.762809814	4.367179658	TMEM255B;GAS6-AS1	chr13:113817051-113817200	GAS6-AS1:+:I
res18366	chr5	136563751	136563900	150	*	3.332134218	1.619260974	4.762809814	4.367179658		chr5:136563751-136563900
res17400	chr4	83114651	83114900	250	*	4.079155827	1.634544829	4.949354875	3.562909254	PLAC8	chr4:83114651-83114900	PLAC8:-:PE
res2608	chr10	22649501	22649800	300	*	4.668796079	4.695328295	2.086570413	5.188493839	PIP4K2A	chr10:22649501-22649800	PIP4K2A:-:I
res9189	chr17	6755751	6756350	600	*	5.562227793	2.291159499	4.048430583	4.817375115		chr17:6755751-6756350	XAF1:+:PE
res21676	chr8	60967401	60967700	300	*	4.028466086	1.642842126	4.894285933	4.076171813		chr8:60967401-60967700	LOC100130298:-:PE
res15830	chr3	30620401	30620750	350	*	4.171108166	1.623558967	4.334849948	4.681488914		chr3:30620401-30620750	TGFBR2:+:I
res9068	chr17	1473851	1474100	250	*	5.218265703	4.678889313	2.039099464	4.357599257		chr17:1473851-1474100	MYO1C:-:PI
res4555	chr11	122748951	122749300	350	*	5.094696398	5.677463095	2.616647795	5.360455692	UBASH3B;CRTAM	chr11:122748951-122749300	UBASH3B:+:I
res16280	chr3	71512051	71512250	200	*	4.700677674	1.624778016	4.4708125	3.718638347	MIR1284	chr3:71512051-71512250	FOXP1:-:I,EIF4E3:-:I
res20243	chr6	170295751	170296000	250	*	3.328660139	4.42411611	4.830425456	1.69873463	FAM120B	chr6:170295751-170296000	DLL1:-:I,FAM120B:+:PI
res12533	chr2	23891951	23892200	250	*	4.191785674	1.628019917	4.504050923	4.533334395		chr2:23891951-23892200	ATAD2B:-:I
res13211	chr2	102240901	102241100	200	*	3.822408646	1.622810822	4.548800336	4.610360299	IL1R2;IL1RL2	chr2:102240901-102241100
res8410	chr16	28169101	28169350	250	*	4.628630679	1.627906447	4.409343004	4.155679484	XPO6	chr16:28169101-28169350	XPO6:-:PI
res12384	chr2	223501	223700	200	*	4.473307996	5.528969597	2.184369269	4.224261954		chr2:223501-223700	SH3YL1:-:I
res22121	chr8	142472001	142472450	450	*	4.927995827	1.86499319	4.029107503	4.707562672		chr8:142472001-142472450	ADGRB1:+:I
res8243	chr16	10949401	10949600	200	*	4.015956423	1.631949941	4.952430474	3.480326218		chr16:10949401-10949600	CLEC16A:+:I
res21682	chr8	63391451	63391650	200	*	1.805045347	4.790923052	4.321549736	4.609253671		chr8:63391451-63391650
res12542	chr2	24382551	24382700	150	*	4.702666665	1.613623362	3.956605016	4.363879006		chr2:24382551-24382700
res13093	chr2	87469401	87469550	150	*	4.702666665	1.613623362	3.956605016	4.363879006	CYTOR	chr2:87469401-87469550	CYTOR:+:PI,ANAPC1P4:+:I
res21363	chr8	9065751	9066100	350	*	4.526490865	1.634960274	4.604548132	4.00302828	ERI1	chr8:9065751-9066100	ERI1:+:I
res22616	chr9	96875151	96875300	150	*	3.824136381	1.624048615	4.979871719	3.232576799		chr9:96875151-96875300	ZNF782:-:PI
res23180	chrX	13483951	13484100	150	*	4.466471121	1.616973485	4.638393153	3.228302372		chrX:13483951-13484100
res1124	chr1	100414701	100415100	400	*	4.313429969	4.7691306	5.098984242	2.009897417	CDC14A	chr1:100414701-100415100	RNVU1-18:+:I,CDC14A:+:I
res10854	chr18	79326351	79326750	400	*	3.364785974	1.910990198	5.312999496	3.419100511		chr18:79326351-79326750	ATP9B:+:I
res1059	chr1	91125001	91125300	300	*	4.205235363	5.160434685	2.3160144	5.373989659		chr1:91125001-91125300	RNVU1-18:+:I
res17048	chr4	2811751	2812450	700	*	4.89973863	1.916218106	4.588252652	4.577668088	SH3BP2	chr4:2811751-2812450	SH3BP2:+:PE
res9981	chr17	51029651	51030150	500	*	5.899220662	5.40978821	2.907382684	3.787037695		chr17:51029651-51030150	MIR4315-1:-:I,SPAG9:-:I
res14102	chr2	241111251	241111450	200	*	4.698807763	1.623422528	4.314400924	4.08038073	MTERF4;PASK	chr2:241111251-241111450	PASK:-:PI
res21537	chr8	29806451	29806650	200	*	3.333051986	1.619929221	4.820966049	4.222831216	DUSP4	chr8:29806451-29806650
res17904	chr5	50415951	50416200	250	*	3.338563101	1.624095624	4.977156525	3.839029018	EMB	chr5:50415951-50416200	EMB:-:I
res18972	chr6	16704301	16704550	250	*	5.265612415	4.112487292	2.041636355	4.614090647	ATXN1	chr6:16704301-16704550	ATXN1:-:I
res8024	chr15	100334101	100334300	200	*	4.810389251	1.616753922	4.243913705	3.713602913		chr15:100334101-100334300	ADAMTS17:-:I
res136	chr1	8397101	8397250	150	*	4.458611777	1.611502428	3.962992636	4.603667208	LOC102724552;RERE	chr1:8397101-8397250	RERE:-:I
res18986	chr6	17702051	17702200	150	*	4.458611777	1.611502428	3.962992636	4.603667208	FAM8A1;RNU6-190P;NUP153;LOC105374952	chr6:17702051-17702200	NUP153:-:I
res22193	chr8	144467751	144467950	200	*	4.458611777	1.611502428	3.962992636	4.603667208	ZNF251	chr8:144467751-144467950	CYHR1:-:P,KIFC2:+:PE
res3314	chr10	117656751	117657050	300	*	4.992361895	3.236549669	2.710846448	5.631244836		chr10:117656751-117657050
res6086	chr13	40974751	40975050	300	*	4.015152783	2.028153283	5.05492948	2.500627988	ELF1	chr13:40974751-40975050	ELF1:-:I
res13547	chr2	169528351	169528550	200	*	4.596945155	1.624394218	4.544146602	3.718390078	FASTKD1	chr2:169528351-169528550	FASTKD1:-:E
res22618	chr9	97039201	97039350	150	*	4.19335921	1.629011552	4.602550713	4.373215562		chr9:97039201-97039350	CTSV:-:PI
res5682	chr12	112158801	112159150	350	*	5.544177998	4.907685488	2.421784805	4.977689818		chr12:112158801-112159150
res20195	chr6	159929801	159930050	250	*	3.488975255	1.615735985	4.594002277	4.525777653		chr6:159929801-159930050
res879	chr1	54807251	54807500	250	*	4.062565573	1.621795175	4.414158609	4.609830175	LEXM	chr1:54807251-54807500	LEXM:+:I,RNVU1-18:+:I
res22702	chr9	112734951	112735200	250	*	3.665546926	1.627859095	4.999356479	3.559105788		chr9:112734951-112735200
res18587	chr5	157027701	157028050	350	*	4.711358731	4.765040668	2.410354832	5.660893663		chr5:157027701-157028050
res17100	chr4	7192401	7192550	150	*	4.180358827	1.619426769	4.326216752	4.608288207		chr4:7192401-7192550	SORCS2:+:PE
res16687	chr3	152243401	152243600	200	*	4.587681344	1.617573063	4.151240286	4.366226184	MBNL1-AS1	chr3:152243401-152243600	MBNL1:+:P
res21952	chr8	122920651	122920850	200	*	4.587681344	1.617573063	4.151240286	4.366226184		chr8:122920651-122920850	ZHX2:+:I
res6708	chr14	61350451	61350800	350	*	4.207270563	1.971627889	4.721876092	5.043908288	PRKCH;TMEM30B;ENSG00000247287	chr14:61350451-61350800	PRKCH:+:I
res10071	chr17	63434951	63435150	200	*	3.583218822	3.210464984	5.078676763	1.70416868	CYB561;DDX42	chr17:63434951-63435150	MIR4315-1:-:I,CYB561:-:PE
res6691	chr14	60151851	60152000	150	*	3.325658825	1.614670178	5.007900104	3.226977579	PCNX4;DHRS7	chr14:60151851-60152000	DHRS7:-:I,PCNX4:+:I
res22158	chr8	143740251	143740450	200	*	3.574897603	1.619359396	4.993885911	3.229777189	FAM83H;FAM83H-AS1	chr8:143740251-143740450	100128338:+:PI,FAM83H:-:P
res10663	chr18	35386601	35386900	300	*	4.189799942	1.628095537	4.590189624	4.361312007		chr18:35386601-35386900
res15137	chr22	22818801	22819250	450	*	4.247636035	1.883929901	5.091985251	4.296147783		chr22:22818801-22819250
res3458	chr11	288001	288250	250	*	4.4633589	1.614848176	4.090580552	4.525284307	PGGHG;ENSG00000255026;IFITM5	chr11:288001-288250	PGGHG:+:P
res22834	chr9	127418201	127418350	150	*	4.918097903	5.320429675	3.044430948	2.493152205		chr9:127418201-127418350
res18303	chr5	132026651	132027100	450	*	2.181798807	2.87340063	5.310724675	4.142773803		chr5:132026651-132027100
res11294	chr19	11624701	11624900	200	*	4.319461033	1.615464254	4.157557263	4.605989069		chr19:11624701-11624900
res12778	chr2	46239851	46240100	250	*	2.08587852	5.176209957	4.75101287	3.56532688		chr2:46239851-46240100
res9018	chr16	89566001	89566250	250	*	4.071566221	1.628946427	4.888911588	3.559432034	SPG7;SNORD68;RPL13;CHMP1A;CDK10	chr16:89566001-89566250	RPL13:+:E
res12650	chr2	29196901	29197050	150	*	4.47274532	1.621523667	4.319969542	4.368550545		chr2:29196901-29197050	ALK:-:I
res21691	chr8	66177501	66177700	200	*	4.47274532	1.621523667	4.319969542	4.368550545		chr8:66177501-66177700	CRH:-:PI
res21797	chr8	90985251	90985500	250	*	2.594212098	3.203569914	5.163349802	1.964022387	LOC105375634;C8orf88	chr8:90985251-90985500	C8orf88:-:P
res18588	chr5	157030651	157031100	450	*	5.690050494	5.425287783	2.715293599	5.258252597		chr5:157030651-157031100	HAVCR1:-:I
res13391	chr2	134679751	134679950	200	*	3.831601448	1.630133016	4.906880644	3.903214616	TMEM163	chr2:134679751-134679950	TMEM163:-:I
res23470	chrX	79133901	79134250	350	*	2.007544738	4.36774503	5.242967266	4.278125013		chrX:79133901-79134250
res17977	chr5	62256501	62256650	150	*	4.476456742	1.624226032	4.616773067	3.718111117	KIF2A	chr5:62256501-62256650
res7823	chr15	77083801	77084200	400	*	2.119130966	4.56933232	5.346503233	3.769376801	TSPAN3	chr15:77083801-77084200	TSPAN3:-:PE
res8233	chr16	10509651	10509900	250	*	4.188974186	1.626032639	4.563501988	4.355332082	EMP2	chr16:10509651-10509900
res7942	chr15	89740151	89740300	150	*	4.706608679	1.616367482	4.335363669	3.713380645		chr15:89740151-89740300	WDR93:+:I
res10418	chr17	81412901	81413050	150	*	4.706608679	1.616367482	4.335363669	3.713380645		chr17:81412901-81413050	BAHCC1:+:I
res14359	chr20	33457251	33457450	200	*	4.706608679	1.616367482	4.335363669	3.713380645		chr20:33457251-33457450
res7061	chr14	94056601	94057250	650	*	5.372435327	5.275737332	2.548905633	5.269182655		chr14:94056601-94057250	DDX24:-:E
res1544	chr1	156127201	156127450	250	*	3.024122623	5.932809043	4.09560091	2.995578035	YY1AP1;GON4L;RIT1;KHDC4;LMNA;BGLAP;TSACC;CCT3	chr1:156127201-156127450	LMNA:+:PI
res11647	chr19	29528451	29528600	150	*	4.704633841	1.614992755	4.158931691	4.075160023		chr19:29528451-29528600	LOC284395:-:P,VSTM2B:+:E
res15880	chr3	37451901	37452050	150	*	4.704633841	1.614992755	4.158931691	4.075160023	ITGA9	chr3:37451901-37452050	ITGA9:+:P
res17933	chr5	54753151	54753300	150	*	4.704633841	1.614992755	4.158931691	4.075160023	LOC100130990	chr5:54753151-54753300
res6045	chr13	31846501	31846800	300	*	3.2419254	6.101257493	3.227938041	4.721255217		chr13:31846501-31846800	FRY:+:PE,EEF1DP3:+:P
res22840	chr9	127608501	127608650	150	*	4.17585711	1.616202604	4.771959347	3.227858985		chr9:127608501-127608650	STXBP1:+:I
res8957	chr16	87865851	87866500	650	*	5.442669154	5.684945826	2.813123028	5.550586721	ZCCHC14;KLHDC4;BANP	chr16:87865851-87866500	SLC7A5:-:PI
res2355	chr1	241531351	241531850	500	*	4.485902667	5.653515437	2.616504117	5.401432022	KMO	chr1:241531351-241531850	KMO:+:P
res3373	chr10	124627051	124627300	250	*	4.063795819	1.622686885	4.519812946	4.449702534	FAM53B	chr10:124627051-124627300	FAM53B:-:I
res6355	chr13	110726701	110726950	250	*	4.276755338	4.885814452	2.069515778	5.048800604		chr13:110726701-110726950
res5032	chr12	45655251	45655500	250	*	3.817655438	1.619435423	4.582984638	4.447697522		chr12:45655251-45655500
res18962	chr6	16504001	16504200	200	*	3.991488536	1.61405609	4.229045666	4.67814351	ATXN1	chr6:16504001-16504200	ATXN1:-:I
res15958	chr3	45498051	45498250	200	*	4.004574584	1.623554283	4.865728681	3.475111647		chr3:45498051-45498250	LARS2-AS1:-:I,LARS2:+:PI
res18716	chr5	176596751	176597250	500	*	4.558204532	1.94737881	4.77541173	4.717613522		chr5:176596751-176597250	GPRIN1:-:E
res5910	chr12	132430301	132430650	350	*	5.313082053	2.125097784	4.617935237	3.865874332		chr12:132430301-132430650
res16443	chr3	114299451	114299650	200	*	1.809393582	4.431637128	4.472264884	4.714596243		chr3:114299451-114299650	TIGIT:+:E
res6624	chr14	51901701	51901900	200	*	3.568921471	1.61505251	4.951232978	3.227197485	GNG2	chr14:51901701-51901900	GNG2:+:I
res13175	chr2	98473901	98474350	450	*	5.556332847	4.517982979	4.10506465	2.273769225	INPP4A	chr2:98473901-98474350	INPP4A:+:I
res1569	chr1	156706401	156706600	200	*	4.139327619	1.616204163	4.766479503	3.227859881	CRABP2	chr1:156706401-156706600	CRABP2:-:P
res2093	chr1	211335901	211336050	150	*	3.812184116	1.615434842	4.894565852	3.227417391	LINC00467	chr1:211335901-211336050	TRAF5:+:I
res15208	chr22	28955901	28956050	150	*	3.818592774	1.620012197	4.629327189	4.367634798		chr22:28955901-28956050	ZNRF3:+:I
res22528	chr9	89457001	89457250	250	*	4.070815423	1.627784262	4.770812331	3.962109887		chr9:89457001-89457250	SEMA4D:-:PI
res17976	chr5	62223401	62223700	300	*	4.182198704	1.620766422	4.482690246	4.368091756		chr5:62223401-62223700
res23302	chrX	47523601	47523750	150	*	4.168022239	1.610748584	4.171713866	4.60323362		chrX:47523601-47523750
res4139	chr11	67446301	67446650	350	*	2.614823996	3.238261046	4.56638235	5.669690044	PTPRCAP	chr11:67446301-67446650	CORO1B:-:P
res18107	chr5	87408201	87408600	400	*	5.295404839	5.122867866	2.64025781	5.612730994		chr5:87408201-87408600	CCNH:-:PI
res21292	chr7	151782901	151783100	200	*	3.324679825	1.613988676	4.95443693	3.469299013	LOC644090;PRKAG2;GALNTL5	chr7:151782901-151783100	PRKAG2:-:PI
res8678	chr16	58025601	58025900	300	*	2.237212168	2.840606221	5.283515053	4.172464794		chr16:58025601-58025900	MMP15:+:PE
res23433	chrX	71618451	71619550	1100	*	2.463700313	5.670840322	4.134395279	4.855135999	CXCR3	chrX:71618451-71619550	CXCR3:-:PE
res23132	chr9	137639301	137639750	450	*	5.486694882	5.547396522	2.734206144	3.841203234	EHMT1	chr9:137639301-137639750	EHMT1:+:I,ARRDC1:+:I
res13723	chr2	196163351	196163500	150	*	4.185898895	1.62346061	4.750297995	3.717647374	ENSG00000272211;STK17B	chr2:196163351-196163500	STK17B:-:E
res20267	chr7	1033551	1033850	300	*	2.801535248	2.339966101	4.571176886	5.172731253		chr7:1033551-1033850	C7orf50:-:I
res10172	chr17	68310301	68310500	200	*	4.460565097	1.612862176	4.16534836	4.363441195	SLC16A6	chr17:68310301-68310500	ARSG:+:I
res17835	chr5	37209101	37209350	250	*	3.577761459	4.18607155	4.876668142	1.701582301	CPLANE1	chr5:37209101-37209350	CPLANE1:-:PI
res6793	chr14	68685351	68686050	700	*	4.401668754	2.899305546	6.035326475	3.510252466	DCAF5	chr14:68685351-68686050	RAD51B:+:I
res18337	chr5	134100151	134100850	700	*	4.821106897	2.860067185	5.585331977	2.952064484	TCF7	chr5:134100151-134100850
res14037	chr2	235493851	235494450	600	*	2.26260068	2.310165359	5.110832119	3.804287346	AGAP1;AGAP1-IT1	chr2:235493851-235494450	AGAP1:+:PE
res4826	chr12	9240351	9240500	150	*	3.321750422	1.611949456	4.784768561	4.073409608		chr12:9240351-9240500	MIR1244-1:-:P,LINC00987:+:PE,A2MP1:-:I
res12607	chr2	27263051	27263200	150	*	3.822281775	1.622698237	4.872863538	3.717185479	CAD	chr2:27263051-27263200	SLC30A3:-:PI
res14970	chr21	43881401	43881550	150	*	2.594836758	4.788944337	3.047322684	5.431163595		chr21:43881401-43881550	AGPAT3:+:PI
res11307	chr19	12289301	12289650	350	*	5.047950041	4.376716709	5.175599729	2.239707215		chr19:12289301-12289650	ZNF44:-:I
res4419	chr11	111841551	111841800	250	*	4.281515856	1.622816044	4.620973793	3.95897024		chr11:111841551-111841800	ALG9:-:I
res10327	chr17	77460101	77460300	200	*	4.577561773	3.195383119	4.513738519	1.695086516	Sep-09	chr17:77460101-77460300	SEPTIN9:+:I
res9839	chr17	46286701	46287000	300	*	4.242239665	4.432879214	2.1744224	5.402508548	ARL17B	chr17:46286701-46287000	MIR4315-1:-:I,ARL17B:-:E
res18270	chr5	127229551	127229700	150	*	4.184045412	1.622111049	4.623074156	4.079399802		chr5:127229551-127229700
res18822	chr6	1554951	1555300	350	*	4.545199929	1.615854661	4.431823804	3.672133436		chr6:1554951-1555300
res21984	chr8	124644101	124644400	300	*	3.389897079	5.125545614	5.310177084	2.519398571	MTSS1	chr8:124644101-124644400	MTSS1:-:I
res15079	chr22	20087701	20087950	250	*	1.801780629	3.956336694	5.06739186	3.563187316		chr22:20087701-20087950	DGCR8:+:PI
res18756	chr5	178164151	178164550	400	*	2.208103139	5.065963913	4.605384066	4.994408325		chr5:178164151-178164550
res8698	chr16	66608551	66608800	250	*	4.551331048	5.402754407	2.27469442	4.686070851		chr16:66608551-66608800	CMTM3:+:PI
res21789	chr8	89848351	89848500	150	*	4.464494825	1.615597743	4.498146567	3.712937914	RNU6-925P;NBN	chr8:89848351-89848500
res16601	chr3	137014001	137014250	250	*	3.820008606	1.621164184	4.757206492	4.042393861		chr3:137014001-137014250
res11625	chr19	21463851	21464150	300	*	4.862346563	2.056072604	4.975479503	3.846723118	LOC105372321	chr19:21463851-21464150	LINC00664:+:I
res14712	chr20	62220301	62220450	150	*	2.589644315	5.074763866	4.643336069	2.490392788		chr20:62220301-62220450	HRH3:-:P
res18567	chr5	153358451	153358650	200	*	4.002822833	4.186842493	4.75406891	1.702053434		chr5:153358451-153358650
res862	chr1	53585151	53585550	400	*	2.782618706	5.098346663	5.026652926	5.916271645		chr1:53585151-53585550	GLIS1:-:I,RNVU1-18:+:I
res13441	chr2	144475051	144475400	350	*	4.849238517	5.330874849	2.574398686	5.454395643	ZEB2	chr2:144475051-144475400	ZEB2:-:I
res12575	chr2	25794601	25794950	350	*	4.668717207	5.490434957	2.360297444	4.624421225	ASXL2	chr2:25794601-25794950	ASXL2:-:PE
res4821	chr12	8987901	8988050	150	*	4.169969446	1.612104077	4.348203774	4.363005159	KLRG1	chr12:8987901-8988050	KLRG1:+:PI
res5296	chr12	56757601	56757750	150	*	4.169969446	1.612104077	4.348203774	4.363005159		chr12:56757601-56757750	HSD17B6:+:I
res7388	chr15	40873751	40873950	200	*	4.169969446	1.612104077	4.348203774	4.363005159	RHOV	chr15:40873751-40873950	RHOV:-:PE
res19343	chr6	35332401	35332550	150	*	4.169969446	1.612104077	4.348203774	4.363005159		chr6:35332401-35332550
res9892	chr17	48541651	48542000	350	*	4.080286288	5.194566474	4.915673342	2.21529386	CDK5RAP3;SKAP1;HOXB-AS3;HOXB-AS2;HOXB-AS1;HOXB6;HOXB5;HOXB4;HOXB3;HOXB2;HOXB9;HOXB7	chr17:48541651-48542000	MIR4315-1:-:I,HOXB-AS1:+:P
res8860	chr16	79283551	79283900	350	*	5.079218028	2.911342634	2.923018496	5.38736739	MAF	chr16:79283551-79283900
res3543	chr11	3217251	3217400	150	*	3.806314741	1.611349045	4.510942375	4.362570888		chr11:3217251-3217400	MRGPRG-AS1:+:P
res4315	chr11	86593051	86593200	150	*	3.806314741	1.611349045	4.510942375	4.362570888	ME3	chr11:86593051-86593200	ME3:-:I
res16539	chr3	128608451	128608600	150	*	3.806314741	1.611349045	4.510942375	4.362570888		chr3:128608451-128608600
res17818	chr5	33850151	33850300	150	*	3.806314741	1.611349045	4.510942375	4.362570888		chr5:33850151-33850300	ADAMTS12:-:I
res18468	chr5	142088501	142088650	150	*	3.806314741	1.611349045	4.510942375	4.362570888	NDFIP1	chr5:142088501-142088650
res22771	chr9	122213901	122214050	150	*	3.806314741	1.611349045	4.510942375	4.362570888		chr9:122213901-122214050	LHX6:-:PE
res16562	chr3	129490201	129490550	350	*	1.98196721	3.958191548	4.608848944	5.002368545	IFT122;PLXND1	chr3:129490201-129490550	IFT122:+:I
res13551	chr2	169733701	169734050	350	*	4.174710527	1.619978693	4.671879218	3.691160089	SSB	chr2:169733701-169734050	PHOSPHO2-KLHL23:+:I,KLHL23:+:PE
res3222	chr10	103661601	103661950	350	*	2.339750763	4.524575726	5.158622888	5.172277338	SH3PXD2A	chr10:103661601-103661950	SH3PXD2A:-:I
res11864	chr19	40592251	40592500	250	*	4.563512443	3.214209125	2.531463668	5.517694118	LTBP4	chr19:40592251-40592500	LTBP4:+:P
res17475	chr4	102518801	102519100	300	*	4.078411483	3.946464386	4.80220168	1.703467174	NFKB1;MANBA	chr4:102518801-102519100	NFKB1:+:I
res21697	chr8	66610301	66610500	200	*	4.141430604	1.617789023	4.563831295	4.076852812	ADHFE1;MYBL1;C8orf44	chr8:66610301-66610500	MYBL1:-:I
res22086	chr8	134619951	134620300	350	*	2.58131252	2.210629347	4.872604335	4.494537259		chr8:134619951-134620300	ZFAT:-:I
res5165	chr12	51972901	51973050	150	*	3.334585381	5.080477336	2.555858734	5.301146776	ACVR1B;GRASP;NR4A1	chr12:51972901-51973050	ACVR1B:+:I
res23406	chrX	65926301	65926850	550	*	2.297010292	3.004441258	5.356115545	2.993751097		chrX:65926301-65926850
res13268	chr2	111537301	111537600	300	*	4.660886888	4.313988892	2.167718432	5.226317422		chr2:111537301-111537600	MIR4435-2HG:-:I,RGPD5:-:I
res2750	chr10	46106751	46106950	200	*	4.173886936	1.614831124	4.644845302	3.712496978	AGAP7P	chr10:46106751-46106950	AGAP7P:+:P
res6113	chr13	42969651	42969800	150	*	4.173886936	1.614831124	4.644845302	3.712496978	EPSTI1	chr13:42969651-42969800	EPSTI1:-:E
res3621	chr11	11857701	11858100	400	*	2.970777644	3.840258214	5.220946168	2.087388712	USP47	chr11:11857701-11858100	USP47:+:I
res23322	chrX	48683601	48683850	250	*	5.039755923	3.205881922	4.261579002	1.965394501		chrX:48683601-48683850	WAS:+:PE
res21400	chr8	19475151	19475900	750	*	6.019292613	5.326519691	3.167355149	5.938978258	CSGALNACT1	chr8:19475151-19475900	CSGALNACT1:-:I
res21038	chr7	128103951	128104300	350	*	1.797439539	3.992968458	4.327848069	4.81243158	SND1;LRRC4	chr7:128103951-128104300
res3795	chr11	46380401	46380950	550	*	4.546185293	4.243389337	4.664322825	1.843651695		chr11:46380401-46380950	MDK:+:PE,DGKZ:+:E
res1073	chr1	91883501	91883700	200	*	4.171924363	1.613464936	4.504569945	4.074281267	HFM1;TGFBR3;GLMN	chr1:91883501-91883700	RNVU1-18:+:I,TGFBR3:-:I
res4648	chr11	128905751	128905900	150	*	4.171924363	1.613464936	4.504569945	4.074281267	C11orf45	chr11:128905751-128905900	C11orf45:-:PI,KCNJ5:+:I
res7102	chr14	98227301	98227450	150	*	4.171924363	1.613464936	4.504569945	4.074281267		chr14:98227301-98227450
res12494	chr2	12416751	12416900	150	*	4.171924363	1.613464936	4.504569945	4.074281267		chr2:12416751-12416900	MIR3681HG:+:I
res6976	chr14	89724551	89725000	450	*	4.751920274	1.956047968	4.176493989	4.756992598		chr14:89724551-89725000	FOXN3:-:I
res3468	chr11	441901	442150	250	*	4.625475817	2.144185524	4.593640845	2.49073528		chr11:441901-442150	ANO9:-:PE
res10759	chr18	55589901	55590050	150	*	3.808263565	1.612705663	4.651246557	4.073844556	TCF4	chr18:55589901-55590050	TCF4:-:PI
res19908	chr6	131534201	131534400	200	*	3.808263565	1.612705663	4.651246557	4.073844556		chr6:131534201-131534400	ARG1:+:I
res12422	chr2	8519201	8519550	350	*	4.691135582	5.627702041	2.515386802	4.801627578		chr2:8519201-8519550	LINC01814:-:I
res3270	chr10	110557051	110557300	250	*	4.772257398	4.792534456	3.99864008	1.966592009		chr10:110557051-110557300
res2913	chr10	72340401	72340800	400	*	5.106883152	5.465861669	3.989454876	2.511616497	DNAJB12	chr10:72340401-72340800	DNAJB12:-:E
res22648	chr9	99119101	99119450	350	*	4.585206475	2.911387037	4.981374427	2.197761276	TGFBR1	chr9:99119101-99119450	TGFBR1:+:I
res12996	chr2	73971051	73971400	350	*	4.434928094	1.972351075	4.97747861	4.270907907	DGUOK-AS1	chr2:73971051-73971400	DGUOK-AS1:-:I
res11816	chr19	38949801	38950100	300	*	2.219413281	2.613823254	5.172057337	3.788094123		chr19:38949801-38950100	FBXO17:-:PE,SARS2:-:PE
res7250	chr14	105859451	105860200	750	*	3.326918018	2.270134266	5.398988757	4.203740965		chr14:105859451-105860200	MIR4507:-:P,MIR4538:-:P,MIR4539:-:P,MIR4537:-:PE
res19920	chr6	134178151	134178800	650	*	3.615540055	5.186554273	5.49035897	2.679916815	SGK1	chr6:134178151-134178800	SGK1:-:PI
res19399	chr6	37484201	37484550	350	*	2.647832127	3.057096707	5.118389971	5.146318294		chr6:37484201-37484550	CCDC167:-:I
res630	chr1	36023451	36023700	250	*	4.723496481	5.655997965	2.694818251	3.397336182		chr1:36023451-36023700	AGO3:+:I,RNVU1-18:+:I
res2007	chr1	204723151	204723400	250	*	4.466650516	4.504363145	2.076305017	5.047404065		chr1:204723151-204723400
res19230	chr6	31777001	31777350	350	*	4.397753602	1.953588803	4.907160703	3.143657715	LY6G5B;VWA7;VARS	chr6:31777001-31777350	VARS1:-:P,VWA7:-:PE
res11090	chr19	5130301	5130850	550	*	4.64105094	4.514333969	5.141761025	2.17341028		chr19:5130301-5130850	KDM4B:+:I
res1604	chr1	160070201	160070750	550	*	5.318133021	2.18372002	4.468716267	4.060967137		chr1:160070201-160070750	KCNJ10:-:P
res8786	chr16	69444051	69444700	650	*	5.170787515	3.987828199	2.411505244	5.235725529	CYB5B	chr16:69444051-69444700	CYB5B:+:I
res1583	chr1	157700701	157701200	500	*	4.76194447	2.047614638	4.935069335	3.875686709	FCRL3	chr1:157700701-157701200	FCRL3:-:PE
res8964	chr16	87979901	87980400	500	*	3.485601615	2.636135815	4.129882062	5.758796463		chr16:87979901-87980400	BANP:+:PI
res5005	chr12	38904851	38906950	2100	*	2.639721159	2.819496565	5.405656162	2.857624825	ENSG00000257718	chr12:38904851-38906950	CPNE8:-:PE
res1598	chr1	159891601	159891850	250	*	2.075396927	5.085012562	4.247719081	4.531783488	SLAMF8;SNHG28	chr1:159891601-159891850	CFAP45:-:I
res6034	chr13	30690201	30690550	350	*	2.584692086	2.263082148	5.194638335	3.088752162	ALOX5AP	chr13:30690201-30690550
res7610	chr15	63668651	63668950	300	*	5.568437124	2.819594363	2.771622572	4.06767609	USP3-AS1;HERC1	chr15:63668651-63668950	HERC1:-:I
res4704	chr12	1791151	1791450	300	*	4.60533897	5.075400696	4.375913936	2.113775752	CACNA2D4	chr12:1791151-1791450
res14781	chr21	5101801	5102150	350	*	2.330071123	4.273974486	4.985488167	5.241836958		chr21:5101801-5102150	GATD3A:-:I
res2485	chr10	7035151	7035450	300	*	2.61514279	5.782150508	4.662612379	4.117137047		chr10:7035151-7035450
res9275	chr17	8630801	8631500	700	*	4.641157788	2.191957015	5.217025408	3.795708495	STX8	chr17:8630801-8631500	MYH10:-:P
res11364	chr19	13181901	13182350	450	*	5.156007398	2.095822828	4.080170495	4.481863663		chr19:13181901-13182350
res18869	chr6	5831501	5831850	350	*	1.991052463	3.673057749	5.075530352	4.329389081		chr6:5831501-5831850
res7420	chr15	42471601	42471850	250	*	2.084783946	4.80367709	4.331682895	4.875589407		chr15:42471601-42471850	ZNF106:-:I
res13927	chr2	224953351	224953600	250	*	2.093710331	4.125598935	4.562651262	5.105195313	DOCK10	chr2:224953351-224953600	DOCK10:-:I
res6886	chr14	74955351	74955750	400	*	3.644021264	3.441629449	4.867788804	1.676921299	MLH3	chr14:74955351-74955750	PGF:-:PE
res20419	chr7	21383251	21384200	950	*	5.277800585	5.359710892	2.540250366	4.594437769		chr7:21383251-21384200
res5588	chr12	104519201	104519650	450	*	5.63223261	2.803827641	3.985321081	5.375788201		chr12:104519201-104519650	CHST11:+:I
res23185	chrX	13724951	13725250	300	*	2.231368541	3.416248456	4.830284735	5.035137928		chrX:13724951-13725250	TRAPPC2:-:PI
res23282	chrX	45068651	45068950	300	*	4.988018249	4.749318599	4.30608676	2.117157386		chrX:45068651-45068950	KDM6A:+:I
res15974	chr3	45980351	45980800	450	*	4.473711349	5.355083286	3.00040221	6.041879148	CXCR6;FYCO1	chr3:45980351-45980800	FYCO1:-:I
res19532	chr6	46325551	46326100	550	*	2.105335144	3.590501408	5.188966176	4.355609754		chr6:46325551-46326100	RCAN2:-:PE
res10034	chr17	59160251	59160500	250	*	4.482985528	5.16902868	2.285880196	4.881122102	TRIM37;SMG8	chr17:59160251-59160500	MIR4315-1:-:I,PRR11:+:I
res6989	chr14	91067851	91068050	200	*	4.315369337	5.312993894	2.212830666	4.363264042		chr14:91067851-91068050	DGLUCY:+:I
res13673	chr2	190119201	190119600	400	*	2.991391327	2.449220582	5.239196351	4.557642179		chr2:190119201-190119600	C2orf88:+:I
res11471	chr19	17001501	17002300	800	*	5.467606082	2.67401405	5.412253977	4.639304036		chr19:17001501-17002300	CPAMD8:-:PE
res4375	chr11	103070301	103070550	250	*	5.099835354	4.983776875	2.310796863	3.716073975		chr11:103070301-103070550	DCUN1D5:-:I
res11878	chr19	40792401	40792650	250	*	4.085894496	5.250049934	2.533500099	5.311545548		chr19:40792401-40792650	MIA-RAB4B:+:I,RAB4B-EGLN2:+:E,RAB4B:+:I
res10869	chr18	80171851	80172450	600	*	4.322836861	6.007818516	2.924322877	5.065709156		chr18:80171851-80172450	PARD6G-AS1:+:I,PARD6G:-:I
res987	chr1	84298451	84298950	500	*	2.020411077	4.379425449	4.994990487	4.244324377	SAMD13;DNASE2B	chr1:84298451-84298950	SAMD13:+:PE,RNVU1-18:+:I
res10687	chr18	45670301	45670850	550	*	5.170441873	5.02376327	2.395345847	4.712063437		chr18:45670301-45670850	SLC14A2:+:I
res7620	chr15	64029701	64029900	200	*	3.322834307	4.746097242	2.455092941	5.296236004		chr15:64029701-64029900	DAPK2:-:PE
res20559	chr7	38304601	38307350	2750	*	2.494338262	2.971252677	5.447508171	3.4010975		chr7:38304601-38307350
res23640	chrX	135213451	135213800	350	*	4.756792596	5.18719586	2.474690738	5.176679741		chrX:135213451-135213800
res15407	chr22	39236501	39236700	200	*	1.803007225	3.94142196	4.822263087	4.077814141	CBX7;PDGFB;SYNGR1	chr22:39236501-39236700	PDGFB:-:I
res5408	chr12	68932901	68933650	750	*	5.350436141	2.399453215	4.782482268	4.620209566		chr12:68932901-68933650	CPM:-:PE
res9064	chr17	1375701	1375950	250	*	3.495273817	5.240364441	2.558219146	5.102813697	YWHAE	chr17:1375701-1375950	YWHAE:-:I
res9288	chr17	9576451	9576800	350	*	4.645626999	1.963483854	4.596733314	4.401611078	ENSG00000271851	chr17:9576451-9576800	CFAP52:+:PE,STX8:-:PE
res13498	chr2	159145351	159145500	150	*	2.600193111	5.323359127	3.398273419	4.997427399	TANC1	chr2:159145351-159145500	TANC1:+:PI
res1145	chr1	103515051	103515250	200	*	2.176590088	4.938043437	3.927527287	4.907560976		chr1:103515051-103515250	LOC101928436:-:I,RNVU1-18:+:I
res17214	chr4	38523901	38524300	400	*	2.393883061	4.637018418	5.456428998	4.077051477		chr4:38523901-38524300	LINC01258:-:P
res1852	chr1	184380451	184380850	400	*	5.475542806	4.3878633	2.697915871	5.401782957		chr1:184380451-184380850
res2664	chr10	30705051	30705700	650	*	5.35695458	2.281052853	3.818864599	4.444477303	SVILP1	chr10:30705051-30705700	SVIL2P:+:I
res3909	chr11	61827601	61828450	850	*	2.765053616	5.447142233	5.470812783	5.046026773	CPSF7;FADS2;FADS1	chr11:61827601-61828450	FADS1:-:PE,FADS2:+:PE
res17393	chr4	82989601	82989950	350	*	5.259349514	5.188704363	2.492960718	4.095871475		chr4:82989601-82989950	LIN54:-:I
res19023	chr6	25279301	25279450	150	*	3.327744708	5.523012801	4.155530125	2.490847148	CARMIL1	chr6:25279301-25279450	CARMIL1:+:PE,CMAHP:-:I
res5353	chr12	64665451	64665900	450	*	2.050209186	3.649785941	5.212461391	3.742358864	TBK1;RASSF3;LEMD3	chr12:64665451-64665900	RASSF3:+:I
res405	chr1	25922601	25922900	300	*	2.626767353	2.835371619	4.813709384	5.095915071	STMN1	chr1:25922601-25922900	RNVU1-18:+:I
res22517	chr9	88922151	88922400	250	*	2.090886933	3.224107129	5.099041271	4.188285014		chr9:88922151-88922400
res15972	chr3	45950701	45951150	450	*	4.969445365	4.411572684	2.491122444	5.427527537	CXCR6;FYCO1	chr3:45950701-45951150	FYCO1:-:I
res2406	chr10	470651	470850	200	*	2.622541534	3.595907214	5.299028619	2.509279669	ENSG00000233021;DIP2C	chr10:470651-470850	DIP2C:-:I
res18277	chr5	129126051	129126250	200	*	5.467531977	3.203934356	2.436372624	3.896324901		chr5:129126051-129126250
res2145	chr1	221726301	221726700	400	*	4.987136819	5.471731292	2.544691438	4.638262358	DUSP10	chr1:221726301-221726700	DUSP10:-:I
res23179	chrX	13474051	13474400	350	*	4.898580263	3.568793572	2.20445465	4.902653104		chrX:13474051-13474400
res19393	chr6	37209551	37210800	1250	*	4.649518177	1.827530665	4.462166015	3.692835392	PIM1;PIM1	chr6:37209551-37210800
res5977	chr13	24267351	24267650	300	*	4.555759613	4.729804293	4.798676039	2.125746763	PARP4	chr13:24267351-24267650	SPATA13:+:I
res22482	chr9	76576351	76576700	350	*	4.887761312	5.760218815	2.776485429	3.881436368		chr9:76576351-76576700	GCNT1:+:I
res8194	chr16	4288451	4288700	250	*	4.279626517	5.004984257	2.495772195	5.402824032		chr16:4288451-4288700
res6194	chr13	50304351	50304600	250	*	5.055052702	4.6835109	2.272808174	4.735632868		chr13:50304351-50304600	DLEU1:+:I
res20608	chr7	44633801	44634150	350	*	4.937228619	5.521278747	2.635069619	3.725728302	NUDCD3;DDX56;OGDH;H2AFV	chr7:44633801-44634150	OGDH:+:I
res14493	chr20	43964401	43964700	300	*	3.484397843	2.041646359	5.04331769	4.301872144	TOX2	chr20:43964401-43964700	TOX2:+:I
res12463	chr2	10432551	10433300	750	*	4.751612204	5.363103586	3.689008467	2.433038602	LOC101929882	chr2:10432551-10433300
res10775	chr18	59792401	59792700	300	*	2.913487456	3.582550547	3.271498754	5.766986287		chr18:59792401-59792700
res6419	chr14	21308601	21309100	500	*	2.662618864	3.816179865	5.737090935	4.48231328	RPGRIP1	chr14:21308601-21309100	RPGRIP1:+:I
res16649	chr3	142944501	142944650	150	*	4.92634001	3.210958053	2.54111315	5.159760486		chr3:142944501-142944650
res10612	chr18	23422901	23423400	500	*	4.820726154	3.760185403	4.375828524	1.903014765	RMC1;NPC1	chr18:23422901-23423400	TMEM241:-:I
res12468	chr2	10544251	10544650	400	*	4.349009668	4.283377454	2.498958954	5.620293381		chr2:10544251-10544650
res22502	chr9	85646351	85646500	150	*	3.826637989	3.947798183	2.541485664	5.666639773		chr9:85646351-85646500	AGTPBP1:-:E
res16802	chr3	179608951	179609450	500	*	4.427473148	5.424192061	2.61950937	5.248810969	NDUFB5	chr3:179608951-179609450	NDUFB5:+:I
res19985	chr6	137881251	137881550	300	*	2.585685445	5.711583878	3.887257763	4.019889111		chr6:137881251-137881550	TNFAIP3:+:E
res22947	chr9	129995651	129995950	300	*	4.084187068	5.78800695	2.653056589	4.228841709	FNBP1	chr9:129995651-129995950	FNBP1:-:PI
res15734	chr3	14216201	14216850	650	*	2.79212588	4.11057707	5.814079483	3.577110913		chr3:14216201-14216850
res14040	chr2	236546551	236546950	400	*	4.746897243	1.88957521	4.184324303	4.274612968		chr2:236546551-236546950
res21927	chr8	116887551	116887800	250	*	2.071300731	3.944536366	5.052940639	2.986144414		chr8:116887551-116887800
res11381	chr19	13872901	13873150	250	*	4.971656705	5.726403181	2.804317753	3.860210591		chr19:13872901-13873150	NANOS3:+:I,MIR181C:+:P,MIR181D:+:P
res13180	chr2	98656801	98657100	300	*	2.397319904	5.485785529	4.046832739	4.362241874	MGAT4A	chr2:98656801-98657100	MGAT4A:-:I
res1803	chr1	175174701	175175150	450	*	3.657848579	5.281526407	3.222195412	5.889075424		chr1:175174701-175175150	KIAA0040:-:I
res21325	chr7	157490601	157490950	350	*	2.317985642	3.974346682	5.3711136	3.362583742		chr7:157490601-157490950	LOC101927914:+:I
res2057	chr1	206808651	206808900	250	*	2.588597537	5.612536515	4.002988635	4.694704028		chr1:206808651-206808900	IL19:+:I
res5790	chr12	121658851	121659050	200	*	2.968794167	5.790700693	3.928531601	3.231944822	ORAI1;MORN3;LINC01089	chr12:121658851-121659050	MORN3:-:I
res11039	chr19	3739501	3739650	150	*	5.086946288	4.781638555	3.069271993	2.488311424		chr19:3739501-3739650	TJP3:+:I
res22871	chr9	128033201	128033450	250	*	2.621961955	2.94405727	5.304312589	2.753291263	FAM102A	chr9:128033201-128033450
res23583	chrX	124086451	124086800	350	*	4.590554996	1.957771807	4.703603711	3.9489391		chrX:124086451-124086800	STAG2:+:E
res7616	chr15	63906051	63906250	200	*	4.175982941	3.20130765	2.569936742	5.489760331	DAPK2	chr15:63906051-63906250
res6598	chr14	50521401	50522150	750	*	5.177355961	5.61808229	2.754265507	4.861200372	MAP4K5	chr14:50521401-50522150	MAP4K5:-:I
res16892	chr3	188788551	188788800	250	*	4.379241388	3.208981857	4.78894337	1.967489993	MIR28	chr3:188788551-188788800	LPP:+:I
res9987	chr17	55090251	55090500	250	*	2.602090339	4.673397194	3.394082469	5.434410759		chr17:55090251-55090500	MIR4315-1:-:I,STXBP4:+:I
res7863	chr15	80173351	80173650	300	*	3.805818849	2.031122895	4.543410802	4.869940376	FAH;FAH	chr15:80173351-80173650	FAH:+:PE
res1460	chr1	153805201	153805800	600	*	3.611879705	4.775315706	5.958525651	3.120835553	GATAD2B	chr1:153805201-153805800	GATAD2B:-:E
res18773	chr5	179801851	179802150	300	*	2.225333307	4.938348081	4.547093005	4.730190203		chr5:179801851-179802150	MGAT4B:-:PE
res998	chr1	84972151	84972700	550	*	4.376803033	5.198362533	2.453373347	5.069963995		chr1:84972151-84972700	MCOLN2:-:I,RNVU1-18:+:I
res20796	chr7	90154251	90154750	500	*	4.90771272	2.255442368	4.946475171	4.23677745	STEAP2	chr7:90154251-90154750	STEAP2-AS1:-:I,STEAP1:+:PE
res12153	chr19	49333851	49334200	350	*	4.84207444	2.63043628	5.088156733	5.410687061	CD37	chr19:49333851-49334200	CD37:+:P
res3438	chr10	133259201	133259650	450	*	2.581037413	5.256647959	4.687239365	3.134677597	VENTX;ADAM8;ENSG00000235245;TUBGCP2	chr10:133259201-133259650
res2453	chr10	6062251	6062750	500	*	4.863121876	4.177472351	4.697494734	2.123016895		chr10:6062251-6062750	IL2RA:-:PE
res1123	chr1	100400351	100400800	450	*	3.231859154	4.724609777	5.713402519	3.070768999		chr1:100400351-100400800	RNVU1-18:+:I,CDC14A:+:I
res23668	chrX	150363101	150363450	350	*	2.292998716	4.675132683	5.1328824	3.623991418	MAMLD1	chrX:150363101-150363450	MAMLD1:+:PE
res12904	chr2	65436251	65436500	250	*	4.856309805	3.947528534	4.334339619	1.968489987	ENSG00000204929;LOC105374780	chr2:65436251-65436500
res4353	chr11	96016201	96016500	300	*	3.833419882	2.424004411	5.08377185	2.500380804	FAM76B;MAML2	chr11:96016201-96016500	MAML2:-:I
res13589	chr2	174341501	174341850	350	*	2.773641457	5.570256848	4.985644959	3.696502974		chr2:174341501-174341850
res8967	chr16	88470301	88470600	300	*	4.349895704	2.44310194	5.153489286	2.890411343	ZFPM1;LOC100128882;ZC3H18	chr16:88470301-88470600	ZFPM1:+:I
res15566	chr22	46592351	46592900	550	*	5.167202054	5.298170495	2.651692303	5.024283546	GRAMD4	chr22:46592351-46592900	GRAMD4:+:I
res8261	chr16	11563001	11563200	200	*	5.189610719	5.103922714	2.486341273	4.507487679	LITAF	chr16:11563001-11563200	LITAF:-:I
res14551	chr20	48657801	48658000	200	*	5.421283299	4.803605481	2.761653996	3.238732245		chr20:48657801-48658000	PREX1:-:PI
res23313	chrX	48026701	48027000	300	*	2.635998603	5.64573778	4.336583551	4.734800775	ZNF630	chrX:48026701-48027000	ZNF630:-:I,SPACA5B:+:I
res16194	chr3	56923651	56924150	500	*	5.434007927	4.157053038	4.358096506	2.393479737	CCDC66;FAM208A;ARHGEF3	chr3:56923651-56924150	ARHGEF3:-:I
res16749	chr3	169769251	169769750	500	*	2.341277145	4.778736303	5.03076149	4.73084157	MYNN	chr3:169769251-169769750	ACTRT3:-:PE
res1987	chr1	203673901	203674600	700	*	5.032398703	3.008139226	5.605598864	5.721451266	ATP2B4;LAX1	chr1:203673901-203674600	ATP2B4:+:I
res21213	chr7	148979951	148980150	200	*	2.598002065	2.413809272	4.75117918	4.609442753		chr7:148979951-148980150
res15708	chr3	12984251	12984450	200	*	4.71023179	4.426314417	2.193591343	4.904742101	IQSEC1	chr3:12984251-12984450	IQSEC1:-:I
res13613	chr2	176269151	176269950	800	*	5.240053877	2.663050764	5.395132777	4.669196884		chr2:176269151-176269950	MTX2:+:PE
res22336	chr9	33748901	33749400	500	*	4.214497295	4.380214737	5.007228414	2.114425716		chr9:33748901-33749400	PRSS3:+:P
res15766	chr3	16309551	16309950	400	*	4.718350981	2.466399996	5.145717636	4.998793673	OXNAD1;ENSG00000271964	chr3:16309551-16309950	OXNAD1:+:I
res13561	chr2	171317651	171317800	150	*	3.816870614	5.525648853	2.56267368	4.607883178	METTL8	chr2:171317651-171317800	METTL8:-:E
res16720	chr3	157128451	157128800	350	*	3.369009179	2.749725168	5.282259761	2.517977899	LINC00880;CCNL1;KRT18P34	chr3:157128451-157128800	LINC00881:+:I,LINC00880:-:PE
res614	chr1	35457651	35457900	250	*	2.604014446	3.211389315	5.199165578	2.497267931		chr1:35457651-35457900	RNVU1-18:+:I,KIAA0319L:-:PI
res11556	chr19	18496101	18496700	600	*	2.778102631	4.669422491	5.327659863	5.531503612	ELL	chr19:18496101-18496700	ELL:-:I
res21230	chr7	149600801	149601100	300	*	2.967327899	5.664338473	3.219727254	4.549662101	ZNF767P	chr7:149600801-149601100	ZNF767P:-:I
res1062	chr1	91523401	91523850	450	*	4.2907784	5.730088729	2.770563988	4.920902825		chr1:91523401-91523850	RNVU1-18:+:I,CDC7:+:I
res5662	chr12	110727751	110728150	400	*	5.195399935	6.204038156	3.446149286	5.987112684		chr12:110727751-110728150	PPP1CC:-:PI
res18870	chr6	5851251	5851750	500	*	3.351070984	4.489038659	5.400287439	2.557546787		chr6:5851251-5851750
res14438	chr20	37192301	37192550	250	*	2.088408593	4.525243537	4.709878476	4.512813816		chr20:37192301-37192550	RPN2:+:I
res20712	chr7	70679701	70680100	400	*	4.650784774	2.180532399	4.746949661	4.639705481		chr7:70679701-70680100	AUTS2:+:I
res11365	chr19	13208201	13208500	300	*	5.404644726	3.208316637	2.549060037	4.254903109	CACNA1A	chr19:13208201-13208500	CACNA1A:-:I
res19788	chr6	111747351	111747700	350	*	3.409418155	5.574389511	3.14594012	5.272676656	FYN	chr6:111747351-111747700	FYN:-:I
res13494	chr2	157628301	157629300	1000	*	5.021678559	2.371208705	4.861320982	4.681297042		chr2:157628301-157629300	ACVR1C:-:PE
res9899	chr17	48612901	48613200	300	*	4.213211782	2.243500429	5.248506978	3.725215308	HOXB9	chr17:48612901-48613200	MIR4315-1:-:I,HOXB7:-:PI,HOXB8:-:E
res21755	chr8	80485251	80487550	2300	*	4.712763209	3.085286819	5.807138224	3.423624667	ZBTB10;ENSG00000251867	chr8:80485251-80487550	ZBTB10:+:PE
res14243	chr20	10673951	10674250	300	*	4.993082811	4.945250736	2.345429779	4.423194893	JAG1	chr20:10673951-10674250	JAG1:-:PE
res4603	chr11	126329601	126329950	350	*	4.346656756	2.939573915	4.49443523	5.991635649	DCPS	chr11:126329601-126329950	DCPS:+:PI
res14457	chr20	38833801	38834050	250	*	3.490120023	3.201585604	4.999451241	1.962888893		chr20:38833801-38834050	PPP1R16B:+:PI
res10062	chr17	61806001	61806500	500	*	5.303720054	6.372384914	3.728128046	6.359827979		chr17:61806001-61806500	MIR4315-1:-:I,BRIP1:-:I
res23600	chrX	129961201	129961650	450	*	2.074048135	3.717720637	5.05082073	4.145551189		chrX:129961201-129961650
res17047	chr4	2787301	2787700	400	*	4.776358083	5.43070564	4.447726851	2.531816346		chr4:2787301-2787700
res9906	chr17	48837501	48837850	350	*	4.854127471	2.90927597	3.103739767	5.39478755	CALCOCO2	chr17:48837501-48837850	MIR4315-1:-:I,CALCOCO2:+:I
res12830	chr2	57908701	57909100	400	*	5.206589882	5.391567037	2.986146762	3.335627697	VRK2	chr2:57908701-57909100	VRK2:+:I
res5266	chr12	56047151	56047400	250	*	5.131389641	3.196303501	2.961630455	5.317844854	ERBB3;PA2G4;RPL41;ZC3H10	chr12:56047151-56047400
res15661	chr3	9727051	9727600	550	*	5.11826231	4.810331031	2.387060167	4.584522087		chr3:9727051-9727600	CPNE9:+:E
res13270	chr2	111634001	111634700	700	*	5.268814809	5.993965447	3.07980412	4.541565715		chr2:111634001-111634700	MIR4435-2HG:-:I,ANAPC1:-:I,RGPD5:-:I
res21652	chr8	57000351	57000600	250	*	4.370410188	4.666373756	2.23752089	4.987342839		chr8:57000351-57000600
res18661	chr5	170338951	170339200	250	*	2.069305655	4.790987413	4.428323664	4.368283838		chr5:170338951-170339200
res21768	chr8	81130551	81130850	300	*	2.238387062	3.974446209	5.27338468	3.744582269	LOC105375924	chr8:81130551-81130850
res10261	chr17	75872801	75873050	250	*	2.091090356	4.447001579	4.862016623	4.284147066	TRIM47	chr17:75872801-75873050
res4552	chr11	122727101	122727400	300	*	4.178340036	5.272641057	2.522963193	5.029800164	UBASH3B	chr11:122727101-122727400	UBASH3B:+:I
res6199	chr13	50893551	50893900	350	*	5.364229259	2.612538279	4.766751198	3.471981075	RNASEH2B;RNASEH2B-AS1	chr13:50893551-50893900	DLEU7-AS1:+:I,RNASEH2B-AS1:-:PI
res10655	chr18	35050051	35050250	200	*	4.464615323	5.52257222	2.571894523	3.71298616	MAPRE2	chr18:35050051-35050250	MAPRE2:+:I
res7813	chr15	76336501	76336650	150	*	4.722263436	5.328232326	3.673282846	2.497957942	MAN2C1;FBXO22;ISL2	chr15:76336501-76336650	ISL2:+:P
res3079	chr10	92747701	92747950	250	*	3.81996328	3.943099622	2.555564601	5.584179651		chr10:92747701-92747950
res1701	chr1	166910401	166910750	350	*	5.454152953	2.93435306	4.810724415	3.134450343		chr1:166910401-166910750	ILDR2:-:E
res21995	chr8	125273201	125273550	350	*	5.400356866	3.202740305	3.558411561	2.491874997	NSMCE2;ENSG00000254431;TRIB1	chr8:125273201-125273550	NSMCE2:+:I
res14078	chr2	239545051	239545450	400	*	2.220224579	3.802864073	4.831553481	4.856860299		chr2:239545051-239545450
res15025	chr21	46368501	46368800	300	*	3.626657696	2.037091139	4.980382263	4.147737898		chr21:46368501-46368800	PCNT:+:I
res21969	chr8	123537651	123538000	350	*	3.578377868	2.929255303	5.503381333	2.835389176	FBXO32	chr8:123537651-123538000	FBXO32:-:I
res4257	chr11	76495001	76495400	400	*	4.964759495	4.160518904	2.835491973	5.736063535		chr11:76495001-76495400	EMSY:+:I
res20912	chr7	101144101	101144300	200	*	2.589610056	4.422663322	4.894946659	2.490379071		chr7:101144101-101144300
res2669	chr10	31133801	31134000	200	*	2.606099378	4.942016411	4.798927805	2.866214583	ZNF438	chr10:31133801-31134000
res15442	chr22	40651701	40652500	800	*	2.786023682	4.972471234	5.591600869	5.029868184	MKL1;XPNPEP3	chr22:40651701-40652500
res413	chr1	26169651	26170100	450	*	2.653486198	4.735317439	4.846546207	5.513100369		chr1:26169651-26170100	C1orf232:-:P,RNVU1-18:+:I,ZNF593:+:PE
res232	chr1	15345901	15346250	350	*	2.771032096	5.686634993	4.44437813	4.947144842	LOC101927417	chr1:15345901-15346250	FHAD1-AS1:-:P,FHAD1:+:PI
res13294	chr2	112996701	112997050	350	*	2.631429172	3.382491396	5.389228623	2.9627434		chr2:112996701-112997050
res1545	chr1	156146001	156146300	300	*	5.384076484	2.4329586	3.625309719	4.309876307	LMNA;SLC25A44;CCT3	chr1:156146001-156146300	SEMA4A:+:P
res23459	chrX	77788101	77788400	300	*	2.409705661	3.227392119	5.284228004	3.123004579		chrX:77788101-77788400	ATRX:-:P
res18967	chr6	16659551	16659800	250	*	4.785697945	5.461898507	2.871203834	3.232467098		chr6:16659551-16659800	ATXN1:-:I
res9858	chr17	47700851	47701200	350	*	5.299834435	3.231278407	4.40226804	2.512385694	EFCAB13;KPNB1;TBKBP1;TBX21;OSBPL7;SP2;CDK5RAP3	chr17:47700851-47701200	MIR4315-1:-:I,TBKBP1:+:I
res14790	chr21	14027151	14027650	500	*	2.864681384	5.030171418	5.774238056	4.62857443	ENSG00000224905;ANKRD20A18P	chr21:14027151-14027650	FAM243A:-:I,SMIM11B:+:I,CBSL:-:I,U2AF1L5:-:I,CRYAA2:+:I,CRYAA:+:I,SMIM34A:-:I,U2AF1:-:I,CBS:-:I
res12386	chr2	429751	430200	450	*	5.543473777	2.777981459	4.114245834	3.149029077	ENSG00000226277	chr2:429751-430200
res6175	chr13	49258151	49258700	550	*	4.658796107	4.759035216	2.200303314	4.571160015		chr13:49258151-49258700	CDADC1:+:I
res21908	chr8	108468551	108469100	550	*	5.226653239	4.829867576	2.437657165	4.038964388	EMC2	chr8:108468551-108469100	EMC2:+:I
res15976	chr3	46065201	46065800	600	*	3.535545682	3.862257465	6.084041823	3.522545648		chr3:46065201-46065800
res22554	chr9	91245501	91245700	200	*	4.704978439	4.422637204	2.204651068	4.812326817	AUH	chr9:91245501-91245700	AUH:-:I
res10657	chr18	35231051	35231300	250	*	4.10532644	5.360134006	4.834829395	2.528520745		chr18:35231051-35231300
res19085	chr6	27375151	27375450	300	*	2.219932184	3.222567371	5.179949389	3.697578852	BTN2A2;ABT1;ZNF391	chr6:27375151-27375450	ZNF391:+:PI
res18721	chr5	176658101	176659200	1100	*	4.922137434	2.019314061	4.173532721	3.759191387	TSPAN17	chr5:176658101-176659200	TSPAN17:+:E
res21366	chr8	9592401	9592800	400	*	4.923454183	2.699959611	3.412063279	5.297561103	TNKS	chr8:9592401-9592800	TNKS:+:I
res21821	chr8	95248751	95249000	250	*	2.605383478	3.211800854	4.11499563	5.436034375		chr8:95248751-95249000	C8orf37-AS1:+:I,C8orf37:-:I
res12893	chr2	64881001	64881500	500	*	5.166099314	2.235510184	4.093337961	4.270350534		chr2:64881001-64881500
res21179	chr7	142345801	142346250	450	*	4.237945709	2.33053937	5.141440493	3.154387442	TRBV4-2	chr7:142345801-142346250
res3406	chr10	128103051	128103800	750	*	2.880765851	4.617365851	5.437277812	3.084820823		chr10:128103051-128103800	MKI67:-:PE
res17670	chr4	163544401	163545000	600	*	4.960839173	5.361031572	2.730978002	5.18334644	Mar-01	chr4:163544401-163545000	MARCHF1:-:I
res1027	chr1	89041151	89041400	250	*	4.807689026	4.812753092	2.493181299	5.16651861		chr1:89041151-89041400	RNVU1-18:+:I
res2420	chr10	3668601	3669200	600	*	3.674258229	2.514870572	5.459540828	3.469897055		chr10:3668601-3669200
res9945	chr17	50055951	50056500	550	*	3.658412027	1.885417296	4.791799748	4.006325845	PICART1;ITGA3	chr17:50055951-50056500	MIR4315-1:-:I,PICART1:-:P,ITGA3:+:PE
res18504	chr5	146565851	146566100	250	*	2.60403442	5.326695349	3.662240103	4.870615921		chr5:146565851-146566100
res5818	chr12	122412901	122413050	150	*	5.400927559	3.203061403	2.564638071	4.076968982	CLIP1	chr12:122412901-122413050	CLIP1:-:I
res14234	chr20	8132001	8132350	350	*	2.440817522	3.776041591	4.726454505	5.231831159		chr20:8132001-8132350	PLCB1:+:PE
res3240	chr10	104305701	104305850	150	*	2.594252838	5.525484767	3.700666059	4.366775665	GSTO2	chr10:104305701-104305850
res17144	chr4	15771351	15771800	450	*	5.27020093	5.525005917	3.248999697	6.051561607	CD38	chr4:15771351-15771800
res19887	chr6	129735401	129735650	250	*	4.466885851	5.076777876	2.321287998	4.607087121		chr6:129735401-129735650
res6132	chr13	45399001	45399350	350	*	5.408264067	4.161771198	2.52434944	4.685809069		chr13:45399001-45399350	TPT1-AS1:+:I,SLC25A30:-:E
res16954	chr3	196598451	196598750	300	*	3.168323958	2.428463364	4.58336118	5.065952904		chr3:196598451-196598750
res23441	chrX	72169001	72169400	400	*	4.500496648	2.314676111	5.176697117	4.161052581	RTL5	chrX:72169001-72169400
res15169	chr22	24409901	24410350	450	*	4.25462006	4.808076702	3.25753086	6.19129763		chr22:24409901-24410350	SPECC1L-ADORA2A:+:I,SPECC1L:+:PI
res18500	chr5	145946601	145946900	300	*	4.613638163	2.034760143	4.572589122	4.144718729	SH3RF2	chr5:145946601-145946900	SH3RF2:+:I
res2269	chr1	230208751	230208900	150	*	4.707423716	3.201897347	2.568120191	5.154279567	GALNT2	chr1:230208751-230208900	GALNT2:+:I
res13556	chr2	170820801	170821100	300	*	3.618905654	5.03181351	5.05741971	2.527228483		chr2:170820801-170821100	GAD1:+:PI
res23140	chrX	3707701	3708000	300	*	2.231672397	4.090366218	4.724714597	4.907391904		chrX:3707701-3708000	PRKX:-:I
res10176	chr17	68353101	68353500	400	*	5.30306907	2.406390162	3.466819837	4.222599413		chr17:68353101-68353500	ARSG:+:I
res20481	chr7	28195951	28196300	350	*	4.900618643	5.563871242	2.769801709	3.87725263		chr7:28195951-28196300	JAZF1-AS1:+:I
res18890	chr6	10719301	10720800	1500	*	5.46632973	4.453865379	2.913793248	5.526838589	C6orf52;TMEM14C	chr6:10719301-10720800	TMEM14C:+:P
res7916	chr15	86611651	86612000	350	*	2.926348818	2.601620756	5.151076418	4.465884626		chr15:86611651-86612000	AGBL1:+:I
res9954	chr17	50213101	50213450	350	*	2.283887952	3.206378966	5.049080222	4.329290077	SGCA;HILS1;COL1A1;TMEM92;TMEM92-AS1;XYLT2	chr17:50213101-50213450	MIR4315-1:-:I,LINC01969:+:I
res9572	chr17	36199151	36199400	250	*	2.612965953	4.562032227	3.737104214	5.480962403		chr17:36199151-36199400	TBC1D3D:-:I,CCL4L1:+:I,CCL3L1:-:P
res7086	chr14	97592351	97592950	600	*	5.381272163	5.180023333	2.899593823	5.427606232		chr14:97592351-97592950
res356	chr1	24192001	24192250	250	*	5.327133329	2.693845294	3.236056231	4.642621745	PNRC2;IFNLR1;LOC284632	chr1:24192001-24192250	RNVU1-18:+:I
res17389	chr4	82798351	82799200	850	*	4.971122748	2.506188835	4.538865633	5.155061215	THAP9-AS1	chr4:82798351-82799200	SCD5:-:PE
res19262	chr6	32609701	32610500	800	*	6.170471126	5.849941399	3.455785378	5.424414906	HLA-DRB5;HLA-DRB1;HLA-DQA1;HLA-DQB1;HLA-DQA2;HLA-DQB2;HLA-DPB1	chr6:32609701-32610500
res1195	chr1	109776851	109777250	400	*	4.180250708	5.240839709	4.489981989	2.369638118	GSTM3	chr1:109776851-109777250	RNVU1-18:+:I
res15238	chr22	30706001	30706400	400	*	4.016050895	4.269882833	2.81083026	5.775781104		chr22:30706001-30706400	OSBP2:+:I
res20116	chr6	152975251	152975800	550	*	4.890669027	5.413641143	2.999050303	5.709502481	MTRF1L	chr6:152975251-152975800	FBXO5:-:PE
res9514	chr17	32519201	32520550	1350	*	4.548549629	2.443637793	4.436622904	5.28809918	CDK5R1	chr17:32519201-32520550	MYO1D:-:I
res17857	chr5	39283351	39283650	300	*	4.309503169	5.1735892	5.07605725	2.545376235		chr5:39283351-39283650
res13079	chr2	86199301	86199650	350	*	5.437282911	4.51074985	2.660524593	4.971919945		chr2:86199301-86199650	MRPL35:+:PE
res17826	chr5	35853701	35854800	1100	*	4.318890745	3.53379732	5.869370158	3.10905327	IL7R	chr5:35853701-35854800	IL7R:+:PI
res4451	chr11	116953551	116954100	550	*	5.203168306	5.205820081	2.80179312	5.281557241	APOA1	chr11:116953551-116954100	SIK3:-:E
res241	chr1	15620101	15620500	400	*	5.036017764	4.661481884	2.758201321	5.537507857	DDI2;SPEN;ZBTB17	chr1:15620101-15620500	DDI2:+:I
res6195	chr13	50365451	50367100	1650	*	5.112315116	2.313434998	4.576570182	3.9446087		chr13:50365451-50367100	DLEU1:+:I
res14994	chr21	44892801	44893100	300	*	2.979328987	4.318116425	3.281651862	5.664694577	PTTG1IP	chr21:44892801-44893100	ITGB2:-:PE
res21949	chr8	122798801	122799500	700	*	4.448603787	3.49858367	6.323458025	5.368267148	ZHX2	chr8:122798801-122799500	ZHX2:+:I
res5883	chr12	127166101	127166450	350	*	4.381286229	3.826266672	5.037842703	2.201389619		chr12:127166101-127166450
res17455	chr4	99816451	99817000	550	*	2.988965041	4.428259172	5.924294303	4.810870198	TRMT10A;DAPP1	chr4:99816451-99817000	DAPP1:+:PE
res9	chr1	976101	976550	450	*	4.535753068	4.97486659	4.414114576	2.266324548	PERM1	chr1:976101-976550	PERM1:-:PE
res16212	chr3	58471401	58471750	350	*	2.314466966	3.677428965	5.223633315	4.209839115	RPP14;PXK;PDHB;KCTD6	chr3:58471401-58471750
res16981	chr4	121451	121850	400	*	3.019570518	2.843518721	5.484060849	4.025842516	ZNF718	chr4:121451-121850	ZNF718:+:P
res1929	chr1	200628251	200628600	350	*	4.708977016	3.520338553	4.756608884	2.193047349	LOC101929224;DDX59	chr1:200628251-200628600	DDX59:-:I
res8299	chr16	16025151	16026050	900	*	5.291006074	4.753989353	2.668897293	5.104142311	ABCC1	chr16:16025151-16026050	MIR3179-1:+:I,MIR3670-2:+:I,MIR6770-1:+:I,MIR6511A1:+:I,ABCC1:+:I,RRN3:-:I,NPIPA1:+:I
res9125	chr17	3766851	3767150	300	*	4.102552959	5.51555926	2.651042474	4.718852716		chr17:3766851-3767150	ITGAE:-:I
res21827	chr8	96283501	96284150	650	*	5.042575693	5.303180634	2.640719108	4.646414789		chr8:96283501-96284150	PTDSS1:+:PE
res4366	chr11	102268401	102269000	600	*	2.652365668	3.838906737	5.351751926	2.965856252	BIRC3	chr11:102268401-102269000
res10715	chr18	48806601	48807100	500	*	2.917871305	2.8444703	5.38615854	4.220736991		chr18:48806601-48807100	CTIF:+:I
res21404	chr8	19700151	19700450	300	*	4.557440426	5.684248562	2.819192319	4.882569787	CSGALNACT1	chr8:19700151-19700450	CSGALNACT1:-:I
res22480	chr9	76403401	76403650	250	*	2.617596815	5.475369121	4.477928243	3.726659104		chr9:76403401-76403650
res9102	chr17	2353651	2354000	350	*	5.653633977	4.542141715	2.809502468	4.921160323	SGSM2	chr17:2353651-2354000	SGSM2:+:I
res11691	chr19	34269951	34270500	550	*	3.686312762	2.798691789	5.440241381	2.975610909	KIAA0355	chr19:34269951-34270500	GARRE1:+:I
res22989	chr9	131656501	131657200	700	*	3.18897467	5.167944884	3.547154961	5.654893581	PRRC2B;RAPGEF1	chr9:131656501-131657200	RAPGEF1:-:I
res7201	chr14	103748501	103748800	300	*	5.250212867	4.222131378	2.805214564	5.429017884		chr14:103748501-103748800	PPP1R13B:-:PI
res21369	chr8	10334751	10335100	350	*	2.280650182	3.225470798	5.083749499	4.146249029	MSRA	chr8:10334751-10335100	MSRA:+:I
res6885	chr14	74946351	74946650	300	*	5.131836323	5.039563536	2.639679916	4.962427284	RPS6KL1	chr14:74946351-74946650	PGF:-:E
res19778	chr6	110879001	110879500	500	*	5.319192643	2.442068695	4.423394834	3.915740912	AMD1;CDK19;RPF2	chr6:110879001-110879500	AMD1:+:I
res1090	chr1	92965001	92965300	300	*	3.003775527	3.423769034	5.37752921	2.705480194	FAM69A	chr1:92965001-92965300	RNVU1-18:+:I
res13883	chr2	218979851	218980350	500	*	4.701937429	3.071269752	5.182204806	5.906269973		chr2:218979851-218980350	LINC00608:+:I
res19696	chr6	101845701	101846000	300	*	2.624250863	2.833869093	5.270672586	3.612906972		chr6:101845701-101846000	GRIK2:+:I
res15881	chr3	37860451	37860800	350	*	5.53020324	5.040515229	2.867899257	5.115447003	CTDSPL	chr3:37860451-37860800	ITGA9-AS1:-:PE,CTDSPL:+:P
res8475	chr16	30350451	30350850	400	*	5.014315231	4.983746418	2.629097799	5.084020689		chr16:30350451-30350850	CD2BP2:-:E
res18183	chr5	103224651	103224850	200	*	4.593053989	2.413862657	3.402855533	5.076727913	PPIP5K2;GIN1	chr5:103224651-103224850
res3633	chr11	13287001	13287300	300	*	5.189059764	3.802191184	2.51130396	4.820351237		chr11:13287001-13287300	ARNTL:+:I
res11881	chr19	40806751	40807200	450	*	4.947865536	2.577849147	5.252302187	4.444736759	SERTAD3;ITPKC;COQ8B;RAB4B;EGLN2;HNRNPUL1	chr19:40806751-40807200	RAB4B-EGLN2:+:E,EGLN2:+:PE,CYP2G1P:+:I
res21572	chr8	38171551	38171850	300	*	4.560017942	5.451774	2.81461436	5.251457206		chr8:38171551-38171850	LSM1:-:I
res13032	chr2	84694201	84694350	150	*	2.589592929	3.937224572	5.006013879	2.490372213		chr2:84694201-84694350	DNAH6:+:E
res9103	chr17	2382601	2382900	300	*	5.030829959	5.225258858	2.608262217	4.557587878	ENSG00000263345;MNT	chr17:2382601-2382900
res1908	chr1	198641601	198641900	300	*	5.496148486	4.510941491	2.611143204	4.223150003		chr1:198641601-198641900	PTPRC:+:I
res4466	chr11	117979901	117980150	250	*	2.602900698	5.443633592	3.841059088	4.531967839	IL10RA	chr11:117979901-117980150
res17501	chr4	108030351	108030700	350	*	5.429813903	2.604645403	3.941599213	4.629613695	HADH	chr4:108030351-108030700	HADH:+:E
res3639	chr11	13869001	13869450	450	*	3.715898003	3.021416707	5.502715003	2.913144904		chr11:13869001-13869450	LINC02545:-:E
res13253	chr2	109143901	109144100	200	*	2.591735553	2.409353306	5.001330744	3.713729566		chr2:109143901-109144100	MIR4265:-:P,SH3RF3:+:I
res8857	chr16	79093551	79093800	250	*	5.120208493	4.879520914	3.779244081	2.504406007		chr16:79093551-79093800	WWOX:+:I
res2794	chr10	61941451	61941600	150	*	2.607273878	5.535052302	4.119646305	4.083159202	ARID5B	chr10:61941451-61941600	ARID5B:+:I
res16397	chr3	111610201	111610600	400	*	4.905606969	2.74010416	5.524428432	4.474206035	CD96	chr3:111610201-111610600	CD96:+:I
res18662	chr5	171355301	171355800	500	*	5.566056718	2.714454323	3.660237786	4.260033402		chr5:171355301-171355800
res4528	chr11	119263501	119263850	350	*	5.124125509	4.979627651	2.58084404	4.740472924		chr11:119263501-119263850	CBL:+:I
res2629	chr10	26474851	26475150	300	*	4.795936858	5.346546795	2.80945757	5.293588486	APBB1IP	chr10:26474851-26475150	APBB1IP:+:I
res986	chr1	84247401	84247700	300	*	2.62489815	5.440210096	4.605410205	3.867465966		chr1:84247401-84247700	RNVU1-18:+:I
res19773	chr6	110039501	110040150	650	*	3.818280034	2.113454167	4.742566079	4.531478243	GPR6	chr6:110039501-110040150
res10201	chr17	74454001	74454350	350	*	2.946498826	5.644934094	4.954472144	3.848359811		chr17:74454001-74454350
res892	chr1	58718101	58718500	400	*	4.941778155	4.843402912	3.158890285	6.045937449	JUN	chr1:58718101-58718500	RNVU1-18:+:I
res5889	chr12	128810251	128810450	200	*	5.476734451	4.190239867	2.785033276	3.233606202	SLC15A4;GLT1D1	chr12:128810251-128810450	SLC15A4:-:PE
res10995	chr19	2629801	2630100	300	*	2.224822764	4.449436185	4.810855332	4.491723705	DOT1L;SPPL2B;GADD45B;GNG7;TLE2	chr19:2629801-2630100	MIR7850:+:P,GNG7:-:I
res22555	chr9	91253501	91253800	300	*	3.892164675	2.028740225	4.808498064	4.141033296		chr9:91253501-91253800	AUH:-:I
res15571	chr22	46749251	46749650	400	*	3.135635081	3.612189985	4.437836193	5.852654561	CERK;ENSG00000260708	chr22:46749251-46749650
res22696	chr9	112176651	112177000	350	*	4.616281852	5.058942156	3.13179439	5.986860959	SUSD1	chr9:112176651-112177000	SUSD1:-:P
res14989	chr21	44765401	44765700	300	*	2.615101948	3.244796366	5.310325783	4.322039718		chr21:44765401-44765700
res17017	chr4	1693401	1693800	400	*	4.429118373	2.706424435	3.959979326	5.579352098		chr4:1693401-1693800	SLBP:-:E
res14284	chr20	23928851	23929150	300	*	3.181100006	3.969716472	5.261602691	2.49142225		chr20:23928851-23929150
res5374	chr12	67483351	67483600	250	*	2.603579492	3.210932253	5.172056957	2.742627467		chr12:67483351-67483600	LINC02408:+:I
res12268	chr19	53889901	53890250	350	*	4.76056609	2.26611097	3.77795469	4.799839535	MYADM	chr19:53889901-53890250	PRKCG:+:E
res7004	chr14	91355951	91356450	500	*	4.977699795	2.228910835	3.954053507	4.421544366	CCDC88C	chr14:91355951-91356450	CCDC88C:-:I
res1486	chr1	154791201	154791800	600	*	3.704371268	3.320529498	5.548367962	2.82918332	KCNN3	chr1:154791201-154791800	KCNN3:-:I
res4867	chr12	10672151	10674450	2300	*	2.801735279	3.452137614	5.352676454	2.894010731	KLRA1P;MAGOHB	chr12:10672151-10674450	STYK1:-:PE
res16272	chr3	71087101	71088000	900	*	4.408497733	3.097568651	5.51168984	5.65739124	FOXP1	chr3:71087101-71088000	FOXP1:-:I
res18199	chr5	109921851	109922150	300	*	4.105582913	3.585788068	4.924625474	2.104745683		chr5:109921851-109922150
res10405	chr17	80989001	80989300	300	*	4.540259212	2.023603271	4.49235299	3.992174227	CHMP6	chr17:80989001-80989300	CHMP6:+:P
res8892	chr16	81841601	81842100	500	*	4.842852603	2.737189871	4.610220526	5.500355508	PLCG2	chr16:81841601-81842100	PLCG2:+:PI
res10260	chr17	75864501	75864900	400	*	3.307688865	2.161289404	4.977504452	4.001525915		chr17:75864501-75864900
res6238	chr13	75318151	75318500	350	*	4.706661865	2.012713993	4.015425018	4.208688401		chr13:75318151-75318500	TBC1D4:-:PI
res5091	chr12	48936451	48936650	200	*	4.697683682	5.069586221	3.436537169	2.487414762		chr12:48936451-48936650	ARF3:-:E,FKBP11:-:I
res6109	chr13	42355151	42355450	300	*	4.743829019	2.448663547	4.96049065	3.381534321	AKAP11;TNFSF11	chr13:42355151-42355450	LINC02341:+:I
res672	chr1	39183751	39184100	350	*	3.37747065	2.610044515	5.416324688	3.733654286	MACF1;KIAA0754	chr1:39183751-39184100	MACF1:+:I,RNVU1-18:+:I
res10483	chr17	82848101	82848350	250	*	4.284957394	4.575768849	2.800819465	5.674962857		chr17:82848101-82848350	TBCD:+:I
res9096	chr17	2244801	2245100	300	*	4.876796398	3.23233316	3.115198936	5.47961997		chr17:2244801-2245100	SMG6:-:PE
res8534	chr16	31421601	31422000	400	*	3.923313764	2.713446344	4.551342617	5.539754049		chr16:31421601-31422000	ITGAD:+:PI
res22109	chr8	141152601	141153100	500	*	2.530678595	2.872026596	4.414896888	4.979442575	DENND3	chr8:141152601-141153100	DENND3:+:PI
res11297	chr19	11766751	11767500	750	*	5.50174835	5.010448932	5.353605139	2.958162652	ZNF441	chr19:11766751-11767500	ZNF441:+:PE
res14764	chr20	63782051	63782300	250	*	4.011173888	2.161058	4.952346553	3.238136615		chr20:63782051-63782300	ZBTB46:-:I
res17934	chr5	54881351	54881900	550	*	5.355300147	4.785371431	2.940262967	5.521490048	SNX18	chr5:54881351-54881900
res7392	chr15	40929051	40929550	500	*	4.871634659	3.958782531	4.465110262	2.186867332	DLL4	chr15:40929051-40929550	DLL4:+:PE
res16733	chr3	160225651	160226100	450	*	4.446249713	2.087088684	4.723607336	3.732135465		chr3:160225651-160226100	IL12A-AS1:-:P,C3orf80:+:PE
res16406	chr3	111989201	111989350	150	*	3.339598509	5.0841275	4.615373261	2.496003361		chr3:111989201-111989350	ABHD10:+:I
res10791	chr18	62869451	62870050	600	*	4.425938217	5.776156126	3.463130986	3.142684903	PHLPP1	chr18:62869451-62870050	PHLPP1:+:I
res16703	chr3	153768901	153769150	250	*	2.870676165	5.671978283	4.414586843	3.73239393		chr3:153768901-153769150	LINC02006:-:I
res355	chr1	24189551	24190450	900	*	4.904198783	5.278335921	2.61006845	4.427528832	PNRC2;IFNLR1;LOC284632	chr1:24189551-24190450	IFNLR1:-:P,RNVU1-18:+:I
res12698	chr2	37615801	37616350	550	*	4.878807187	2.965104981	5.21340286	3.06167417	LOC105374464	chr2:37615801-37616350
res15962	chr3	45676951	45677300	350	*	3.815575372	2.608961381	5.372218167	3.246168701	LIMD1	chr3:45676951-45677300	LIMD1-AS1:-:E,LIMD1:+:E
res19645	chr6	87737201	87737500	300	*	5.168365624	3.611103526	3.060787784	5.495772054		chr6:87737201-87737500
res20834	chr7	98131751	98132250	500	*	5.33824452	4.590936527	2.591083732	3.724499677	LMTK2	chr7:98131751-98132250	LMTK2:+:I
res14225	chr20	5714501	5715100	600	*	3.829703095	3.939282857	6.112661497	3.551668084	SHLD1	chr20:5714501-5715100
res3492	chr11	829951	831000	1050	*	4.864275183	2.717215679	5.299204784	4.98338001	CRACR2B;CD151;ENSG00000255108;CD151	chr11:829951-831000	CRACR2B:+:PE,CD151:+:P
res1627	chr1	160681551	160681850	300	*	3.191422762	2.845281397	4.890119466	5.181557004	CD48	chr1:160681551-160681850	CD48:-:I
res18163	chr5	98933401	98933800	400	*	3.02640387	5.705855154	4.695229123	3.651804157	CHD1;LINC02062	chr5:98933401-98933800
res13149	chr2	96924151	96925000	850	*	4.210954268	2.199705023	4.885283398	3.169158645	FAM178B	chr2:96924151-96925000	FAM178B:-:I
res853	chr1	53182051	53182350	300	*	4.556595863	4.720592102	2.618286095	5.348368417		chr1:53182051-53182350	RNVU1-18:+:I
res13074	chr2	86068201	86068450	250	*	4.853135846	2.151117627	3.929153441	4.369321887	POLR1A	chr2:86068201-86068450	POLR1A:-:PI
res17107	chr4	7854901	7855450	550	*	3.663195641	3.499828324	6.075659302	4.462677007	AFAP1	chr4:7854901-7855450	AFAP1:-:I
res15931	chr3	43015701	43016450	750	*	2.47871695	2.97976246	5.180737675	3.348321207	FAM198A;POMGNT2	chr3:43015701-43016450	KRBOX1:+:I,GASK1A:+:I
res11825	chr19	39351451	39351900	450	*	4.70299009	5.308470309	2.946995269	5.558652874	SAMD4B	chr19:39351451-39351900	SAMD4B:+:PE
res10913	chr19	1090001	1090250	250	*	4.200561737	2.165093401	4.463893226	4.757490761		chr19:1090001-1090250	POLR2E:-:PE
res19862	chr6	125996101	125996250	150	*	5.08993548	3.198756895	2.577578296	4.604985478		chr6:125996101-125996250	TRMT11:+:I
res1230	chr1	111346201	111346750	550	*	4.834053588	2.629270528	5.192313353	3.59195173		chr1:111346201-111346750	PIFO:+:PE,RNVU1-18:+:I
res18814	chr6	446801	447150	350	*	4.398267155	2.61878221	4.839416135	5.306977312		chr6:446801-447150
res6773	chr14	65846501	65847500	1000	*	4.390394346	2.535342256	5.364523977	4.089573477		chr14:65846501-65847500
res6185	chr13	49848001	49848300	300	*	3.423917772	2.440574833	4.893623149	4.786352035		chr13:49848001-49848300
res13722	chr2	196160051	196160450	400	*	5.03140453	5.274941936	5.072175871	2.790705522	ENSG00000272211;STK17B	chr2:196160051-196160450	STK17B:-:I
res16159	chr3	52447051	52447400	350	*	3.072989004	5.756882582	4.416060447	5.250072709		chr3:52447051-52447400	SEMA3G:-:P
res597	chr1	33256301	33257200	900	*	4.580418421	2.351449328	4.868558696	4.594554275		chr1:33256301-33257200	ZNF362:+:PE,RNVU1-18:+:I
res12381	chr2	11501	11750	250	*	3.81424943	4.424295343	2.568153497	5.364342353		chr2:11501-11750
res15537	chr22	45158851	45159200	350	*	4.372576336	5.388169038	2.562255883	4.270505336	ENSG00000273243;NUP50;NUP50-DT	chr22:45158851-45159200	NUP50-DT:-:I
res13134	chr2	96532051	96532500	450	*	4.865243819	2.333514334	4.769031152	3.953442388	ARID5A	chr2:96532051-96532500	LOC105373496:-:PE
res3317	chr10	118698451	118698850	400	*	4.825429357	4.260480854	5.535350287	2.776419953	CACUL1	chr10:118698451-118698850	CACUL1:-:I
res16466	chr3	119810051	119810400	350	*	4.582267675	2.018721277	4.267016489	4.145109867		chr3:119810051-119810400	NR1I2:+:PE
res14928	chr21	41420051	41420400	350	*	4.811630368	5.143450884	4.201393834	2.511946478	MX1	chr21:41420051-41420400	CBSL:-:I,U2AF1L5:-:I,CRYAA2:+:I,CRYAA:+:I,MX1:+:PE,U2AF1:-:I,CBS:-:I
res3051	chr10	89327751	89328000	250	*	4.27477883	5.318350392	3.863374445	2.491892439		chr10:89327751-89328000	IFIT3:+:PE,LIPA:-:I
res22047	chr8	132480901	132481250	350	*	2.303839908	4.157558727	5.108110438	3.636187434	KCNQ3	chr8:132480901-132481250	KCNQ3:-:PE
res5664	chr12	111056701	111057500	800	*	4.407438726	4.28773057	5.666432717	2.810006584	PPTC7;CUX2	chr12:111056701-111057500	CUX2:+:I
res6805	chr14	69191401	69191800	400	*	3.805484937	2.153738346	4.957300045	3.233449676		chr14:69191401-69191800	EXD2:+:PE
res4709	chr12	1994051	1994500	450	*	4.652176983	5.129362957	2.741293417	5.267940635	DCP1B	chr12:1994051-1994500	DCP1B:-:I,CACNA1C:+:I
res20666	chr7	55498151	55498500	350	*	2.302322801	4.756267391	4.724053055	4.339068573	VOPP1	chr7:55498151-55498500	VOPP1:-:I
res9191	chr17	7004801	7005150	350	*	4.903279936	4.651267802	2.685978912	5.309912406		chr17:7004801-7005150	ALOX12-AS1:-:I,MIR497HG:-:I,ALOX12:+:I
res16582	chr3	133506351	133506700	350	*	5.557432776	3.847462091	3.445053845	5.724555623		chr3:133506351-133506700
res810	chr1	46348201	46348450	250	*	3.671799694	4.560104258	2.848131063	5.556500103		chr1:46348201-46348450	RNVU1-18:+:I,NSUN4:+:I
res2814	chr10	62779401	62779900	500	*	4.537916889	2.863651774	5.612470862	3.784123376		chr10:62779401-62779900
res14811	chr21	23968701	23969350	650	*	2.330084097	4.076348223	5.134214056	4.117032903		chr21:23968701-23969350	FAM243A:-:I,SMIM11B:+:I,CBSL:-:I,U2AF1L5:-:I,CRYAA2:+:I,CRYAA:+:I,SMIM34A:-:I,U2AF1:-:I,CBS:-:I
res12667	chr2	31324401	31324550	150	*	4.906309004	3.19663078	2.583981519	4.810213478	EHD3	chr2:31324401-31324550
res5380	chr12	68011101	68011500	400	*	4.384278021	4.631084145	2.416063879	5.028915052		chr12:68011101-68011500	IFNG-AS1:+:I
res8045	chr16	124101	124250	150	*	3.814259263	5.317319114	4.153249693	2.491282661	NPRL3	chr16:124101-124250	NPRL3:-:I
res2353	chr1	239719651	239720200	550	*	5.107192681	3.557456288	4.652140893	2.511246006	CHRM3;CHRM3-AS2	chr1:239719651-239720200	CHRM3-AS2:-:PE,CHRM3:+:PE
res16967	chr3	197253601	197253800	200	*	4.919249519	5.080263966	2.556497153	3.897342628		chr3:197253601-197253800	DLG1:-:I
res18520	chr5	149240401	149240800	400	*	4.184620107	5.164180956	5.764274507	3.112060943	AFAP1L1	chr5:149240401-149240800	ABLIM3:+:PE
res19831	chr6	118705901	118706550	650	*	5.06268131	4.866597833	4.028343098	2.508424629	SSXP10;CEP85L	chr6:118705901-118706550	CEP85L:-:I
res1690	chr1	165393001	165393400	400	*	3.02047113	5.415969326	5.167533065	3.654151936		chr1:165393001-165393400
res21959	chr8	123112751	123113000	250	*	4.7277612	4.440386506	2.521568154	5.146978349		chr8:123112751-123113000	TBC1D31:+:I
res13267	chr2	111534901	111535150	250	*	4.385540761	5.031310278	2.533604863	4.940881479		chr2:111534901-111535150	MIR4435-2HG:-:I,RGPD5:-:I
res21201	chr7	144818601	144818850	250	*	3.350287861	4.804513388	4.836443895	2.46579156	TPK1	chr7:144818601-144818850	TPK1:-:I
res2344	chr1	236159701	236160200	500	*	4.772895218	3.174045484	3.197418707	5.492006559	GPR137B	chr1:236159701-236160200	GPR137B:+:I
res12508	chr2	15577101	15577450	350	*	5.163799696	2.6057007	3.887793061	4.901399343		chr2:15577101-15577450
res23272	chrX	41265751	41265950	200	*	2.970979523	5.428261876	3.39327627	4.817871377		chrX:41265751-41265950
res16069	chr3	49449151	49449450	300	*	4.321638026	2.831121726	3.606129031	5.562253416		chr3:49449151-49449450
res19931	chr6	135209951	135210200	250	*	4.793327153	5.089311544	2.530046654	4.53449772	MYB	chr6:135209951-135210200	MYB:+:I
res6736	chr14	63510451	63510800	350	*	5.071194626	4.794704906	2.550160923	4.671696216	ENSG00000252800;PPP2R5E	chr14:63510451-63510800	PPP2R5E:-:PI
res2435	chr10	3950901	3951250	350	*	3.456574429	3.228239116	5.239320933	2.510761252		chr10:3950901-3951250
res15298	chr22	36357351	36357800	450	*	5.22351444	2.566341062	4.397863838	4.725878157	MYH9;LOC105377199;EIF3D	chr22:36357351-36357800	MYH9:-:I
res16512	chr3	125310601	125311100	500	*	4.571753036	2.232140033	4.126313087	4.761692755	ZNF148	chr3:125310601-125311100	ZNF148:-:I
res20835	chr7	98202551	98202900	350	*	3.829496455	2.285064354	5.012139293	4.324501443	LMTK2	chr7:98202551-98202900	LMTK2:+:I
res19768	chr6	109458801	109459200	400	*	4.690641295	2.456886367	5.064790114	4.319003082	SMPD2;MICAL1;ZBTB24	chr6:109458801-109459200	MICAL1:-:I
res12518	chr2	19868701	19869300	600	*	5.793058275	3.535438105	3.813735677	5.52657374		chr2:19868701-19869300	LINC00954:+:PE
res12191	chr19	49937751	49937900	150	*	4.466592216	5.523948377	3.053176777	3.228350857		chr19:49937751-49937900	NUP62:-:I
res17248	chr4	40230801	40231150	350	*	4.054821058	2.269566175	4.98275008	3.240334246		chr4:40230801-40231150	RHOH:+:I
res9078	chr17	1720851	1721050	200	*	5.117044898	4.441444929	2.517649963	4.720734219	SERPINF2	chr17:1720851-1721050	WDR81:+:I
res16372	chr3	108071351	108071700	350	*	5.171510535	4.985494764	2.638663676	4.399050204		chr3:108071351-108071700	CD47:-:I
res10987	chr19	2507251	2507450	200	*	4.462023939	5.193836643	3.714778006	2.489585813		chr19:2507251-2507450
res2428	chr10	3873751	3874100	350	*	4.67840367	5.747619135	4.956945047	3.00528359	KLF6	chr10:3873751-3874100
res21627	chr8	47602451	47602800	350	*	4.055480127	2.417818248	4.102720744	5.219081806	SPIDR	chr8:47602451-47602800	SPIDR:+:I
res13152	chr2	96962451	96963300	850	*	4.74131153	2.953742856	5.725875705	4.23507473		chr2:96962451-96963300	FAM178B:-:I
res13346	chr2	127293701	127294400	700	*	4.924423765	2.581883403	4.970505007	4.746495431	ERCC3	chr2:127293701-127294400	ERCC3:-:PE
res12382	chr2	176301	176750	450	*	4.966011348	5.871350086	3.131371475	5.000501034	ENSG00000227061	chr2:176301-176750
res1844	chr1	183478551	183478750	200	*	3.811198362	4.784673639	2.5747044	5.153022125	SMG7	chr1:183478551-183478750	SMG7:+:I
res16857	chr3	186540551	186540900	350	*	2.440419552	4.018648193	5.247010725	3.723275648		chr3:186540551-186540900	CRYGS:-:PI
res22999	chr9	131839751	131840000	250	*	4.077148649	3.872040937	2.842523396	5.632677265		chr9:131839751-131840000
res4687	chr12	666751	667300	550	*	4.334290924	5.606720361	2.805645224	4.475968829		chr12:666751-667300	NINJ2:-:P
res16395	chr3	111572151	111572400	250	*	4.27831689	4.790539032	4.322763566	2.210955423		chr3:111572151-111572400	CD96:+:I
res6817	chr14	70640951	70641350	400	*	2.843564373	3.451894335	5.0889452	2.493945254	TTC9;LOC101928075	chr14:70640951-70641350	MED6:-:PE,LOC101928075:-:PE,TTC9:+:P
res5769	chr12	121060001	121060900	900	*	4.902047178	5.239509866	2.899747127	5.355383518	OASL;P2RX7;P2RX4	chr12:121060001-121060900
res15795	chr3	20043401	20043750	350	*	4.820837522	5.541645393	4.353535087	2.82753569	KAT2B	chr3:20043401-20043750	KAT2B:+:I
res18636	chr5	160477651	160477850	200	*	2.601071498	5.0829906	3.806378633	4.90752877		chr5:160477651-160477850	MIR3142HG:+:I
res4119	chr11	67262701	67263000	300	*	4.549252206	5.7697256	3.839482763	3.068961359	RAD9A	chr11:67262701-67263000
res12344	chr19	57708851	57709300	450	*	5.410417125	3.763584992	3.474270866	2.68129535		chr19:57708851-57709300	ZNF776:+:I,ZNF154:-:PE,ZNF551:+:I
res14103	chr2	241112601	241112950	350	*	2.617845899	4.153614363	5.115458223	2.946653019	MTERF4;PASK	chr2:241112601-241112950	PASK:-:PE
res8679	chr16	58126951	58127500	550	*	5.315645761	5.191958122	3.030392992	5.43679219	LOC101927556;CFAP20	chr16:58126951-58127500	CFAP20:-:I
res14987	chr21	44654001	44654550	550	*	3.966783118	3.648945242	5.254607584	2.466112583		chr21:44654001-44654550	KRTAP12-4:-:PE,TSPEAR:-:I
res4906	chr12	14400751	14400950	200	*	4.831360504	4.802177488	2.522562837	4.809831699		chr12:14400751-14400950	ATF7IP:+:I
res10996	chr19	2637001	2637250	250	*	5.162715612	3.949720676	2.535792064	4.682298575	GNG7	chr19:2637001-2637250	GNG7:-:I
res23420	chrX	71098351	71098600	250	*	4.514662969	5.021776576	4.800913753	2.527299856	CXorf65;MED12	chrX:71098351-71098600	FOXO4:+:PI
res18103	chr5	87075251	87075600	350	*	4.811061894	5.040729275	4.119279761	2.505822803		chr5:87075251-87075600	LOC101929380:+:I
res924	chr1	64877151	64877600	450	*	4.528489693	2.660243699	5.312742467	3.630020083	JAK1	chr1:64877151-64877600	RNVU1-18:+:I,JAK1:-:I
res22630	chr9	97993101	97993300	200	*	4.4626289	5.314738551	2.576059078	4.074760899		chr9:97993101-97993300	ANP32B:+:I
res1553	chr1	156385701	156385950	250	*	4.568314309	5.174545646	4.146634009	2.503219444	CCT3	chr1:156385701-156385950
res23141	chrX	3711251	3711600	350	*	4.067214476	2.597560272	4.236413361	5.385094546	PRKX	chrX:3711251-3711600	PRKX:-:I
res6620	chr14	51866351	51866700	350	*	2.528356657	4.798338351	4.913264532	3.441010758	GNG2	chr14:51866351-51866700	GNG2:+:I
res3711	chr11	33893851	33894250	400	*	3.236482179	3.799944092	5.21200896	2.512347808	LMO2	chr11:33893851-33894250	LMO2:-:P
res19638	chr6	87393101	87393400	300	*	2.63261325	5.111529334	4.459579322	4.975558766		chr6:87393101-87393400	LINC01590:+:I
res9944	chr17	49998251	49998600	350	*	2.638209521	4.434751734	4.653703441	5.311021218		chr17:49998251-49998600	MIR4315-1:-:I
res2820	chr10	63204651	63205100	450	*	4.992959425	4.935582131	2.541361892	4.110649222		chr10:63204651-63205100	JMJD1C:-:I
res7256	chr14	106025001	106025300	300	*	5.55160389	3.236362222	3.288981411	4.772278486		chr14:106025001-106025300
res22551	chr9	91164751	91165050	300	*	3.047758594	5.515872704	4.24121672	5.341723726	LINC00484	chr9:91164751-91165050	LINC00484:+:I
res7682	chr15	67068001	67068250	250	*	4.458478119	2.151259609	4.126564639	4.61045101	SMAD3	chr15:67068001-67068250	LOC102723493:-:P,SMAD3:+:I
res20715	chr7	72879951	72880250	300	*	4.905067388	2.451107815	4.837462192	4.024242584		chr7:72879951-72880250	POM121:+:PI
res424	chr1	26358851	26359200	350	*	4.258630113	2.283782371	4.982892189	3.85919202	CNKSR1;CEP85;CD52;UBXN11;CRYBG2	chr1:26358851-26359200	RNVU1-18:+:I,CRYBG2:-:PI
res3187	chr10	102169451	102169800	350	*	5.182136657	4.197996407	3.07350223	5.64532616	NOLC1;ELOVL3;GBF1	chr10:102169451-102169800
res22785	chr9	123638001	123638500	500	*	4.864974849	4.728079789	4.75250779	2.505230298		chr9:123638001-123638500	DENND1A:-:I
res702	chr1	40381501	40381950	450	*	5.55229987	4.738938741	4.192255898	2.841324621	RLF;SMAP2	chr1:40381501-40381950	RNVU1-18:+:I,SMAP2:+:I
res905	chr1	59046651	59047050	400	*	4.862168598	2.735227965	5.360997598	4.415207566		chr1:59046651-59047050	LINC01358:+:I,RNVU1-18:+:I
res3954	chr11	63536651	63537250	600	*	4.145337452	5.745419845	4.795088242	3.03397824	RARRES3	chr11:63536651-63537250	PLAAT4:+:PE
res17012	chr4	1330701	1331200	500	*	4.514887995	5.170396606	3.648677649	6.351334307	MAEA	chr4:1330701-1331200	MAEA:+:PE
res13936	chr2	227460151	227460400	250	*	4.197123239	2.162139884	4.832057406	3.724774031		chr2:227460151-227460400
res22463	chr9	72527201	72527750	550	*	3.700425627	3.314262252	5.35802349	2.694981919	TMC1	chr9:72527201-72527750	TMC1:+:I
res20536	chr7	36391851	36392050	200	*	4.32945301	4.187317845	2.551037856	5.295646931	KIAA0895	chr7:36391851-36392050	KIAA0895:-:P,ANLN:+:I
res14178	chr20	2984001	2984550	550	*	5.844744007	3.570560149	3.319386696	4.106003221	VPS16;PTPRA	chr20:2984001-2984550	PTPRA:+:I
res2290	chr1	233294951	233295900	950	*	3.967096437	2.678443734	5.281693224	4.788592618	RPS7P3;PCNX2	chr1:233294951-233295900	PCNX2:-:PE
res22980	chr9	131500351	131500700	350	*	4.795876329	4.76003339	4.872850015	2.535850634		chr9:131500351-131500700	POMT1:+:P
res18464	chr5	142007001	142007300	300	*	4.878565331	2.818554688	4.524987598	2.683662805		chr5:142007001-142007300	GNPDA1:-:PI
res20560	chr7	38309551	38309850	300	*	2.620409368	3.226898474	5.249095783	3.367983111	TARP	chr7:38309551-38309850
res12425	chr2	8551751	8552600	850	*	4.536158926	5.218815314	3.27280766	5.942640792		chr2:8551751-8552600	LINC01814:-:I
res19530	chr6	46170651	46171300	650	*	3.593922762	2.812861841	5.505843939	3.774859617	ENPP4	chr6:46170651-46171300	ENPP5:-:PE
res1620	chr1	160564701	160565000	300	*	4.830974265	4.135341753	2.579023706	5.115711116		chr1:160564701-160565000	CD84:-:I
res18867	chr6	5507051	5507600	550	*	5.377248244	4.675761757	2.702455703	4.112504552		chr6:5507051-5507600	FARS2:+:I
res12977	chr2	72825751	72826200	450	*	4.78827234	2.657160783	5.097236152	3.517131991		chr2:72825751-72826200	EXOC6B:-:PE
res8641	chr16	57039201	57039500	300	*	3.698275633	5.708292303	3.041962752	4.132784075	NLRC5	chr16:57039201-57039500	NLRC5:+:PI
res2230	chr1	227752101	227752250	150	*	4.931627169	4.799922284	2.529235647	4.614861305		chr1:227752101-227752250	SNAP47:+:I
res17374	chr4	80439751	80440100	350	*	3.732614262	6.07620527	3.615832612	4.403657252		chr4:80439751-80440100	CFAP299:+:I
res3165	chr10	101121351	101121600	250	*	4.380950283	4.794968013	2.543980311	5.052297963		chr10:101121351-101121600	TLX1NB:-:I
res22578	chr9	93058551	93058900	350	*	3.737990308	2.268239916	5.025619544	3.433823369	FGD3;SUSD3;LOC101927993;CARD19	chr9:93058551-93058900	SUSD3:+:PE
res12708	chr2	38571251	38571600	350	*	5.278823829	5.058674507	2.825747428	4.855207814		chr2:38571251-38571600	HNRNPLL:-:PI
res450	chr1	26878101	26878300	200	*	4.170071321	5.312614712	2.582455447	4.363045948		chr1:26878101-26878300	RNVU1-18:+:I,GPN2:-:E
res18526	chr5	149724601	149724750	150	*	4.170071321	5.312614712	2.582455447	4.363045948		chr5:149724601-149724750
res17961	chr5	57298201	57299200	1000	*	4.529671762	2.236602786	4.458307141	4.513912455		chr5:57298201-57299200
res17101	chr4	7324401	7325200	800	*	5.401011982	2.891497298	5.092129032	4.829493738		chr4:7324401-7325200	SORCS2:+:I
res13292	chr2	112920801	112921400	600	*	4.21623717	3.469336236	5.981968496	5.385348894		chr2:112920801-112921400
res17541	chr4	119211951	119213250	1300	*	5.717184773	3.648694888	6.138258967	4.542002842	USP53	chr4:119211951-119213250	LOC101929762:-:PE,USP53:+:PE
res17666	chr4	158768701	158769300	600	*	3.821117677	3.867358563	5.293822668	2.522546724	FNIP2	chr4:158768701-158769300	FNIP2:+:PE
res10280	chr17	76252251	76252500	250	*	5.205719365	4.669255914	3.043929305	2.984693827	RNF157	chr17:76252251-76252500
res3006	chr10	84264601	84264850	250	*	2.326531779	4.680228127	4.769083359	3.843856553		chr10:84264601-84264850	LINC00858:+:P
res13101	chr2	95076851	95077050	200	*	2.601134759	3.945553762	3.92669007	5.368354406		chr2:95076851-95077050
res16180	chr3	56593501	56593800	300	*	5.07733642	2.442970972	4.495065575	4.012591898		chr3:56593501-56593800	CCDC66:+:PE
res13138	chr2	96617301	96617650	350	*	4.882831749	4.984581812	2.640722688	4.821711439	ARID5A;FER1L5;KANSL3;CNNM3	chr2:96617301-96617650	KANSL3:-:I
res8694	chr16	66522251	66522450	200	*	2.606101205	3.580758644	5.121373466	2.866171429	TK2;CKLF	chr16:66522251-66522450	TK2:-:I
res10753	chr18	51211501	51211950	450	*	4.693781803	3.119488418	5.121925141	2.851176594	MEX3C	chr18:51211501-51211950	MEX3C:-:I
res706	chr1	40404851	40405050	200	*	4.598523817	5.532265313	3.028391451	3.476105108	SMAP2	chr1:40404851-40405050	RNVU1-18:+:I,SMAP2:+:I
res15882	chr3	37974651	37974800	150	*	2.585749002	5.313060356	4.166075801	3.711225573	CTDSPL	chr3:37974651-37974800	CTDSPL:+:PI
res20256	chr7	812951	813100	150	*	2.585749002	5.313060356	4.166075801	3.711225573	DNAAF5;SUN1	chr7:812951-813100
res14656	chr20	54221501	54221800	300	*	4.881758951	3.40306275	2.884099356	5.215769859		chr20:54221501-54221800	PFDN4:+:I
res5160	chr12	51424701	51425250	550	*	4.304192328	2.252965335	4.881864673	3.798372361	SLC4A8;ENSG00000271065	chr12:51424701-51425250	SLC4A8:+:PE
res11717	chr19	35446251	35446550	300	*	3.171251993	4.718944828	4.976412842	2.692736928	FFAR2;U2AF1L4	chr19:35446251-35446550	FFAR2:+:P
res7298	chr15	31352951	31353600	650	*	4.939483748	4.122364356	4.676050426	2.429367306	KLF13	chr15:31352951-31353600	KLF13:+:I
res15316	chr22	36853501	36853850	350	*	5.090231651	2.61399028	4.647824474	4.775188844	PVALB	chr22:36853501-36853850	NCF4-AS1:-:I
res10363	chr17	78785351	78785650	300	*	5.007065231	4.861351235	2.561819772	3.896273187	RNU6-638P;CYTH1;USP36	chr17:78785351-78785650
res907	chr1	59814501	59815100	600	*	3.830811583	2.351841016	5.108594374	3.764589528	HOOK1	chr1:59814501-59815100	RNVU1-18:+:I,HOOK1:+:PE
res3430	chr10	132443701	132443950	250	*	4.179753162	2.147306605	4.198522892	4.676837981	C10orf91	chr10:132443701-132443950	LINC02870:+:P
res23265	chrX	40663401	40663600	200	*	4.007365525	5.205572816	4.297716113	2.496755725		chrX:40663401-40663600	MED14:-:PI
res19361	chr6	36114901	36115450	550	*	4.674789406	5.63736186	3.010726938	5.039400848	MAPK13	chr6:36114901-36115450
res13477	chr2	153235551	153235800	250	*	2.315438178	3.206469799	5.019220159	3.554746264		chr2:153235551-153235800
res20783	chr7	87059151	87060200	1050	*	3.527978334	4.653303734	5.501425152	2.995441225	KIAA1324L	chr7:87059151-87060200	ELAPOR2:-:PE
res2886	chr10	71694651	71694850	200	*	2.960878388	5.614510047	3.824991028	3.713996138		chr10:71694651-71694850	CDH23:+:I
res5929	chr13	19586951	19587250	300	*	4.467416949	2.44601653	5.031739276	3.624999782		chr13:19586951-19587250	LINC00350:+:PE
res18731	chr5	177309701	177310050	350	*	2.636050158	4.940591239	4.591017112	5.025168396	RAB24;MXD3	chr5:177309701-177310050	RAB24:-:PI,MXD3:-:I
res8587	chr16	50282001	50282350	350	*	2.449920783	4.911343359	4.746152286	4.039289915	ADCY7	chr16:50282001-50282350	ADCY7:+:I
res15633	chr3	4711401	4711750	350	*	3.996502896	5.817620329	3.179006891	4.754191757		chr3:4711401-4711750	ITPR1:+:PE
res13840	chr2	211611251	211611550	300	*	2.792928982	5.04223608	5.01052198	3.502729399		chr2:211611251-211611550	ERBB4:-:I
res18179	chr5	102853601	102854100	500	*	4.585179996	5.864090045	3.405217351	5.622090579		chr5:102853601-102854100	PAM:+:I
res14879	chr21	34640251	34640550	300	*	5.363242128	3.898162267	2.744060922	4.668654785	CLIC6	chr21:34640251-34640550	CBSL:-:I,U2AF1L5:-:I,CRYAA2:+:I,CRYAA:+:I,U2AF1:-:I,CBS:-:I
res11416	chr19	14506951	14507350	400	*	2.87221918	2.967192316	4.974531646	4.733592441	DDX39A;PKN1;GIPC1;DNAJB1	chr19:14506951-14507350
res14651	chr20	53872251	53873150	900	*	5.512895918	2.84814049	4.145177344	4.714768734		chr20:53872251-53873150
res7782	chr15	74869701	74870400	700	*	5.135388012	3.933562379	2.39460843	3.820281729	CLK3;SCAMP2;C15orf39;MAN2C1	chr15:74869701-74870400	SCAMP2:-:I
res18970	chr6	16694801	16695200	400	*	5.656179167	3.803635219	2.992291391	4.390774969	ATXN1	chr6:16694801-16695200	ATXN1:-:I
res17915	chr5	52725301	52725850	550	*	4.541143557	3.492610198	6.00317028	3.792146539	ITGA1;LOC105378963	chr5:52725301-52725850
res18085	chr5	80247301	80247800	500	*	4.961829938	2.431886703	4.081862805	4.615621002	SERINC5	chr5:80247301-80247800	SERINC5:-:I
res3969	chr11	63917051	63917300	250	*	5.090598523	3.444873651	2.576188221	4.524914919	RCOR2	chr11:63917051-63917300	RCOR2:-:PE
res4974	chr12	28543351	28543600	250	*	4.99041682	4.43662991	2.531769539	4.752084724		chr12:28543351-28543600	CCDC91:+:I
res12780	chr2	46351751	46352100	350	*	3.06251462	3.225918822	5.232859692	2.781115827	EPAS1	chr2:46351751-46352100	EPAS1:+:I
res11608	chr19	20051951	20052500	550	*	4.707485341	2.544123308	5.086195862	4.116552522	ZNF682	chr19:20051951-20052500
res17111	chr4	8046951	8047200	250	*	2.627622178	3.232042009	5.07604182	4.468275618		chr4:8046951-8047200	ABLIM2:-:I
res22478	chr9	75890451	75890700	250	*	3.83201163	5.090181227	4.540467489	2.499999097	PCSK5	chr9:75890451-75890700	PCSK5:+:PE
res2953	chr10	74589201	74589700	500	*	4.921882142	3.343460235	5.985521598	5.296320393	ADK	chr10:74589201-74589700	ADK:+:E
res21078	chr7	130367051	130367550	500	*	4.707483561	5.463100935	3.164839357	3.285452051	KLHDC10;CPA5;CPA1;MEST	chr7:130367051-130367550	CPA5:+:E
res23248	chrX	38805801	38806200	400	*	4.936503706	4.571406459	4.328184329	2.431859097	MID1IP1	chrX:38805801-38806200	MID1IP1-AS1:-:P,MID1IP1:+:E
res4252	chr11	76210651	76210850	200	*	2.593699807	4.932948258	4.634573167	3.229128091	WNT11	chr11:76210651-76210850
res20229	chr6	168884401	168884900	500	*	2.322880869	4.615611677	4.283423964	4.693791216		chr6:168884401-168884900
res21562	chr8	37700301	37700600	300	*	5.576021077	2.846510618	4.10581778	4.022622425		chr8:37700301-37700600
res6837	chr14	71566401	71566600	200	*	4.179686011	4.426335349	2.562042507	5.227729614		chr14:71566401-71566600	SIPA1L1:+:I
res72	chr1	2523701	2524250	550	*	4.960272019	4.762107002	2.515226298	4.361505787	PANK4;ENSG00000272449	chr1:2523701-2524250	PANK4:-:PI
res19332	chr6	34673601	34674000	400	*	4.564518361	3.69778714	4.532707149	2.178702924		chr6:34673601-34674000	ILRUN:-:PI
res5880	chr12	126772301	126772600	300	*	3.353529791	4.4450043	5.008049731	2.505700393	LINC00944	chr12:126772301-126772600	LINC00944:-:PE
res15029	chr21	46532151	46532400	250	*	4.046275143	5.168331346	4.353655765	2.498595778		chr21:46532151-46532400	DIP2A:+:E
res734	chr1	41914651	41914800	150	*	4.172900965	3.936072863	2.576523073	5.297064708	HIVEP3	chr1:41914651-41914800	RNVU1-18:+:I,HIVEP3:-:I
res12447	chr2	9712251	9712700	450	*	5.421858726	4.860597634	2.898820687	4.949936184		chr2:9712251-9712700
res7515	chr15	52256401	52256650	250	*	5.209548591	4.430200873	2.550504782	4.079856056		chr15:52256401-52256650	MYO5C:-:PE
res11321	chr19	12676451	12676650	200	*	2.977976819	5.536739424	3.667181703	4.614772279		chr19:12676451-12676650	DHPS:-:PE
res17272	chr4	47010851	47011250	400	*	4.47458783	5.038918527	2.843499406	5.348234196		chr4:47010851-47011250	GABRB1:+:I
res274	chr1	18948351	18948900	550	*	5.112443136	3.814057941	4.847585986	2.664156393	IFFO2	chr1:18948351-18948900	IFFO2:-:I,RNVU1-18:+:I
res2321	chr1	235304651	235305400	750	*	4.734914471	4.959860696	3.659535989	2.53305867	GGPS1;ARID4B	chr1:235304651-235305400	ARID4B:-:I
res2837	chr10	68471601	68472050	450	*	5.191979074	2.558365106	4.452751398	3.85276218	DNA2	chr10:68471601-68472050	DNA2:-:PE
res8596	chr16	50683951	50684300	350	*	5.053356335	2.57185245	3.800013246	4.736184725	SNX20;NOD2	chr16:50683951-50684300	SNX20:-:P
res5456	chr12	89019601	89019900	300	*	2.638133147	5.011907239	4.813723178	4.732900949		chr12:89019601-89019900	LINC02458:-:PE
res15540	chr22	45255001	45255300	300	*	4.87276661	3.407567725	2.991050916	5.291199594		chr22:45255001-45255300
res2357	chr1	241677251	241677450	200	*	2.600608776	3.945150158	5.03388098	2.863593223		chr1:241677251-241677450	WDR64:+:I,OPN3:-:PE
res20099	chr6	150599801	150601050	1250	*	2.882677342	3.080474008	5.180102753	4.507921574		chr6:150599801-150601050	PLEKHG1:+:PE
res7959	chr15	90306601	90306800	200	*	2.604624354	4.796140281	3.918989272	5.079731484		chr15:90306601-90306800	NGRN:+:I
res9728	chr17	42337501	42337650	150	*	5.086893181	3.196639085	3.962468129	2.488290161		chr17:42337501-42337650	STAT3:-:E
res22407	chr9	37409151	37409450	300	*	2.600794487	2.812198369	5.057228162	3.565698459	GRHPR	chr9:37409151-37409450
res17852	chr5	39215351	39215650	300	*	5.076551563	2.436661931	4.284875464	4.15071739	FYB1	chr5:39215351-39215650	FYB1:-:I
res8169	chr16	3215051	3215750	700	*	6.032268833	4.302486218	3.41153416	5.03264616	ZNF200	chr16:3215051-3215750	OR1F2P:+:PE,OR1F1:+:I
res3765	chr11	44911351	44911600	250	*	2.835239951	5.058556232	3.396714031	4.932678532		chr11:44911351-44911600	TSPAN18:+:I,TP53I11:-:I
res20565	chr7	38340451	38340800	350	*	2.629052311	5.025312793	4.494340194	4.890683914		chr7:38340451-38340800	TRG-AS1:+:P
res15388	chr22	38868851	38869200	350	*	5.192010808	4.718160755	2.778525687	4.983080918		chr22:38868851-38869200	CBX6:-:I
res16409	chr3	112327451	112327700	250	*	4.074349009	4.114995386	4.80835048	2.217628442		chr3:112327451-112327700	LOC105374042:+:E
res3904	chr11	61752401	61752850	450	*	5.117563003	2.554829855	4.367939838	4.558460742	MYRF;DKFZP434K028	chr11:61752401-61752850	MYRF-AS1:-:I,MYRF:+:PE
res4729	chr12	4114951	4115350	400	*	5.051304731	6.07433384	3.945722879	3.64420559		chr12:4114951-4115350
res1708	chr1	167450901	167451150	250	*	5.16793016	3.953789473	4.040068738	2.463579484	ENSG00000273160;CD247	chr1:167450901-167451150	CD247:-:I
res23038	chr9	133677001	133677700	700	*	3.889398473	4.231381084	4.576991825	6.379104239		chr9:133677001-133677700	SARDH:-:I
res21417	chr8	21922101	21922350	250	*	5.034840166	3.202401944	4.151635337	2.491673237	XPO7;NPM2;FGF17	chr8:21922101-21922350	XPO7:+:PI
res6552	chr14	38078351	38078750	400	*	4.265396044	2.724375784	5.145178112	4.999718223		chr14:38078351-38078750
res22145	chr8	143461701	143462650	950	*	5.352955864	2.772199015	4.681841044	4.620010152	ZC3H3	chr8:143461701-143462650	ZC3H3:-:I
res23355	chrX	51803101	51803650	550	*	4.532213318	2.440751806	4.972489028	3.826754834		chrX:51803101-51803650	MAGED1:+:PE
res15659	chr3	9452451	9452700	250	*	4.708106183	5.07691441	2.566523725	4.173145315		chr3:9452451-9452700	SETD5:+:I
res12576	chr2	25813551	25813800	250	*	4.639770148	4.651133336	2.539960248	4.924288219		chr2:25813551-25813800	ASXL2:-:I
res6744	chr14	64294851	64295200	350	*	5.343011029	4.364307111	2.845167966	5.007341554		chr14:64294851-64295200	ESR2:-:PI
res14142	chr20	438651	439050	400	*	3.755286591	2.445319086	5.052726992	4.358858016	TBC1D20	chr20:438651-439050	TBC1D20:-:E
res6192	chr13	50222551	50222850	300	*	4.603770513	5.129837013	2.648737101	4.713454045		chr13:50222551-50222850	DLEU1:+:PI
res9168	chr17	5049301	5049550	250	*	2.63068781	3.481528347	4.972819409	4.768697763	ENO3	chr17:5049301-5049550	SLC52A1:-:I
res13109	chr2	96022851	96023000	150	*	2.588583722	4.784518948	3.712673808	4.99246848		chr2:96022851-96023000	GPAT2:-:E,FAHD2CP:+:E
res2259	chr1	229199901	229200200	300	*	4.825138326	2.428659784	3.979490669	4.722902667	LOC105373158;ENSG00000233920	chr1:229199901-229200200
res22836	chr9	127426751	127427150	400	*	4.441579731	5.499014475	3.261824383	5.647240133		chr9:127426751-127427150	ZNF79:+:I
res11037	chr19	3706101	3706400	300	*	5.0062364	3.765651174	2.657772582	4.910631221		chr19:3706101-3706400	TJP3:+:P
res22879	chr9	128202951	128203500	550	*	3.603202757	6.106219533	4.604941351	5.58208166	DNM1	chr9:128202951-128203500	DNM1:+:PE,CIZ1:-:PI
res3106	chr10	96695351	96695650	300	*	5.259608718	4.228613053	3.169389785	5.621767481	PIK3AP1	chr10:96695351-96695650	PIK3AP1:-:I
res14369	chr20	34058951	34059100	150	*	4.468477265	5.077847626	3.942204956	2.492198603	RALY	chr20:34058951-34059100	RALY:+:I
res14374	chr20	34450051	34450300	250	*	4.859594708	4.269469121	2.535869012	4.880217397		chr20:34450051-34450300	ITCH:+:I
res10315	chr17	77325151	77325500	350	*	3.0055988	5.011750593	4.742709995	2.944898457	Sep-09	chr17:77325151-77325500	SEPTIN9:+:I
res3895	chr11	61336151	61336550	400	*	5.222592906	3.005060354	5.28622424	5.116069616		chr11:61336151-61336550	DDB1:-:PI,TKFC:+:PE
res15001	chr21	44939751	44940500	750	*	4.745351959	2.435083558	4.606671978	4.557349952	LINC01547;FAM207A	chr21:44939751-44940500	LINC01547:-:PE,FAM207A:+:PE
res9171	chr17	5184301	5184600	300	*	2.608784401	4.285951484	5.005775042	3.052911543		chr17:5184301-5184600	ZNF594:-:I
res18031	chr5	72304601	72304850	250	*	4.714256377	4.984819294	2.553343746	4.449108454		chr5:72304601-72304850	MRPS27:-:I
res10465	chr17	82321301	82321600	300	*	2.619244669	5.015944849	4.790890388	3.700721369		chr17:82321301-82321600	SECTM1:-:E
res10876	chr19	531001	533050	2050	*	3.090075028	5.561566585	4.896881604	5.225717745	CDC34;GZMM	chr19:531001-533050	CDC34:+:PE
res22004	chr8	125924751	125925000	250	*	3.343997662	4.557752555	4.885251728	2.499696307	RNU6-442P	chr8:125924751-125925000	LINC00861:-:I
res15347	chr22	37604951	37605200	250	*	4.104932401	3.981134422	5.215595487	2.52840382		chr22:37604951-37605200
res2088	chr1	211134151	211134450	300	*	3.402890373	2.421398089	4.547787176	4.814272637		chr1:211134151-211134450	KCNH1-IT1:-:P,KCNH1:-:PE
res11300	chr19	11848451	11848900	450	*	5.372645138	3.749653999	5.231508506	3.141248474	ZNF439	chr19:11848451-11848900	ZNF439:+:PE
res18853	chr6	3356051	3356500	450	*	3.476471528	2.764180419	4.066968135	5.364942245		chr6:3356051-3356500	SLC22A23:-:I
res18781	chr5	180071501	180072300	800	*	4.417741687	2.424186377	4.758121164	3.082806606	HNRNPH1;MAML1;RNF130	chr5:180071501-180072300	RNF130:-:PE
res8210	chr16	4676401	4676900	500	*	4.912243521	2.655349483	4.846510274	4.807513342	MGRN1	chr16:4676401-4676900	MGRN1:+:I
res9776	chr17	43900551	43900850	300	*	2.618757595	5.148302869	4.386224093	4.646160494	MPP2	chr17:43900551-43900850	MPP2:-:PE
res4143	chr11	67487801	67488050	250	*	3.342353267	5.086428134	3.144607621	5.198962739	PTPRCAP;AIP	chr11:67487801-67488050	MIR6752:+:P,AIP:+:PI
res13938	chr2	227783451	227783700	250	*	4.390500265	4.899050855	2.683884656	5.110560166	CCL20	chr2:227783451-227783700
res5934	chr13	19984801	19985100	300	*	4.7432155	4.639826512	2.536758995	4.813696781		chr13:19984801-19985100	ZMYM2:+:I
res9540	chr17	35460701	35460900	200	*	4.90322718	4.924201266	2.833156006	3.224017052		chr17:35460701-35460900
res6447	chr14	22858651	22859000	350	*	3.037268892	2.570275331	4.480684698	4.840504632		chr14:22858651-22859000
res2478	chr10	6607151	6607600	450	*	4.862930284	2.805547341	5.311297158	4.074044812		chr10:6607151-6607600
res2333	chr1	235873001	235873600	600	*	5.306555973	5.707876524	3.386730589	5.648929084	LYST	chr1:235873001-235873600	LYST:-:I
res460	chr1	27300801	27301100	300	*	2.964562171	5.566638443	3.971892671	3.685963215	WDTC1;TMEM222	chr1:27300801-27301100	WDTC1:+:I,RNVU1-18:+:I
res19976	chr6	137768301	137768500	200	*	4.926057987	4.614504015	2.541526633	4.612272729	TNFAIP3	chr6:137768301-137768500	LINC02539:-:I
res19948	chr6	136608301	136608450	150	*	3.327693127	4.7860113	4.641065093	2.490826495	MAP3K5	chr6:136608301-136608450	MAP3K5:-:I
res22118	chr8	141403901	141404400	500	*	3.921326627	2.938636307	5.571619777	3.840602108	SLC45A4;PTP4A3;ENSG00000244998	chr8:141403901-141404400	PTP4A3:+:I
res16282	chr3	71718151	71718400	250	*	2.618443367	4.80792198	4.212534604	5.060673704		chr3:71718151-71718400	FOXP1:-:I,EIF4E3:-:I
res7915	chr15	85858851	85859050	200	*	2.594324574	3.203673483	4.408627177	4.994920781		chr15:85858851-85859050
res8156	chr16	3072951	3073200	250	*	3.115775743	5.732423753	3.94620651	4.467177272	MMP25;IL32;LOC105371058;ZNF205;ZNF200;ZNF75A;ZSCAN32	chr16:3072951-3073200	IL32:+:I
res21088	chr7	130948201	130948550	350	*	3.499522853	3.057508403	5.153846544	2.658951939	ENSG00000273319	chr7:130948201-130948550	LINC-PINT:-:I
res21086	chr7	130938501	130939050	550	*	3.960162004	4.461271359	4.447577389	6.431206687	ENSG00000273319	chr7:130938501-130939050	LINC-PINT:-:E
res13785	chr2	201194151	201194450	300	*	4.290254038	5.722907694	3.128897125	4.926992213	CASP10	chr2:201194151-201194450	CASP10:+:I
res12474	chr2	10832401	10832650	250	*	3.088055356	5.160285037	3.284626757	4.989365018		chr2:10832401-10832650	PDIA6:-:PE
res22075	chr8	133520201	133520500	300	*	5.190579553	2.821365936	4.18633192	3.053950811	ST3GAL1	chr8:133520201-133520500	ST3GAL1:-:I
res20068	chr6	148758501	148758800	300	*	3.913758863	5.082829923	4.394648758	2.49531219	UST	chr6:148758501-148758800	UST:+:I
res14022	chr2	234164551	234164850	300	*	2.635801159	3.792881675	4.965914875	4.882286103	ARL4C	chr2:234164551-234164850
res16381	chr3	108602601	108602950	350	*	4.149358804	2.605298206	4.694389537	5.105773669	DZIP3	chr3:108602601-108602950	DZIP3:+:PE
res10502	chr18	839351	839650	300	*	3.858752177	5.042793117	3.283326179	5.688579136		chr18:839351-839650
res5484	chr12	92398601	92399100	500	*	4.0303764	4.764265222	5.287122278	2.762557734		chr12:92398601-92399100
res23696	chrX	154019601	154020050	450	*	3.633832765	2.285498642	4.962500397	3.744158852		chrX:154019601-154020050	MIR718:-:PE,IRAK1:-:PE
res9013	chr16	89484001	89485600	1600	*	5.038211655	4.192461201	2.808365798	5.19861086	SPG7;ANKRD11;LOC101927863;TCF25	chr16:89484001-89485600	ANKRD11:-:I
res1000	chr1	84998901	84999250	350	*	2.639589372	4.267541139	4.70254943	5.146227889		chr1:84998901-84999250	DNAI3:+:PE,MCOLN2:-:P,RNVU1-18:+:I
res12553	chr2	25129251	25129550	300	*	4.925620833	5.085070364	3.462672457	2.865168508	EFR3B	chr2:25129251-25129550	EFR3B:+:I
res14880	chr21	34801201	34801450	250	*	3.648404893	4.663131596	2.738577412	5.200757903		chr21:34801201-34801450	CBSL:-:I,U2AF1L5:-:I,CRYAA2:+:I,CRYAA:+:I,U2AF1:-:I,RUNX1:-:I,CBS:-:I
res7768	chr15	74621101	74621450	350	*	5.677886811	5.050198902	3.448981828	5.843033017		chr15:74621101-74621450	CLK3:+:PE
res12404	chr2	7437201	7437500	300	*	5.340801212	3.400817084	2.886526425	4.42422682		chr2:7437201-7437500	LOC100506274:+:I
res15408	chr22	39241551	39243200	1650	*	3.645376185	3.818548658	5.400030814	2.780417983	CBX7;PDGFB;SYNGR1	chr22:39241551-39243200	PDGFB:-:PE
res17230	chr4	39446851	39447200	350	*	4.43800369	2.837589125	4.921623432	2.804253993	KLB	chr4:39446851-39447200	KLB:+:E
res19525	chr6	45584101	45584450	350	*	5.201919897	4.262952543	2.566792533	3.931425207		chr6:45584101-45584450	RUNX2:+:I
res12390	chr2	2613501	2613750	250	*	4.854321987	4.51517451	2.536929653	4.732257775		chr2:2613501-2613750
res2405	chr10	450951	451350	400	*	4.011270521	2.722841536	5.117701911	4.913799779	DIP2C	chr10:450951-451350	DIP2C:-:I
res17712	chr4	184230151	184230300	150	*	3.341921738	3.211369967	3.677394075	5.555955619		chr4:184230151-184230300
res4067	chr11	65884601	65885000	400	*	3.152837147	5.564864298	4.74745095	5.351475267		chr11:65884601-65885000	FIBP:-:PE
res4472	chr11	118046151	118046650	500	*	4.493553461	2.865246979	5.506180418	4.135931457	IL10RA;TMPRSS4	chr11:118046151-118046650	SMIM35:-:I
res6946	chr14	80987551	80987700	150	*	4.189688744	5.085665078	4.305941764	2.49694937		chr14:80987551-80987700	TSHR:+:I
res22114	chr8	141265251	141265800	550	*	5.451186598	4.539302347	2.825205255	4.39087862	SLC45A4	chr8:141265251-141265800	SLC45A4:-:I
res22034	chr8	130006851	130007300	450	*	5.279840598	5.407695123	3.084440794	5.03987449		chr8:130006851-130007300	CYRIB:-:I
res18042	chr5	73625951	73626300	350	*	2.457166644	4.112166588	4.825215248	4.698211471	UTP15;ANKRA2;ARHGEF28	chr5:73625951-73626300	ARHGEF28:+:PE
res17922	chr5	52989451	52990000	550	*	2.923900932	4.819622422	4.796105518	2.920104207	ITGA2	chr5:52989451-52990000	ITGA2:+:PE
res2178	chr1	224430601	224430800	200	*	5.19591552	4.803125713	3.513226449	2.869939099		chr1:224430601-224430800	WDR26:-:E
res7646	chr15	64905551	64905850	300	*	3.370454225	5.456378551	3.660399164	5.316233994	ANKDD1A	chr15:64905551-64905850	PLEKHO2:+:I
res4127	chr11	67356951	67357100	150	*	4.174811163	4.42282942	2.572518325	5.153439619	POLD4	chr11:67356951-67357100	LOC100130987:+:I,POLD4:-:PE
res21800	chr8	93700251	93700400	150	*	4.174811163	4.42282942	2.572518325	5.153439619		chr8:93700251-93700400	CIBAR1:+:PE,LINC00535:-:PE
res22792	chr9	124774501	124774650	150	*	4.174811163	4.42282942	2.572518325	5.153439619		chr9:124774501-124774650	OLFML2A:+:P
res6734	chr14	63383851	63384100	250	*	4.998840407	4.902492926	2.674028151	4.538450784		chr14:63383851-63384100	PPP2R5E:-:I
res15431	chr22	40276601	40276850	250	*	4.713313094	4.887729634	2.555146473	4.529172499		chr22:40276601-40276850	TNRC6B:+:PE
res4247	chr11	75561951	75562900	950	*	3.197060186	2.423388675	4.986829292	3.876971838	GDPD5;SERPINH1	chr11:75561951-75562900	SERPINH1:+:PE
res15319	chr22	37019401	37019850	450	*	2.637914866	5.194818201	4.23829179	4.547998695	ENSG00000229971;TST;MPST;KCTD17	chr22:37019401-37019850	MPST:+:PE,TST:-:PE
res22816	chr9	126501001	126501150	150	*	2.588534362	3.199522086	4.340808514	4.992448716	MVB12B	chr9:126501001-126501150	MVB12B:+:I
res20251	chr7	595651	595850	200	*	4.78325358	4.93375043	2.561810738	4.222380192		chr7:595651-595850	PRKAR1B:-:I
res8854	chr16	78770501	78770850	350	*	2.778477183	4.751078809	5.033102861	3.354001361		chr16:78770501-78770850	WWOX:+:I
res577	chr1	32360001	32360250	250	*	3.835946833	4.900034279	4.677315253	2.501725038		chr1:32360001-32360250	RNVU1-18:+:I,TSSK3:+:PI
res9865	chr17	47741201	47741400	200	*	2.59048298	4.93059437	3.829196044	4.812656674	EFCAB13;TBX21	chr17:47741201-47741400	MIR4315-1:-:I,TBX21:+:I
res4242	chr11	75388751	75389000	250	*	3.112522678	5.38977976	3.698585655	5.058809211	ARRB1;RPS3	chr11:75388751-75389000
res6768	chr14	65302851	65303150	300	*	4.911437319	4.946958667	2.645070571	4.436413457	FUT8	chr14:65302851-65303150
res1149	chr1	107829401	107829700	300	*	4.895143733	4.633557575	4.400336944	2.51116832	VAV3	chr1:107829401-107829700	VAV3:-:I,RNVU1-18:+:I
res6802	chr14	68820651	68820850	200	*	4.576610043	4.924436409	3.727237935	2.487186705	ZFP36L1	chr14:68820651-68820850
res4685	chr12	630601	631050	450	*	2.955765432	4.59984048	5.434135083	5.01078034	LOC100049716;NINJ2	chr12:630601-631050	NINJ2-AS1:+:PE,NINJ2:-:I
res15686	chr3	10437251	10437700	450	*	5.387557051	2.893036433	4.621647367	4.885169083		chr3:10437251-10437700	ATP2B2:-:I
res20463	chr7	26151901	26152800	900	*	4.77050699	3.242470005	5.66953044	3.740887883	ENSG00000273237;HNRNPA2B1	chr7:26151901-26152800	NFE2L3:+:PE
res8611	chr16	53537601	53538050	450	*	2.690002967	3.553477118	5.134544371	4.558532813		chr16:53537601-53538050
res19037	chr6	26097351	26097650	300	*	5.076782382	3.961138427	4.349805388	2.50564235		chr6:26097351-26097650	HFE:+:E
res15437	chr22	40463301	40464000	700	*	5.65304035	4.616464155	3.119527875	3.866493413	MKL1	chr22:40463301-40464000	MRTFA:-:PE
res10805	chr18	63936251	63936450	200	*	2.60566299	5.207257036	4.293009692	4.227518811	SERPINB10	chr18:63936251-63936450
res8365	chr16	23826501	23826950	450	*	4.307832196	2.774127912	4.735965636	5.297155233	PRKCB	chr16:23826501-23826950
res2966	chr10	77873851	77874100	250	*	5.059825023	4.444452662	2.671479974	4.817333772	DLG5	chr10:77873851-77874100	DLG5:-:I
res8291	chr16	15639101	15639300	200	*	3.333587346	3.205311841	5.042460968	2.493390185		chr16:15639101-15639300	MIR3179-1:+:I,MIR3670-2:+:I,MIR6770-1:+:I,MIR6511A1:+:I,RRN3:-:I,NPIPA1:+:I,MARF1:-:PE
res12571	chr2	25588651	25588900	250	*	4.548179683	4.980973244	2.564865067	4.527173845		chr2:25588651-25588900	DTNB:-:I
res13302	chr2	113235251	113235900	650	*	4.949359076	3.048844436	5.584464751	4.691828929	PAX8-AS1;PAX8	chr2:113235251-113235900	PAX8-AS1:+:PE,PAX8:-:PE
res17808	chr5	32329401	32329700	300	*	5.202878492	4.79230234	2.742213639	4.430623358	MTMR12	chr5:32329401-32329700
res1194	chr1	109773751	109773900	150	*	2.592389555	5.076674886	3.945702943	4.606969166		chr1:109773751-109773900	RNVU1-18:+:I,GSTM5:+:I
res22888	chr9	128438751	128438900	150	*	2.592389555	5.076674886	3.945702943	4.606969166	ENSG00000273186	chr9:128438751-128438900
res4680	chr12	460351	460700	350	*	2.761848675	5.132736388	4.662926489	3.506288507	B4GALNT3	chr12:460351-460700	B4GALNT3:+:PE
res19583	chr6	69867451	69867700	250	*	2.587027937	4.976440345	4.499073164	3.388119758	COL19A1	chr6:69867451-69867700	COL19A1:+:PE,LMBRD1:-:P
res10289	chr17	76466001	76466350	350	*	5.337102499	2.904150744	3.388839369	4.368356716		chr17:76466001-76466350	AANAT:+:PE
res21288	chr7	151472251	151472450	200	*	4.611004105	5.216046744	2.755490044	4.722100103		chr7:151472251-151472450	RHEB:-:PI
res12851	chr2	61450251	61450500	250	*	4.632415568	4.266349156	2.556583959	4.996154912		chr2:61450251-61450500	USP34:-:I
res21072	chr7	129950651	129951000	350	*	5.121819243	4.748932378	2.850509826	5.079266445	UBE2H	chr7:129950651-129951000	UBE2H:-:PI
res14658	chr20	56374051	56374350	300	*	4.619317927	5.793546384	3.386663483	3.707151403		chr20:56374051-56374350	AURKA:-:I
res21619	chr8	42692551	42692750	200	*	2.596220132	4.934738443	3.937330336	4.815145209		chr8:42692551-42692750
res2245	chr1	228275751	228276600	850	*	4.410502979	3.337340811	5.540441858	3.237678434	OBSCN;ENSG00000269890;ENSG00000269934	chr1:228275751-228276600	OBSCN:+:PE
res19216	chr6	31592901	31593250	350	*	3.31278584	2.597111263	5.140447519	3.939203022	MICA-AS1;DDX39B;SKIV2L	chr6:31592901-31593250	NCR3:-:PE
res20473	chr7	27150901	27151050	150	*	2.587667363	4.783881051	4.647480765	3.226566834	CBX3;HNRNPA2B1;HOXA-AS2;HOXA9;HOXA7;HOXA6;HOXA5;HOXA4;HOXA3;HOXA2;HOXA1;HOXA10;HOXA10-AS;HOTAIRM1;HOXA11-AS;HOXA11;HOXA13	chr7:27150901-27151050	HOXA-AS3:+:PE,HOXA6:-:P
res19891	chr6	129767151	129767500	350	*	4.13945425	2.597605026	5.094194735	3.300638453		chr6:129767151-129767500
res2112	chr1	212368001	212368350	350	*	4.50392894	5.324164136	2.74247203	4.254299235		chr1:212368001-212368350	PACC1:-:I
res18000	chr5	66840801	66840950	150	*	3.838277535	4.442144754	3.000583712	5.56137795		chr5:66840801-66840950	MAST4:+:I
res4893	chr12	12788751	12789050	300	*	4.626161385	3.972493306	4.905347737	2.493924012		chr12:12788751-12789050	DDX47:+:I,APOLD1:+:E
res22955	chr9	130112551	130112750	200	*	4.475046809	3.208161931	3.034869083	5.302451635		chr9:130112551-130112750	GPR107:+:I
res13620	chr2	177164601	177164900	300	*	3.000078231	4.965371833	5.001178787	3.254427753	NFE2L2	chr2:177164601-177164900
res1927	chr1	200530551	200531350	800	*	3.642524792	3.540507921	5.661132899	3.374653602		chr1:200530551-200531350
res14298	chr20	25090701	25091350	650	*	3.183719099	4.009164093	5.762526629	4.217120843	ACSS1;VSX1	chr20:25090701-25091350
res16483	chr3	122030451	122030650	200	*	4.603981389	5.536364987	3.197499502	3.478724851		chr3:122030451-122030650
res5475	chr12	91852201	91852350	150	*	2.603760092	5.084948221	4.127501289	4.611977825		chr12:91852201-91852350
res10330	chr17	77495051	77495200	150	*	2.603760092	5.084948221	4.127501289	4.611977825		chr17:77495051-77495200	SEPTIN9:+:PI
res19799	chr6	111818651	111818800	150	*	2.603760092	5.084948221	4.127501289	4.611977825		chr6:111818651-111818800	FYN:-:E
res6032	chr13	30627751	30627950	200	*	4.927818331	2.419651672	3.916153483	4.372082691		chr13:30627751-30627950	USPL1:+:I
res14876	chr21	34129201	34129400	200	*	4.927818331	2.419651672	3.916153483	4.372082691	MRPS6	chr21:34129201-34129400	FAM243A:-:I,SMIM11B:+:I,CBSL:-:I,U2AF1L5:-:I,CRYAA2:+:I,CRYAA:+:I,SMIM34A:-:I,MRPS6:+:I,U2AF1:-:I,CBS:-:I
res17816	chr5	33435901	33436250	350	*	4.797668307	2.609255108	4.551925694	4.877126944		chr5:33435901-33436250
res7572	chr15	60541951	60542300	350	*	4.305388174	5.186566042	2.860835553	5.091564393	RORA	chr15:60541951-60542300	RORA-AS1:+:I,RORA:-:I
res17146	chr4	15781751	15782100	350	*	5.362632995	4.835322267	2.866791693	4.267864531	CD38	chr4:15781751-15782100	CD38:+:I
res2104	chr1	211938801	211939000	200	*	4.912257839	4.785734391	2.571509732	4.075629726	LOC102723727	chr1:211938801-211939000
res2768	chr10	50397151	50397300	150	*	4.912257839	4.785734391	2.571509732	4.075629726	SGMS1	chr10:50397151-50397300	SGMS1:-:I
res8144	chr16	2961751	2962050	300	*	3.643820325	5.836767841	4.229735719	5.656393672	LOC105371055;LOC105371055	chr16:2961751-2962050	KREMEN2:+:P
res5379	chr12	67698851	67699300	450	*	5.179059141	4.368095136	4.334611289	2.625305908		chr12:67698851-67699300
res6075	chr13	40394351	40394600	250	*	3.339354513	4.987487074	3.151690844	5.201698915		chr13:40394351-40394600	LINC00598:-:I
res5907	chr12	132153901	132154400	500	*	3.300565771	5.468101819	4.419971391	5.612224698		chr12:132153901-132154400
res4435	chr11	113868151	113868500	350	*	4.716121752	5.473155856	2.936737158	4.671013338		chr11:113868151-113868500	USP28:-:I
res9566	chr17	36090151	36090650	500	*	5.541557528	4.800253609	2.990735944	4.566949623		chr17:36090151-36090650	CCL3:-:P,CCL3L1:-:PE
res4538	chr11	120169251	120169400	150	*	4.460650307	5.072353111	2.580207215	4.363475312		chr11:120169251-120169400	LOC107984399:+:PI
res18090	chr5	80837751	80837900	150	*	4.460650307	5.072353111	2.580207215	4.363475312		chr5:80837751-80837900	MSH3:+:I
res12513	chr2	17749851	17750300	450	*	5.05619193	3.599824412	2.694812282	4.686519323	GEN1;SMC6	chr2:17749851-17750300	SMC6:-:I
res2501	chr10	8360301	8360800	500	*	5.008983582	4.145132079	2.798733644	5.120665498		chr10:8360301-8360800
res13018	chr2	74516351	74516600	250	*	3.130307321	5.745431668	4.318217959	4.560784759		chr2:74516351-74516600	TLX2:+:E
res20711	chr7	70660401	70660900	500	*	5.669107246	3.731965437	4.350389355	5.992334353		chr7:70660401-70660900	AUTS2:+:I
res15991	chr3	46440951	46441250	300	*	4.499860312	4.462899115	3.116646503	5.738789002		chr3:46440951-46441250	LTF:-:PI
res10205	chr17	74730551	74731000	450	*	2.735841375	4.896006804	5.043702078	4.591868703	CD300LF	chr17:74730551-74731000	RAB37:+:I
res22068	chr8	133303151	133303550	400	*	2.481169706	4.408962384	4.984440736	3.943537991		chr8:133303151-133303550	NDRG1:-:P
res12760	chr2	43570001	43570300	300	*	3.794918192	5.069676621	3.308837251	5.600043956		chr2:43570001-43570300	THADA:-:PI
res2719	chr10	43322751	43323100	350	*	3.325934885	2.923832913	5.180961769	4.655872958		chr10:43322751-43323100
res16278	chr3	71489351	71489500	150	*	4.697666112	4.780067373	3.726080622	2.487407727		chr3:71489351-71489500	FOXP1:-:I,EIF4E3:-:I
res7184	chr14	102819201	102819750	550	*	5.215872943	4.778903894	2.965895579	5.204911884	TRAF3	chr14:102819201-102819750	TRAF3:+:I
res19283	chr6	33027951	33028100	150	*	4.920488806	4.429085747	2.553817619	4.609684154	HLA-DQB2;HLA-DMA;HLA-DOA;HLA-DPB1;HLA-DPA1;TAPBP	chr6:33027951-33028100
res23499	chrX	101658651	101658800	150	*	4.722231604	4.797693516	4.120813334	2.497942356		chrX:101658651-101658800	ARMCX2:-:PI
res19008	chr6	24926151	24926650	500	*	5.467308197	3.100287134	4.173486751	3.348103668	RIPOR2	chr6:24926151-24926650	RIPOR2:-:I
res2575	chr10	17509251	17509450	200	*	2.971311568	4.94032885	3.535693656	5.159858351		chr10:17509251-17509450
res15727	chr3	13890851	13891050	200	*	3.831420204	3.21446089	5.015225162	2.499070911		chr3:13890851-13891050
res9529	chr17	35171601	35171750	150	*	5.404762292	3.205853553	3.404316427	3.230663742	NLE1	chr17:35171601-35171750	UNC45B:+:I
res13378	chr2	131041351	131041750	400	*	4.508035151	2.253307381	4.075397777	4.463726431	ARHGEF4	chr2:131041351-131041750	ARHGEF4:+:PE
res9358	chr17	18033501	18033850	350	*	4.72066324	5.93151729	3.436581979	4.070258382		chr17:18033501-18033850	ATPAF2:-:I
res7958	chr15	90293401	90293600	200	*	2.595318245	4.789328451	3.939286766	4.90503347		chr15:90293401-90293600	NGRN:+:I
res7096	chr14	97994051	97994700	650	*	4.621932636	2.654662559	4.9869566	4.673363011		chr14:97994051-97994700
res13384	chr2	131672701	131672950	250	*	3.341973117	4.272767785	4.931636969	2.497752824	C2orf27A	chr2:131672701-131672950	C2orf27A:+:I
res11080	chr19	4804001	4804150	150	*	4.710538933	4.789108134	3.939919488	2.492663378	TICAM1	chr19:4804001-4804150
res5490	chr12	92785151	92785450	300	*	4.01829704	4.85959511	4.650639216	2.50350957		chr12:92785151-92785450	EEA1:-:I
res18091	chr5	81007101	81007300	200	*	3.576878188	4.790693955	4.627093423	2.493643862	MSH3;RASGRF2	chr5:81007101-81007300	RASGRF2:+:I
res15916	chr3	41117351	41117850	500	*	3.865807473	4.213588857	5.865335895	3.427133199		chr3:41117351-41117850
res19453	chr6	42320451	42320600	150	*	5.086910882	3.933617002	3.721422918	2.488297248		chr6:42320451-42320600	TRERF1:-:I
res22431	chr9	62799101	62799350	250	*	4.725857012	4.681422661	4.229761463	2.464154041		chr9:62799101-62799350	FAM95B1:+:I,LOC101929583:+:I,LINC01410:+:P,LOC105379443:+:I,AQP7P3:-:I
res7492	chr15	50260301	50260850	550	*	5.644422152	4.948341217	3.145901077	4.266123946	SLC27A2;HDC;GABPB1-AS1;GABPB1;ENSG00000259715;USP8	chr15:50260301-50260850	HDC:-:I
res788	chr1	45014451	45014800	350	*	3.763919217	5.938948291	3.636028142	4.701379508	UROD;HECTD3	chr1:45014451-45014800	RNVU1-18:-:I,UROD:+:PE
res6672	chr14	56004801	56005050	250	*	3.783710123	5.522859291	3.030812091	4.531207154	PELI2	chr14:56004801-56005050
res2219	chr1	226724001	226724150	150	*	3.327641553	3.201012898	5.003743296	2.490805846	ITPKB	chr1:226724001-226724150	ITPKB:-:I
res6718	chr14	61456751	61456900	150	*	3.327641553	3.201012898	5.003743296	2.490805846		chr14:61456751-61456900	PRKCH:+:PE
res16611	chr3	138936301	138936450	150	*	3.327641553	3.201012898	5.003743296	2.490805846		chr3:138936301-138936450	LINC01391:-:E
res19853	chr6	125303151	125303300	150	*	3.327641553	3.201012898	5.003743296	2.490805846	HDDC2	chr6:125303151-125303300	HDDC2:-:P
res20065	chr6	148559851	148560000	150	*	3.327641553	3.201012898	5.003743296	2.490805846		chr6:148559851-148560000
res17245	chr4	40199451	40201250	1800	*	4.508662792	5.476175817	4.458071397	2.903416219	N4BP2;RHOH	chr4:40199451-40201250	RHOH:+:PE
res20570	chr7	38908851	38909400	550	*	5.404824047	3.193844041	5.493334085	4.752789082	VPS41	chr7:38908851-38909400	VPS41:-:PE
res3858	chr11	58575601	58576000	400	*	3.833070832	4.853877423	4.634882988	2.502157562	ZFP91;LPXN	chr11:58575601-58576000	LPXN:-:PE
res83	chr1	3619001	3619400	400	*	5.414013212	5.21460715	3.751891528	3.266929839	TPRG1L	chr1:3619001-3619400
res18985	chr6	17664151	17664600	450	*	5.631382853	5.420369737	3.332202789	4.326580748		chr6:17664151-17664600	NUP153:-:I
res5387	chr12	68181001	68181400	400	*	4.825654589	3.976149181	4.978565667	2.657936804		chr12:68181001-68181400	IFNG-AS1:+:I
res20411	chr7	17861201	17861400	200	*	4.468201463	4.606855151	2.564291622	4.904291153		chr7:17861201-17861400	SNX13:-:I
res20978	chr7	107044351	107045100	750	*	2.635655629	4.241693601	5.198475346	3.803829849	PRKAR2B;COG5	chr7:107044351-107045100	PRKAR2B:+:PE
res2845	chr10	69027601	69027950	350	*	4.314950457	4.634201871	3.007690838	5.578837457		chr10:69027601-69027950	KIFBP:+:I
res6364	chr13	112968901	112969650	750	*	4.283961004	2.372520218	4.638436994	4.509783131	MCF2L-AS1	chr13:112968901-112969650	MCF2L:+:PE
res11488	chr19	17327951	17329150	1200	*	2.430246779	3.614634125	4.956834685	4.172248073	MRPL34	chr19:17327951-17329150	ANO8:-:E
res11749	chr19	36331651	36332000	350	*	5.396828784	2.914457757	3.71165081	4.48849833	LOC100134317	chr19:36331651-36332000	LINC00665:-:PE
res19611	chr6	78867101	78868100	1000	*	5.83107698	3.411615161	5.309974083	4.417742896	IRAK1BP1	chr6:78867101-78868100	IRAK1BP1:+:PE
res3911	chr11	61871251	61871450	200	*	2.601055795	4.793472549	4.030142185	4.907521843		chr11:61871251-61871450
res7465	chr15	45187951	45188350	400	*	4.122728476	4.439584525	4.718772789	2.360224206		chr15:45187951-45188350	SHF:-:PE
res12117	chr19	48506151	48506450	300	*	4.931509894	5.024451374	2.75239732	4.551770204		chr19:48506151-48506450	LMTK3:-:I
res3684	chr11	20360801	20361000	200	*	2.613633263	3.218354159	5.103871908	3.723972241		chr11:20360801-20361000	HTATIP2:+:P
res12116	chr19	48501951	48502150	200	*	4.58489224	2.408037364	3.709800109	4.709246975	CYTH2	chr19:48501951-48502150	LMTK3:-:PI
res291	chr1	19687951	19688950	1000	*	5.20504289	5.64145208	5.754445626	3.465566772		chr1:19687951-19688950	TMCO4:-:I,RNVU1-18:+:I
res13562	chr2	171326301	171326600	300	*	5.284126957	4.797214915	2.841184315	4.512940581	METTL8	chr2:171326301-171326600	METTL8:-:PE
res8078	chr16	981501	981750	250	*	4.853257951	2.680683619	4.408637339	2.987250796	SOX8;LMF1;ENSG00000260807	chr16:981501-981750	SOX8:+:P,LMF1:-:P
res6750	chr14	64501401	64501650	250	*	4.456376524	5.241565395	2.716468098	4.352424591	ZBTB25;ZBTB1;LOC102723809;PPP1R36	chr14:64501401-64501650	ZBTB1:+:P,ZBTB25:-:I
res8364	chr16	23678601	23679000	400	*	5.488814344	2.995954501	4.838676785	4.641023435	DCTN5	chr16:23678601-23679000	PLK1:+:PE
res21899	chr8	103298751	103299350	600	*	3.802826046	2.262585211	4.830496693	3.839349807	FZD6	chr8:103298751-103299350	LOC105369147:-:PE,FZD6:+:PE
res2019	chr1	205485301	205485850	550	*	4.644173631	2.922508051	5.427275402	4.675695019		chr1:205485301-205485850
res21344	chr8	1760051	1760500	450	*	3.481706234	3.280141677	5.342865717	3.011406639		chr8:1760051-1760500	CLN8:+:I
res3011	chr10	86377251	86377550	300	*	2.619663435	4.084039078	4.543301548	5.092057954		chr10:86377251-86377550
res19551	chr6	52652101	52652350	250	*	2.59870943	3.20680425	4.623878334	4.74738704		chr6:52652101-52652350
res2177	chr1	224380151	224380300	150	*	4.480151923	3.21191996	4.739891981	2.497417706	NVL;CNIH4	chr1:224380151-224380300
res19996	chr6	138984401	138984650	250	*	2.592303277	3.939187175	4.963148668	2.982864432	REPS1	chr6:138984401-138984650	REPS1:-:I
res5764	chr12	120959901	120960100	200	*	3.344977983	3.950672876	5.01746616	2.498598914	ACADS;C12orf43	chr12:120959901-120960100
res12211	chr19	51132001	51132300	300	*	4.994799708	5.034879684	2.84267535	4.829616027	SIGLEC9	chr19:51132001-51132300	SIGLEC9:+:I
res16792	chr3	179015551	179015850	300	*	2.608933187	4.926721101	4.20462	4.770018247		chr3:179015551-179015850	ZMAT3:-:I
res22412	chr9	37503901	37504200	300	*	2.608138861	3.951221172	4.280805968	5.158035808		chr9:37503901-37504200
res10830	chr18	76721201	76721650	450	*	4.952627516	2.669185947	4.873021953	4.186110918		chr18:76721201-76721650
res21390	chr8	17155751	17157300	1550	*	3.01676613	4.801665284	5.386864582	5.042479251	ZDHHC2	chr8:17155751-17157300	ZDHHC2:+:PE
res6930	chr14	77124751	77125250	500	*	4.407225458	2.735970587	5.050878506	4.879560815	CIPC	chr14:77124751-77125250	TMEM63C:+:I
res585	chr1	32753701	32754700	1000	*	4.886286041	2.587518335	4.763052864	4.167873751	S100PBP	chr1:32753701-32754700	RNVU1-18:+:I,KIAA1522:+:PE
res2476	chr10	6580201	6580750	550	*	4.668071445	4.637682082	4.889009195	2.631984625	PRKCQ;PRKCQ-AS1	chr10:6580201-6580750	PRKCQ-AS1:+:PE,PRKCQ:-:PE
res11298	chr19	11797551	11798750	1200	*	4.145506428	2.644865947	5.196879919	3.729504929	ZNF491	chr19:11797551-11798750	ZNF491:+:PE
res18114	chr5	88680451	88680700	250	*	2.62659759	3.967798158	4.752000247	4.955516478		chr5:88680451-88680700	MEF2C-AS2:+:I,LINC00461:-:PI
res17864	chr5	40404651	40404950	300	*	3.197632066	5.501299812	4.232912674	5.262870495	PTGER4	chr5:40404651-40404950
res16623	chr3	141307001	141307350	350	*	3.913243795	2.607969259	5.145539408	4.292110134		chr3:141307001-141307350	PXYLP1:+:E
res13751	chr2	197304551	197304850	300	*	4.775533736	4.718117287	2.74852319	5.028662777	ANKRD44	chr2:197304551-197304850	ANKRD44-IT1:-:P,ANKRD44:-:I
res3712	chr11	33997001	33997350	350	*	3.213506915	4.196481804	5.410859048	5.376513006		chr11:33997001-33997350
res17378	chr4	81467501	81467700	200	*	4.325289152	5.526502671	3.045596568	3.715353353		chr4:81467501-81467700	RASGEF1B:-:I
res5979	chr13	24274451	24275200	750	*	4.65227506	5.511911016	3.192073762	5.333397575	SPATA13	chr13:24274451-24275200	SPATA13:+:I
res14553	chr20	48719151	48719550	400	*	4.330362385	3.873285023	4.794552055	2.363779618	PREX1	chr20:48719151-48719550	PREX1:-:I
res1079	chr1	92476351	92476650	300	*	3.186042467	4.822404638	5.066537379	3.072191089		chr1:92476351-92476650	GFI1:-:I,RNVU1-18:+:I
res22425	chr9	38392401	38393000	600	*	3.959455876	2.435876908	4.990511239	3.984787124	ALDH1B1	chr9:38392401-38393000	ALDH1B1:+:PE
res22667	chr9	104743401	104743750	350	*	2.758689527	4.981567091	4.553623833	4.952919378	NIPSNAP3A	chr9:104743401-104743750
res2499	chr10	8183501	8183650	150	*	2.603696845	3.210433052	4.744309848	4.611949924		chr10:8183501-8183650
res14521	chr20	45406201	45406550	350	*	3.725020173	2.256572997	4.726654149	4.137609607	DBNDD2	chr20:45406201-45406550	TP53TG5:-:PI,DBNDD2:+:PE,SYS1-DBNDD2:+:I
res4259	chr11	76799251	76799500	250	*	2.855583084	3.215132965	4.454721045	5.108972903	ENSG00000254632;ENSG00000261578	chr11:76799251-76799500
res13033	chr2	84741501	84741700	200	*	3.840876905	4.626312451	4.825106776	2.504348976		chr2:84741501-84741700	DNAH6:+:I
res22110	chr8	141156951	141157500	550	*	3.669442192	4.87135159	6.231466742	5.14874684	DENND3	chr8:141156951-141157500	DENND3:+:PE
res8635	chr16	56938851	56939200	350	*	4.510073509	5.396880658	3.403268638	5.765406272	NUP93;HERPUD1;ENSG00000261270;RSPRY1	chr16:56938851-56939200	HERPUD1:+:PE
res12355	chr19	58098151	58098500	350	*	4.270543659	2.906901894	4.910581974	2.751485896	ZSCAN18;ZNF329	chr19:58098151-58098500	ZSCAN18:-:PE
res17215	chr4	38529651	38530150	500	*	4.641491687	2.850831087	5.282469998	4.694295014		chr4:38529651-38530150
res22002	chr8	125644601	125644800	200	*	2.597112846	3.205643064	4.627338746	4.712275919		chr8:125644601-125644800
res17461	chr4	100096051	100096350	300	*	3.356836076	5.626228185	3.62451737	4.763965528		chr4:100096051-100096350	H2AZ1-DT:+:I
res19984	chr6	137873351	137873600	250	*	3.505950862	2.402097767	4.965125489	3.558789487	TNFAIP3	chr6:137873351-137873600	TNFAIP3:+:PI
res17324	chr4	68376001	68376350	350	*	3.836286709	2.60699968	5.109998302	4.333139199	YTHDC1	chr4:68376001-68376350
res19473	chr6	42819851	42820200	350	*	5.050516498	3.963560522	2.898565774	5.120574955	RPL7L1	chr6:42819851-42820200	BICRAL:+:PI
res9059	chr17	1203251	1203400	150	*	4.905225542	4.41826898	3.723756531	2.487851578		chr17:1203251-1203400	ABR:-:I
res7562	chr15	59976601	59976850	250	*	3.782866398	2.397891645	4.900549785	3.232595012	FOXB1	chr15:59976601-59976850
res9082	chr17	1834501	1834700	200	*	4.60222317	3.950124462	2.777309259	5.233433844		chr17:1834501-1834700	RPA1:+:I
res16422	chr3	113035501	113035750	250	*	2.605786981	5.086575203	4.356788679	4.275586728		chr3:113035501-113035750
res17827	chr5	35856651	35857000	350	*	3.329705226	4.079171577	5.345963895	2.974234629	IL7R	chr5:35856651-35857000	IL7R:+:PE
res16211	chr3	58463801	58464000	200	*	2.605926119	5.086734151	4.38309103	4.2274793	RPP14;PXK;PDHB	chr3:58463801-58464000
res10488	chr17	82893201	82893600	400	*	3.023212889	5.502952937	4.26368789	4.811189784	HEXDC;FN3K;TBCD	chr17:82893201-82893600	TBCD:+:PE
res23221	chrX	20263401	20263650	250	*	2.959700214	3.201441232	3.930764835	5.291870354	RPS6KA3	chrX:20263401-20263650	RPS6KA3:-:I
res1355	chr1	146412001	146412250	250	*	2.586667266	3.935187956	3.957699773	5.152165826		chr1:146412001-146412250	NUDT4B:+:I
res6894	chr14	75230051	75230700	650	*	4.596682965	4.813087738	5.361066705	2.928246613		chr14:75230051-75230700
res16756	chr3	170189151	170189450	300	*	2.626769242	4.809319373	4.884460748	4.008234941	PHC3	chr3:170189151-170189450
res4276	chr11	78202751	78203600	850	*	3.887058536	2.518238157	4.80244104	4.667611632	INTS4	chr11:78202751-78203600	USP35:+:I
res5714	chr12	117134101	117134400	300	*	3.767302363	2.420008235	4.409407451	4.813320752		chr12:117134101-117134400	TESC-AS1:+:I
res17605	chr4	142377351	142377650	300	*	4.696980421	5.355613376	2.886545653	4.141043225	INPP4B	chr4:142377351-142377650	INPP4B:-:I
res5397	chr12	68482701	68483150	450	*	4.796120163	4.40139268	3.323743956	5.85672936		chr12:68482701-68483150
res21108	chr7	132666301	132666650	350	*	5.087621298	4.551865311	2.825093489	3.346931958		chr7:132666301-132666650	FLJ40288:+:I
res17410	chr4	84582601	84583100	500	*	2.743277693	5.235352364	4.504353436	4.220719677		chr4:84582601-84583100	CDS1:+:P
res22569	chr9	92664501	92665150	650	*	4.753439623	2.87178951	5.319660063	4.303931836		chr9:92664501-92665150	IPPK:-:I
res10730	chr18	49786351	49786650	300	*	3.338258023	5.01113581	3.21382675	5.154774255		chr18:49786351-49786650	ACAA2:-:PE
res13706	chr2	191204401	191204800	400	*	5.424112453	5.233440213	4.372167069	3.128883222	MYO1B;STAT4	chr2:191204401-191204800
res17312	chr4	56655751	56656800	1050	*	3.962641668	3.893873787	5.002285639	2.456850596	HOPX	chr4:56655751-56656800	HOPX:-:PE
res17264	chr4	42627751	42628750	1000	*	4.788896892	3.086116022	5.588573857	4.363692394	ATP8A1	chr4:42627751-42628750	ATP8A1:-:I
res4474	chr11	118053251	118053650	400	*	5.612272709	4.579725133	3.102215725	4.074950076		chr11:118053251-118053650	SMIM35:-:I
res11626	chr19	21474601	21475000	400	*	5.244012022	3.264407442	5.322897652	3.748159311		chr19:21474601-21475000	LINC00664:+:I
res7080	chr14	96812301	96812600	300	*	5.064215282	4.718253097	2.743810575	4.613775313		chr14:96812301-96812600	VRK1:+:I
res16402	chr3	111712301	111712700	400	*	2.908197661	2.902848492	5.122896687	3.629413776	PLCXD2;PLCXD2-AS1	chr3:111712301-111712700	PLCXD2:+:I
res13098	chr2	88600151	88600450	300	*	5.074305034	3.260752871	5.313518227	3.545453843	LOC101928403;EIF2AK3	chr2:88600151-88600450	EIF2AK3:-:I
res2361	chr1	243482851	243483000	150	*	5.25932433	4.427482865	3.044019852	3.2302014		chr1:243482851-243483000	SDCCAG8:+:I
res5055	chr12	47317201	47317500	300	*	3.834060816	5.27394762	4.393056401	2.780490622		chr12:47317201-47317500
res13681	chr2	190627801	190628250	450	*	5.050946283	3.704881811	2.809999924	4.839976266	NEMP2;NAB1	chr2:190627801-190628250
res267	chr1	16960701	16961000	300	*	4.342420614	4.335622034	4.920725356	2.517724842	CROCC	chr1:16960701-16961000	RNVU1-18:+:I,CROCC:+:E
res16089	chr3	50121551	50121850	300	*	3.716538609	5.02423035	3.145895779	5.336595505		chr3:50121551-50121850	SEMA3F-AS1:-:I
res12554	chr2	25161501	25161800	300	*	4.003690428	4.865338096	4.431909235	2.46746418	POMC	chr2:25161501-25161800	POMC:-:E
res5176	chr12	52152151	52152350	200	*	3.364063232	4.454402965	3.620170754	5.681428182	KRT5	chr12:52152151-52152350
res5478	chr12	92034851	92035400	550	*	5.121457719	3.066488135	4.779957722	3.262749507	BTG1	chr12:92034851-92035400	LINC01619:-:I
res19843	chr6	119322701	119323100	400	*	3.779346906	3.09437468	5.512816718	3.671457345		chr6:119322701-119323100	MAN1A1:-:I
res16186	chr3	56753301	56753500	200	*	3.834777592	4.620911646	3.008230725	5.439454794	ARHGEF3	chr3:56753301-56753500	ARHGEF3:-:E
res5586	chr12	104494301	104495150	850	*	5.560244822	4.904172711	3.097930027	4.392126731	CHST11	chr12:104494301-104495150	CHST11:+:I
res21283	chr7	151352001	151352400	400	*	5.070947213	2.715312992	4.571182591	4.612146016	NUB1	chr7:151352001-151352400	NUB1:+:PE
res18038	chr5	73448701	73448850	150	*	3.327675935	4.423429253	4.772345669	2.490819612	ANKRA2	chr5:73448701-73448850	FOXD1:-:PE
res17639	chr4	152458801	152459450	650	*	5.018253456	5.920066517	3.446276266	5.205389407		chr4:152458801-152459450	FBXW7:-:I
res12274	chr19	54164651	54164950	300	*	2.610997479	5.008087603	4.439500074	4.42521982	TMC4	chr19:54164651-54164950	TMC4:-:PE
res1154	chr1	108125601	108125800	200	*	4.904473799	4.427077903	3.938447733	2.49317198		chr1:108125601-108125800	RNVU1-18:+:I
res15306	chr22	36410001	36410400	400	*	3.575771744	3.236079415	5.545638347	3.674391076		chr22:36410001-36410400
res18493	chr5	143434551	143435500	950	*	4.221141095	2.311524649	4.730876518	3.67281781		chr5:143434551-143435500	NR3C1:-:PE
res7952	chr15	90142701	90143400	700	*	5.918568129	4.666826679	3.395310473	4.974802886	SEMA4B	chr15:90142701-90143400
res21686	chr8	65837151	65838050	900	*	5.314065202	5.519391776	3.265945642	5.148521505	PDE7A	chr8:65837151-65838050	PDE7A:-:PI
res6917	chr14	76913601	76913850	250	*	4.80140184	3.195460095	4.262755896	2.487612041		chr14:76913601-76913850
res2651	chr10	29681751	29682300	550	*	4.28443153	3.057445329	5.42520024	5.028105427	SVIL	chr10:29681751-29682300	SVIL:-:I
res23394	chrX	63746351	63746650	300	*	2.604108879	5.061183864	4.418121483	4.081884391	ARHGEF9	chrX:63746351-63746650	ARHGEF9:-:I
res15779	chr3	17022951	17023350	400	*	4.644113195	4.722788705	5.130577742	2.795500562	PLCL2;PLCL2-AS1	chr3:17022951-17023350	PLCL2:+:I
res17152	chr4	16916751	16917100	350	*	3.903535915	2.938128126	5.460354946	3.992996895		chr4:16916751-16917100
res17090	chr4	6874001	6874300	300	*	5.330774091	2.839828796	3.941397283	4.451919186	KIAA0232	chr4:6874001-6874300	KIAA0232:+:I
res3188	chr10	102189451	102189750	300	*	5.020444663	5.046549347	2.895135105	3.812422749	ELOVL3;GBF1	chr10:102189451-102189750
res16388	chr3	110626851	110627050	200	*	2.598269243	3.206627391	5.038595851	3.473971268		chr3:110626851-110627050
res582	chr1	32627301	32628150	850	*	5.642547528	5.312943821	3.354720496	5.263410979		chr1:32627301-32628150	RNVU1-18:+:I,ZBTB8OS:-:E
res16874	chr3	187714551	187714750	200	*	2.594647984	5.078471977	4.237186291	4.22240589		chr3:187714551-187714750	LOC100131635:+:I
res18923	chr6	13484251	13484700	450	*	5.152866294	4.873181901	3.325951322	3.13270139	GFOD1	chr6:13484251-13484700	GFOD1:-:I
res7245	chr14	105484551	105484900	350	*	4.453314908	2.599522145	4.424642087	4.970489905	MTA1;ENSG00000257270	chr14:105484551-105484900	CRIP1:+:P,TEDC1:+:P
res22111	chr8	141205951	141206950	1000	*	5.3660009	3.006670123	3.723257283	4.676973821	DENND3;SLC45A4	chr8:141205951-141206950
res14486	chr20	43736801	43737000	200	*	5.275115187	4.197442145	2.764855067	4.375692745		chr20:43736801-43737000
res16509	chr3	125119701	125120250	550	*	4.788931105	2.531318654	4.675994051	4.024054069	SLC12A8	chr3:125119701-125120250	SLC12A8:-:PE
res12043	chr19	46612201	46612550	350	*	4.654242694	2.603000337	4.902532149	3.794881303		chr19:46612201-46612550
res22965	chr9	131233501	131233900	400	*	4.828946653	5.572433716	3.152223077	4.054233068	NUP214	chr9:131233501-131233900	NUP214:+:E
res14235	chr20	10034751	10035350	600	*	2.971061047	4.0741779	5.502854518	4.066687205	ANKEF1	chr20:10034751-10035350	SNAP25-AS1:-:PE,PARAL1:+:I,ANKEF1:+:PE
res1678	chr1	161621301	161621850	550	*	3.852365943	5.926842358	4.450747353	5.868772949	FCGR3A;FCGR3B	chr1:161621301-161621850
res23183	chrX	13688851	13689500	650	*	3.970552026	5.05035808	5.13939605	2.937593566	RAB9A;OFD1	chrX:13688851-13689500	RAB9A:+:PE
res4440	chr11	115194351	115194850	500	*	3.081668872	3.655203549	4.091516689	5.512419801		chr11:115194351-115194850	CADM1:-:PI
res20672	chr7	56004851	56005050	200	*	4.583037702	4.784197389	3.954679766	2.489811027	NIPSNAP2	chr7:56004851-56005050
res10843	chr18	77108001	77108500	500	*	4.71377101	5.326999121	2.91800403	4.673523896	MBP	chr18:77108001-77108500	MBP:-:PI
res12442	chr2	9655501	9656700	1200	*	4.070690894	4.206800848	3.015070786	5.54402044		chr2:9655501-9656700
res10631	chr18	24019651	24020000	350	*	3.749518976	2.930984211	5.082648576	4.994495765	TTC39C;TTC39C-AS1	chr18:24019651-24020000	TTC39C:+:E
res21320	chr7	157250701	157250950	250	*	4.706997393	2.673345246	3.416861956	4.813155382		chr7:157250701-157250950	UBE3C:+:I
res23287	chrX	45851701	45851950	250	*	2.615816515	4.563399142	4.910519499	3.563324999		chrX:45851701-45851950	LINC02595:-:P
res1307	chr1	117615501	117615850	350	*	2.941854431	4.804028867	4.666271351	5.331418891	TENT5C	chr1:117615501-117615850	RNVU1-18:+:I,TENT5C:+:I
res12986	chr2	73269051	73269900	850	*	3.363056818	3.618645132	5.526557773	4.923562415		chr2:73269051-73269900	FBXO41:-:PE
res15339	chr22	37300851	37301050	200	*	2.619461098	3.960475684	4.569208988	4.997361609	CYTH4	chr22:37300851-37301050	CYTH4:+:PE
res19968	chr6	137676951	137677150	200	*	5.087399535	4.176670578	2.582894928	4.036923669		chr6:137676951-137677150	LOC102723649:+:I
res13265	chr2	111117101	111117300	200	*	4.181816294	2.412996047	4.759093271	3.230453687	ACOXL-AS1	chr2:111117101-111117300	BCL2L11:+:P,ACOXL-AS1:-:P,MIR4435-2HG:-:I,ACOXL:+:I,RGPD5:-:I
res12208	chr19	51098851	51099200	350	*	3.66026208	2.600831116	5.088239645	4.152098058	CTU1	chr19:51098851-51099200	CTU1:-:E
res288	chr1	19643951	19644900	950	*	5.01823115	3.504669804	4.633501269	2.760512989	NBL1	chr1:19643951-19644900	MICOS10-NBL1:+:I,RNVU1-18:+:I,NBL1:+:PE
res3248	chr10	109915051	109915300	250	*	2.633757541	3.975501117	5.061986839	4.474000283	XPNPEP1	chr10:109915051-109915300	XPNPEP1:-:PE
res15139	chr22	22956001	22956200	200	*	4.480199492	4.796918465	4.303686003	2.497440996		chr22:22956001-22956200
res4437	chr11	114160001	114160400	400	*	3.526369539	5.400148921	5.900520166	4.613551112	ZBTB16	chr11:114160001-114160400	ZBTB16:+:I
res7765	chr15	74546251	74546600	350	*	3.303962773	2.588630992	4.957856887	4.205293271		chr15:74546251-74546600	ARID3B:+:I
res1280	chr1	116006501	116006950	450	*	4.349442457	4.582576404	2.901995437	5.384400911		chr1:116006501-116006950	RNVU1-18:+:I,SLC22A15:+:I
res13969	chr2	231393651	231393800	150	*	4.908284018	3.934971223	2.579840884	4.604553373	ENSG00000224376;B3GNT7	chr2:231393651-231393800	B3GNT7:+:P
res16768	chr3	171562001	171562150	150	*	4.908284018	3.934971223	2.579840884	4.604553373		chr3:171562001-171562150
res10851	chr18	79157301	79157500	200	*	5.200154937	3.590972079	2.994196149	4.826525823	ATP9B	chr18:79157301-79157500	ATP9B:+:I
res20482	chr7	28200601	28200900	300	*	3.407814742	5.153549884	3.33115949	5.165343416		chr7:28200601-28200900	JAZF1-AS1:+:I
res388	chr1	25543401	25543850	450	*	2.727597896	4.374855757	4.913574536	4.908419827		chr1:25543401-25543850	LDLRAP1:+:PE,RNVU1-18:+:I
res11552	chr19	18441501	18442050	550	*	4.874239743	2.524737832	4.32651921	4.402990581	ENSG00000268199;KXD1	chr19:18441501-18442050
res17083	chr4	6688951	6689300	350	*	5.056323395	4.652440105	3.307498787	5.766223759	LOC93622;S100P;BLOC1S4	chr4:6688951-6689300	LINC02481:-:I
res2503	chr10	8404701	8405100	400	*	3.682974029	2.711066877	5.167893667	4.289821184	GATA3	chr10:8404701-8405100
res1875	chr1	192545151	192545350	200	*	4.834610899	4.806063635	2.755472881	4.825437841	RGS1	chr1:192545151-192545350
res5565	chr12	102478751	102479050	300	*	2.617872225	4.203950166	4.53151965	4.999048928		chr12:102478751-102479050	IGF1:-:PI
res8673	chr16	57808201	57808500	300	*	4.928207435	5.525271366	4.701350451	3.106363346	KIFC3	chr16:57808201-57808500	KIFC3:-:I,LOC388282:+:PI
res6728	chr14	61750951	61751400	450	*	3.21147869	5.109285577	5.609214833	4.644135165	HIF1A;SNAPC1	chr14:61750951-61751400	HIF1A-AS3:-:PE,SNAPC1:+:I
res4549	chr11	122668601	122668850	250	*	4.121243417	4.452437002	4.875326456	2.512180804	ENSG00000239079	chr11:122668601-122668850	UBASH3B:+:I
res4714	chr12	2752601	2753000	400	*	4.50611539	2.706650849	4.556269542	5.063454179		chr12:2752601-2753000	ITFG2-AS1:-:I
res12441	chr2	9650451	9650750	300	*	4.963023753	3.947923095	4.206286044	2.497364863		chr2:9650451-9650750
res22135	chr8	143048251	143048450	200	*	3.349994637	4.947517602	3.369222154	5.30857743	C8orf31	chr8:143048251-143048450	C8orf31:+:I
res5088	chr12	48917951	48918200	250	*	5.186534382	2.706635035	4.344603667	3.97979024	CCDC65	chr12:48917951-48918200	ARF3:-:I,CCDC65:+:PE
res9901	chr17	48636551	48636750	200	*	2.974213983	5.08649081	4.608363917	3.234516719		chr17:48636551-48636750	MIR4315-1:-:I,HOXB7:-:P
res22011	chr8	127170051	127170200	150	*	2.607181979	3.213054651	4.96784966	4.083114209		chr8:127170051-127170200	CCAT1:-:I,PCAT1:+:I,CASC19:-:I,PCAT2:-:I
res4235	chr11	75143251	75143400	150	*	2.583787262	5.070686648	4.170188605	4.073010195	ENSG00000255395	chr11:75143251-75143400	SLCO2B1:+:I
res14279	chr20	23416101	23416250	150	*	2.583787262	5.070686648	4.170188605	4.073010195		chr20:23416101-23416250	NAPB:-:I
res8418	chr16	28317101	28317350	250	*	5.035903387	2.67527557	4.070982893	3.229590425		chr16:28317101-28317350	SBK1:+:I
res5519	chr12	95998751	95999000	250	*	5.047925822	4.677217374	3.753844138	2.744201412		chr12:95998751-95999000	HAL:-:P
res15516	chr22	43385701	43386050	350	*	2.751031944	4.01411322	4.494939678	5.194912115		chr22:43385701-43386050
res3483	chr11	726251	726500	250	*	4.216629924	5.739221484	4.173520718	3.253678899	EPS8L2	chr11:726251-726500	EPS8L2:+:PE
res10012	chr17	58153001	58153400	400	*	3.289322202	4.002482785	5.71991953	4.066557938		chr17:58153001-58153400	MIR4315-1:-:I,OR4D1:+:P
res19801	chr6	111841851	111842300	450	*	3.709308946	5.073508516	3.311469616	5.430372122	FYN	chr6:111841851-111842300	FYN:-:I
res13245	chr2	108584001	108584300	300	*	2.582532707	4.873856026	4.366435344	4.547361918	LIMS1;RANBP2	chr2:108584001-108584300	LIMS1:+:I
res16239	chr3	66307001	66307400	400	*	4.786364772	2.717731482	4.941836607	4.489630689	SLC25A26	chr3:66307001-66307400	SLC25A26:+:I
res14768	chr20	63941401	63942050	650	*	3.102903431	4.465318478	4.567161371	5.608327733	MIR647;UCKL1;PRPF6	chr20:63941401-63942050	MIR1914:-:PE,UCKL1:-:PE,MIR647:-:P
res10615	chr18	23498851	23499200	350	*	4.578982747	2.941676482	5.073932372	5.149546162	RMC1	chr18:23498851-23499200
res2096	chr1	211476401	211476550	150	*	3.808382575	5.519679104	3.066034551	4.073892206		chr1:211476401-211476550	RD3:-:E
res9885	chr17	48444601	48444800	200	*	4.468410721	3.203330056	4.634227013	2.492169248		chr17:48444601-48444800	MIR4315-1:-:I
res19541	chr6	52307951	52308100	150	*	4.468410721	3.203330056	4.634227013	2.492169248		chr6:52307951-52308100
res23184	chrX	13717051	13717200	150	*	4.468410721	3.203330056	4.634227013	2.492169248	TRAPPC2	chrX:13717051-13717200	TRAPPC2:-:I
res2898	chr10	71896451	71896700	250	*	2.866810253	4.690210527	4.075124785	5.266455275	PSAP	chr10:71896451-71896700
res23267	chrX	41010201	41010400	200	*	4.279287826	4.800649987	4.445336506	2.499863629	CXorf38;USP9X	chrX:41010201-41010400
res277	chr1	19074351	19075100	750	*	4.23784586	3.059568391	5.495221723	3.747809612	ENSG00000272084;UBR4	chr1:19074351-19075100	UBR4:-:E,RNVU1-18:+:I
res18302	chr5	132019901	132020750	850	*	5.008668768	2.995079731	5.126528643	5.00549927		chr5:132019901-132020750
res7777	chr15	74793701	74793950	250	*	2.624711595	4.693644725	4.646531569	4.694676371	CLK3;CSK;LMAN1L;CPLX3;ULK3	chr15:74793701-74793950	CSK:+:I
res13274	chr2	112187901	112188350	450	*	2.631615687	4.126187369	4.943107284	4.644925016		chr2:112187901-112188350	FBLN7:+:E,RGPD5:-:I
res23688	chrX	153900901	153901150	250	*	3.352603087	2.693803977	4.720614123	4.75849782	PLXNB3;L1CAM;TMEM187	chrX:153900901-153901150	L1CAM:-:I,AVPR2:+:P
res22249	chr9	5841551	5842450	900	*	5.008299079	4.894054254	5.453535736	3.122375328		chr9:5841551-5842450
res22950	chr9	130036151	130036450	300	*	4.983275861	3.895753686	2.8753532	5.037688947	TOR1A;USP20;C9orf78;ENSG00000230684;FNBP1	chr9:130036151-130036450	FNBP1:-:I
res1260	chr1	113792601	113792800	200	*	2.592323095	3.202159504	4.637719982	4.606942556	RSBN1	chr1:113792601-113792800	RNVU1-18:+:I,RSBN1:-:I
res6821	chr14	70821801	70822500	700	*	5.351080005	2.896257657	4.395921544	3.849814546		chr14:70821801-70822500
res18930	chr6	13747651	13748000	350	*	3.47362136	5.332886465	3.815199683	5.473369381		chr6:13747651-13748000
res1886	chr1	193418451	193418800	350	*	5.052367069	2.586815892	4.231885348	3.873733804		chr1:193418451-193418800
res1305	chr1	117535051	117535300	250	*	2.607164065	3.704800704	4.508255502	4.940807697		chr1:117535051-117535300	RNVU1-18:+:I
res19967	chr6	137666201	137666650	450	*	5.032626777	5.107904475	2.948388929	4.812151981		chr6:137666201-137666650	LOC102723649:+:E
res1876	chr1	192551101	192551300	200	*	3.82640796	5.326142317	3.027411485	4.818541391	RGS1	chr1:192551101-192551300
res1578	chr1	156845451	156845650	200	*	3.217860665	4.373626996	3.38404977	5.436497781		chr1:156845451-156845650	INSRR:-:E,NTRK1:+:I
res7656	chr15	65300351	65300800	450	*	3.230385361	4.95941985	5.262102164	3.48498308	PARP16	chr15:65300351-65300800	PARP16:-:PE
res3766	chr11	44950551	44951000	450	*	3.037631125	2.548342215	4.902598199	3.787883356		chr11:44950551-44951000	TP53I11:-:PE
res6826	chr14	70935001	70935150	150	*	4.910266981	4.421778433	2.575683583	4.364339228	PCNX1	chr14:70935001-70935150	PCNX1:+:I
res9819	chr17	45261951	45262400	450	*	2.738732211	3.726965729	5.006059735	4.69172674	SPATA32	chr17:45261951-45262400	MAP3K14-AS1:+:PE,SPATA32:-:PE
res7156	chr14	101731101	101731950	850	*	4.546238655	3.486573705	5.707849509	3.627890039	PPP2R5C	chr14:101731101-101731950	LINC00239:+:PE
res4762	chr12	6613851	6614150	300	*	4.174210512	3.398806683	4.851448881	2.471605085	CHD4;ZNF384	chr12:6613851-6614150
res3195	chr10	102409201	102409350	150	*	4.697613407	3.195068183	4.35422234	2.487386625		chr10:102409201-102409350	PSD:-:PE
res19091	chr6	27694051	27694200	150	*	4.697613407	3.195068183	4.35422234	2.487386625	ZNF391	chr6:27694051-27694200	LINC01012:+:PE
res6433	chr14	21923901	21924050	150	*	4.458679601	4.781474643	2.584338819	4.603694364		chr14:21923901-21924050
res10415	chr17	81291801	81291950	150	*	4.458679601	4.781474643	2.584338819	4.603694364	SLC38A10	chr17:81291801-81291950	SLC38A10:-:I
res11012	chr19	3104251	3104450	200	*	4.458679601	4.781474643	2.584338819	4.603694364	GNA11	chr19:3104251-3104450	GNA11:+:I
res19939	chr6	135624151	135624800	650	*	5.415282675	3.818098115	3.372457161	5.257134683		chr6:135624151-135624800	LINC00271:+:I
res16684	chr3	151282951	151283200	250	*	3.002218472	5.388443037	4.146487409	3.55343397		chr3:151282951-151283200	MED12L:+:I
res6714	chr14	61406901	61407100	200	*	4.582986403	3.199198376	4.502276932	2.489789466	PRKCH;ENSG00000247287	chr14:61406901-61407100	PRKCH:+:I
res13688	chr2	190911901	190912100	200	*	4.718618849	5.325506007	3.029307218	3.7186202		chr2:190911901-190912100	GLS:+:I
res4567	chr11	123233301	123233700	400	*	5.194739326	4.676948476	3.575918541	2.946099368		chr11:123233301-123233700
res2366	chr1	244074801	244075250	450	*	3.777081129	3.569972812	5.584897998	3.360343028		chr1:244074801-244075250
res2907	chr10	72285401	72285550	150	*	2.587650319	4.421299107	4.778761032	3.22656001	DNAJB12	chr10:72285401-72285550
res6272	chr13	94362501	94362650	150	*	2.587650319	4.421299107	4.778761032	3.22656001		chr13:94362501-94362650	GPC6:+:I
res10271	chr17	76077001	76077150	150	*	2.587650319	4.421299107	4.778761032	3.22656001		chr17:76077001-76077150	ZACN:+:PI,GALR2:+:E
res15742	chr3	14959351	14959850	500	*	5.38582601	4.403948182	3.063537809	5.029153554	FGD5-AS1	chr3:14959351-14959850	NR2C2:+:PE
res5671	chr12	111505601	111505850	250	*	4.726309875	3.963609912	2.982545519	5.353885158		chr12:111505601-111505850	ATXN2:-:I
res21003	chr7	114916551	114916850	300	*	5.10519378	4.810497064	3.750818181	2.875035793	MDFIC	chr7:114916551-114916850
res113	chr1	6497401	6497550	150	*	3.814224749	4.786780371	4.49435897	2.491268842		chr1:6497401-6497550	PLEKHG5:-:PI
res4838	chr12	9750751	9750950	200	*	3.814224749	4.786780371	4.49435897	2.491268842		chr12:9750751-9750950
res19757	chr6	108872201	108872550	350	*	3.195335485	3.693982334	5.258132778	5.091311077	ARMC2	chr6:108872201-108872550	ARMC2:+:I
res18496	chr5	144187751	144188150	400	*	3.334505771	5.401086541	5.264966684	5.448851804	KCTD16	chr5:144187751-144188150	KCTD16:+:I
res10618	chr18	23563701	23563900	200	*	4.911610565	3.568860621	4.157700755	2.490480043	RMC1	chr18:23563701-23563900	NPC1:-:I
res4162	chr11	68340401	68340750	350	*	3.572722006	5.239536139	3.288974576	5.134060611	C11orf24;LRP5	chr11:68340401-68340750	LRP5:+:I
res5480	chr12	92141651	92142050	400	*	4.9272536	4.700459739	3.442024063	2.786626275	BTG1	chr12:92141651-92142050	LINC01619:-:PE,BTG1:-:E
res13401	chr2	135948701	135949200	500	*	4.871506072	5.486086999	3.252177799	5.323375888	DARS	chr2:135948701-135949200	DARS1:-:I
res20840	chr7	98930951	98931250	300	*	3.104568035	3.22072333	5.164738881	3.057798108		chr7:98930951-98931250	TRRAP:+:I
res21450	chr8	22719251	22719450	200	*	4.583012064	3.199199119	4.494224676	2.489777936		chr8:22719251-22719450	PEBP4:-:I
res4239	chr11	75280151	75280500	350	*	4.850301754	5.189516363	2.975044396	4.949810207		chr11:75280151-75280500	ARRB1:-:PI
res7401	chr15	41429501	41429750	250	*	4.704222362	4.422094335	2.57475661	4.674369099		chr15:41429501-41429750	RTF1:+:I
res21584	chr8	38468501	38468800	300	*	4.134960724	3.776490676	4.965872514	2.5109162	FGFR1	chr8:38468501-38468800	FGFR1:-:PE
res4664	chr11	133956701	133957500	800	*	3.720066693	4.813629918	5.775805395	3.613289703	IGSF9B	chr11:133956701-133957500	IGSF9B:-:PE
res22469	chr9	74245901	74246200	300	*	3.37031818	4.822304718	3.781048424	5.622866364		chr9:74245901-74246200
res17338	chr4	74398601	74398850	250	*	2.489822315	4.519948597	4.526877645	4.53769881		chr4:74398601-74398850
res11609	chr19	20077701	20078350	650	*	5.111359628	3.565283172	5.640510204	3.746349121		chr19:20077701-20078350	ZNF90:+:PE
res13540	chr2	168759251	168759500	250	*	3.104860955	3.219073272	4.337495019	5.261407665		chr2:168759251-168759500	CERS6:+:I
res22814	chr9	126469501	126469750	250	*	4.415691847	5.276951123	3.176600249	5.375386781	MVB12B;ENSG00000252985	chr9:126469501-126469750	MVB12B:+:I
res12469	chr2	10620651	10620800	150	*	3.3533629	3.22029056	4.098720801	5.441431881		chr2:10620651-10620800	NOL10:-:I
res13911	chr2	222427501	222428350	850	*	4.881090544	4.904133406	2.80367051	4.713491147		chr2:222427501-222428350	SGPP2:+:I
res8380	chr16	25060951	25061250	300	*	4.745207009	2.859849961	5.01237352	4.895406557	ARHGAP17;LINC02175	chr16:25060951-25061250
res7391	chr15	40906351	40907600	1250	*	3.966576954	2.332994279	4.775136518	3.828836604	DLL4	chr15:40906351-40907600	LOC105370943:+:PE
res8960	chr16	87895651	87896100	450	*	5.053080257	3.662320542	3.507202383	5.560981959	CA5A;BANP	chr16:87895651-87896100	CA5A:-:I
res4575	chr11	124115301	124115600	300	*	3.684752749	4.805028867	3.181581285	5.406962332	VWA5A	chr11:124115301-124115600	VWA5A:+:PE
res20150	chr6	157761251	157761750	500	*	5.318139523	4.723933147	3.16435927	5.319524403	SNX9;ENSG00000234361	chr6:157761251-157761750	SNX9:+:I
res17966	chr5	59036401	59036700	300	*	4.203912567	4.79159996	2.987614234	5.366886029		chr5:59036401-59036700	PDE4D:-:I
res20157	chr6	158214201	158214500	300	*	4.133577177	5.461141113	3.347165471	5.3606673		chr6:158214201-158214500
res13376	chr2	131010451	131010950	500	*	3.738715123	2.725406604	5.162168351	4.254161602		chr2:131010451-131010950	ARHGEF4:+:PI
res14355	chr20	32971951	32972750	800	*	4.985232959	3.040395798	5.361755303	4.456484457		chr20:32971951-32972750
res2480	chr10	6918401	6918650	250	*	2.601573213	4.793894415	4.656917254	3.677052096		chr10:6918401-6918650
res12838	chr2	60867901	60868200	300	*	5.261886667	2.815373987	3.726616823	3.689415965		chr2:60867901-60868200	LINC01185:-:I
res18602	chr5	157233651	157234000	350	*	3.541243959	3.846362167	5.566024148	3.340470576		chr5:157233651-157234000	ITK:+:I
res6612	chr14	50875501	50875650	150	*	3.814172985	3.201781836	4.890396171	2.491248116		chr14:50875501-50875650	ABHD12B:+:I,PYGL:-:I
res17825	chr5	35816951	35817300	350	*	3.265973821	2.409441728	4.824817119	3.864336523		chr5:35816951-35817300
res18665	chr5	171419051	171419200	150	*	2.597823863	3.206156811	4.988375444	3.716274302		chr5:171419051-171419200	FGF18:+:P
res6696	chr14	60734601	60735100	500	*	5.13398242	2.938399364	4.20776949	5.035757213	TRMT5	chr14:60734601-60735100	MNAT1:+:PE
res19025	chr6	25404851	25405150	300	*	5.354013897	3.205949674	3.2238031	3.685830512	CARMIL1	chr6:25404851-25405150	CARMIL1:+:I,CMAHP:-:I
res5458	chr12	89245051	89245450	400	*	4.174360293	2.716748392	5.068546082	4.592089842		chr12:89245051-89245450	LINC02458:-:I
res9897	chr17	48602651	48602850	200	*	3.326950788	2.40809236	4.708149168	4.220298023	CDK5RAP3;SKAP1;HOXB-AS3;HOXB-AS2;HOXB-AS1;HOXB6;HOXB5;HOXB4;HOXB3;HOXB2;HOXB9;HOXB7	chr17:48602651-48602850	MIR4315-1:-:I,HOXB6:-:I,HOXB-AS3:+:PI
res3953	chr11	63534951	63535500	550	*	3.176402296	5.230100183	4.025146341	5.275077578	RARRES3	chr11:63534951-63535500	PLAAT4:+:P
res5540	chr12	98490951	98491350	400	*	5.208119912	4.786625917	4.242504702	2.877379713	TMPO	chr12:98490951-98491350	LINC02453:-:PE
res10207	chr17	74744701	74744950	250	*	3.357513038	2.697072157	5.100962249	3.728964772		chr17:74744701-74744950	RAB37:+:PE
res16629	chr3	141414001	141414400	400	*	3.53034515	2.70673499	5.069254508	4.29623008	ZBTB38;RASA2	chr3:141414001-141414400	ZBTB38:+:I
res9674	chr17	40443501	40443950	450	*	3.928192233	4.975490284	4.638167308	2.684343025	IGFBP4	chr17:40443501-40443950	IGFBP4:+:PE
res19319	chr6	33856701	33857050	350	*	2.600630862	4.25564307	4.634319928	4.824950306		chr6:33856701-33857050
res10586	chr18	13382051	13382650	600	*	5.125904903	4.778268136	2.928432813	3.657201832	LDLRAD4	chr18:13382051-13382650	LDLRAD4:+:PE
res20531	chr7	35975901	35976200	300	*	2.608974127	3.952673186	4.474147101	4.957553328		chr7:35975901-35976200
res6667	chr14	55386101	55386550	450	*	5.383691007	4.132186433	2.905905797	4.231297241		chr14:55386101-55386550	ATG14:-:I
res23094	chr9	136978201	136978850	650	*	5.385167149	6.428268717	3.958972148	5.212259026		chr9:136978201-136978850	PTGDS:+:PE
res17636	chr4	152014351	152014550	200	*	3.327658744	3.937990459	4.892675944	2.490812728		chr4:152014351-152014550
res20561	chr7	38311401	38311550	150	*	3.327658744	3.937990459	4.892675944	2.490812728	TARP	chr7:38311401-38311550
res806	chr1	46203201	46203350	150	*	5.25546489	3.202282566	3.052386855	4.076498621	LURAP1;POMGNT1	chr1:46203201-46203350	RNVU1-18:+:I,LURAP1:+:PE,POMGNT1:-:I
res14669	chr20	57495351	57495500	150	*	5.25546489	3.202282566	3.052386855	4.076498621	HMGB1P1;CTCFL	chr20:57495351-57495500
res16447	chr3	114327701	114327850	150	*	5.25546489	3.202282566	3.052386855	4.076498621		chr3:114327701-114327850	ZBTB20:-:E,MIR568:-:E
res20161	chr6	158290701	158291050	350	*	4.886789365	2.933708252	4.622017953	5.197266788	TULP4;ENSG00000238019	chr6:158290701-158291050
res301	chr1	20640201	20640400	200	*	4.701746675	4.6016229	2.580022159	4.484014703		chr1:20640201-20640400	RNVU1-18:+:I,PINK1:+:I
res6881	chr14	74838201	74838500	300	*	5.063084097	5.080227062	3.279996699	3.360322296	DLST	chr14:74838201-74838500	YLPM1:+:I
res23507	chrX	103310851	103311200	350	*	4.297587939	3.253175597	5.38594712	3.282149918	BEX2	chrX:103310851-103311200	BEX2:-:PE
res8667	chr16	57646551	57647500	950	*	5.232478228	5.271924975	3.221950063	5.230336493		chr16:57646551-57647500	ADGRG1:+:PE
res22222	chr9	2026551	2027000	450	*	3.175886641	5.393223749	4.580024543	5.239869548		chr9:2026551-2027000	SMARCA2:+:PI
res2770	chr10	50421351	50421550	200	*	3.321868991	5.51892259	3.430883025	4.073457082		chr10:50421351-50421550	SGMS1:-:PI
res20552	chr7	37657251	37658150	900	*	4.720203012	4.205318216	2.677594127	4.905659007		chr7:37657251-37658150
res313	chr1	21439751	21440400	650	*	5.617447396	4.011730377	4.940286948	3.322278534	NBPF3	chr1:21439751-21440400	RNVU1-18:-:I,NBPF3:+:PE
res850	chr1	52921401	52921950	550	*	4.384629407	2.889070657	5.339015855	4.063744375	ECHDC2	chr1:52921401-52921950	RNVU1-18:-:I,ECHDC2:-:PE
res16952	chr3	196528601	196529050	450	*	4.161464989	4.74407918	4.481272313	2.498049926	RNF168;FBXO45	chr3:196528601-196529050
res7597	chr15	63193901	63194300	400	*	3.520037377	5.879116192	5.026600635	4.279664658	LACTB;RPS27L;RAB8B;APH1B;USP3	chr15:63193901-63194300	RAB8B:+:I
res14377	chr20	34620851	34621100	250	*	4.291826117	4.680387779	2.849899731	5.206090092		chr20:34620851-34621100	PIGU:-:I
res14082	chr2	239927401	239927650	250	*	2.591740196	4.786716237	4.084698247	4.67552613	NDUFA10	chr2:239927401-239927650	NDUFA10:-:I
res21878	chr8	102095601	102095850	250	*	5.104618492	4.432899871	3.73389516	2.742567339	NCALD	chr8:102095601-102095850	NCALD:-:I
res742	chr1	42661151	42661450	300	*	5.079677725	4.522597846	3.110069307	5.390448404		chr1:42661151-42661450	PPIH:+:I,RNVU1-18:+:I
res5814	chr12	122203401	122204000	600	*	4.595877253	2.643660334	4.934478347	4.088056802		chr12:122203401-122204000	LRRC43:+:E,B3GNT4:+:PE
res10999	chr19	2775951	2776200	250	*	3.325292147	5.512727977	3.423595699	4.17139186	SGTA	chr19:2775951-2776200	SGTA:-:I
res17703	chr4	182809001	182809500	500	*	2.920264604	4.434687358	5.285776819	3.714444031		chr4:182809001-182809500
res20486	chr7	29156851	29157400	550	*	4.52060525	2.723141258	5.06287066	4.379166058		chr7:29156851-29157400	CHN2:+:I,CPVL:-:I
res10692	chr18	45880051	45880250	200	*	2.962713421	5.078087793	4.489032396	3.229361909		chr18:45880051-45880250	EPG5:-:E
res3959	chr11	63582501	63582850	350	*	4.77273868	5.571203357	3.317942317	3.78304395	PLA2G16	chr11:63582501-63582850	PLAAT3:-:I
res12702	chr2	37648551	37648900	350	*	2.627180017	3.698219065	5.048428886	4.175678233	LOC105374464;CDC42EP3	chr2:37648551-37648900	CDC42EP3:-:PI
res9834	chr17	46186951	46187250	300	*	3.341045509	3.579839856	3.605690621	5.512705043		chr17:46186951-46187250	MIR4315-1:-:I,KANSL1:-:I
res21519	chr8	29050151	29050550	400	*	3.983411984	3.366611014	5.33743598	5.395214396	KIF13B	chr8:29050151-29050550	HMBOX1:+:E
res4263	chr11	77091251	77091400	150	*	2.600130449	3.944801878	4.31594719	4.997399756		chr11:77091251-77091400	CAPN5:+:I
res9747	chr17	42670301	42670450	150	*	2.600130449	3.944801878	4.31594719	4.997399756		chr17:42670301-42670450	PLEKHH3:-:PE
res21135	chr7	138752401	138753150	750	*	5.428424311	3.907368535	6.315437036	5.554582729		chr7:138752401-138753150	ATP6V0A4:-:E
res8013	chr15	95864451	95864800	350	*	4.957170449	5.527535009	3.194900315	4.911717331		chr15:95864451-95864800
res21356	chr8	7355001	7355450	450	*	3.078499278	3.886495178	5.28657805	4.941996865		chr8:7355001-7355450	FAM66B:-:PE
res19885	chr6	129687051	129687600	550	*	4.435992904	2.704736235	4.492330344	5.021349116	ARHGAP18;L3MBTL3	chr6:129687051-129687600	ARHGAP18:-:I
res4354	chr11	96123401	96123650	250	*	4.909476345	3.690183706	4.093401038	2.489601534		chr11:96123401-96123650	MAML2:-:I
res2315	chr1	235093851	235094150	300	*	3.207476275	5.619892324	4.853351961	4.474789179		chr1:235093851-235094150
res11449	chr19	16335151	16335550	400	*	5.64685425	4.919827283	3.265369776	4.902906456		chr19:16335151-16335550
res19506	chr6	43813201	43813550	350	*	4.831782591	2.596803957	4.497436671	4.401473906		chr6:43813201-43813550
res2996	chr10	80465551	80466200	650	*	5.459632173	3.019269723	4.551160156	4.346530685	FAM213A;TSPAN14	chr10:80465551-80466200	TSPAN14:+:I
res23020	chr9	133115701	133116050	350	*	4.020209087	5.765470155	3.757573934	5.452690796	GTF3C4;DDX31;TSC1;GTF3C5;RALGDS;RPL7A	chr9:133115701-133116050	RALGDS:-:I
res17588	chr4	138242101	138242750	650	*	4.810924733	4.479384001	4.042071413	6.357161038		chr4:138242101-138242750	SLC7A11:-:PE
res21493	chr8	27465701	27465900	200	*	4.594015685	4.611313873	4.226739438	2.495108848		chr8:27465701-27465900	CHRNA2:-:I
res7253	chr14	105993951	105994200	250	*	4.368129206	4.111848463	2.859167991	5.301299223		chr14:105993951-105994200
res8453	chr16	29785151	29785300	150	*	3.339962013	5.325400274	3.392192304	4.818091813		chr16:29785151-29785300	SLX1A-SULT1A3:+:I,LOC388242:-:I,NPIPB12:-:I,BOLA2:-:I,SULT1A3:+:I,SLX1B:+:I
res2431	chr10	3892301	3893000	700	*	5.243663754	3.175031429	5.229097471	5.073503671	KLF6;LOC101927904	chr10:3892301-3893000
res15732	chr3	14175501	14176050	550	*	4.890156932	4.210416329	5.35746851	3.040527264		chr3:14175501-14176050	LSM3:+:P,XPC:-:I
res5507	chr12	94650151	94650650	500	*	2.433837608	3.947270113	4.863152273	3.93639479	TMCC3	chr12:94650151-94650650	TMCC3:-:PE
res16445	chr3	114315951	114316200	250	*	5.169855346	4.118724733	2.839466369	4.687907305		chr3:114315951-114316200	ZBTB20:-:E,MIR568:-:PE
res21720	chr8	70523801	70524000	200	*	2.606347928	4.434849254	4.302208845	4.910013951		chr8:70523801-70524000
res1561	chr1	156572451	156572700	250	*	2.617142596	3.876263103	4.747939692	4.73975033	NAXE	chr1:156572451-156572700	IQGAP3:-:PE
res9976	chr17	50931251	50931700	450	*	4.804486908	2.548385646	4.383727348	4.365553628	ENSG00000251665	chr17:50931251-50931700	MIR4315-1:-:I
res9972	chr17	50871351	50871700	350	*	5.516342727	3.851944849	3.970335363	5.766345579		chr17:50871351-50871700	MIR4315-1:-:I,TOB1-AS1:+:I
res10528	chr18	3458451	3458700	250	*	3.946347364	5.16490092	4.309247739	2.742026779	METTL4;TGIF1	chr18:3458451-3458700	TGIF1:+:E
res2323	chr1	235337001	235337300	300	*	5.201349072	5.101870538	3.251721859	3.609910328	GGPS1	chr1:235337001-235337300	TBCE:+:I,GGPS1:+:I
res2852	chr10	69222251	69222950	700	*	5.111741233	5.678698083	3.347613005	5.026686383	SUPV3L1;HKDC1	chr10:69222251-69222950	LOC101928994:-:E,HKDC1:+:I
res15576	chr22	46803351	46803700	350	*	3.799431218	2.743711123	4.572826682	5.043729194	TBC1D22A	chr22:46803351-46803700	TBC1D22A:+:I
res1760	chr1	172117851	172118050	200	*	2.609025487	4.19461485	4.962839731	3.479115945		chr1:172117851-172118050	DNM3:+:I
res17199	chr4	36394351	36395000	650	*	4.301539406	3.393973817	5.557558639	3.476338162		chr4:36394351-36395000
res18582	chr5	155773751	155774050	300	*	3.582863537	2.417843845	4.832788593	3.990839161		chr5:155773751-155774050
res13675	chr2	190343651	190344150	500	*	3.13424814	3.723556097	5.063112089	2.780202198	HIBCH	chr2:190343651-190344150	HIBCH:-:PE,INPP1:+:PE
res18624	chr5	159412201	159412800	600	*	4.065829815	3.449526947	5.817588856	4.376048743	ENSG00000249738;IL12B	chr5:159412201-159412800	LOC285626:+:I
res10639	chr18	26190601	26190850	250	*	4.580644661	2.405047933	3.797755501	4.483775286		chr18:26190601-26190850	PSMA8:+:I
res11722	chr19	35641551	35641800	250	*	4.904707302	3.938702555	4.084890556	2.491391198	ETV2;COX6B1	chr19:35641551-35641800	ETV2:+:PE
res9122	chr17	3754901	3755350	450	*	5.106891078	5.215779835	4.91138181	3.086968799		chr17:3754901-3755350	ITGAE:-:PE
res2477	chr10	6583551	6583750	200	*	2.594348464	4.183369622	4.14777137	4.994930985	PRKCQ;PRKCQ-AS1	chr10:6583551-6583750	PRKCQ-AS1:+:E
res3975	chr11	64060851	64061000	150	*	4.700758264	4.419649806	2.582094372	4.604123005		chr11:64060851-64061000	MACROD1:-:I
res8751	chr16	67999351	67999650	300	*	4.571456749	4.324308311	4.595630044	2.506236008	LCAT	chr16:67999351-67999650	DUS2:+:I,DPEP2:-:PE
res19937	chr6	135537801	135538400	600	*	5.272066343	4.977312515	3.049790664	4.805749058		chr6:135537801-135538400	LINC00271:+:I
res1986	chr1	203655701	203656250	550	*	4.878198566	5.560868498	3.286567762	5.196260463	ATP2B4	chr1:203655701-203656250	ATP2B4:+:I
res8894	chr16	82653901	82654250	350	*	4.569761112	3.043391622	3.880155884	5.398277615	CDH13	chr16:82653901-82654250	CDH13:+:I
res17490	chr4	104930801	104931050	250	*	4.568215207	4.40110921	4.5348408	2.503236264	ENSG00000248373	chr4:104930801-104931050
res9896	chr17	48593901	48594200	300	*	3.17414193	2.802590084	5.002719611	4.220578181	CDK5RAP3;SKAP1;HOXB-AS3;HOXB-AS2;HOXB-AS1;HOXB6;HOXB5;HOXB4;HOXB3;HOXB2;HOXB9;HOXB7	chr17:48593901-48594200	MIR4315-1:-:I,HOXB5:-:PE,HOXB6:-:I,HOXB-AS3:+:PI
res5014	chr12	40011151	40011550	400	*	4.527793031	3.230093239	4.594939874	5.677963356	SLC2A13	chr12:40011151-40011550	SLC2A13:-:I
res12898	chr2	65053251	65053650	400	*	3.905114772	2.837799555	5.035304788	4.816036157	CEP68	chr2:65053251-65053650	CEP68:+:P,LINC02245:-:I
res2258	chr1	229186701	229187000	300	*	5.142241373	2.815030639	3.532978522	4.299219727		chr1:229186701-229187000
res13452	chr2	144596301	144596600	300	*	5.186338618	3.578949512	2.906675412	4.479449182		chr2:144596301-144596600
res1507	chr1	155167951	155168200	250	*	4.655258042	2.696115924	4.018811996	4.948368113		chr1:155167951-155168200
res19723	chr6	106445051	106445250	200	*	2.594583742	3.203956286	4.823857902	4.222377448		chr6:106445051-106445250	CRYBG1:+:I
res21173	chr7	141053551	141054150	600	*	3.422374138	3.441035164	5.458084242	4.702024393		chr7:141053551-141054150
res915	chr1	62272051	62272200	150	*	2.595987027	3.204819372	4.881328714	4.078034074	KANK4	chr1:62272051-62272200	KANK4:-:PE,RNVU1-18:+:I
res13820	chr2	204108301	204108650	350	*	4.408673771	2.596751871	4.90471044	3.712137684		chr2:204108301-204108650
res16386	chr3	109804701	109805100	400	*	3.402954975	3.611827369	5.620014253	4.138300951		chr3:109804701-109805100
res21335	chr7	158973451	158973800	350	*	5.267319509	4.871143353	4.319761385	2.976505276		chr7:158973451-158973800
res17716	chr4	184343951	184344150	200	*	2.587624754	3.567371686	4.954624519	3.226549774	LINC02363;IRF2;PRIMPOL	chr4:184343951-184344150	LINC02363:-:PI
res21293	chr7	151839151	151839350	200	*	4.318622234	2.407299837	3.953005357	4.678582075	PRKAG2-AS1;PRKAG2	chr7:151839151-151839350	PRKAG2:-:I
res19873	chr6	127908301	127908650	350	*	5.672523283	3.982026641	4.074058848	3.317136666		chr6:127908301-127908650	THEMIS:-:I
res8996	chr16	89185401	89185700	300	*	4.531557726	4.487758705	2.678914415	4.905660566		chr16:89185401-89185700	CDH15:+:E
res23081	chr9	136787751	136787950	200	*	4.71072855	5.078806062	2.803588887	4.077777343	TMEM141	chr9:136787751-136787950
res21727	chr8	72000201	72001000	800	*	5.33354707	5.357054504	3.847811776	6.259303046		chr8:72000201-72001000	MSC-AS1:+:I
res2483	chr10	6973901	6974300	400	*	4.667043028	2.70832266	4.584935444	4.833449209		chr10:6973901-6974300
res3417	chr10	130301001	130301450	450	*	4.684454386	4.916428033	4.007945184	2.693713775		chr10:130301001-130301450
res22117	chr8	141391851	141392150	300	*	4.984608692	3.781416197	4.517997447	2.693810164		chr8:141391851-141392150	PTP4A3:+:PE
res696	chr1	40186501	40186850	350	*	4.842480423	5.092831949	3.110867565	5.287678346	RLF	chr1:40186501-40186850	RNVU1-18:+:I,RLF:+:I
res5178	chr12	52555651	52555950	300	*	2.798104292	4.920245618	4.188913396	4.910575182		chr12:52555651-52555950	KRT71:-:P
res23669	chrX	150410501	150410850	350	*	2.623199468	4.158702193	5.03264608	4.069137862		chrX:150410501-150410850	MAMLD1:+:I
res20072	chr6	149140151	149140500	350	*	4.618694511	3.806178833	4.612174554	2.501152514	TAB2	chr6:149140151-149140500
res20632	chr7	50069151	50069450	300	*	4.673935868	5.198785445	4.087598049	2.875838953	SPATA48;ZPBP	chr7:50069151-50069450	ZPBP:-:I
res9214	chr17	7356051	7356200	150	*	2.592372939	4.787156702	4.152188657	4.606962513	ACAP1	chr17:7356051-7356200	TMEM95:+:PE
res5444	chr12	76621501	76621750	250	*	2.592447168	3.939273105	4.212083645	4.987391334		chr12:76621501-76621750
res15166	chr22	24153401	24154300	900	*	5.071852105	3.705524678	3.993904054	2.645355679	MMP11;CABIN1;ENSG00000232545;SUSD2;SPECC1L	chr22:24153401-24154300	CABIN1:+:PI
res10061	chr17	61412351	61412900	550	*	4.018709815	4.803886958	5.222231354	2.95406302	TBX2;TBX2-AS1;C17orf82	chr17:61412351-61412900	MIR4315-1:-:I,TBX2-AS1:-:P,LINC02875:+:PE
res12597	chr2	26970201	26970650	450	*	3.361188033	3.930270301	5.141648421	2.812658688	ENSG00000230286;KHK;ATRAID	chr2:26970201-26970650	MAPRE3:+:PE
res21383	chr8	11820351	11820700	350	*	3.599081721	4.676037743	5.573292715	3.444486522	FDFT1	chr8:11820351-11820700	FDFT1:+:PI
res19542	chr6	52333801	52334150	350	*	4.23618287	2.602639636	4.770377567	4.628519026	PAQR8	chr6:52333801-52334150
res3478	chr11	587901	588500	600	*	5.983526859	5.6868943	4.550236354	3.841825798		chr11:587901-588500	PHRF1:+:I
res21785	chr8	89725851	89726100	250	*	3.85067471	5.842713661	3.995051456	3.735245938	LOC101929709;RIPK2	chr8:89725851-89726100	LOC101929709:-:PI
res16141	chr3	52053301	52053450	150	*	2.588550814	3.936499134	4.160201775	4.992455304	GPR62;DUSP7;NT5DC2	chr3:52053301-52053450	DUSP7:-:E
res21060	chr7	129144351	129144800	450	*	4.15156598	3.110295677	5.281860559	3.271274072	TSPAN33	chr7:129144351-129144800	TSPAN33:+:PE
res13640	chr2	180983801	180984050	250	*	2.619562509	4.688097226	4.658178725	4.460586674		chr2:180983801-180984050	UBE2E3:+:PE
res7694	chr15	67863501	67863750	250	*	2.83840186	3.20253483	4.325091902	4.99423776		chr15:67863501-67863750	SKOR1:+:I
res20660	chr7	55073951	55074550	600	*	4.429564389	5.849276556	3.665611337	5.48164015	EGFR	chr7:55073951-55074550	EGFR:+:I
res6686	chr14	59464501	59465500	1000	*	4.358891763	3.55598734	5.177741677	2.876844199	L3HYPDH	chr14:59464501-59465500	L3HYPDH:-:I,GPR135:-:PE
res6857	chr14	73743651	73743950	300	*	3.351926444	5.32711314	4.509117875	3.240065916	PNMA1;ELMSAN1	chr14:73743651-73743950	MIDEAS:-:I
res10043	chr17	59753451	59753800	350	*	5.510928081	4.363077566	3.089243896	4.541328313	VMP1;NDUFB8P2;TUBD1;RPS6KB1;CA4	chr17:59753451-59753800	MIR4315-1:-:I,VMP1:+:I
res13683	chr2	190670501	190671050	550	*	4.252739853	4.704474693	3.963341863	6.201415383		chr2:190670501-190671050	NAB1:+:I
res19517	chr6	44270901	44271250	350	*	5.14422855	4.6127238	3.376603766	3.048471682		chr6:44270901-44271250	SPATS1:+:P,TMEM151B:+:PI
res6932	chr14	77181501	77182150	650	*	2.823214054	3.569183085	5.194390053	4.063369543	TMEM63C	chr14:77181501-77182150	TMEM63C:+:PE
res10001	chr17	57443301	57443450	150	*	4.187873792	5.531789169	3.681883586	3.233091759	MSI2	chr17:57443301-57443450	MIR4315-1:-:I,MSI2:+:PI
res6235	chr13	74243851	74244350	500	*	5.282554273	2.942368226	4.297938068	4.699139396	LINC00402	chr13:74243851-74244350	LINC00402:+:I
res7635	chr15	64634201	64634400	200	*	4.351136335	5.100038236	2.985468788	5.088979663	ZNF609;RBPMS2	chr15:64634201-64634400	ZNF609:+:I
res19790	chr6	111753551	111754050	500	*	4.955266558	5.246294008	3.051820403	4.825633345	FYN	chr6:111753551-111754050	FYN:-:I
res12000	chr19	45338751	45339000	250	*	5.070838641	4.414379738	2.962754446	5.070470922		chr19:45338751-45339000	KLC3:+:PI
res10296	chr17	76561401	76561650	250	*	3.51876884	4.286668362	3.539057401	5.636324306	SNHG16;ENSG00000267546	chr17:76561401-76561650	SNHG16:+:E,SNORD1A:+:PE,SNORD1B:+:P
res1781	chr1	172838451	172838700	250	*	2.86941609	3.228006335	5.118452518	3.973651562		chr1:172838451-172838700
res8699	chr16	66650951	66651350	400	*	4.668236994	2.985181389	4.80606423	5.251954095	CMTM4	chr16:66650951-66651350	CMTM4:-:I
res21808	chr8	94262051	94262600	550	*	5.219351998	4.015279717	3.665418599	5.775173089	GEM	chr8:94262051-94262600	GEM:-:PE
res9292	chr17	10120751	10120950	200	*	4.455483965	3.194287593	4.517037917	2.486937653	GAS7	chr17:10120751-10120950	GAS7:-:I
res18820	chr6	722101	722250	150	*	4.455483965	3.194287593	4.517037917	2.486937653		chr6:722101-722250
res20748	chr7	75618001	75618200	200	*	3.343288451	4.434892757	3.384559555	5.431017055	HIP1	chr7:75618001-75618200	HIP1:-:I
res13396	chr2	135658051	135658600	550	*	4.793365309	3.104050587	4.672226575	5.445620147		chr2:135658051-135658600	R3HDM1:+:I
res18823	chr6	1770451	1770700	250	*	3.094872018	3.211000161	5.075452764	2.988334615		chr6:1770451-1770700	GMDS:-:I
res5325	chr12	57633001	57633300	300	*	2.818324593	3.912025585	5.214443294	3.66334682	B4GALNT1	chr12:57633001-57633300	B4GALNT1:-:PE
res7740	chr15	72796901	72797150	250	*	4.631924056	4.887248833	2.718644245	4.5174984	ENSG00000260037;ADPGK-AS1	chr15:72796901-72797150	ADPGK-AS1:+:I
res23279	chrX	44253301	44253650	350	*	3.096727986	3.694288041	5.400078612	4.420640416	EFHC2	chrX:44253301-44253650	EFHC2:-:I
res7450	chr15	44546001	44546650	650	*	5.046845361	3.509840464	2.898115393	4.635372244		chr15:44546001-44546650	EIF3J:+:I
res7305	chr15	31440851	31441050	200	*	3.818277488	5.526715765	3.817532657	3.230046365		chr15:31440851-31441050
res16839	chr3	184544051	184544250	200	*	2.596123509	3.573466122	4.476919766	4.802202808		chr3:184544051-184544250
res22250	chr9	5844851	5845050	200	*	4.48455561	2.423497743	4.525302396	4.085067583		chr9:5844851-5845050
res18287	chr5	131274401	131274650	250	*	4.895605338	4.553002991	2.706612662	4.531413441	HINT1	chr5:131274401-131274650	CDC42SE2:+:I
res20548	chr7	37336201	37336800	600	*	5.511322239	4.681037213	3.215128983	5.036252714	ELMO1	chr7:37336201-37336800	ELMO1:-:I
res23286	chrX	45806601	45807900	1300	*	4.514911888	2.954448362	4.888007941	5.177437558		chrX:45806601-45807900
res11631	chr19	21851651	21852350	700	*	5.43867198	3.405363755	5.565988501	4.757731751	ZNF100	chr19:21851651-21852350	ZNF43:-:PE
res6202	chr13	50914951	50915250	300	*	4.503063353	5.452032036	3.113234336	4.836046416	RNASEH2B;RNASEH2B-AS1	chr13:50914951-50915250	RNASEH2B:+:I
res954	chr1	67500551	67500800	250	*	3.10514652	5.092898016	3.737224961	5.057616731		chr1:67500551-67500800	RNVU1-18:+:I
res13469	chr2	151637151	151637650	500	*	2.82478331	5.000322367	4.834953139	4.27072134	NEB	chr2:151637151-151637650	NEB:-:I
res615	chr1	35506101	35506300	200	*	4.198379647	2.4254659	4.584414399	4.351536395	KIAA0319L	chr1:35506101-35506300	RNVU1-18:+:I,KIAA0319L:-:PI
res15567	chr22	46604401	46604650	250	*	3.333507464	5.572519759	3.694641573	3.95797483	GRAMD4	chr22:46604401-46604650	GRAMD4:+:I
res6931	chr14	77133851	77134050	200	*	4.944513744	3.595276263	3.163572357	5.170003998		chr14:77133851-77134050	ZDHHC22:-:E,TMEM63C:+:I
res14489	chr20	43942701	43943000	300	*	4.617649615	4.2185536	3.216190097	5.605102999	TOX2	chr20:43942701-43943000	TOX2:+:PI
res10647	chr18	32085201	32085450	250	*	2.609025526	4.799690458	4.542710208	4.277301125	TRAPPC8;RNF138	chr18:32085201-32085450	RNF125:+:I
res13168	chr2	98438701	98439250	550	*	6.199232021	5.217035047	3.876800459	5.631743136	INPP4A	chr2:98438701-98439250
res23537	chrX	111096051	111096250	200	*	4.180886619	2.412318855	4.695488341	3.472756629		chrX:111096051-111096250	PAK3:+:PE
res6078	chr13	40518551	40518800	250	*	2.623280081	4.530131006	4.852678694	4.189888915		chr13:40518551-40518800	FOXO1:-:I,LINC00598:-:I
res12561	chr2	25285751	25286350	600	*	4.537512862	5.290704546	5.147721981	3.127107898	MIR1301;DNMT3A	chr2:25285751-25286350	DNMT3A:-:I
res15934	chr3	43162851	43163200	350	*	4.702838994	2.926047093	4.478262787	5.221298043		chr3:43162851-43163200
res17839	chr5	38453501	38453900	400	*	3.045871216	4.902983232	5.279087834	4.112698764		chr5:38453501-38453900	EGFLAM:+:I
res18650	chr5	170262051	170262600	550	*	4.525810259	3.222754741	5.018683988	2.989283664	LCP2	chr5:170262051-170262600	LCP2:-:I
res18571	chr5	154384951	154385350	400	*	2.566771377	4.650336687	4.301081018	4.600620757	GALNT10	chr5:154384951-154385350	SAP30L-AS1:-:I,GALNT10:+:I
res15943	chr3	43503151	43503400	250	*	4.292263266	4.439126856	4.634854315	2.500646996		chr3:43503151-43503400	ANO10:-:I
res21967	chr8	123520251	123520800	550	*	3.746647449	4.854464923	5.97080058	4.082589404	FBXO32	chr8:123520251-123520800	FBXO32:-:I
res17881	chr5	42908651	42909250	600	*	5.07310136	3.310517734	5.33302747	5.389799979	ZNF131	chr5:42908651-42909250
res23307	chrX	47634901	47635250	350	*	4.582159995	5.171513734	2.957784759	4.861276559	CFP	chrX:47634901-47635250
res1642	chr1	160801101	160801300	200	*	5.246455748	3.196011111	3.433844683	3.224894563	LY9	chr1:160801101-160801300	LY9:+:I
res17869	chr5	40653001	40654000	1000	*	4.780973144	4.781079786	2.691116487	4.150663523	PTGER4	chr5:40653001-40654000	TTC33:-:I
res14585	chr20	49979051	49979300	250	*	5.097898592	4.794756933	3.272176801	3.233312389		chr20:49979051-49979300
res21057	chr7	128869351	128870000	650	*	4.741816649	2.773049785	4.806416198	3.537657597	ATP6V1FNB	chr7:128869351-128870000	ATP6V1FNB:+:E,KCP:-:I
res2180	chr1	224498151	224498500	350	*	4.919611888	5.240144776	3.190070527	5.251993236	CNIH3;WDR26	chr1:224498151-224498500	CNIH3:+:I
res7548	chr15	58608351	58608600	250	*	3.667288205	5.595075877	3.383435799	4.372647058		chr15:58608351-58608600	ADAM10:-:I
res16275	chr3	71393251	71393400	150	*	3.323819987	5.52028072	3.71629936	3.711668158		chr3:71393251-71393400	FOXP1:-:PI,EIF4E3:-:I
res20639	chr7	50321651	50321950	300	*	4.453815744	4.861718007	2.721920628	4.677340495	IKZF1	chr7:50321651-50321950	IKZF1:+:I
res20019	chr6	141562451	141563100	650	*	5.072705783	2.773713919	4.2558286	3.522528742		chr6:141562451-141563100
res5430	chr12	75437701	75437900	200	*	2.588938365	3.199828704	4.776002923	4.219858271		chr12:75437701-75437900
res5479	chr12	92132351	92132650	300	*	2.797194362	4.713247653	4.833738779	3.481897244	BTG1	chr12:92132351-92132650	LINC01619:-:I
res22672	chr9	105244201	105245250	1050	*	5.021780723	3.244158076	5.543531754	4.525062388	SLC44A1	chr9:105244201-105245250	SLC44A1:+:PE
[truncated: 21,748 more rows]
