# Supplementary material for: Identification of human progenitors of exhausted CD8+ T cells associated with elevated IFN-γ response in early phase of viral infection
Source: Nat Commun. 2022 Dec 7;13:7543. doi: 10.1038/s41467-022-35281-7 (PMC9729230; doi:10.1038/s41467-022-35281-7)
Supplement: Supplementary file 12 — Source Data [file 41467_2022_35281_MOESM12_ESM.xlsx]

## Sheet: fig1b
Subject	DPI	Viraemia
CH-3023	36	Viraemic
CH-3023	44	Viraemic
CH-3023	60	Viraemic
CH-3023	74	Viraemic
CH-3023	85	Viraemic
CH-3023	101	Viraemic
CH-3023	135	Viraemic
CH-3023	197	Viraemic
CH-3023	365	Viraemic
CH-3023	635	Viraemic
CH-3023	781	Viraemic
CH-3132 *	262.5	Viraemic
CH-3132 *	472.5	Viraemic
CH-3132 *	691.5	Viraemic
CH-3221 *	46.5	Viraemic
CH-3221 *	523.5	Viraemic
CH-3221 *	787.5	Viraemic
CH-3240	44	Viraemic
CH-3240	57	Viraemic
CH-3240	71	Viraemic
CH-3240	85	Viraemic
CH-3240	99	Viraemic
CH-3240	113	Viraemic
CH-3240	140	Viraemic
CH-3240	220	Viraemic
CH-3240	310	Viraemic
CH-3240	538	Viraemic
CH-3256	44	Viraemic
CH-3256	58	Viraemic
CH-3256	79	Viraemic
CH-3256	96	Viraemic
CH-3256	112	Viraemic
CH-3256	128	Viraemic
CH-3256	162	Viraemic
CH-3256	286	Viraemic
CH-3256	300	Viraemic
CH-3256	569	Viraemic
CH-4059 *	13.5	Viraemic
CH-4059 *	27.5	Viraemic
CH-4059 *	41.5	Viraemic
CH-4059 *	60.5	Viraemic
CH-4059 *	76.5	Viraemic
CH-4059 *	88.5	Viraemic
CH-4059 *	102.5	Viraemic
CH-4059 *	195.5	Viraemic
CH-4059 *	423.5	Viraemic
CH-684MX	2	Viraemic
CH-684MX	16	Viraemic
CH-684MX	30	Viraemic
CH-684MX	44	Viraemic
CH-684MX	58	Viraemic
CH-684MX	71	Viraemic
CH-684MX	95	Viraemic
CH-684MX	184	Viraemic
CH-684MX	380	Viraemic
CH-684MX	515	Viraemic
CH-HOKD	30	Viraemic
CH-HOKD	65	Viraemic
CH-HOKD	72	Viraemic
CH-HOKD	79	Viraemic
CH-HOKD	93	Viraemic
CH-HOKD	107	Viraemic
CH-HOKD	121	Viraemic
CH-HOKD	149	Viraemic
CH-HOKD	170	Viraemic
CH-HOKD	233	Viraemic
CH-HOKD	446	Viraemic
CH-HOKD	618	Viraemic
CH-THDS	16	Viraemic
CH-THDS	30	Viraemic
CH-THDS	44	Viraemic
CH-THDS	58	Viraemic
CH-THDS	72	Viraemic
CH-THDS	85	Viraemic
CH-THDS	109	Viraemic
CH-THDS	198	Viraemic
CH-THDS	395	Viraemic
CH-THDS	530	Viraemic
CL-087	31	Viraemic
CL-087	42	Viraemic
CL-087	61	Viraemic
CL-087	70	Viraemic
CL-087	116	Viraemic
CL-087	133	Non-viraemic
CL-101	178	Viraemic
CL-101	215	Viraemic
CL-101	333	Non-viraemic
CL-101	385	Non-viraemic
CL-231	57	Viraemic
CL-231	199	Non-viraemic
CL-277	39	Viraemic
CL-277	63	Viraemic
CL-277	74	Viraemic
CL-277	95	Viraemic
CL-277	102	Viraemic
CL-277	116	Viraemic
CL-277	144	Viraemic
CL-277	245	Non-viraemic
CL-277	437	Non-viraemic
CL-3089	180	Viraemic
CL-3089	356	Non-viraemic
CL-3089	534	Non-viraemic
CL-3089	752	Non-viraemic
CL-360	30	Viraemic
CL-360	44	Viraemic
CL-360	58	Viraemic
CL-360	71	Viraemic
CL-360	83	Viraemic
CL-360	97	Viraemic
CL-360	132	Viraemic
CL-360	223	Non-viraemic
CL-360	422	Non-viraemic
CL-364	337	Viraemic
CL-364	352	Non-viraemic
CL-364	629	Non-viraemic
CL-MCRL	80	Viraemic
CL-MCRL	87	Viraemic
CL-MCRL	115	Non-viraemic
CL-MCRL	171	Non-viraemic
CL-MCRL	256	Non-viraemic
CL-MCRL	487	Non-viraemic
CL-MCRL	648	Non-viraemic
CL-MCRL	732	Non-viraemic

## Sheet: fig1c
log_vl	Disease_Stage	Disease
4.73948	Early	Chronics
4.93183	Early	Chronics
4.80661	Early	Chronics
3.7819	Early	Chronics
2.69723	Early	Chronics
3.6869	Early	Chronics
3.01494	Late	Chronics
4.64787	Late	Chronics
4.4706	Late	Chronics
4.79362	Late	Chronics
7.28408	Early	Chronics
7.25303	Early	Chronics
6.90963	Early	Chronics
5.59899	Early	Chronics
3.50772	Early	Chronics
2.60097	Early	Chronics
6.4538	Late	Chronics
6.77057	Late	Chronics
5.71345	Late	Chronics
4.16847	Late	Chronics
5.53705	Late	Chronics
5.45905	Early	Clearers
6.3811	Early	Clearers
6.70813	Early	Clearers
3.35564	Early	Clearers
1.20412	Early	Clearers
1.20412	Early	Clearers
0	Late	Clearers
0	Late	Clearers
0	Late	Clearers
6.75194	Early	Clearers
6.66441	Early	Clearers
4.1514	Early	Clearers
4.20246	Early	Clearers
3.02572	Early	Clearers
1.20412	Early	Clearers
1.76343	Late	Clearers
0	Late	Clearers
0	Late	Clearers
5.86561	Early	Chronics
5.24358	Early	Chronics
4.6479	Early	Chronics
5.61001	Early	Chronics
4.39742	Early	Chronics
4.89056	Late	Chronics
5.40525	Late	Chronics
5.54488	Late	Chronics
5.98068	Late	Chronics
5.01047	Late	Chronics
7.53339	Early	Chronics
7.28305	Early	Chronics
5.90989	Early	Chronics
4.70565	Early	Chronics
1.70757	Early	Chronics
2.84136	Late	Chronics
2.13354	Late	Chronics
4.17184	Late	Chronics
2.8651	Late	Chronics
4.21543	Late	Chronics
6.73898	Early	Clearers
7.0949	Early	Clearers
7.01597	Early	Clearers
6.54072	Early	Clearers
4.02148	Early	Clearers
4.84585	Early	Clearers
2.92117	Late	Clearers
0	Late	Clearers
0	Late	Clearers
5.37229	Early	Chronics
5.73977	Early	Chronics
5.24687	Early	Chronics
3.30233	Early	Chronics
5.03638	Early	Chronics
4.7927	Early	Chronics
5.70242	Early	Chronics
5.8334	Late	Chronics
5.7727	Late	Chronics
5.34996	Late	Chronics
5.26346	Late	Chronics
5.14675	Early	Chronics
4.99506	Early	Chronics
4.89633	Early	Chronics
4.52845	Early	Chronics
4.29957	Early	Chronics
4.3091	Early	Chronics
4.44997	Early	Chronics
5.34628	Late	Chronics
4.87903	Late	Chronics
7.11787	Early	Clearers
7.46624	Early	Clearers
6.8099	Early	Clearers
6.28791	Early	Clearers
1.41497	Late	Clearers
0	Late	Clearers
2.35025	Late	Clearers
3.27623	Late	Clearers
3.26647	Early	Clearers
1.77085	Early	Clearers
0	Early	Clearers
0	Late	Clearers
7.05849	Late	Clearers
6.88346	Late	Clearers
0	Late	Clearers
0	Late	Clearers
4.84965	Late	Clearers
0	Late	Clearers
0	Late	Clearers
0	Late	Clearers
6.35067	Early	Clearers
0	Late	Clearers
3.28623	Late	Clearers
0	Late	Clearers
0	Late	Clearers
5.83507	Early	Clearers
0	Late	Clearers
0	Late	Clearers
0	Late	Clearers
5.37645	Early	Clearers
5.21152	Early	Clearers
5.07434	Early	Clearers
3.46864	Early	Clearers
0	Late	Clearers
2.4843	Late	Clearers
6.56546	Early	Chronics
7.24079	Early	Chronics
7.4181	Early	Chronics
6.86383	Early	Chronics
3.77137	Early	Chronics
5.6893	Early	Chronics
5.76972	Early	Chronics
6.04006	Late	Chronics
7.04099	Early	Clearers
7.10378	Early	Clearers
7.58576	Early	Clearers
7.36072	Early	Clearers
7.10387	Early	Clearers
7.02449	Early	Clearers
4.7197	Early	Clearers
0	Late	Clearers
6.92751	Late	Clearers
7.04392	Late	Clearers
7.1106	Late	Clearers
6.76045	Late	Clearers
6.984	Late	Clearers
6.86683	Late	Clearers
3.63609	Late	Clearers

## Sheet: fig1d
Shannon.entropy	Disease
0.0049854	Chronics
0.0142743	Chronics
0.0383377	Chronics
0.0135706	Chronics
0.0233067	Chronics
0.0254179	Chronics
0.0273029	Clearers
0.0330393	Clearers
0.011364	Clearers
0.0254633	Clearers
0.0217283	Clearers
0.0171427	Clearers
0.00838526	Clearers
0.0737916	Chronics
0.0202978	Chronics
0.0159334	Chronics
0.0628081	Chronics
0.0238336	Chronics
0.0490705	Chronics
0.0661167	Chronics
0.0437748	Chronics
0.017113	Chronics
0.020104	Chronics
0.0464485	Chronics
0.0203451	Chronics
0.0472837	Chronics
0.0240595	Chronics
0.0620201	Chronics
0.0433047	Chronics
0.0548754	Chronics
0.0313558	Chronics
0.0218104	Chronics
0.0435366	Clearers
0.0320627	Clearers
0.103474	Clearers
0.0746507	Clearers
0.0396682	Clearers
0.0524469	Clearers
0.0535398	Chronics
0.00589422	Clearers
0.00775837	Clearers
0.011651	Clearers

## Sheet: Fig1e
<90 DPI	90-120 DPI	> 120 DPI	< 90 DPI	90-120 DPI	>120 DPI
484	241	21	70	55	55
854	125	20	1390	885	20
91	43	70	50	168	20
261	256	134	47.5	118	710
280	61	50	25	58	645
93	220	77		385	505
48	380	25		25	75
63	300	70		60	100
214	105	35		55	60
55	195	70		20	195
120	80	133		35	145
170	95	53		102	1015
300	90	20		30	365
363	25	30		75	150
25	87.5	35		80	40
400	997.5	180		45	35
750	355	80			45
125	612.5	457.5			90
25	465	37.5			60
25	25	122.5			45
150	20	110			165
1317.5	380	40			90
85	205	65			165
1992.5		190			50
30		145			242.5
67.5		165			35
655		160			90
25		100			40
355		80			20
30
95
230
77.5
405
50
95
35
30
147.5
30
2425
55
25
45
1385
1235

## Sheet: Fig1f
< 90 DPI	90-120 DPI	>120 DPI	<90 DPI	90-120 DPI	>120 DPI
484	241	21	280	125	77
854	220	20	93	43	25
91	380	70	48	256	70
261	300	134	63	61	35
55	105	50	214	95	70
120	195	133	95	90	65
170	80	53	35	25
300	87.5	20	30	355
363	997.5	30	147.5	612.5
25	465	35	30
400	25	180
750	20	80
125	380	457.5
25	205	37.5
25		122.5
150		110
1317.5		40
85		190
1992.5		145
30		165
67.5		160
655		100
25		80
355
30
95
230
77.5
405
50
2425
55
25
45
1385
1235

## Sheet: Fig1h
Data set	Time points
Time CH-3023 (Days post-infection)	0	36	44	60	74	135	197
E23_KSK. (Epitope frequency)	0.0005	0.0004	0.0008	0.001	0.0002	0.88	0.99
E23_KSK_IFN. (IFN-G ELISPOT)	0	0	0	484	854	241	20
CH-HOKD (Days post-infection)	30	72	79	93	107	121	149	233
E_HPV (epitope frequency)	0.04	0.08	0.03	0.9	0.9993	0.9995	0.999	0.999
E_HPV_IFN (IFN-g ELISPOT)	0		2425		465		190	145

## Sheet: fig1g
EPITOPE	ELISPOT	Disease_Outcome
KSKRTPMGF	484	Chronics
KSKRTPMGF	854	Chronics
KSKRTPMGF	241	Chronics
KSKRTPMGF	21	Chronics
KSKRTPMGF	20	Chronics
KSKRTPMGF	70	Chronics
NSKRTPMGF	34	Chronics
NSKRTPMGF	81	Chronics
RAEAQLHAW	91	Chronics
RAEAQLHAW	261	Chronics
RAEAQLHAW	134	Chronics
RAEAQLHAW	50	Chronics
RAEAHLHAW	70	Chronics
CINGVCWTV	280	Chronics
CINGVCWTV	125	Chronics
CINGVCWTV	77	Chronics
CINGVCWTV	25	Chronics
VLSDFKTWL	93	Chronics
VLSDFKTWL	43	Chronics
AEVIAPAVQT	256	Chronics
AEVIAPAVQT	70	Chronics
FAWYLKGKW	61	Chronics
AELIEANLLW	48	Chronics
AELIEANLLW	35	Chronics
WLGNIIMFA	63	Chronics
WLGNIIMFA	214	Chronics
WLGNIIMFA	70	Chronics
RAQAPPPSW	55	Chronics
RAQAPPPSW	120	Chronics
RAQAPPPSW	170	Chronics
RAQAPPPSW	220	Chronics
RAQAPPPSW	133	Chronics
RLGPVQNEV	300	Chronics
RLGPVQNEV	363	Chronics
RLGPVQNEV	380	Chronics
RLGPVQNEV	53	Chronics
RLGPVQNEI	53	Chronics
VLSDFKTWL	25	Chronics
VLSDFKTWL	400	Chronics
VLSDFKTWL	300	Chronics
VLSDFKTWL	20	Chronics
VLSDFKTWL	30	Chronics
HYPYRLWHY	750	Chronics
HYPYRLWHY	125	Chronics
HYPYRLWHY	105	Chronics
HYPYRLWHY	35	Chronics
DYPYRLWHY	75	Chronics
GPRLGVRAT	25	Chronics
GPRLGVRAT	25	Chronics
GPRLGVRAT	195	Chronics
GPRLGVRAT	180	Chronics
HPNIEEVAL	150	Chronics
HPNIEEVAL	80	Chronics
HPNIEEVAL	80	Chronics
YGKAIPLEVI	95	Chronics
HAVGIFRAA	90	Chronics
ALGVNAVAYY	25	Chronics
KLVAMGLNAV	1317.5	Chronics
KLVAMGLNAV	85	Chronics
KLVAMGLNAV	1992.5	Chronics
KLVAMGLNAV	457.5	Chronics
KLVAMGLNAV	40	Chronics
TLSPYYKRYI	30	Chronics
TLSPYYKRYI	67.5	Chronics
TLSPYYKRYI	37.5	Chronics
ARMVMMTHF	655	Chronics
ARMVMMTHF	25	Chronics
ARMVMMTHF	355	Chronics
ARMVMMTHF	122.5	Chronics
TSILGIGTA	30	Chronics
TSILGIGTA	95	Chronics
TSILGIGTA	230	Chronics
TSILGIGTA	87.5	Chronics
TSILGIGTA	110	Chronics
TSILGIGTV	100	Chronics
SILGIGTAL	77.5	Chronics
SILGIGTAL	405	Chronics
SILGIGTAL	997.5	Chronics
SILGIGTAL	40	Chronics
SILGIGTVL	47.5	Chronics
SILGIGTVL	50	Chronics
SILGIGTVL	70	Chronics
SILGIGTVL	65	Chronics
AWETARHTPV	50	Chronics
KLVAMGINAV	95	Chronics
KLVAMGINAV	35	Chronics
KLVAMGINAV	355	Chronics
KLVAMGINAV	65	Chronics
ARMVMMTHF	30	Chronics
ARMVMMTHF	147.5	Chronics
ARMVMMTHF	30	Chronics
ARMVMMTHF	612.5	Chronics
ATDALMTGF	70	Clearers
ATDALMTGF	55	Clearers
ATDALMTGF	55	Clearers
ATDALMTGF	20	Clearers
ATDALMTGF	20	Clearers
GPRLGVRAT	1390	Clearers
GPRLGVRAT	885	Clearers
GPRLGVRAT	710	Clearers
GPRLGVRAT	645	Clearers
GPRLGVRAT	505	Clearers
ATDALMTGF	75	Clearers
ATDALMTGF	100	Clearers
ATDALMTGF	60	Clearers
KSKRTPMGF	195	Clearers
KSKRTPMGF	145	Clearers
RAQAPPPSW	50	Clearers
CINGVCWTV	1015	Clearers
CINGVCWTV	365	Clearers
CINGVCWTV	150	Clearers
HPVTKYIM	40	Clearers
HPVTKYIM	35	Clearers
HPVTKYIM	45	Clearers
GPRLGVRAT	90	Clearers
GPRLGVRAT	60	Clearers
GPRLGVRAT	45	Clearers
ATDALMTGF	168	Clearers
ATDALMTGF	165	Clearers
SVIDCNVAV	118	Clearers
SVIDCNVAV	90	Clearers
SVIDCNVAV	165	Clearers
YLTAYQATV	58	Clearers
YLTAYQATV	50	Clearers
VHYPYRLWHY	385	Clearers
VHYPYRLWHY	242.5	Clearers
GAPITYSTY	47.5	Clearers
GAPITYSTY	25	Clearers
GAPITYSTY	35	Clearers
SFSIFLLAL	60	Clearers
SFSIFLLAL	90	Clearers
DYPYRLWHY	25	Clearers
NLPGCSFSI	55	Clearers
RLWHYPCTV	20	Clearers
RLWHYPCTV	35	Clearers
HSNIEEVAL	102	Clearers
HSNIEEVAL	30	Clearers
HSNIEEVAL	40	Clearers
ILAGYGAGV	75	Clearers
AWETARHTPV	80	Clearers
AWETARHTPV	20	Clearers
WLGNIIMYA	45	Clearers
HPVTKYIM	2425	Chronics
HPVTKYIM	465	Chronics
HPVTKYIM	190	Chronics
HPVTKYIM	145	Chronics
HPVTKYIT	1800	Chronics
HPVTKYIT	385	Chronics
HPVTKYIT	95	Chronics
HPVTKYIT	105	Chronics
HSKKKCDEL	55	Chronics
HSKKKCDEL	25	Chronics
STNPKPQRQ	25	Chronics
VTLTHPVTKY	45	Chronics

## Sheet: Fig1i
Escape Rate	IFN-g ELISPOT (SFU)
0.387	2425
0.387	1385
0.24	55
0.5098	1992.5
0.0689	67.5
0.2582	655
0.2861	230
0.2861	997.5
0.1082	50
0.4813	750
0.0532	195
0.0565	150
0.0625	261
0.1243	854
0.1025	220
0.0303	380

## Sheet: fig2c_chronic
X	Y
Exhausted	8.33
Exhausted	46.6
Exhausted	10.5
Exhausted	46.2
Exhausted	37.4
Exhausted	0
Exhausted	75.3
Exhausted	26.2
Exhausted	32.6
Exhausted	29.2
Exhausted	0
Exhausted	39
Exhausted	12.2
Exhausted	25
Exhausted
Exhausted	22.4
Exhausted	44.7
Exhausted	25.3
Exhausted	10.4
Exhausted	31.3
Exhausted	17.8
Exhausted	6.09
Exhausted	32.4
Exhausted	34.5
Exhausted	35
Exhausted	7.05
Exhausted	14.5
Exhausted	0
Exhausted	0
Exhausted	11.7
Exhausted	5.19
Exhausted	0.39
Exhausted	0
Exhausted	65.8
Exhausted	8
Exhausted	60.9
Exhausted	29.2
Exhausted	0.48
Exhausted	0.75
Exhausted	0
Exhausted	0.71
Exhausted	1.21
Exhausted	0.19
Exhausted	0
Exhausted	0.19
Exhausted	87.7
Exhausted	75.2
Exhausted	32.8
Exhausted	17.3
PD1int CD127low	20.8
PD1int CD127low	35.4
PD1int CD127low	52.1
PD1int CD127low	22.6
PD1int CD127low	20.7
PD1int CD127low	12.5
PD1int CD127low	4.68
PD1int CD127low	50.8
PD1int CD127low	50.2
PD1int CD127low	56.4
PD1int CD127low	0
PD1int CD127low	27.4
PD1int CD127low	30.1
PD1int CD127low	6.82
PD1int CD127low
PD1int CD127low	66.3
PD1int CD127low	39.7
PD1int CD127low	60.5
PD1int CD127low	35.8
PD1int CD127low	39.8
PD1int CD127low	58
PD1int CD127low	61.4
PD1int CD127low	36.8
PD1int CD127low	41.9
PD1int CD127low	47.6
PD1int CD127low	47.4
PD1int CD127low	50
PD1int CD127low	28.6
PD1int CD127low	16.7
PD1int CD127low	70.6
PD1int CD127low	68.2
PD1int CD127low	9.43
PD1int CD127low	4.84
PD1int CD127low	10.5
PD1int CD127low	32
PD1int CD127low	31.5
PD1int CD127low	38.2
PD1int CD127low	7.29
PD1int CD127low	4.01
PD1int CD127low	22.9
PD1int CD127low	15
PD1int CD127low	9.8
PD1int CD127low	7.74
PD1int CD127low	15.3
PD1int CD127low	11
PD1int CD127low	2.73
PD1int CD127low	18.5
PD1int CD127low	52.4
PD1int CD127low	60.8
Memory-like	4.17
Memory-like	12.7
Memory-like	2.78
Memory-like	10.4
Memory-like	3.03
Memory-like	0
Memory-like	18.9
Memory-like	2.93
Memory-like	3.33
Memory-like	3.67
Memory-like	0
Memory-like	12.8
Memory-like	0.64
Memory-like	9.09
Memory-like
Memory-like	4.08
Memory-like	8.05
Memory-like	3.01
Memory-like	1.49
Memory-like	14.4
Memory-like	5.18
Memory-like	0.76
Memory-like	2.94
Memory-like	14.3
Memory-like	4.76
Memory-like	2.56
Memory-like	0
Memory-like	14.3
Memory-like	0
Memory-like	0.93
Memory-like	3.9
Memory-like	0.26
Memory-like	0.97
Memory-like	7.89
Memory-like	0
Memory-like	1.52
Memory-like	7.87
Memory-like	0.53
Memory-like	1.25
Memory-like	1.06
Memory-like	0.71
Memory-like	0.15
Memory-like	1.35
Memory-like	0
Memory-like	1.9
Memory-like	8.88
Memory-like	3.28
Memory-like	5.99
Memory-like	5.55
Memory	12.5
Memory	0.47
Memory	1.7
Memory	0.94
Memory	1.52
Memory	0
Memory	0.03
Memory	0.59
Memory	0.93
Memory	1.3
Memory	0
Memory	1.42
Memory	1.28
Memory	2.27
Memory
Memory	0
Memory	0.26
Memory	0.3
Memory	8.96
Memory	0.63
Memory	0.83
Memory	0.76
Memory	1.47
Memory	0.64
Memory	0.34
Memory	0.64
Memory	0
Memory	0
Memory	16.7
Memory	1.4
Memory	2.6
Memory	1.23
Memory	1.94
Memory	0
Memory	4
Memory	0.51
Memory	11.2
Memory	2.44
Memory	3.26
Memory	0
Memory	0
Memory	0.45
Memory	5.61
Memory	0
Memory	4.38
Memory	0.0054
Memory	0.062
Memory	0.5
Memory	0.4
PD1low CD127low	54.2
PD1low CD127low	4.27
PD1low CD127low	32.1
PD1low CD127low	19.8
PD1low CD127low	35.9
PD1low CD127low	87.5
PD1low CD127low	1.16
PD1low CD127low	19.6
PD1low CD127low	12.6
PD1low CD127low	9.07
PD1low CD127low	100
PD1low CD127low	19.4
PD1low CD127low	55.8
PD1low CD127low	56.8
PD1low CD127low
PD1low CD127low	5.1
PD1low CD127low	5.97
PD1low CD127low	9.64
PD1low CD127low	43.3
PD1low CD127low	12.5
PD1low CD127low	17.8
PD1low CD127low	30.2
PD1low CD127low	26.5
PD1low CD127low	7.87
PD1low CD127low	11.6
PD1low CD127low	41
PD1low CD127low	33.9
PD1low CD127low	57.1
PD1low CD127low	50
PD1low CD127low	15.4
PD1low CD127low	18.2
PD1low CD127low	88.4
PD1low CD127low	92.3
PD1low CD127low	15.8
PD1low CD127low	52
PD1low CD127low	4.06
PD1low CD127low	13.5
PD1low CD127low	89.1
PD1low CD127low	90.7
PD1low CD127low	74.5
PD1low CD127low	82.9
PD1low CD127low	89
PD1low CD127low	83.8
PD1low CD127low	84
PD1low CD127low	82.3
PD1low CD127low	0.1
PD1low CD127low	2.97
PD1low CD127low	8.65
PD1low CD127low	16.1

## Sheet: fig2c_clearer
X	Y
Exhausted	23.1
Exhausted	8.82
Exhausted	2.93
Exhausted	1.32
Exhausted	60.5
Exhausted	14.9
Exhausted	1.68
Exhausted	3.32
Exhausted	25.7
Exhausted	11.9
Exhausted	4.62
Exhausted	3.53
Exhausted	77.4
Exhausted	9.09
Exhausted	12.4
Exhausted	27.6
Exhausted	13.9
Exhausted	53.7
Exhausted	32.5
Exhausted	11.8
Exhausted	3.47
Exhausted	3.78
Exhausted	1.72
Exhausted	0.75
Exhausted	0
Exhausted	7
Exhausted	0.39
Exhausted	0.21
Exhausted	0.34
Exhausted	0
PD1int CD127low	40
PD1int CD127low	50.9
PD1int CD127low	23.8
PD1int CD127low	16.2
PD1int CD127low	9.7
PD1int CD127low	59.4
PD1int CD127low	31
PD1int CD127low	32.9
PD1int CD127low	39.3
PD1int CD127low	45.9
PD1int CD127low	20
PD1int CD127low	41.2
PD1int CD127low	11.2
PD1int CD127low	48.5
PD1int CD127low	47.4
PD1int CD127low	39.4
PD1int CD127low	41.2
PD1int CD127low	35.2
PD1int CD127low	53.8
PD1int CD127low	52.9
PD1int CD127low	6.95
PD1int CD127low	9.74
PD1int CD127low	12.5
PD1int CD127low	0.82
PD1int CD127low	3.09
PD1int CD127low	76.5
PD1int CD127low	71.4
PD1int CD127low	64
PD1int CD127low	42.2
PD1int CD127low	14.9
Memory-like	15.2
Memory-like	5.04
Memory-like	16.7
Memory-like	32.5
Memory-like	27.3
Memory-like	8.99
Memory-like	11.1
Memory-like	12.8
Memory-like	13.6
Memory-like	8.81
Memory-like	3.08
Memory-like	10.6
Memory-like	8.76
Memory-like	15.2
Memory-like	10.3
Memory-like	15.1
Memory-like	15.8
Memory-like	9.26
Memory-like	8.88
Memory-like	17.6
Memory-like	63.9
Memory-like	62.6
Memory-like	55.9
Memory-like	78.3
Memory-like	74.1
Memory-like	4.6
Memory-like	8.56
Memory-like	11.2
Memory-like	47.5
Memory-like	73.4
Memory	5.4
Memory	1.51
Memory	28.2
Memory	33.8
Memory	0.27
Memory	1.13
Memory	11.7
Memory	12.6
Memory	2.14
Memory	3.14
Memory	9.23
Memory	2.35
Memory	0
Memory	0
Memory	5.15
Memory	8.65
Memory	9.09
Memory	0.93
Memory	1.18
Memory	5.88
Memory	20.7
Memory	21.1
Memory	22.8
Memory	18
Memory	13.5
Memory	0.66
Memory	2.44
Memory	3.31
Memory	4.24
Memory	7.07
PD1low CD127low	15.5
PD1low CD127low	32
PD1low CD127low	27.6
PD1low CD127low	14
PD1low CD127low	1.53
PD1low CD127low	15.2
PD1low CD127low	43.3
PD1low CD127low	37.4
PD1low CD127low	19.3
PD1low CD127low	28.9
PD1low CD127low	63.1
PD1low CD127low	42.4
PD1low CD127low	2.12
PD1low CD127low	21.2
PD1low CD127low	22.7
PD1low CD127low	8.65
PD1low CD127low	18.8
PD1low CD127low	2.78
PD1low CD127low	1.78
PD1low CD127low	11.8
PD1low CD127low	2.7
PD1low CD127low	1.59
PD1low CD127low	3.83
PD1low CD127low	1.07
PD1low CD127low	8.31
PD1low CD127low	10.7
PD1low CD127low	16.6
PD1low CD127low	20.2
PD1low CD127low	3.81
PD1low CD127low	3.39

[truncated: 16 more sheets: fig2d_early, fig2d_late, fig2e, fig2f, Fig5a, figS1a, figS1b, figS1c, figS1d, figS2a, figS3a, figS3b, figS3c, figS4a, figS4b, figS5a-f]
